# Supplementary material for: Transcriptomic Analysis for Different Sex Types of Ricinus communis L. during Development from Apical Buds to Inflorescences by Digital Gene Expression Profiling
Source: Front Plant Sci. 2016 Feb 12;6:1208. doi: 10.3389/fpls.2015.01208 (PMC4751274; doi:10.3389/fpls.2015.01208)
Supplement: Supplementary file 1 [file DataSheet1.XLSX]

## Sheet: Sheet1
Gene ID	Gene annotation	Forward Primer	Reverse Primer	TM	Position
gi|255573875|ref|XM_002527811.1	Dynamin-2A	GCTAAGCAAGGGTTCGTCAG	CTGGCAGGTCGATCAATTTT	60.02; 60.07	517-611
gi|255538885|ref|XM_002510462.1	Auxin response factor	CACACATGGTGGGTTCTCAG	TGAGTTGGTGGTTGCATTGT	60.00; 60.01	474-557
gi|255543197|ref|XM_002512616.1|	ATP-binding protein	CATTGGACAGGTCCTCCACT	AAGCAAGGTGAAGCAAGGAA	59.96; 59.99	2138-2236
gi|255550142|ref|XM_002516076.1|	Spermidine synthase	GGTGCTGCATTTCTCTCCTC	TGCCCTGGAATAAATCTTGC	59.96; 60.04	892-998
gi|255568254|ref|XM_002525056.1|	Xaa-pro amino peptidase	GGATGGAAGCTTTGGCATAA	GCCCTTCTCACCAAAATTGA	60.04; 60.05	1674-1755
gi|255560413|ref|XM_002521176.1|	conserved hypothetical protein	TCGAATGAAGAGGCCATTCT	GTGAGAAGGGCAAAAGCAAG	59.77; 59.99	185-268
gi|255558565|ref|XM_002520262.1|	MADS box protein	AAAGGTTGGCCTGAGGAGTT	GTCACTTGCCTGTTGCTTGA	60.11; 60.03	8-96
gi|255558989|ref|XM_002520472.1|	protein with unknown function	GATCTTCAGGCAAGCACTCC	ATATCCTCCCCTTGGTCCAC	59.96; 60.01	880-1007
gi|255550049|ref|XM_002516030.1|	protein with unknown function	TTGTCAAGGGCCAGTTCTTT	TTGACCTGCTGTGTCCCATA	59.71; 60.11	89-207
gi|255557726|ref|XM_002519847.1|	arginine/serine-rich splicing factor	CGGAAGCTTGATGACACTGA	GGCTTCTACTTCGGCTCCTT	59.98; 59.98	939-1038
gi|255560126|ref|XM_002521035.1|	acid phosphatase	TCCTGTAACCGTTCCTTTCG	TGTTCAGGCTCGAAACCTCT	60.10; 59.99	138-242
gi|255588742|ref|XM_002534658.1|	DNA replication helicase dna2	AGGCTGTGAATAACCCAACG	CCCAATATCTTCGCCTTGAA	59.99; 60.03	497-585
gi|255565532|ref|XM_002523711.1|	eukaryotic translation initiation factor 2c	CACGACTTTTTCCCGTTGAT	GAACTCCCTCTGGTGGCATA	59.97; 60.07	2590-2687
gi|255558643|ref|XM_002520301.1|	s-adenosyl-methyltransferase mraw	TCTCCGTTCTTTCGTCGATT	GGGTCAACATCCATTCCAAC	59.81; 60.03	261-365
