# Supplementary material for: Transcriptomic Analysis for Different Sex Types of Ricinus communis L. during Development from Apical Buds to Inflorescences by Digital Gene Expression Profiling
Source: Front Plant Sci. 2016 Feb 12;6:1208. doi: 10.3389/fpls.2015.01208 (PMC4751274; doi:10.3389/fpls.2015.01208)
Supplement: Supplementary file 6 [file DataSheet6.XLSX]

## Sheet:  genes in ABML1(3 replicates）
#gene identifier	ABML1-1	ABML1-2	ABML1-3	ABML2-1	ABML2-2	ABML2-3	RML-1	RML-2	RML-3
gi|301341516|gb|HM150789.1|	4	6	14	8	11	10	13	15	26
gi|255540642|ref|XM_002511340.1|	2	2	2	0	0	0	3	4	7
gi|255536706|ref|XM_002509374.1|	11	7	11	7	6	20	8	7	4
gi|255567825|ref|XM_002524845.1|	5	5	2	2	0	4	2	2	0
gi|255548921|ref|XM_002515471.1|	12	18	12	3	8	9	14	9	18
gi|255553264|ref|XM_002517629.1|	2	4	2	3	0	6	0	2	0
gi|255540752|ref|XM_002511395.1|	2	0	0	3	0	0	0	2	0
gi|255538751|ref|XM_002510395.1|	18	20	34	10	7	26	25	23	20
gi|255543922|ref|XM_002512978.1|	12	11	12	17	19	19	17	11	12
gi|255562384|ref|XM_002522153.1|	2	0	2	0	0	0	0	0	0
gi|255547861|ref|XM_002514942.1|	2	0	2	2	0	4	3	4	0
gi|255566081|ref|XM_002523983.1|	3	2	0	0	0	0	0	0	2
gi|255588372|ref|XM_002534539.1|	24	10	15	5	5	2	15	9	8
gi|255547056|ref|XM_002514540.1|	259	272	360	247	246	357	341	438	316
gi|255577788|ref|XM_002529723.1|	5	3	4	7	6	6	14	15	13
gi|255537152|ref|XM_002509597.1|	6	8	12	3	3	9	5	17	8
gi|255555666|ref|XM_002518823.1|	6	10	6	7	9	8	12	8	23
gi|255548869|ref|XM_002515445.1|	2	0	2	0	0	0	0	0	0
gi|255556873|ref|XM_002519424.1|	11	4	11	6	4	9	6	12	3
gi|255565726|ref|XM_002523807.1|	18	12	28	8	13	25	17	25	7
gi|255562825|ref|XM_002522372.1|	21	27	31	17	24	23	25	22	24
gi|255587966|ref|XM_002534410.1|	4	3	3	0	2	0	4	0	2
gi|255559918|ref|XM_002520932.1|	4	2	10	0	0	3	7	4	3
gi|548942494|emb|JB351736.1|	2	2	0	6	2	9	5	0	0
gi|255583114|ref|XM_002532278.1|	16	7	18	9	6	12	7	12	2
gi|255539193|ref|XM_002510616.1|	28	14	19	27	25	30	18	19	9
gi|255542737|ref|XM_002512386.1|	10	6	2	8	2	2	11	8	4
gi|255553541|ref|XM_002517766.1|	4	14	8	4	0	5	4	2	7
gi|255587670|ref|XM_002534304.1|	18	18	19	18	7	23	20	12	23
gi|255565161|ref|XM_002523527.1|	7	3	2	0	10	7	5	4	6
gi|548940776|emb|JB350018.1|	370	325	378	450	366	358	431	173	201
gi|255598741|ref|XM_002537025.1|	233	220	267	128	182	218	124	131	92
gi|255537983|ref|XM_002510011.1|	2	0	3	0	0	0	0	0	0
gi|255550242|ref|XM_002516126.1|	33	40	47	24	29	38	58	56	59
gi|255584938|ref|XM_002533137.1|	3	7	5	0	2	3	3	2	2
gi|255580718|ref|XM_002531135.1|	5	5	6	7	9	16	11	5	11
gi|255577247|ref|XM_002529460.1|	4	0	0	0	0	0	2	0	0
gi|255577105|ref|XM_002529391.1|	2	2	0	0	0	0	0	0	0
gi|255542413|ref|XM_002512224.1|	2	2	2	0	2	5	0	0	0
gi|255567004|ref|XM_002524439.1|	4	0	4	3	0	0	4	0	0
gi|255548374|ref|XM_002515198.1|	11	10	12	6	9	25	17	24	24
gi|255547961|ref|XM_002514992.1|	2	6	3	5	2	8	5	0	2
gi|255583836|ref|XM_002532624.1|	14	3	14	6	3	9	9	11	6
gi|255550931|ref|XM_002516468.1|	3	0	5	0	4	6	0	2	0
gi|255584458|ref|XM_002532914.1|	8	11	5	6	0	7	4	3	6
gi|255560022|ref|XM_002520984.1|	10	4	4	3	6	5	5	3	2
gi|255545965|ref|XM_002513997.1|	4	2	2	2	4	3	0	3	2
gi|255539822|ref|XM_002510930.1|	5	0	5	2	2	4	9	7	9
gi|255546328|ref|XM_002514178.1|	34	27	50	11	14	16	66	100	59
gi|255544036|ref|XM_002513035.1|	40	58	68	14	22	51	98	82	56
gi|255561740|ref|XM_002521834.1|	6	5	7	6	7	4	5	7	6
gi|255587756|ref|XM_002534340.1|	49	47	61	31	26	56	64	71	56
gi|255581278|ref|XM_002531405.1|	5	2	4	9	4	7	8	0	9
gi|255563632|ref|XM_002522772.1|	8	13	12	6	4	9	11	7	7
gi|255544122|ref|XM_002513078.1|	2	0	0	0	0	0	0	0	0
gi|255552530|ref|XM_002517263.1|	3	0	5	4	0	5	2	4	0
gi|255542969|ref|XM_002512502.1|	20	25	25	21	27	25	29	31	31
gi|311371254|emb|HI543111.1|	25	21	30	17	38	17	23	28	19
gi|255540430|ref|XM_002511234.1|	9	3	3	12	2	18	5	7	4
gi|255568863|ref|XM_002525357.1|	11	21	5	13	16	33	6	13	27
gi|255569433|ref|XM_002525638.1|	10	6	9	5	6	5	0	2	11
gi|255558167|ref|XM_002520065.1|	3	10	8	6	4	7	2	4	2
gi|255546750|ref|XM_002514388.1|	5	12	9	0	6	10	4	0	0
gi|255540760|ref|XM_002511399.1|	4	2	0	0	0	0	2	0	0
gi|255574372|ref|XM_002528054.1|	6	4	2	2	7	3	0	4	5
gi|255560983|ref|XM_002521458.1|	17	17	26	13	14	25	21	20	29
gi|448932275|gb|JX997175.1|	164	180	132	139	175	249	156	159	125
gi|255547713|ref|XM_002514868.1|	1070	1461	1309	1440	1643	1947	2436	2866	2136
gi|255557984|ref|XM_002519975.1|	6	8	2	0	9	5	6	2	2
gi|255571167|ref|XM_002526488.1|	74	74	103	58	97	100	44	75	131
gi|255542739|ref|XM_002512387.1|	31	48	32	47	36	52	23	64	78
gi|255566554|ref|XM_002524216.1|	933	1178	1336	755	860	1699	1201	1617	1051
gi|255580136|ref|XM_002530854.1|	4	2	2	0	0	0	6	0	3
gi|255571321|ref|XM_002526564.1|	3	2	2	0	2	5	6	3	0
gi|255570706|ref|XM_002526262.1|	2	0	0	3	2	2	5	0	0
gi|255580608|ref|XM_002531082.1|	2	4	7	4	3	3	2	2	0
gi|255541165|ref|XM_002511601.1|	5	2	0	0	0	0	2	0	0
gi|255539602|ref|XM_002510820.1|	18	46	34	14	12	23	59	26	26
gi|255549819|ref|XM_002515915.1|	30	26	36	25	32	29	37	50	25
gi|255565199|ref|XM_002523546.1|	3	3	0	0	2	2	3	4	2
gi|255551377|ref|XM_002516689.1|	167	159	235	115	137	129	308	347	256
gi|255555126|ref|XM_002518555.1|	33	24	48	30	37	24	95	83	68
gi|255546222|ref|XM_002514125.1|	25	29	35	23	14	19	52	56	46
gi|255563473|ref|XM_002522693.1|	26	25	13	25	16	34	25	30	24
gi|255561089|ref|XM_002521511.1|	14	8	16	15	6	9	12	20	7
gi|255565328|ref|XM_002523610.1|	2	4	4	6	2	6	2	2	3
gi|305644295|gb|HQ122644.1|	2	3	0	2	0	0	0	0	0
gi|255578427|ref|XM_002530033.1|	4	11	3	2	7	7	2	4	5
gi|255545697|ref|XM_002513863.1|	37	56	58	23	34	51	62	54	42
gi|328934421|gb|JF790860.1|	29	31	40	69	71	39	41	41	50
gi|255554606|ref|XM_002518296.1|	2	0	0	0	2	2	0	2	0
gi|255538749|ref|XM_002510394.1|	4	12	6	11	11	9	2	0	9
gi|255572072|ref|XM_002526931.1|	5	2	0	0	4	2	0	2	2
gi|255553290|ref|XM_002517642.1|	4	0	2	0	2	0	0	0	0
gi|255581954|ref|XM_002531730.1|	3	0	0	4	3	3	0	3	5
gi|301341512|gb|HM150785.1|	3	0	0	4	4	2	5	0	0
gi|548939603|emb|JB348844.1|	710	739	638	633	615	496	1250	1357	1257
gi|255548504|ref|XM_002515263.1|	44	46	49	34	15	28	78	41	23
gi|255576994|ref|XM_002529336.1|	3	5	7	4	3	7	4	0	2
gi|255560344|ref|XM_002521142.1|	24	48	35	26	25	38	24	27	18
gi|255568469|ref|XM_002525163.1|	2	6	2	3	0	2	2	0	0
gi|255544703|ref|XM_002513367.1|	57	82	63	48	32	27	49	67	71
gi|255565096|ref|XM_002523495.1|	7	5	7	8	10	6	12	18	20
gi|255565390|ref|XM_002523640.1|	52	94	102	63	92	97	38	69	167
gi|255541523|ref|XM_002511780.1|	11	9	16	10	12	15	18	16	23
gi|255554608|ref|XM_002518297.1|	192	248	156	159	106	150	108	184	257
gi|255536744|ref|XM_002509393.1|	5	7	8	0	4	0	6	9	2
gi|255556684|ref|XM_002519330.1|	2	3	2	0	0	0	0	2	0
gi|255542839|ref|XM_002512437.1|	2	5	0	2	0	3	4	0	0
gi|255567527|ref|XM_002524697.1|	249	328	322	200	224	311	307	337	325
gi|255568612|ref|XM_002525234.1|	14	17	11	17	8	13	16	7	6
gi|255576197|ref|XM_002528947.1|	5	0	2	2	5	0	0	0	3
gi|255551135|ref|XM_002516570.1|	105	127	131	85	91	149	115	148	96
gi|255550049|ref|XM_002516030.1|	3	0	2	0	0	0	4	0	2
gi|255576524|ref|XM_002529108.1|	28	29	39	31	21	57	77	51	53
gi|255575144|ref|XM_002528431.1|	9	12	8	9	14	9	6	3	2
gi|255542895|ref|XM_002512465.1|	13	27	12	22	19	38	9	20	16
gi|255552466|ref|XM_002517231.1|	15	9	11	16	10	23	11	16	8
gi|255564797|ref|XM_002523347.1|	3	6	6	7	5	17	7	8	10
gi|255565821|ref|XM_002523854.1|	5	3	0	2	0	3	6	2	0
gi|255541107|ref|XM_002511572.1|	3	0	11	0	0	0	5	6	0
gi|255573680|ref|XM_002527716.1|	5	0	5	4	13	5	0	4	3
gi|255587864|ref|XM_002534375.1|	23	34	36	23	20	71	79	60	37
gi|255555536|ref|XM_002518759.1|	43	31	28	39	17	39	49	31	52
gi|255553038|ref|XM_002517516.1|	2	3	0	0	0	5	0	0	0
gi|255586843|ref|XM_002533987.1|	41	53	55	35	40	56	48	103	150
gi|255549927|ref|XM_002515969.1|	2	0	0	0	0	0	2	0	0
gi|255579908|ref|XM_002530744.1|	5	4	2	0	4	3	6	3	3
gi|255537438|ref|XM_002509740.1|	4	9	7	4	6	6	2	2	2
gi|255568987|ref|XM_002525418.1|	2	10	0	3	0	5	5	5	3
gi|255550096|ref|XM_002516053.1|	15	22	30	15	14	15	22	27	19
gi|255582169|ref|XM_002531833.1|	45	29	56	5	8	26	63	48	30
gi|255551584|ref|XM_002516792.1|	29	23	35	3	11	12	0	4	0
gi|255572978|ref|XM_002527374.1|	3	0	0	0	0	0	0	0	0
gi|255575630|ref|XM_002528669.1|	2	0	0	0	0	0	0	2	0
gi|255581191|ref|XM_002531363.1|	8	7	3	7	5	8	8	10	11
gi|255564803|ref|XM_002523350.1|	2	4	0	0	0	2	0	0	0
gi|255564008|ref|XM_002522958.1|	8	7	5	3	4	2	5	4	2
gi|255552947|ref|XM_002517471.1|	167	127	144	133	133	81	407	430	271
gi|255543309|ref|XM_002512672.1|	3	0	0	0	0	0	0	2	0
gi|255548913|ref|XM_002515467.1|	5	5	4	0	3	5	4	0	0
gi|255543089|ref|XM_002512562.1|	2	0	0	0	0	0	0	0	0
gi|255548206|ref|XM_002515114.1|	2	4	9	3	0	0	0	11	3
gi|255540652|ref|XM_002511345.1|	153	288	257	146	146	264	165	295	392
gi|255551180|ref|XM_002516592.1|	4	7	6	2	0	7	5	10	5
gi|255568048|ref|XM_002524955.1|	11	8	9	4	6	6	5	10	10
gi|255544533|ref|XM_002513282.1|	7	8	11	7	2	17	8	5	3
gi|255576446|ref|XM_002529069.1|	16	24	19	14	15	24	35	19	22
gi|255551397|ref|XM_002516699.1|	4	0	0	2	0	0	3	0	0
gi|255560419|ref|XM_002521179.1|	2	4	5	2	0	2	0	2	0
gi|255581841|ref|XM_002531675.1|	3	0	5	7	8	5	7	5	11
gi|255585349|ref|XM_002533326.1|	11	23	13	21	4	17	33	27	21
gi|255561452|ref|XM_002521691.1|	2	4	5	3	0	0	3	2	6
gi|255556066|ref|XM_002519022.1|	11	15	16	8	8	3	6	7	4
gi|255540248|ref|XM_002511143.1|	2	8	5	6	6	10	4	2	0
gi|448932590|gb|JX997176.1|	9	21	7	4	2	4	10	2	7
gi|255586692|ref|XM_002533926.1|	3	0	0	0	0	0	0	0	0
gi|255584502|ref|XM_002532934.1|	2	0	3	4	0	2	0	0	0
gi|255576326|ref|XM_002529010.1|	13	8	20	10	14	13	16	10	8
gi|255563174|ref|XM_002522545.1|	8	6	10	0	3	4	13	27	7
gi|255581033|ref|XM_002531287.1|	28	29	35	34	40	47	74	52	35
gi|255538455|ref|XM_002510247.1|	2	5	2	0	3	3	0	0	0
gi|255556625|ref|XM_002519301.1|	3	10	0	3	0	3	0	0	6
gi|255586983|ref|XM_002534042.1|	7	3	2	11	12	4	3	5	2
gi|255582553|ref|XM_002532014.1|	2	2	0	2	0	2	2	5	2
gi|255547639|ref|XM_002514831.1|	7	15	15	13	9	17	8	9	2
gi|255542783|ref|XM_002512409.1|	119	120	178	97	72	132	188	108	118
gi|255541619|ref|XM_002511828.1|	6	3	9	5	4	10	7	11	6
gi|255578063|ref|XM_002529856.1|	2	0	0	0	0	0	0	0	0
gi|305644276|gb|HQ122625.1|	9	2	5	2	5	7	10	2	3
gi|255567665|ref|XM_002524766.1|	6	2	10	0	5	4	2	7	3
gi|255562209|ref|XM_002522067.1|	5	13	8	3	8	9	10	11	10
gi|255561302|ref|XM_002521616.1|	2	0	0	0	0	0	0	0	0
gi|255571575|ref|XM_002526688.1|	4	6	6	4	4	4	4	3	0
gi|255554840|ref|XM_002518412.1|	64	97	90	55	78	179	50	84	45
gi|255580095|ref|XM_002530834.1|	12	9	13	5	5	16	11	6	0
gi|255565466|ref|XM_002523678.1|	9	7	12	2	0	9	10	11	4
gi|255586199|ref|XM_002533712.1|	2	0	5	4	0	2	0	0	0
gi|255543059|ref|XM_002512547.1|	7	9	12	3	5	8	16	11	13
gi|255551810|ref|XM_002516905.1|	2	0	0	0	0	2	3	5	3
gi|255537158|ref|XM_002509600.1|	10	11	14	5	14	8	4	14	24
gi|255539922|ref|XM_002510980.1|	6	2	3	4	6	2	9	9	8
gi|255554329|ref|XM_002518159.1|	2	5	2	3	0	3	0	0	0
gi|255574699|ref|XM_002528212.1|	2	2	0	2	0	0	0	0	0
gi|255544014|ref|XM_002513024.1|	2	3	2	3	0	2	7	4	0
gi|255585244|ref|XM_002533278.1|	8	4	7	3	4	3	2	3	2
gi|255592949|ref|XM_002535710.1|	4	3	4	0	0	5	8	8	3
gi|255537002|ref|XM_002509522.1|	2	2	2	0	0	0	0	4	2
gi|255552897|ref|XM_002517446.1|	3	4	6	4	9	12	0	4	0
gi|255571307|ref|XM_002526557.1|	3	6	8	12	3	4	9	4	2
gi|255584018|ref|XM_002532709.1|	3	3	5	5	5	9	6	9	6
gi|255578301|ref|XM_002529972.1|	21	52	18	18	17	22	11	15	18
gi|255554025|ref|XM_002518007.1|	2	0	0	0	0	3	0	0	0
gi|255543099|ref|XM_002512567.1|	2	0	2	0	0	0	0	0	0
gi|255574102|ref|XM_002527921.1|	4	3	3	5	2	2	0	0	2
gi|255574922|ref|XM_002528322.1|	20	35	31	19	19	53	34	29	19
gi|255551622|ref|XM_002516811.1|	3	0	0	2	2	4	0	0	2
gi|255549723|ref|XM_002515867.1|	2	2	0	3	2	2	0	0	0
gi|21090|emb|X07852.1|	208	280	297	341	327	489	684	644	571
gi|255539389|ref|XM_002510714.1|	5	6	5	4	2	10	6	5	3
gi|255567081|ref|XM_002524477.1|	2	5	2	4	0	4	0	2	3
gi|255575795|ref|XM_002528751.1|	2	4	3	4	0	0	0	3	0
gi|255539812|ref|XM_002510925.1|	28	38	64	50	41	57	59	69	64
gi|255572837|ref|XM_002527305.1|	13	6	14	3	0	14	8	7	2
gi|42494966|emb|AJ270060.1|	2995	4221	2738	3967	2353	2978	3465	2714	3012
gi|255545791|ref|XM_002513910.1|	244	400	535	269	268	212	377	458	258
gi|255539692|ref|XM_002510865.1|	128	214	200	236	307	289	85	237	294
gi|255570864|ref|XM_002526338.1|	28	14	16	4	4	4	29	44	29
gi|255540340|ref|XM_002511189.1|	11	12	18	19	19	15	6	11	18
gi|255575018|ref|XM_002528369.1|	18	20	21	16	20	43	38	36	29
gi|255562257|ref|XM_002522091.1|	4	6	0	5	2	2	2	0	0
gi|255575397|ref|XM_002528555.1|	2	0	0	0	0	0	0	0	0
gi|255557163|ref|XM_002519567.1|	12	12	13	6	10	20	16	19	22
gi|255570832|ref|XM_002526323.1|	3	0	2	2	3	9	3	0	0
gi|255568769|ref|XM_002525310.1|	3	7	6	0	2	2	2	5	0
gi|255585091|ref|XM_002533206.1|	6	6	2	11	3	11	11	8	5
gi|255558729|ref|XM_002520343.1|	2	0	0	0	0	0	0	0	2
gi|255576462|ref|XM_002529077.1|	2	4	2	0	0	7	7	5	2
gi|255587596|ref|XM_002534280.1|	2	0	0	0	3	0	0	0	0
gi|255559754|ref|XM_002520851.1|	4	4	0	0	0	0	2	0	0
gi|255574020|ref|XM_002527882.1|	7	5	3	0	0	0	4	6	2
gi|255586462|ref|XM_002533829.1|	3	4	2	4	0	0	2	0	0
gi|255572396|ref|XM_002527090.1|	868	936	1210	679	762	1306	792	1021	747
gi|255552956|ref|XM_002517475.1|	6	3	0	0	0	4	4	2	0
gi|255562935|ref|XM_002522427.1|	179	209	276	161	168	193	241	274	270
gi|255560413|ref|XM_002521176.1|	2	2	0	0	0	0	0	0	0
gi|255539714|ref|XM_002510876.1|	53	36	86	4	7	25	68	46	15
gi|255585987|ref|XM_002533618.1|	7	0	4	4	4	5	7	2	6
gi|255552986|ref|XM_002517490.1|	3	0	2	4	5	0	3	0	4
gi|255543428|ref|XM_002512731.1|	3	0	0	0	0	2	2	5	2
gi|255573315|ref|XM_002527540.1|	17	51	34	22	15	64	10	31	57
gi|255574195|ref|XM_002527967.1|	2	6	2	0	0	3	5	4	3
gi|255555930|ref|XM_002518955.1|	7	9	7	8	2	6	4	6	7
gi|255557756|ref|XM_002519862.1|	196	179	255	120	193	149	225	275	209
gi|255580621|ref|XM_002531088.1|	12	3	10	7	7	7	9	13	5
gi|255559133|ref|XM_002520543.1|	38	43	48	42	28	55	87	76	81
gi|255553555|ref|XM_002517773.1|	19	23	14	11	8	19	9	16	8
gi|255549543|ref|XM_002515778.1|	26	32	45	17	18	29	57	66	34
gi|255576898|ref|XM_002529289.1|	2	0	2	0	2	0	2	0	0
gi|255536874|ref|XM_002509458.1|	9	16	20	4	0	2	12	10	8
gi|255551039|ref|XM_002516522.1|	9	5	8	8	5	7	8	2	7
gi|255580938|ref|XM_002531242.1|	17	12	22	2	0	12	20	37	16
gi|255567448|ref|XM_002524658.1|	3	0	0	0	0	0	0	0	0
gi|255579317|ref|XM_002530458.1|	21	24	29	12	13	32	19	12	9
gi|255536898|ref|XM_002509470.1|	13	3	6	8	2	12	8	0	0
gi|255538699|ref|XM_002510369.1|	4	7	10	2	3	4	5	10	9
gi|255538723|ref|XM_002510381.1|	2	0	2	0	0	0	0	2	0
gi|255551015|ref|XM_002516510.1|	9	11	10	9	6	28	3	5	4
gi|255589835|ref|XM_002535056.1|	24	62	33	27	31	77	31	60	87
gi|255584773|ref|XM_002533059.1|	4	17	9	11	6	13	9	7	15
gi|255578867|ref|XM_002530242.1|	3	2	3	0	4	2	0	5	7
gi|255575166|ref|XM_002528442.1|	9	10	3	5	0	10	5	8	9
gi|255571470|ref|XM_002526637.1|	4	0	2	0	2	0	4	0	0
gi|255558549|ref|XM_002520254.1|	4	0	0	0	0	0	0	3	2
gi|255573112|ref|XM_002527440.1|	18	17	18	2	8	12	24	47	32
gi|255545727|ref|XM_002513878.1|	20	22	33	21	12	28	38	32	36
gi|255571209|ref|XM_002526509.1|	67	92	90	57	76	64	88	76	61
gi|255559775|ref|XM_002520861.1|	2	0	3	0	4	2	0	4	0
gi|255546120|ref|XM_002514074.1|	2	3	0	0	3	5	2	2	5
gi|301341489|gb|HM150762.1|	2	4	0	9	15	3	7	10	8
gi|255557019|ref|XM_002519497.1|	89	170	114	84	119	102	47	148	204
gi|255575628|ref|XM_002528668.1|	18	32	38	5	8	23	25	38	13
gi|255555722|ref|XM_002518851.1|	3	5	3	2	0	2	0	2	0
gi|301341514|gb|HM150787.1|	83	76	80	219	232	119	147	119	116
gi|255554998|ref|XM_002518491.1|	60	49	73	31	38	38	82	95	70
gi|255587996|ref|XM_002534423.1|	7	6	8	0	4	8	4	2	4
gi|255566838|ref|XM_002524357.1|	6	4	2	3	2	6	3	3	2
gi|255567277|ref|XM_002524574.1|	7	10	12	3	6	5	13	10	3
gi|255586524|ref|XM_002533855.1|	2	0	0	3	0	2	0	3	0
gi|255545103|ref|XM_002513567.1|	8	8	4	0	7	7	8	4	9
gi|255587720|ref|XM_002534324.1|	2	0	0	0	0	0	0	0	0
gi|255564576|ref|XM_002523238.1|	62	46	89	53	69	75	66	65	79
gi|255542329|ref|XM_002512182.1|	4	3	2	0	0	0	0	0	6
gi|255553425|ref|XM_002517708.1|	6	3	0	0	3	2	0	3	0
gi|255544685|ref|XM_002513358.1|	6	11	20	14	14	22	17	8	3
gi|255548665|ref|XM_002515343.1|	16	22	20	19	23	28	20	9	10
gi|255570557|ref|XM_002526190.1|	35	20	26	31	15	25	56	18	21
gi|255573875|ref|XM_002527811.1|	16	13	16	19	20	20	25	23	16
gi|255546300|ref|XM_002514164.1|	5	3	0	5	7	4	0	0	0
gi|255537344|ref|XM_002509693.1|	119	121	158	108	98	133	115	149	140
gi|255560859|ref|XM_002521397.1|	2	0	0	0	0	0	0	0	0
gi|255563628|ref|XM_002522770.1|	3	7	0	2	2	2	0	0	3
gi|255572476|ref|XM_002527127.1|	2	2	2	0	4	0	0	0	2
gi|255549502|ref|XM_002515758.1|	13	11	16	7	6	12	22	13	14
gi|255562839|ref|XM_002522379.1|	85	105	132	71	79	101	198	240	202
gi|255558559|ref|XM_002520259.1|	9	11	12	16	5	23	18	9	3
gi|255537698|ref|XM_002509870.1|	3	0	0	0	0	4	0	0	0
gi|255548757|ref|XM_002515389.1|	16	11	15	5	6	3	12	6	10
gi|255554137|ref|XM_002518063.1|	977	1304	1052	1015	733	2061	995	1272	822
gi|255558653|ref|XM_002520306.1|	4	0	5	2	3	4	0	4	0
gi|255576104|ref|XM_002528901.1|	5	2	2	6	4	2	2	3	0
gi|255540326|ref|XM_002511182.1|	9	7	12	8	8	10	9	7	9
gi|255579842|ref|XM_002530712.1|	29	22	23	31	22	22	55	35	36
gi|255565361|ref|XM_002523626.1|	8	8	11	10	9	12	13	13	10
gi|255585116|ref|XM_002533218.1|	3	6	3	4	2	0	4	3	5
gi|255559375|ref|XM_002520662.1|	10	11	5	9	15	2	7	8	7
gi|255566057|ref|XM_002523971.1|	13	15	12	4	4	3	13	7	4
gi|255564799|ref|XM_002523348.1|	4	3	6	0	0	3	0	0	0
gi|255559838|ref|XM_002520892.1|	3	2	2	2	0	2	2	5	0
gi|255582875|ref|XM_002532164.1|	17	19	20	21	8	27	53	31	23
gi|255553760|ref|XM_002517875.1|	12	24	13	9	5	3	22	6	9
gi|255553644|ref|XM_002517817.1|	8	10	11	4	9	17	10	6	6
gi|255540688|ref|XM_002511363.1|	34	48	54	41	60	41	81	84	75
gi|255568923|ref|XM_002525386.1|	6	4	6	4	10	5	4	5	5
gi|255541781|ref|XM_002511909.1|	8	10	5	13	10	15	4	3	9
gi|255538459|ref|XM_002510249.1|	8	5	13	5	6	8	5	3	4
gi|255537526|ref|XM_002509784.1|	10	21	32	15	3	14	9	34	55
gi|255552460|ref|XM_002517228.1|	554	462	588	377	599	494	577	671	452
gi|255552923|ref|XM_002517459.1|	16	21	15	7	3	18	18	14	10
gi|255583989|ref|XM_002532695.1|	10	11	8	5	6	3	0	4	5
gi|255595012|ref|XM_002536166.1|	5	5	5	4	3	6	4	2	5
gi|255576441|ref|XM_002529067.1|	9	7	8	6	5	11	8	0	0
gi|255578366|ref|XM_002530004.1|	2	10	0	0	0	2	0	0	0
gi|255577237|ref|XM_002529455.1|	4	3	4	0	2	0	4	0	0
gi|255548534|ref|XM_002515278.1|	2	2	4	3	0	3	0	0	0
gi|255562309|ref|XM_002522116.1|	5	3	3	0	0	2	5	2	0
gi|255574088|ref|XM_002527914.1|	3	2	4	2	0	2	3	3	0
gi|255582157|ref|XM_002531827.1|	5	5	5	3	6	15	6	9	4
gi|255581669|ref|XM_002531592.1|	8	10	5	6	6	5	5	10	8
gi|226958296|gb|GF100465.1|	8	0	10	9	9	6	9	7	4
gi|255577754|ref|XM_002529706.1|	4	4	5	3	7	4	0	2	0
gi|255565414|ref|XM_002523652.1|	10	6	4	3	4	9	4	11	5
gi|255556084|ref|XM_002519031.1|	2	0	2	0	2	5	0	0	0
gi|255546238|ref|XM_002514133.1|	4	6	3	4	2	11	7	4	4
gi|255588907|ref|XM_002534714.1|	4	3	3	8	3	5	7	2	2
gi|255544725|ref|XM_002513378.1|	41	22	26	23	19	21	101	96	66
gi|255582304|ref|XM_002531897.1|	13	8	9	7	7	9	15	11	21
gi|255565116|ref|XM_002523505.1|	3	0	0	2	0	10	0	4	2
gi|255576526|ref|XM_002529109.1|	6	5	6	2	0	0	10	0	4
gi|255561521|ref|XM_002521725.1|	3	4	2	0	0	0	3	4	8
gi|255563469|ref|XM_002522691.1|	49	75	63	47	63	117	96	106	98
gi|255559610|ref|XM_002520779.1|	8	10	10	12	7	17	8	12	0
gi|255540022|ref|XM_002511030.1|	2	0	0	2	0	0	0	0	0
gi|255557726|ref|XM_002519847.1|	2	2	0	0	0	0	0	0	0
gi|255583859|ref|XM_002532635.1|	8	10	8	21	13	12	8	9	9
gi|255558867|ref|XM_002520411.1|	8	21	11	18	13	26	11	23	73
gi|255552080|ref|XM_002517039.1|	40	34	18	40	12	20	31	13	8
gi|255567153|ref|XM_002524512.1|	6	17	15	14	9	17	5	10	6
gi|255541585|ref|XM_002511811.1|	57	43	66	44	59	59	111	114	79
gi|255566954|ref|XM_002524414.1|	3	0	0	0	2	3	0	0	0
gi|255552030|ref|XM_002517014.1|	6	4	3	0	7	5	0	4	4
gi|255543818|ref|XM_002512926.1|	3	10	8	12	2	9	4	3	4
gi|255560807|ref|XM_002521371.1|	15	20	17	17	15	22	9	28	28
gi|255571890|ref|XM_002526842.1|	2	2	0	0	0	0	0	0	0
gi|255568413|ref|XM_002525135.1|	14	12	16	14	8	6	10	11	6
gi|255582023|ref|XM_002531763.1|	312	209	452	59	71	43	521	636	381
gi|255540024|ref|XM_002511031.1|	2	0	4	3	0	5	0	0	0
gi|255570460|ref|XM_002526143.1|	11	7	6	8	8	5	7	6	6
gi|255536838|ref|XM_002509440.1|	10	5	22	8	10	6	11	18	10
gi|255559178|ref|XM_002520565.1|	2	4	6	0	3	2	5	3	0
gi|255587985|ref|XM_002534418.1|	6	3	0	0	4	3	6	2	6
gi|255551784|ref|XM_002516892.1|	2	7	5	3	0	8	4	5	0
gi|255573418|ref|XM_002527589.1|	4	4	6	15	21	27	7	8	0
gi|255551530|ref|XM_002516765.1|	8	7	8	4	3	9	14	19	38
gi|255572388|ref|XM_002527087.1|	2	0	3	0	4	2	2	3	0
gi|255540798|ref|XM_002511418.1|	3	0	2	0	0	0	14	16	0
gi|255582805|ref|XM_002532131.1|	7	14	6	11	12	25	4	12	16
gi|255550312|ref|XM_002516161.1|	9	8	14	2	4	7	11	8	6
gi|255539061|ref|XM_002510550.1|	2	2	2	3	2	2	4	6	4
gi|255540616|ref|XM_002511327.1|	7	4	6	7	9	6	3	4	0
gi|255572984|ref|XM_002527377.1|	33	39	34	72	38	73	60	18	30
gi|255563195|ref|XM_002522555.1|	13	13	20	15	18	6	22	19	11
gi|255548645|ref|XM_002515333.1|	65	85	89	66	93	114	71	52	73
gi|255553940|ref|XM_002517965.1|	8	4	4	0	0	5	8	2	0
gi|255552062|ref|XM_002517030.1|	2	2	3	2	5	5	0	0	2
gi|255538309|ref|XM_002510174.1|	4	4	5	3	2	8	7	3	0
gi|255542919|ref|XM_002512477.1|	49	37	42	34	28	61	78	70	78
gi|255560278|ref|XM_002521111.1|	2	3	3	0	0	4	7	7	3
gi|255572005|ref|XM_002526898.1|	3	8	4	0	9	12	4	3	11
gi|255547631|ref|XM_002514827.1|	2	0	4	0	0	0	3	0	2
gi|255577272|ref|XM_002529472.1|	5	3	6	4	4	6	5	2	2
gi|165971818|emb|AM933174.1|	2156	3335	2777	1589	1804	3492	2631	2745	2305
gi|255556597|ref|XM_002519287.1|	3	3	2	2	5	3	0	3	0
gi|255537889|ref|XM_002509964.1|	92	123	138	118	108	276	112	128	90
gi|255572167|ref|XM_002526978.1|	4	2	0	2	3	0	3	0	0
gi|255587730|ref|XM_002534329.1|	4	0	0	3	2	0	0	2	5
gi|255560696|ref|XM_002521316.1|	69	116	119	98	87	118	106	115	88
gi|255579974|ref|XM_002530776.1|	2	0	4	0	2	0	0	0	0
gi|255560674|ref|XM_002521305.1|	11	8	7	2	3	4	3	9	2
gi|255578859|ref|XM_002530238.1|	23	25	30	20	17	15	35	28	37
gi|255554968|ref|XM_002518476.1|	13	11	16	11	8	15	13	13	7
gi|255548290|ref|XM_002515156.1|	2	5	3	4	0	0	4	2	0
gi|255551367|ref|XM_002516684.1|	2	2	2	2	2	2	2	2	0
gi|255545895|ref|XM_002513962.1|	2	2	0	0	2	2	3	3	0
gi|255584290|ref|XM_002532836.1|	5	0	5	6	4	2	9	7	2
gi|255543754|ref|XM_002512894.1|	20	14	18	21	6	23	29	19	18
gi|255566924|ref|XM_002524399.1|	2	6	6	6	3	5	11	11	8
gi|255539213|ref|XM_002510626.1|	8	6	8	6	4	7	17	10	15
gi|255588181|ref|XM_002534479.1|	2	0	0	0	0	2	2	0	0
gi|255578087|ref|XM_002529868.1|	80	54	107	85	85	78	113	131	96
gi|255563904|ref|XM_002522906.1|	6	9	7	7	10	3	5	4	6
gi|255561171|ref|XM_002521552.1|	5072	5049	5644	4245	6048	5562	4241	4667	3316
gi|255550757|ref|XM_002516381.1|	2	0	0	0	2	0	0	3	2
gi|255556827|ref|XM_002519401.1|	2	0	3	4	2	0	0	0	0
gi|255539796|ref|XM_002510917.1|	2	2	5	0	3	7	0	4	2
gi|255549787|ref|XM_002515899.1|	4	6	5	6	0	8	14	2	4
gi|255571015|ref|XM_002526413.1|	2	0	0	0	2	0	0	0	0
gi|255537346|ref|XM_002509694.1|	2	0	0	0	0	2	0	0	0
gi|255552653|ref|XM_002517324.1|	2	0	2	6	0	4	0	0	0
gi|255582112|ref|XM_002531805.1|	14	10	12	18	12	24	24	10	16
gi|255565076|ref|XM_002523485.1|	6	3	4	6	4	5	0	0	0
gi|255571082|ref|XM_002526446.1|	285	277	413	346	315	335	585	662	429
gi|255552781|ref|XM_002517388.1|	3	7	2	0	3	8	8	5	2
gi|255548314|ref|XM_002515168.1|	4	0	4	0	0	2	7	0	5
gi|255576957|ref|XM_002529318.1|	2	0	2	0	0	0	0	0	0
gi|255542653|ref|XM_002512344.1|	2	0	0	3	3	0	4	2	0
gi|255565371|ref|XM_002523631.1|	69	62	97	59	47	81	257	217	124
gi|255572414|ref|XM_002527099.1|	45	30	44	31	34	24	70	55	45
gi|255556781|ref|XM_002519378.1|	58	43	71	69	45	62	108	84	60
gi|255546188|ref|XM_002514108.1|	2	3	0	0	2	2	0	0	0
gi|255543766|ref|XM_002512900.1|	252	224	336	141	214	217	416	375	244
gi|255553316|ref|XM_002517655.1|	4	0	0	2	0	2	0	2	0
gi|255549594|ref|XM_002515803.1|	91	97	148	85	106	149	145	147	146
gi|255541235|ref|XM_002511636.1|	3	5	4	0	0	2	3	2	3
gi|255573837|ref|XM_002527792.1|	4	3	2	2	4	7	2	6	2
gi|255558631|ref|XM_002520295.1|	4	2	3	3	3	7	28	25	39
gi|255587099|ref|XM_002534090.1|	3	2	0	0	0	0	0	0	0
gi|255565294|ref|XM_002523593.1|	2	0	0	0	0	0	0	0	0
gi|255554934|ref|XM_002518459.1|	5	2	2	2	3	0	4	3	2
gi|255577808|ref|XM_002529732.1|	2	4	0	0	4	3	2	2	0
gi|255580502|ref|XM_002531030.1|	79	48	75	63	65	95	116	146	95
gi|255549893|ref|XM_002515952.1|	19	13	13	4	7	4	0	0	0
gi|255538359|ref|XM_002510199.1|	7	7	4	14	6	10	2	6	3
gi|255538853|ref|XM_002510446.1|	2	0	0	0	0	0	0	0	0
gi|255551634|ref|XM_002516817.1|	2	4	2	0	0	0	6	0	2
gi|255577957|ref|XM_002529805.1|	3	5	7	0	0	3	12	6	0
gi|255547523|ref|XM_002514773.1|	2	2	3	0	0	2	0	2	0
gi|255559750|ref|XM_002520849.1|	3	0	0	0	5	6	2	3	0
gi|255554157|ref|XM_002518073.1|	2	0	0	0	3	6	0	2	4
gi|255541405|ref|XM_002511721.1|	15	14	30	8	3	3	14	13	12
gi|255565165|ref|XM_002523529.1|	2	2	2	0	0	2	9	4	3
gi|255581425|ref|XM_002531475.1|	61	154	109	85	64	161	33	137	203
gi|255579991|ref|XM_002530784.1|	3	3	8	9	6	4	5	9	2
gi|255561107|ref|XM_002521520.1|	8	7	9	9	7	10	5	8	9
gi|255579549|ref|XM_002530571.1|	4	5	0	2	4	3	2	3	3
gi|255557232|ref|XM_002519601.1|	80	89	63	78	68	111	69	66	52
gi|255573037|ref|XM_002527403.1|	1345	2564	1364	999	879	2977	473	1069	1253
gi|255552142|ref|XM_002517070.1|	8	6	12	10	3	5	12	11	5
gi|255545917|ref|XM_002513973.1|	3	5	4	12	5	9	5	8	0
gi|255552941|ref|XM_002517468.1|	3	5	8	0	3	2	0	0	3
gi|255562479|ref|XM_002522200.1|	5	6	5	5	5	10	0	0	0
gi|255586332|ref|XM_002533771.1|	33	36	60	34	30	34	68	57	35
gi|255567296|ref|XM_002524583.1|	2	0	4	2	3	2	0	0	4
gi|255556236|ref|XM_002519107.1|	3	3	3	0	0	2	0	2	0
gi|255585530|ref|XM_002533410.1|	28	23	40	23	32	48	34	29	22
gi|255559371|ref|XM_002520660.1|	2	0	0	0	0	0	2	0	0
gi|255538915|ref|XM_002510477.1|	16	12	15	8	10	27	7	15	9
gi|255561368|ref|XM_002521649.1|	2	0	0	0	0	0	0	0	0
gi|255540260|ref|XM_002511149.1|	50	47	56	21	30	43	61	45	64
gi|255552052|ref|XM_002517025.1|	27	32	17	17	13	32	21	16	12
gi|255568743|ref|XM_002525297.1|	2	0	3	0	0	0	6	0	3
gi|255587444|ref|XM_002534228.1|	4	6	5	2	5	4	0	0	0
gi|255539760|ref|XM_002510899.1|	4	4	4	5	6	6	14	12	12
gi|255551494|ref|XM_002516747.1|	9	8	5	3	2	7	5	6	3
gi|255575063|ref|XM_002528391.1|	3	0	0	0	2	2	2	0	2
gi|255551666|ref|XM_002516833.1|	5	4	9	4	5	2	4	2	0
gi|255571803|ref|XM_002526799.1|	71	54	97	67	81	38	80	97	62
gi|255576144|ref|XM_002528921.1|	4	2	2	0	2	0	0	0	0
gi|255579395|ref|XM_002530496.1|	5	6	4	0	0	3	2	2	8
gi|255547082|ref|XM_002514553.1|	2	0	0	0	0	0	2	0	0
gi|255571122|ref|XM_002526466.1|	9	0	4	3	4	0	5	6	2
gi|255558949|ref|XM_002520452.1|	18	10	15	14	20	5	22	16	22
gi|255590990|ref|XM_002535366.1|	2	0	0	0	0	0	0	0	0
gi|255578038|ref|XM_002529844.1|	22	22	23	16	22	16	32	44	26
gi|255587583|ref|XM_002534274.1|	10	17	15	13	17	20	0	6	10
gi|255565526|ref|XM_002523708.1|	2	0	0	0	0	0	0	0	0
gi|255555718|ref|XM_002518849.1|	2	5	7	6	8	11	5	7	2
gi|255542449|ref|XM_002512242.1|	107	85	112	41	43	88	235	232	152
gi|255549584|ref|XM_002515798.1|	3	0	0	0	0	0	0	2	0
gi|255574130|ref|XM_002527935.1|	23	12	18	18	18	21	5	8	6
gi|255558760|ref|XM_002520358.1|	3	9	5	0	5	7	2	2	7
gi|255580351|ref|XM_002530958.1|	14	11	14	10	11	6	28	29	36
gi|255541717|ref|XM_002511877.1|	61	98	70	51	48	84	85	107	157
gi|255565514|ref|XM_002523702.1|	6	0	0	4	4	4	5	4	0
gi|255539832|ref|XM_002510935.1|	2	0	3	0	2	0	8	6	2
gi|255540866|ref|XM_002511452.1|	8	10	14	8	5	8	8	5	9
gi|255537150|ref|XM_002509596.1|	2	5	3	3	0	5	2	2	4
gi|255547330|ref|XM_002514677.1|	4	2	6	5	4	6	5	4	0
gi|255556429|ref|XM_002519203.1|	2	3	7	3	2	2	0	3	4
gi|255548849|ref|XM_002515435.1|	65	69	113	16	9	37	136	99	82
gi|548940137|emb|JB349379.1|	631	642	660	825	661	647	701	580	511
gi|255577441|ref|XM_002529554.1|	4	5	8	9	5	8	2	3	8
gi|255543233|ref|XM_002512634.1|	2	0	5	0	0	0	3	2	0
gi|255578875|ref|XM_002530246.1|	4	6	5	5	5	5	4	6	5
gi|255544188|ref|XM_002513111.1|	9	5	11	5	6	0	0	12	0
gi|255559912|ref|XM_002520929.1|	319	311	380	257	292	304	282	299	231
gi|255583182|ref|XM_002532311.1|	2	2	0	0	0	0	2	3	0
gi|255584431|ref|XM_002532901.1|	3	0	3	0	0	0	0	0	0
gi|255584933|ref|XM_002533135.1|	39	49	30	40	28	40	22	39	66
gi|255576439|ref|XM_002529066.1|	17	13	13	10	18	30	17	18	7
gi|255554838|ref|XM_002518411.1|	28	50	40	31	29	62	51	79	52
gi|255544517|ref|XM_002513274.1|	4	0	6	0	2	5	6	4	0
gi|255545527|ref|XM_002513778.1|	2	0	6	3	3	7	6	3	3
gi|255554730|ref|XM_002518357.1|	166	205	211	173	219	288	173	219	157
gi|255587267|ref|XM_002534162.1|	2	2	6	0	3	6	5	2	0
gi|255543926|ref|XM_002512980.1|	5	6	9	3	3	7	8	4	2
gi|255545779|ref|XM_002513904.1|	10	9	13	8	9	11	10	7	0
gi|255543045|ref|XM_002512540.1|	18	13	17	0	0	0	24	22	13
gi|255564783|ref|XM_002523340.1|	3	9	7	2	3	6	2	4	4
gi|255581602|ref|XM_002531560.1|	7	16	7	5	0	8	4	5	12
gi|255583219|ref|XM_002532329.1|	76	88	107	90	80	115	131	121	114
gi|255554484|ref|XM_002518235.1|	2	0	0	0	0	0	0	0	0
gi|255556361|ref|XM_002519169.1|	139	151	148	97	127	233	137	145	99
gi|255571032|ref|XM_002526421.1|	93	127	157	98	149	230	163	168	147
gi|255545915|ref|XM_002513972.1|	4	0	0	2	0	0	2	2	0
gi|255562441|ref|XM_002522181.1|	15	18	22	10	10	36	14	10	10
gi|255550316|ref|XM_002516163.1|	2	3	2	2	3	12	0	3	0
gi|255558080|ref|XM_002520023.1|	3	4	5	5	3	9	0	3	3
gi|255570115|ref|XM_002525974.1|	4	0	5	4	2	2	4	2	0
gi|255550657|ref|XM_002516332.1|	2	0	0	3	0	2	0	0	2
gi|255566198|ref|XM_002524041.1|	5	2	0	0	0	0	12	5	3
gi|255576051|ref|XM_002528875.1|	2	2	12	2	7	0	3	3	0
gi|255541637|ref|XM_002511837.1|	14	16	14	7	9	16	5	11	6
gi|255572143|ref|XM_002526966.1|	5	12	9	2	2	6	11	10	22
gi|255552825|ref|XM_002517410.1|	2	2	0	0	2	2	0	0	0
gi|255555078|ref|XM_002518531.1|	2	0	4	0	0	0	2	0	0
gi|255567085|ref|XM_002524479.1|	2	4	5	4	2	5	8	4	5
gi|255556355|ref|XM_002519166.1|	2	0	2	0	0	2	2	0	2
gi|255582580|ref|XM_002532027.1|	3	5	0	7	5	7	0	5	14
gi|255552601|ref|XM_002517298.1|	6	6	4	0	3	4	8	0	3
gi|255564791|ref|XM_002523344.1|	2	0	0	3	4	3	0	0	0
gi|255576443|ref|XM_002529068.1|	110	176	176	103	133	163	98	203	325
gi|255564163|ref|XM_002523033.1|	7	11	18	6	5	20	19	15	11
gi|255569129|ref|XM_002525488.1|	2	3	2	0	0	2	6	2	0
gi|255582017|ref|XM_002531760.1|	3	0	2	0	3	2	2	0	0
gi|255540646|ref|XM_002511342.1|	5	0	5	3	0	3	5	4	0
gi|255563172|ref|XM_002522544.1|	3	0	0	0	0	0	0	0	0
gi|255573512|ref|XM_002527635.1|	9	0	6	3	0	2	9	4	3
gi|255584369|ref|XM_002532873.1|	2	0	0	0	0	0	0	0	0
gi|255572774|ref|XM_002527274.1|	3	0	0	0	0	0	0	0	0
gi|255547178|ref|XM_002514601.1|	15	21	19	3	3	6	9	11	5
gi|255581648|ref|XM_002531582.1|	6	2	2	2	0	2	0	2	0
gi|255547491|ref|XM_002514757.1|	8	3	5	6	2	10	6	8	9
gi|255581442|ref|XM_002531483.1|	2	0	3	0	0	3	4	2	0
gi|255544154|ref|XM_002513094.1|	92	86	113	72	76	96	102	127	101
gi|255543394|ref|XM_002512714.1|	14	24	19	21	10	23	20	30	31
gi|255562545|ref|XM_002522233.1|	13	14	19	2	0	0	22	38	37
gi|255568425|ref|XM_002525141.1|	3	10	11	6	9	12	0	2	6
gi|255588058|ref|XM_002534446.1|	10	13	15	7	5	12	15	3	4
gi|255574807|ref|XM_002528265.1|	6	0	8	7	14	7	7	9	3
gi|255557334|ref|XM_002519652.1|	10	9	12	16	16	8	27	23	23
gi|255562917|ref|XM_002522418.1|	3	3	3	3	0	0	0	4	0
gi|255566897|ref|XM_002524386.1|	28	21	35	12	8	16	26	31	5
gi|255549845|ref|XM_002515928.1|	38	44	58	53	55	68	106	90	105
gi|255580904|ref|XM_002531225.1|	2	0	3	0	2	2	2	4	0
gi|255561654|ref|XM_002521791.1|	4	4	0	3	8	4	0	3	0
gi|255566958|ref|XM_002524416.1|	50	93	102	50	62	98	61	105	113
gi|255537096|ref|XM_002509569.1|	2	9	3	6	0	21	11	19	19
gi|255558635|ref|XM_002520297.1|	2	0	0	0	0	0	0	0	0
gi|255568081|ref|XM_002524971.1|	20	21	22	2	3	6	9	7	2
gi|255538861|ref|XM_002510450.1|	21	19	17	31	17	30	9	6	13
gi|255576458|ref|XM_002529075.1|	25	26	39	6	12	13	28	42	52
gi|13491223|gb|AC079890.13|	7	3	9	8	3	2	3	3	9
gi|255571086|ref|XM_002526448.1|	45	31	23	27	10	20	18	24	14
gi|255545385|ref|XM_002513707.1|	4	2	2	0	0	0	0	0	0
gi|255548739|ref|XM_002515380.1|	2	2	3	0	0	0	0	2	0
gi|255551610|ref|XM_002516805.1|	8	7	15	3	2	0	7	8	8
gi|255569282|ref|XM_002525563.1|	39	36	45	11	6	17	43	40	34
gi|548939824|emb|JB349065.1|	54	75	69	82	34	91	102	90	79
gi|255553898|ref|XM_002517944.1|	13	11	11	12	11	12	14	6	4
gi|255546462|ref|XM_002514245.1|	159	109	188	136	119	75	222	182	99
gi|255564943|ref|XM_002523419.1|	23	28	37	21	8	38	20	19	14
gi|255539031|ref|XM_002510535.1|	2	2	0	3	4	5	0	2	0
gi|255569220|ref|XM_002525533.1|	13	13	10	14	15	8	14	13	7
gi|255574419|ref|XM_002528077.1|	14	9	5	4	8	8	8	7	6
gi|255580705|ref|XM_002531129.1|	42	84	84	56	77	77	68	67	71
gi|255581253|ref|XM_002531393.1|	4	3	3	2	3	0	2	5	4
gi|255552058|ref|XM_002517028.1|	2	2	2	5	2	12	4	3	4
gi|255549600|ref|XM_002515806.1|	6	9	7	9	3	4	13	10	4
gi|255570050|ref|XM_002525942.1|	6	5	7	0	0	0	0	0	0
gi|255539009|ref|XM_002510524.1|	2	2	2	0	2	4	2	0	2
gi|255555780|ref|XM_002518880.1|	4	2	7	0	0	4	0	2	2
gi|255576222|ref|XM_002528959.1|	3	2	6	2	2	3	0	3	0
gi|255554325|ref|XM_002518157.1|	10	15	12	5	7	4	8	19	8
gi|548942868|emb|JB352110.1|	270	159	217	278	363	135	271	289	244
gi|255539834|ref|XM_002510936.1|	2	0	3	2	2	0	4	4	0
gi|255542242|ref|XM_002512139.1|	2	7	5	5	6	5	9	3	0
gi|255546082|ref|XM_002514055.1|	101	150	144	82	95	120	133	165	155
gi|255572180|ref|XM_002526984.1|	4	2	0	2	3	0	0	0	0
gi|571024886|gb|KC684928.1|	124	92	159	87	111	72	116	155	124
gi|255536730|ref|XM_002509386.1|	12	9	6	8	4	9	8	6	8
gi|255552038|ref|XM_002517018.1|	8	13	15	3	4	11	13	7	3
gi|255537428|ref|XM_002509735.1|	31	36	44	25	25	47	36	49	29
gi|255563551|ref|XM_002522732.1|	14	20	12	11	3	23	21	25	11
gi|255573350|ref|XM_002527556.1|	24	21	31	13	9	23	34	30	24
gi|255582576|ref|XM_002532025.1|	27	25	44	10	17	18	23	15	19
gi|255576108|ref|XM_002528903.1|	2	4	0	0	0	2	0	2	0
gi|255565474|ref|XM_002523682.1|	62	58	58	20	13	22	47	54	26
gi|255547210|ref|XM_002514617.1|	2	0	4	0	0	0	0	3	0
gi|255564939|ref|XM_002523417.1|	2	4	17	5	7	4	8	15	10
gi|255581399|ref|XM_002531462.1|	2	2	2	0	0	4	0	5	2
gi|255541881|ref|XM_002511959.1|	72	60	67	226	251	376	285	369	279
gi|255576433|ref|XM_002529063.1|	3	6	7	3	2	4	8	3	4
gi|255557565|ref|XM_002519767.1|	3	0	3	2	2	2	2	2	2
gi|255552889|ref|XM_002517442.1|	31	41	42	27	30	86	43	50	48
gi|255575560|ref|XM_002528635.1|	2	0	0	0	0	2	0	0	0
gi|255540076|ref|XM_002511057.1|	3	0	0	0	0	0	0	0	0
gi|255562497|ref|XM_002522209.1|	2	0	0	0	0	0	0	0	0
gi|255564247|ref|XM_002523075.1|	6	10	11	6	7	5	23	34	10
gi|255564819|ref|XM_002523358.1|	15	24	22	20	18	22	9	20	30
gi|255553858|ref|XM_002517924.1|	3	3	5	2	3	3	8	2	4
gi|255583345|ref|XM_002532388.1|	2	4	0	2	4	3	0	4	14
gi|548941078|emb|JB350320.1|	18	8	11	7	5	18	11	9	10
gi|255548719|ref|XM_002515370.1|	6	2	4	0	0	0	2	0	0
gi|255575341|ref|XM_002528528.1|	35	30	36	35	38	36	107	106	80
gi|255586544|ref|XM_002533863.1|	3	6	7	6	3	6	3	3	4
gi|255580956|ref|XM_002531251.1|	19	13	15	5	10	9	33	11	7
gi|255568564|ref|XM_002525210.1|	27	29	33	22	15	35	28	21	15
gi|255543077|ref|XM_002512556.1|	3	4	6	2	2	6	4	3	2
gi|255547052|ref|XM_002514538.1|	4	6	0	4	2	0	2	0	3
gi|548940089|emb|JB349331.1|	3	2	3	2	4	2	0	2	2
gi|255574801|ref|XM_002528262.1|	2	0	0	0	0	0	0	0	0
gi|255553491|ref|XM_002517741.1|	4	9	6	0	5	10	3	8	7
gi|255585250|ref|XM_002533281.1|	2	0	0	0	0	0	0	0	0
gi|255559600|ref|XM_002520774.1|	39	47	65	13	30	39	32	41	42
gi|255567159|ref|XM_002524515.1|	5	9	8	9	9	16	7	6	3
gi|255550805|ref|XM_002516405.1|	6	4	5	11	19	19	17	15	12
gi|255546633|ref|XM_002514330.1|	4	3	0	2	5	5	2	5	0
gi|255586807|ref|XM_002533972.1|	2	3	0	0	5	3	0	2	3
gi|255567633|ref|XM_002524750.1|	4	3	5	0	0	5	0	0	0
gi|255537354|ref|XM_002509698.1|	3	0	4	6	3	2	5	4	0
gi|255547525|ref|XM_002514774.1|	4	5	9	5	8	8	6	3	3
gi|255544453|ref|XM_002513242.1|	4	13	6	7	13	39	5	3	0
gi|212659415|ref|NW_002234561.1|	4	2	6	8	7	11	21	16	12
gi|255567694|ref|XM_002524780.1|	6	3	9	3	5	12	6	6	4
gi|255578446|ref|XM_002530042.1|	6	11	6	20	16	28	3	2	6
gi|255537734|ref|XM_002509888.1|	78	119	61	98	73	53	96	73	59
gi|255583915|ref|XM_002532660.1|	2	4	0	2	0	4	0	0	3
gi|255560126|ref|XM_002521035.1|	3	4	4	2	0	0	2	0	0
gi|255569011|ref|XM_002525430.1|	4	9	14	0	0	3	11	9	0
gi|255585649|ref|XM_002533465.1|	2	0	0	0	0	0	0	0	0
gi|255565490|ref|XM_002523690.1|	19	24	26	21	8	26	19	26	35
gi|255538223|ref|XM_002510131.1|	3	7	2	4	5	4	3	0	2
gi|255560310|ref|XM_002521126.1|	2	0	0	3	6	11	3	0	0
gi|255587432|ref|XM_002534223.1|	23	24	12	22	9	24	46	23	26
gi|255584485|ref|XM_002532926.1|	23	52	34	30	17	54	32	39	67
gi|255540074|ref|XM_002511056.1|	11	9	8	12	2	9	11	3	0
gi|255547645|ref|XM_002514834.1|	3	6	5	3	6	6	3	3	3
gi|255537078|ref|XM_002509560.1|	11	4	22	12	12	16	19	13	16
gi|255559700|ref|XM_002520824.1|	141	146	158	90	47	137	1419	725	883
gi|255545887|ref|XM_002513958.1|	4	6	6	0	5	3	4	2	4
gi|255557209|ref|XM_002519590.1|	3	5	5	4	9	11	4	2	0
gi|255548158|ref|XM_002515090.1|	6	0	10	0	0	4	0	0	2
gi|255536986|ref|XM_002509514.1|	2	0	0	0	0	0	0	0	0
gi|255556889|ref|XM_002519432.1|	4	6	0	0	0	0	0	0	3
gi|255545605|ref|XM_002513817.1|	5	2	0	0	0	0	2	3	0
gi|255579906|ref|XM_002530743.1|	26	44	48	25	37	33	45	36	32
gi|255539706|ref|XM_002510872.1|	251	306	415	85	99	160	286	301	162
gi|255568606|ref|XM_002525231.1|	2	4	0	3	2	0	5	2	2
gi|255572584|ref|XM_002527180.1|	5	8	4	4	4	9	9	11	12
gi|255541893|ref|XM_002511965.1|	8	13	18	10	10	13	28	23	15
gi|255579818|ref|XM_002530701.1|	5	6	13	3	2	8	22	17	17
gi|255542845|ref|XM_002512440.1|	5	3	5	2	0	0	8	7	2
gi|255543444|ref|XM_002512739.1|	2	9	9	0	4	6	5	3	4
gi|255572932|ref|XM_002527351.1|	6	5	4	5	9	10	5	6	5
gi|255566774|ref|XM_002524325.1|	6	18	12	12	8	36	7	16	12
gi|255578259|ref|XM_002529951.1|	7	16	7	16	17	30	14	11	13
gi|255580265|ref|XM_002530917.1|	5	24	12	9	17	15	3	12	14
gi|255549967|ref|XM_002515989.1|	2	2	0	0	0	0	0	0	0
gi|255542863|ref|XM_002512449.1|	46	42	66	28	38	25	77	86	28
gi|255584616|ref|XM_002532986.1|	32	35	24	21	37	52	12	14	19
gi|255563581|ref|XM_002522747.1|	4	4	3	0	2	0	4	3	2
gi|255563765|ref|XM_002522838.1|	33	30	41	13	4	9	61	76	53
gi|255559710|ref|XM_002520829.1|	3	21	5	11	10	37	2	25	28
gi|255559518|ref|XM_002520733.1|	638	746	810	586	589	1255	990	1348	718
gi|255560987|ref|XM_002521460.1|	3	0	0	0	0	3	0	3	2
gi|255549773|ref|XM_002515892.1|	19	17	24	7	19	20	29	31	30
gi|255548354|ref|XM_002515188.1|	4	9	2	2	5	10	2	2	3
gi|255539263|ref|XM_002510651.1|	3	0	0	0	0	0	0	0	0
gi|255550887|ref|XM_002516446.1|	2	2	0	0	4	5	0	0	0
gi|255587947|ref|XM_002534404.1|	34	31	70	30	22	50	48	52	29
gi|288191376|gb|FJ670089.1|	16	24	19	17	33	61	6	6	14
gi|255558989|ref|XM_002520472.1|	3	2	2	2	3	6	0	0	0
gi|255586396|ref|XM_002533799.1|	62	104	107	70	88	128	106	158	107
gi|255537440|ref|XM_002509741.1|	11	18	15	8	18	19	23	36	10
gi|255569696|ref|XM_002525767.1|	4	0	4	0	3	0	0	2	0
gi|255580836|ref|XM_002531192.1|	8	0	3	3	0	0	7	2	3
gi|255560797|ref|XM_002521366.1|	74	70	99	76	87	108	134	140	113
gi|255573800|ref|XM_002527774.1|	2	0	0	0	0	0	0	0	0
gi|255547278|ref|XM_002514651.1|	7	2	9	2	4	11	4	7	4
gi|28882137|gb|AC116369.5|	5	4	0	12	4	10	0	2	5
gi|255563543|ref|XM_002522728.1|	2	0	2	0	0	2	0	0	0
gi|255564765|ref|XM_002523331.1|	27	46	58	28	34	45	39	54	49
gi|255550202|ref|XM_002516106.1|	7	15	12	17	3	23	12	9	8
gi|255581981|ref|XM_002531743.1|	13	12	2	4	6	18	7	0	2
gi|255578157|ref|XM_002529902.1|	5	2	7	5	0	0	6	0	0
gi|255579644|ref|XM_002530617.1|	3	2	5	2	2	3	4	0	2
gi|255542827|ref|XM_002512431.1|	6	6	5	6	0	6	0	2	0
gi|255583290|ref|XM_002532363.1|	3	5	5	5	8	10	4	0	0
gi|255575706|ref|XM_002528707.1|	52	88	71	61	44	76	18	72	91
gi|255583971|ref|XM_002532686.1|	17	19	16	26	20	46	35	21	24
gi|255575276|ref|XM_002528496.1|	14	31	10	6	16	12	19	20	50
gi|255539007|ref|XM_002510523.1|	6	8	0	8	4	9	6	5	5
gi|255582302|ref|XM_002531896.1|	5	2	0	4	0	5	0	0	5
gi|255537951|ref|XM_002509995.1|	3	4	3	5	2	17	2	0	8
gi|255560708|ref|XM_002521322.1|	10	2	6	4	7	4	7	4	3
gi|255542025|ref|XM_002512031.1|	2	0	0	0	0	0	0	2	0
gi|384563930|gb|JQ361741.1|	46	65	38	29	33	45	65	57	31
gi|255573612|ref|XM_002527683.1|	2	0	0	3	6	6	4	2	0
gi|255567902|ref|XM_002524883.1|	3	6	2	2	0	0	0	0	5
gi|255547026|ref|XM_002514525.1|	30	51	35	38	30	28	11	25	40
gi|255556206|ref|XM_002519092.1|	2	0	0	0	0	0	0	0	0
gi|255554760|ref|XM_002518372.1|	3	7	5	5	7	5	4	3	3
gi|255548322|ref|XM_002515172.1|	5	2	4	0	0	3	0	3	0
gi|289063357|gb|GF102178.1|	3	0	0	2	0	0	0	0	0
gi|255559327|ref|XM_002520638.1|	2	0	3	3	2	3	6	4	2
gi|255552056|ref|XM_002517027.1|	3	5	0	3	0	3	0	2	8
gi|255550168|ref|XM_002516089.1|	3	6	8	4	6	0	4	2	0
gi|255557410|ref|XM_002519690.1|	62	73	86	28	31	45	74	81	53
gi|255545911|ref|XM_002513970.1|	12	9	6	9	7	8	5	8	6
gi|255546130|ref|XM_002514079.1|	306	312	431	169	187	219	532	650	528
gi|255573484|ref|XM_002527622.1|	6	6	8	2	5	9	4	8	6
gi|255539808|ref|XM_002510923.1|	21	31	45	36	30	25	38	35	36
gi|255537256|ref|XM_002509649.1|	4	0	0	0	0	2	2	3	5
gi|255574555|ref|XM_002528143.1|	19	24	43	12	13	18	15	14	18
gi|255564205|ref|XM_002523054.1|	8	14	9	14	14	15	0	5	12
gi|255549847|ref|XM_002515929.1|	2	0	0	0	0	2	3	0	0
gi|255546948|ref|XM_002514486.1|	3	4	8	2	7	6	4	2	7
gi|255565710|ref|XM_002523799.1|	5	8	7	8	8	9	15	4	10
gi|255563712|ref|XM_002522812.1|	6	7	4	6	4	2	8	6	5
gi|255587475|ref|XM_002534239.1|	4	2	6	0	7	5	9	5	2
gi|255546649|ref|XM_002514338.1|	6	3	7	5	4	7	8	5	6
gi|255570668|ref|XM_002526243.1|	7	5	6	2	4	14	6	3	8
gi|255566922|ref|XM_002524398.1|	260	278	441	186	286	224	228	315	518
gi|255550144|ref|XM_002516077.1|	14	40	33	13	15	36	7	26	22
gi|255551383|ref|XM_002516692.1|	3	0	0	0	0	3	0	0	0
gi|255562245|ref|XM_002522085.1|	2	2	4	3	0	0	9	9	2
gi|255575225|ref|XM_002528471.1|	29	36	23	21	34	14	18	18	22
gi|255574100|ref|XM_002527920.1|	2	0	0	0	0	0	0	2	0
gi|255555790|ref|XM_002518885.1|	7	9	24	15	14	23	32	21	5
gi|255557482|ref|XM_002519726.1|	37	34	35	25	42	34	57	67	40
gi|255548833|ref|XM_002515427.1|	14	12	10	26	29	6	13	5	0
gi|255582563|ref|XM_002532019.1|	2	0	0	0	0	0	2	3	3
gi|255540940|ref|XM_002511489.1|	4	2	4	0	2	3	0	7	2
gi|255540792|ref|XM_002511415.1|	22	31	24	21	20	55	37	46	28
gi|255561984|ref|XM_002521955.1|	20	35	15	24	21	9	27	15	17
gi|255568035|ref|XM_002524949.1|	62	73	68	39	47	71	44	56	80
gi|255566609|ref|XM_002524243.1|	23	16	18	12	28	21	21	15	9
gi|255536824|ref|XM_002509433.1|	2	0	3	0	0	0	6	6	0
gi|255548991|ref|XM_002515506.1|	2	0	0	0	0	2	0	0	0
gi|255540762|ref|XM_002511400.1|	15	26	21	20	29	27	22	25	13
gi|255579323|ref|XM_002530461.1|	57	35	72	11	32	21	65	88	36
gi|255571317|ref|XM_002526562.1|	2	0	3	0	2	0	2	2	3
gi|255574342|ref|XM_002528039.1|	3	4	2	2	5	4	4	0	0
gi|255541309|ref|XM_002511673.1|	9	9	3	5	4	4	10	7	7
gi|255550414|ref|XM_002516212.1|	13	10	12	8	13	16	13	17	6
gi|255546196|ref|XM_002514112.1|	2	2	3	2	3	3	5	0	2
gi|255569984|ref|XM_002525909.1|	135	155	142	146	99	55	218	137	120
gi|255557764|ref|XM_002519866.1|	10	3	5	2	0	2	3	7	2
gi|255550308|ref|XM_002516159.1|	52	64	51	34	26	39	21	38	34
gi|255558387|ref|XM_002520175.1|	4	3	8	0	0	0	3	3	3
gi|255583741|ref|XM_002532578.1|	10	19	9	10	4	13	20	8	7
gi|255564063|ref|XM_002522984.1|	34	39	34	17	13	22	27	25	18
gi|255587855|ref|XM_002534372.1|	2	0	0	0	0	0	0	0	0
gi|255583983|ref|XM_002532692.1|	9	9	16	4	0	10	8	5	8
gi|255544643|ref|XM_002513337.1|	5	2	0	0	0	0	3	2	2
gi|255579397|ref|XM_002530497.1|	14	16	7	9	6	12	5	16	23
gi|255566240|ref|XM_002524062.1|	13	18	13	8	14	32	22	21	19
gi|255619283|ref|XM_002539963.1|	6	11	4	2	5	3	10	13	2
gi|255563035|ref|XM_002522476.1|	10	4	7	4	5	7	6	4	0
gi|255587359|ref|XM_002534198.1|	5	0	7	0	0	0	0	2	2
gi|255561023|ref|XM_002521478.1|	1018	950	1247	754	488	422	1216	631	788
gi|255583745|ref|XM_002532580.1|	5	8	11	3	8	12	6	14	25
gi|255583294|ref|XM_002532365.1|	3	0	5	0	0	0	0	0	0
gi|255590324|ref|XM_002535192.1|	225	233	267	252	137	192	527	230	258
gi|255569417|ref|XM_002525630.1|	3	7	0	0	0	2	2	2	4
gi|255578126|ref|XM_002529887.1|	3	2	2	0	0	0	0	0	0
gi|255555500|ref|XM_002518741.1|	2	0	0	0	0	2	0	0	2
gi|255577245|ref|XM_002529459.1|	18	18	13	9	15	19	11	13	15
gi|255577429|ref|XM_002529548.1|	5	8	8	5	4	10	4	11	3
gi|255564608|ref|XM_002523253.1|	2	5	6	2	5	5	5	16	8
gi|255585206|ref|XM_002533260.1|	2	3	0	3	4	4	3	3	3
gi|255568857|ref|XM_002525354.1|	13	23	18	7	13	19	24	14	20
gi|255551944|ref|XM_002516971.1|	2	9	4	6	4	14	10	2	3
gi|255551868|ref|XM_002516934.1|	2	2	0	0	2	4	0	0	0
gi|255586296|ref|XM_002533754.1|	21	14	21	3	3	0	60	70	41
gi|255564083|ref|XM_002522994.1|	39	40	45	37	28	47	64	54	47
gi|255560266|ref|XM_002521105.1|	27	23	32	20	36	26	18	24	15
gi|255568385|ref|XM_002525121.1|	5	8	5	4	6	3	8	10	2
gi|255561165|ref|XM_002521549.1|	2	6	2	8	6	3	5	7	3
gi|255558672|ref|XM_002520315.1|	2	0	3	2	0	0	2	2	0
gi|255563856|ref|XM_002522883.1|	2	3	3	0	0	3	0	5	0
gi|255550298|ref|XM_002516154.1|	2	0	3	2	3	0	3	0	0
gi|255555569|ref|XM_002518775.1|	7	4	9	6	5	5	4	3	3
gi|255555566|ref|XM_002518774.1|	4	2	0	4	5	4	0	2	2
gi|255584777|ref|XM_002533061.1|	49	45	56	20	37	43	34	37	35
gi|255547282|ref|XM_002514653.1|	2	0	0	2	0	0	3	3	2
gi|255550823|ref|XM_002516414.1|	3	0	2	2	0	2	0	3	0
gi|255551764|ref|XM_002516882.1|	3	0	3	0	0	0	0	0	0
gi|255585557|ref|XM_002533423.1|	7	17	6	18	11	19	6	8	4
gi|255573045|ref|XM_002527407.1|	6	8	9	0	4	7	3	7	5
gi|255573213|ref|XM_002527490.1|	3	0	0	0	0	0	0	2	0
gi|255572354|ref|XM_002527070.1|	2	0	0	0	0	4	0	2	2
gi|255541425|ref|XM_002511731.1|	34	38	40	12	11	10	80	46	41
gi|255581679|ref|XM_002531597.1|	25	16	17	33	41	39	25	27	39
gi|255564271|ref|XM_002523087.1|	8	10	6	10	11	2	14	13	0
gi|255582523|ref|XM_002532001.1|	20	52	18	41	6	56	9	45	62
gi|255557842|ref|XM_002519905.1|	2	0	0	0	0	0	0	0	0
gi|255543342|ref|XM_002512688.1|	12	19	19	4	2	6	10	11	13
gi|255556726|ref|XM_002519351.1|	8	10	7	7	6	9	16	5	12
gi|255546412|ref|XM_002514220.1|	3	4	5	3	4	0	6	8	0
gi|255544957|ref|XM_002513494.1|	5	7	9	0	5	6	7	8	4
gi|255545869|ref|XM_002513949.1|	2	0	0	0	2	0	0	0	0
gi|255573174|ref|XM_002527471.1|	5	3	2	3	2	4	3	4	2
gi|255557902|ref|XM_002519934.1|	14	7	16	9	9	19	14	14	17
gi|255562945|ref|XM_002522432.1|	11	6	6	4	11	6	14	19	19
gi|255543231|ref|XM_002512633.1|	4	5	13	3	0	3	19	21	8
gi|255584817|ref|XM_002533080.1|	29	29	18	33	17	61	14	14	9
gi|255557093|ref|XM_002519533.1|	2	0	0	0	2	0	0	0	0
gi|255548713|ref|XM_002515367.1|	2	4	0	2	0	0	0	2	0
gi|255579565|ref|XM_002530579.1|	60	34	79	36	49	49	37	66	21
gi|255566489|ref|XM_002524184.1|	2	5	9	0	5	17	13	5	6
gi|255543724|ref|XM_002512879.1|	9	4	7	12	10	25	18	12	0
gi|255579282|ref|XM_002530441.1|	13	4	8	4	2	3	14	14	3
gi|255557035|ref|XM_002519505.1|	7	2	7	0	2	0	3	0	10
gi|255580424|ref|XM_002530993.1|	4	7	4	0	0	0	5	19	11
gi|255541897|ref|XM_002511967.1|	2	2	5	6	2	6	4	0	2
gi|255561936|ref|XM_002521931.1|	10	7	20	3	8	7	23	34	13
gi|255578978|ref|XM_002530296.1|	4	2	15	6	9	12	8	6	9
gi|255542811|ref|XM_002512423.1|	4	8	4	0	2	14	9	6	6
gi|255549372|ref|XM_002515694.1|	2	0	3	5	0	0	0	0	0
gi|255547877|ref|XM_002514950.1|	220	446	357	228	154	505	157	293	657
gi|255582093|ref|XM_002531796.1|	20	30	31	17	12	18	19	6	14
gi|255546956|ref|XM_002514490.1|	3	11	0	7	4	8	6	3	0
gi|255544671|ref|XM_002513351.1|	2	0	0	0	0	0	0	3	2
gi|255578136|ref|XM_002529892.1|	2	2	2	0	0	0	2	0	0
gi|255578130|ref|XM_002529889.1|	46	62	68	36	22	44	86	62	40
gi|255547553|ref|XM_002514788.1|	4	8	8	3	3	10	5	7	5
gi|255553854|ref|XM_002517922.1|	2	0	2	0	0	2	0	0	0
gi|255550677|ref|XM_002516342.1|	31	38	49	16	18	22	48	33	33
gi|255539353|ref|XM_002510696.1|	61	66	103	60	64	56	43	61	39
gi|255560214|ref|XM_002521079.1|	2	0	6	0	0	0	2	2	0
gi|255568831|ref|XM_002525341.1|	4	10	7	9	2	9	0	0	7
gi|255568509|ref|XM_002525183.1|	3	0	0	0	0	0	2	0	0
gi|255588436|ref|XM_002534559.1|	4	7	0	4	0	8	0	3	0
gi|104489374|gb|AC186747.2|	13	14	17	10	15	12	14	5	13
gi|255573575|ref|XM_002527666.1|	3	2	2	0	0	2	0	0	0
gi|255574878|ref|XM_002528300.1|	4	4	3	0	0	5	3	9	0
gi|255539554|ref|XM_002510796.1|	5	9	12	0	0	2	0	2	4
gi|255537108|ref|XM_002509575.1|	6	4	5	4	4	7	3	6	6
gi|255585248|ref|XM_002533280.1|	6	7	5	0	7	6	3	7	0
gi|255553152|ref|XM_002517573.1|	8	7	5	5	8	7	5	5	6
gi|255560294|ref|XM_002521119.1|	5	6	6	4	0	8	0	0	0
gi|255545229|ref|XM_002513630.1|	4	0	0	0	0	0	0	2	2
gi|255541635|ref|XM_002511836.1|	2	0	0	0	0	0	0	0	2
gi|255554516|ref|XM_002518251.1|	5	2	4	6	9	0	4	7	5
gi|255548246|ref|XM_002515134.1|	92	99	81	89	107	88	89	72	81
gi|255580152|ref|XM_002530862.1|	2	3	5	0	2	0	2	2	2
gi|134215611|emb|AM270987.1|	285	200	189	454	208	114	125	99	92
gi|255579447|ref|XM_002530521.1|	3	6	3	2	5	7	0	4	0
gi|255570472|ref|XM_002526149.1|	22	24	32	21	12	13	26	13	8
gi|255543269|ref|XM_002512652.1|	139	137	157	83	66	122	65	149	117
gi|255577504|ref|XM_002529585.1|	15	10	6	14	6	15	19	16	8
gi|255580695|ref|XM_002531124.1|	12	26	20	12	12	45	29	21	15
gi|255540376|ref|XM_002511207.1|	2	0	0	0	0	0	0	0	0
gi|255576261|ref|XM_002528978.1|	92	92	87	72	101	115	102	112	79
gi|255541137|ref|XM_002511587.1|	5	0	4	2	2	8	5	9	3
gi|255584756|ref|XM_002533051.1|	6	6	6	7	8	10	9	6	4
gi|255579976|ref|XM_002530777.1|	10	4	7	0	6	4	8	5	4
gi|255572532|ref|XM_002527155.1|	7	10	6	0	0	0	0	0	0
gi|255546889|ref|XM_002514457.1|	2	2	0	0	0	0	0	0	2
gi|255542705|ref|XM_002512370.1|	3	0	0	0	0	2	3	2	0
gi|255578830|ref|XM_002530224.1|	4	3	4	0	2	4	15	14	7
gi|255555540|ref|XM_002518761.1|	4	0	0	4	0	0	0	0	0
gi|255565418|ref|XM_002523654.1|	5	3	0	0	0	4	7	2	0
gi|255566392|ref|XM_002524136.1|	26	22	28	24	33	23	61	64	47
gi|255572547|ref|XM_002527162.1|	123	256	182	111	108	285	65	152	218
gi|255551952|ref|XM_002516975.1|	3	5	0	0	0	2	5	4	3
gi|255571156|ref|XM_002526483.1|	49	93	89	101	116	125	160	133	83
gi|255568180|ref|XM_002525020.1|	18	24	30	9	16	25	7	19	31
gi|255590045|ref|XM_002535114.1|	30	18	14	10	14	16	33	27	15
gi|255583892|ref|XM_002532650.1|	2	2	0	0	0	4	0	0	0
gi|255571944|ref|XM_002526868.1|	3	2	2	0	2	2	0	2	0
gi|255554447|ref|XM_002518217.1|	7	15	11	9	12	12	9	11	0
gi|255548711|ref|XM_002515366.1|	4	5	5	3	0	5	6	7	0
gi|255555714|ref|XM_002518847.1|	3	0	5	0	0	5	4	4	0
gi|255556658|ref|XM_002519317.1|	20	35	12	29	11	13	29	10	15
gi|255548458|ref|XM_002515240.1|	3	7	5	3	6	3	9	3	8
gi|255539071|ref|XM_002510555.1|	20	11	22	3	15	13	38	56	33
gi|255550953|ref|XM_002516479.1|	2	0	0	0	2	2	0	0	0
gi|255549027|ref|XM_002515524.1|	4	9	2	3	0	4	7	2	2
gi|255588053|ref|XM_002534444.1|	2	3	0	0	0	2	0	4	0
gi|255574362|ref|XM_002528049.1|	2	0	6	2	0	3	0	0	0
gi|255536820|ref|XM_002509431.1|	32	15	39	3	8	13	26	29	7
gi|255537488|ref|XM_002509765.1|	3	3	5	0	0	5	3	0	2
gi|255549761|ref|XM_002515886.1|	76	145	110	19	15	125	34	68	29
gi|255570014|ref|XM_002525924.1|	3	2	0	0	2	0	0	2	0
gi|255571603|ref|XM_002526702.1|	12	19	12	23	11	16	4	3	2
gi|255565955|ref|XM_002523920.1|	156	258	253	188	166	369	367	293	269
gi|255541509|ref|XM_002511773.1|	2	6	5	2	7	5	2	6	9
gi|255546903|ref|XM_002514464.1|	8	5	10	9	6	11	10	4	5
gi|255541397|ref|XM_002511717.1|	2	2	0	0	0	0	2	0	0
gi|255561093|ref|XM_002521513.1|	7	2	12	3	3	0	7	4	2
gi|255561143|ref|XM_002521538.1|	8	10	13	3	4	6	8	5	5
gi|255547423|ref|XM_002514723.1|	4	2	2	3	5	10	4	3	3
gi|255583250|ref|XM_002532344.1|	5	10	10	0	2	5	18	9	10
gi|255586002|ref|XM_002533625.1|	6	4	5	6	7	4	0	0	2
gi|255546528|ref|XM_002514278.1|	6	2	9	2	0	5	5	4	0
gi|289063353|gb|GF102174.1|	2	8	7	2	2	7	4	12	40
gi|255563617|ref|XM_002522765.1|	6	6	7	2	2	6	4	0	0
gi|255560014|ref|XM_002520980.1|	77	87	121	47	78	158	116	113	100
gi|255553467|ref|XM_002517729.1|	13	11	19	5	6	14	19	16	17
gi|255538367|ref|XM_002510203.1|	14	13	19	8	14	8	16	25	9
gi|255550070|ref|XM_002516040.1|	2	0	0	0	0	0	0	0	0
gi|255544951|ref|XM_002513491.1|	2	0	0	0	0	0	2	0	0
gi|255569891|ref|XM_002525863.1|	50	80	87	51	44	74	86	45	48
gi|255561187|ref|XM_002521560.1|	5	2	5	8	5	4	2	2	2
gi|255568961|ref|XM_002525405.1|	2	0	0	0	0	0	0	0	0
gi|255540272|ref|XM_002511155.1|	2	0	5	8	9	6	3	4	3
gi|255540018|ref|XM_002511028.1|	5	0	5	0	0	0	4	4	2
gi|255585838|ref|XM_002533551.1|	9	12	9	0	4	4	10	7	2
gi|255561758|ref|XM_002521843.1|	34	43	41	14	15	27	20	33	33
gi|255572976|ref|XM_002527373.1|	2	3	2	0	0	0	0	2	2
gi|255583341|ref|XM_002532386.1|	3	4	9	9	4	7	0	2	4
gi|255555726|ref|XM_002518853.1|	33	52	37	35	33	41	17	32	27
gi|255542823|ref|XM_002512429.1|	24	18	19	19	15	14	18	25	19
gi|255552603|ref|XM_002517299.1|	6	16	10	6	6	10	6	13	15
gi|255548492|ref|XM_002515257.1|	6	7	4	0	5	3	4	2	8
gi|255564495|ref|XM_002523198.1|	29	102	7	34	51	137	6	46	38
gi|255538209|ref|XM_002510124.1|	11	8	12	2	0	4	18	9	3
gi|255579413|ref|XM_002530505.1|	3	4	0	2	2	2	2	2	0
gi|255537953|ref|XM_002509996.1|	22	28	25	23	23	21	12	11	21
gi|255588211|ref|XM_002534491.1|	8	12	14	8	7	13	10	13	4
gi|255548799|ref|XM_002515410.1|	4	5	6	0	0	3	6	6	2
gi|255546292|ref|XM_002514160.1|	19	11	19	8	7	3	14	11	10
gi|255568152|ref|XM_002525006.1|	3	0	0	0	0	0	0	2	0
gi|255553960|ref|XM_002517975.1|	2	3	0	0	2	0	4	2	2
gi|255550434|ref|XM_002516222.1|	4	5	4	3	0	4	6	0	2
gi|255553716|ref|XM_002517853.1|	2	4	3	4	2	3	0	5	4
gi|255563245|ref|XM_002522580.1|	19	11	20	8	14	7	16	8	14
gi|255560417|ref|XM_002521178.1|	2	0	0	2	0	0	0	0	2
gi|255554928|ref|XM_002518456.1|	4	3	4	3	4	0	5	3	0
gi|255546849|ref|XM_002514437.1|	2	2	0	3	3	2	4	0	2
gi|255542371|ref|XM_002512203.1|	119	134	224	117	119	180	249	155	174
gi|255582669|ref|XM_002532068.1|	2	0	0	2	0	0	3	0	0
gi|255546228|ref|XM_002514128.1|	4	0	3	0	0	0	5	3	2
gi|255571272|ref|XM_002526540.1|	2	0	0	0	0	0	0	2	0
gi|255555778|ref|XM_002518879.1|	5	6	10	0	0	3	9	12	2
gi|255576923|ref|XM_002529301.1|	5	0	0	5	7	4	2	2	0
gi|255544711|ref|XM_002513371.1|	4	6	7	4	5	2	6	11	4
gi|255555392|ref|XM_002518687.1|	33	22	19	31	26	19	16	19	13
gi|255540740|ref|XM_002511389.1|	2	2	0	2	3	0	0	0	2
gi|255556369|ref|XM_002519173.1|	6	5	9	7	0	11	10	10	3
gi|255580107|ref|XM_002530840.1|	47	39	42	17	13	16	63	52	55
gi|255569681|ref|XM_002525760.1|	3	0	0	0	0	0	0	0	0
gi|255537106|ref|XM_002509574.1|	5	4	3	3	0	4	4	2	0
gi|255565672|ref|XM_002523780.1|	2	2	0	0	0	0	0	0	0
gi|255556130|ref|XM_002519054.1|	2	0	0	0	0	0	0	0	0
gi|255540692|ref|XM_002511365.1|	3	5	7	7	9	6	4	4	7
gi|255549395|ref|XM_002515705.1|	10	13	7	12	4	13	13	5	4
gi|255547222|ref|XM_002514623.1|	4	0	0	0	0	0	2	0	0
gi|255558199|ref|XM_002520081.1|	36	27	26	27	16	33	39	27	16
gi|255547475|ref|XM_002514749.1|	6	3	4	5	4	9	6	2	0
gi|255565825|ref|XM_002523856.1|	12	7	9	9	13	22	7	16	5
gi|255540662|ref|XM_002511350.1|	27	31	48	25	34	36	50	44	39
gi|255566075|ref|XM_002523980.1|	16	12	11	23	11	14	14	17	16
gi|255562694|ref|XM_002522307.1|	3	0	5	2	0	0	2	4	0
gi|255570415|ref|XM_002526121.1|	6	0	4	5	4	7	5	2	3
gi|255547581|ref|XM_002514802.1|	3	0	0	0	0	2	5	4	0
gi|255571963|ref|XM_002526877.1|	33	38	44	22	22	32	33	40	36
gi|255564662|ref|XM_002523280.1|	45	26	56	18	39	22	61	69	31
gi|255543023|ref|XM_002512529.1|	4	11	6	9	10	7	11	6	3
gi|442803095|gb|KC189947.1|	311	420	305	317	345	503	217	200	176
gi|255583343|ref|XM_002532387.1|	4	8	5	2	3	2	2	5	0
gi|255549235|ref|XM_002515626.1|	3	2	0	0	0	0	0	0	0
gi|255587637|ref|XM_002534292.1|	173	276	307	164	183	288	329	339	347
gi|255573753|ref|XM_002527752.1|	4	12	8	7	2	3	36	19	9
gi|255539423|ref|XM_002510731.1|	3	6	3	5	0	4	0	0	0
gi|255543057|ref|XM_002512546.1|	3	15	9	3	4	7	5	9	4
gi|255539117|ref|XM_002510578.1|	2	0	0	0	0	0	0	0	0
gi|255580589|ref|XM_002531073.1|	10	3	14	5	5	12	12	19	17
gi|255544192|ref|XM_002513113.1|	2	0	5	0	0	2	3	5	5
gi|255568154|ref|XM_002525007.1|	2	0	0	5	0	4	2	2	0
gi|255551355|ref|XM_002516678.1|	2	2	0	0	3	3	3	5	2
gi|255565173|ref|XM_002523533.1|	308	387	472	265	304	501	585	663	493
gi|255566378|ref|XM_002524129.1|	89	138	71	80	39	70	72	75	77
gi|255546408|ref|XM_002514218.1|	2	0	0	0	0	0	0	0	0
gi|255557420|ref|XM_002519695.1|	4	0	2	0	2	3	0	4	2
gi|255577343|ref|XM_002529506.1|	7	4	0	6	2	8	0	3	0
gi|255550382|ref|XM_002516196.1|	17	25	30	11	18	37	20	27	36
gi|255583035|ref|XM_002532240.1|	47	30	44	39	50	28	74	77	71
gi|255561529|ref|XM_002521729.1|	2	0	2	2	2	2	0	2	0
gi|255584581|ref|XM_002532971.1|	9	11	8	4	3	7	2	4	11
gi|255562449|ref|XM_002522185.1|	30	19	27	29	43	28	28	38	34
gi|255571288|ref|XM_002526548.1|	8	12	10	6	12	6	25	16	9
gi|483546|emb|Z32849.1|	2	2	4	0	3	0	0	2	0
gi|255586529|ref|XM_002533857.1|	3	0	0	3	0	0	0	0	0
gi|255581604|ref|XM_002531561.1|	14	11	9	5	4	15	13	9	14
gi|255560433|ref|XM_002521186.1|	2	0	0	0	5	3	4	0	3
gi|170676821|gb|EU391594.1|	85	97	98	100	124	82	129	110	88
gi|255571319|ref|XM_002526563.1|	4	2	5	2	2	3	0	0	0
gi|315307480|gb|HQ650106.1|	2	0	0	3	0	0	0	2	2
gi|255566578|ref|XM_002524228.1|	5	4	6	0	4	4	11	7	8
gi|255576114|ref|XM_002528906.1|	18	23	33	4	0	4	33	26	13
gi|255558843|ref|XM_002520399.1|	3	0	0	0	0	3	0	0	0
gi|255570399|ref|XM_002526113.1|	73	68	72	60	31	50	49	52	49
gi|255555573|ref|XM_002518777.1|	2	7	2	4	2	7	0	0	4
gi|255580848|ref|XM_002531198.1|	12	18	21	21	20	26	32	30	19
gi|255559872|ref|XM_002520909.1|	7	8	14	12	11	12	8	10	2
gi|255546516|ref|XM_002514272.1|	2	0	3	3	0	3	3	0	0
gi|255572871|ref|XM_002527322.1|	3	0	0	6	0	2	5	0	0
gi|255572659|ref|XM_002527217.1|	2	0	2	0	0	0	5	0	0
gi|255551940|ref|XM_002516969.1|	43	41	52	29	45	17	36	39	25
gi|255554673|ref|XM_002518329.1|	3	9	6	6	4	6	5	9	3
gi|255575891|ref|XM_002528797.1|	6	7	9	3	6	9	14	9	2
gi|255578175|ref|XM_002529911.1|	2	0	6	0	0	3	0	2	0
gi|255541905|ref|XM_002511971.1|	156	273	193	137	96	347	260	172	173
gi|255561802|ref|XM_002521865.1|	2	7	0	0	5	4	3	3	0
gi|255583872|ref|XM_002532641.1|	11	14	6	10	6	8	8	15	3
gi|255549484|ref|XM_002515749.1|	5	4	2	2	2	5	2	2	0
gi|255562780|ref|XM_002522350.1|	3	4	3	0	0	0	5	0	2
gi|255539910|ref|XM_002510974.1|	29	29	40	22	28	47	44	43	30
gi|255555622|ref|XM_002518801.1|	39	47	46	51	30	67	337	306	271
gi|255565379|ref|XM_002523635.1|	5	5	4	5	4	6	4	7	3
gi|255548817|ref|XM_002515419.1|	10	9	7	2	8	4	8	5	5
gi|255538247|ref|XM_002510143.1|	4	9	9	0	2	0	4	2	0
gi|255567179|ref|XM_002524525.1|	11	6	15	8	14	22	16	12	5
gi|255541791|ref|XM_002511914.1|	18	25	30	20	18	27	50	33	13
gi|255573813|ref|XM_002527780.1|	3	4	5	7	7	5	2	3	3
gi|255575810|ref|XM_002528758.1|	2	0	2	0	2	0	0	0	0
gi|255541233|ref|XM_002511635.1|	3	2	4	2	0	0	0	0	2
gi|255540476|ref|XM_002511257.1|	17	12	22	5	6	10	68	63	16
gi|255587586|ref|XM_002534275.1|	27	33	35	22	39	47	35	33	24
gi|255551748|ref|XM_002516874.1|	3	6	3	4	2	0	0	4	0
gi|255552318|ref|XM_002517158.1|	2	0	4	0	0	2	2	0	0
gi|255580751|ref|XM_002531151.1|	3	9	2	4	7	6	11	10	3
gi|255546064|ref|XM_002514046.1|	16	22	18	11	18	21	50	54	48
gi|255545041|ref|XM_002513536.1|	84	192	143	107	137	258	20	77	148
gi|255546784|ref|XM_002514405.1|	2	0	2	0	2	2	0	0	0
gi|255544637|ref|XM_002513334.1|	149	183	173	131	135	137	114	158	128
gi|255546226|ref|XM_002514127.1|	152	123	134	85	49	57	151	83	62
gi|255572534|ref|XM_002527156.1|	2	2	0	3	3	0	0	0	4
gi|255567503|ref|XM_002524685.1|	7	3	5	3	5	2	2	2	6
gi|255564412|ref|XM_002523157.1|	24	21	25	12	8	26	29	18	15
gi|255582070|ref|XM_002531786.1|	52	59	51	82	74	91	31	58	49
gi|255573805|ref|XM_002527776.1|	20	32	27	22	21	32	23	16	6
gi|255548288|ref|XM_002515155.1|	2	0	2	0	0	0	0	0	0
gi|255561485|ref|XM_002521707.1|	3	2	2	0	0	0	0	0	0
gi|255577046|ref|XM_002529362.1|	635	697	861	429	460	732	957	785	613
gi|255569570|ref|XM_002525705.1|	2	3	2	2	0	3	4	5	8
gi|255585545|ref|XM_002533417.1|	3	0	0	0	0	0	2	3	0
gi|255551656|ref|XM_002516828.1|	5	5	2	2	2	7	8	3	3
gi|255582408|ref|XM_002531947.1|	39	17	43	9	7	7	57	37	11
gi|255561071|ref|XM_002521502.1|	4	6	7	2	8	5	4	2	3
gi|255546901|ref|XM_002514463.1|	4	6	6	5	3	5	5	5	4
gi|255581024|ref|XM_002531283.1|	2	2	0	2	0	3	0	0	0
gi|255542059|ref|XM_002512048.1|	2	0	0	0	0	0	0	0	0
gi|255543776|ref|XM_002512905.1|	29	37	25	25	32	76	33	20	20
gi|255544422|ref|XM_002513227.1|	420	651	383	64	60	181	38	25	42
gi|255540788|ref|XM_002511413.1|	20	32	22	12	19	44	15	19	23
gi|255546240|ref|XM_002514134.1|	13	16	21	8	17	10	14	14	7
gi|255542729|ref|XM_002512382.1|	3	2	3	2	2	0	0	0	0
gi|255585065|ref|XM_002533194.1|	8	7	3	8	4	20	5	6	3
gi|255573670|ref|XM_002527711.1|	7	6	4	19	13	16	11	4	3
gi|255575360|ref|XM_002528537.1|	5	5	6	6	3	12	3	9	4
gi|255546288|ref|XM_002514158.1|	136	172	157	84	84	152	99	108	88
gi|255585405|ref|XM_002533352.1|	25	24	28	27	17	35	34	33	19
gi|255561456|ref|XM_002521693.1|	2	7	4	5	3	3	2	0	0
gi|255557904|ref|XM_002519935.1|	7	10	11	4	5	12	6	7	19
gi|255578778|ref|XM_002530201.1|	7	10	15	7	7	13	10	14	10
gi|255547599|ref|XM_002514811.1|	10	13	12	12	6	14	17	13	15
gi|255553144|ref|XM_002517569.1|	2	0	4	0	0	0	0	2	0
gi|255547867|ref|XM_002514945.1|	7	5	2	0	0	0	4	3	6
gi|255578956|ref|XM_002530285.1|	4	2	7	5	6	8	8	9	10
gi|255583953|ref|XM_002532678.1|	2	4	0	0	0	2	0	0	0
gi|255562165|ref|XM_002522045.1|	4	2	2	4	0	2	0	3	3
gi|255554207|ref|XM_002518098.1|	2	6	5	0	0	4	5	2	4
gi|255581528|ref|XM_002531524.1|	327	435	409	366	164	971	368	490	340
gi|255582863|ref|XM_002532158.1|	3	2	3	3	0	2	0	5	5
gi|255545713|ref|XM_002513871.1|	7	3	4	9	6	4	12	2	3
gi|255573672|ref|XM_002527712.1|	4	7	5	3	5	4	6	2	4
gi|255585936|ref|XM_002533594.1|	2	0	0	0	0	0	2	0	2
gi|255543994|ref|XM_002513014.1|	9	0	2	5	7	3	0	5	4
gi|255574817|ref|XM_002528270.1|	2199	2615	2863	3124	660	4117	1711	2119	1852
gi|255557860|ref|XM_002519914.1|	2	0	4	4	0	0	5	2	0
gi|255547771|ref|XM_002514897.1|	3	5	2	3	5	4	5	3	2
gi|255559670|ref|XM_002520809.1|	165	126	204	76	79	125	316	293	158
gi|255587041|ref|XM_002534065.1|	2	2	0	0	0	0	3	0	0
gi|255546270|ref|XM_002514149.1|	7	6	6	13	11	11	10	12	13
gi|255562628|ref|XM_002522274.1|	2	2	2	0	0	2	3	2	0
gi|255538303|ref|XM_002510171.1|	42	43	55	9	28	31	156	177	92
gi|255573422|ref|XM_002527591.1|	17	8	16	16	23	12	59	65	37
gi|255553916|ref|XM_002517953.1|	4	7	7	4	4	6	3	3	2
gi|255558819|ref|XM_002520387.1|	5	11	25	11	20	10	10	12	8
gi|255540316|ref|XM_002511177.1|	2	4	9	3	0	2	0	5	4
gi|255579601|ref|XM_002530596.1|	2	2	3	4	7	6	4	0	2
gi|255536760|ref|XM_002509401.1|	44	51	50	43	42	57	114	44	34
gi|255541006|ref|XM_002511522.1|	5	10	12	0	2	6	5	13	0
gi|255572758|ref|XM_002527266.1|	4	2	6	6	2	11	3	9	2
gi|255573823|ref|XM_002527785.1|	2	5	0	2	2	2	0	0	0
gi|255555936|ref|XM_002518958.1|	2	0	0	0	0	2	0	0	0
gi|255560744|ref|XM_002521340.1|	39	57	54	16	29	43	41	41	39
gi|255548759|ref|XM_002515390.1|	14	28	30	13	20	31	23	20	12
gi|255548498|ref|XM_002515260.1|	4	6	9	0	5	10	8	14	11
gi|255541029|ref|XM_002511533.1|	85	89	110	77	79	71	134	156	129
gi|255583643|ref|XM_002532531.1|	138	176	237	110	133	212	128	182	172
gi|255553198|ref|XM_002517596.1|	2	0	0	0	0	0	0	0	0
gi|255545358|ref|XM_002513694.1|	7	11	17	4	6	11	17	31	15
gi|255559397|ref|XM_002520673.1|	76	81	100	52	37	85	59	39	50
gi|255547204|ref|XM_002514614.1|	4	4	3	2	0	3	5	4	5
gi|255568781|ref|XM_002525316.1|	6	3	12	2	2	5	13	12	0
gi|255549041|ref|XM_002515531.1|	35	65	43	45	48	80	43	53	93
gi|255559660|ref|XM_002520804.1|	2	0	0	0	0	0	2	2	0
gi|255578152|ref|XM_002529900.1|	4	2	4	4	3	3	7	4	3
gi|255578958|ref|XM_002530286.1|	174	184	232	171	176	198	188	230	169
gi|255542565|ref|XM_002512300.1|	14	6	13	4	7	5	10	5	3
gi|255537979|ref|XM_002510009.1|	3	0	7	5	6	7	0	2	7
gi|255581049|ref|XM_002531295.1|	5	2	5	2	0	3	5	5	5
gi|255569085|ref|XM_002525466.1|	5	2	7	2	4	4	4	5	2
gi|255551536|ref|XM_002516768.1|	6	5	5	5	0	3	4	2	3
gi|255552397|ref|XM_002517197.1|	2	0	0	0	0	0	0	0	0
gi|255575356|ref|XM_002528535.1|	2	3	0	3	4	0	0	2	0
gi|255581985|ref|XM_002531745.1|	39	38	37	46	39	22	53	34	48
gi|255558036|ref|XM_002520001.1|	17	15	15	4	5	8	21	17	15
gi|255543091|ref|XM_002512563.1|	2	0	2	0	2	0	0	3	0
gi|255558173|ref|XM_002520068.1|	31	46	46	32	25	71	71	80	101
gi|255547819|ref|XM_002514921.1|	3	4	3	2	0	2	0	5	4
gi|255559125|ref|XM_002520539.1|	2	0	3	2	3	5	0	0	0
gi|52078040|gb|AY725473.1|	45	70	85	41	45	111	73	93	85
gi|255554996|ref|XM_002518490.1|	90	126	146	74	96	143	138	120	116
gi|255553427|ref|XM_002517709.1|	26	26	31	12	13	15	15	18	14
gi|255580598|ref|XM_002531077.1|	2	0	0	0	0	0	0	0	0
gi|255536942|ref|XM_002509492.1|	3	0	2	2	3	4	3	0	5
gi|255544867|ref|XM_002513449.1|	2	0	0	0	0	0	0	0	0
gi|255544124|ref|XM_002513079.1|	5	0	0	0	0	2	2	0	0
gi|255568853|ref|XM_002525352.1|	339	472	456	261	178	463	811	735	622
gi|255556567|ref|XM_002519272.1|	8	12	9	7	4	14	2	5	13
gi|255570085|ref|XM_002525959.1|	2	2	3	4	4	2	0	0	3
gi|255541217|ref|XM_002511627.1|	105	85	124	59	54	81	187	82	94
gi|255583543|ref|XM_002532483.1|	50	44	46	44	42	44	43	47	31
gi|255565400|ref|XM_002523645.1|	7	5	9	6	3	7	4	0	5
gi|255552538|ref|XM_002517267.1|	9	8	6	2	4	5	11	9	8
gi|255558058|ref|XM_002520012.1|	225	204	223	205	90	206	334	176	188
gi|255557960|ref|XM_002519963.1|	3	0	3	0	0	0	0	0	0
gi|255577460|ref|XM_002529563.1|	3	0	0	0	0	0	0	0	0
gi|255544765|ref|XM_002513398.1|	68	79	95	51	51	100	98	113	95
gi|448935730|gb|JX997185.1|	2	12	8	15	9	8	22	15	6
gi|255552072|ref|XM_002517035.1|	13	13	11	21	23	12	15	8	13
gi|255563569|ref|XM_002522741.1|	11	11	11	10	12	17	3	3	0
gi|255552324|ref|XM_002517161.1|	2	0	0	2	0	0	6	0	2
gi|255541335|ref|XM_002511686.1|	3	0	5	4	9	7	0	5	2
gi|255558565|ref|XM_002520262.1|	11	12	17	31	32	63	309	392	253
gi|255565494|ref|XM_002523692.1|	3	9	5	6	6	12	14	7	11
gi|255559234|ref|XM_002520592.1|	16	27	27	21	21	54	29	29	28
gi|255545105|ref|XM_002513568.1|	2	0	0	0	0	0	0	0	0
gi|255539151|ref|XM_002510595.1|	31	24	37	5	2	15	32	21	3
gi|255545039|ref|XM_002513535.1|	3	2	2	3	0	0	0	0	0
gi|255568529|ref|XM_002525193.1|	111	84	98	89	94	78	65	80	66
gi|255554892|ref|XM_002518438.1|	3	0	3	2	5	3	4	0	3
gi|255555436|ref|XM_002518709.1|	4	9	6	2	3	4	3	6	8
gi|255582598|ref|XM_002532035.1|	22	34	25	20	22	27	11	25	30
gi|255573205|ref|XM_002527486.1|	29	29	41	24	29	53	28	42	26
gi|255558723|ref|XM_002520340.1|	4	0	3	0	0	2	4	0	0
gi|255540958|ref|XM_002511498.1|	2	0	0	0	0	0	0	0	0
gi|255569270|ref|XM_002525557.1|	2	0	2	0	0	0	0	0	0
gi|548942826|emb|JB352068.1|	9	0	6	4	8	5	13	13	6
gi|255563813|ref|XM_002522862.1|	7	4	7	6	8	9	13	6	3
gi|255540268|ref|XM_002511153.1|	18	22	28	12	22	28	14	11	9
gi|255550795|ref|XM_002516400.1|	2	0	0	0	0	2	8	2	2
gi|255557978|ref|XM_002519972.1|	13	8	8	14	15	15	19	10	6
gi|255548408|ref|XM_002515215.1|	11	14	13	11	8	10	18	7	10
gi|255541579|ref|XM_002511808.1|	3	5	2	6	2	2	0	0	2
gi|255582078|ref|XM_002531790.1|	2	0	0	0	0	0	0	0	0
gi|255557650|ref|XM_002519809.1|	17	19	18	25	15	24	25	22	12
gi|55417891|dbj|BA000014.8|	12767	12941	9678	14922	10608	13002	8323	6945	7650
gi|255537262|ref|XM_002509652.1|	2	0	0	0	0	0	0	0	0
gi|255543101|ref|XM_002512568.1|	8	7	9	4	7	8	5	8	7
gi|255555928|ref|XM_002518954.1|	2	6	12	4	7	8	4	2	2
gi|255549007|ref|XM_002515514.1|	2	2	2	0	2	0	0	0	0
gi|255552232|ref|XM_002517115.1|	2	3	2	0	0	5	0	0	0
gi|255577838|ref|XM_002529747.1|	5	18	14	8	8	23	27	22	19
gi|255569380|ref|XM_002525612.1|	6	3	3	2	0	0	10	3	0
gi|255569224|ref|XM_002525535.1|	36	20	42	16	27	22	46	43	32
gi|255564127|ref|XM_002523015.1|	617	666	754	419	497	939	825	845	676
gi|255581557|ref|XM_002531538.1|	2	3	0	0	0	2	0	0	0
gi|255551047|ref|XM_002516526.1|	5	7	11	7	10	9	13	9	3
gi|255568058|ref|XM_002524960.1|	5	3	5	4	0	3	2	0	0
gi|255552982|ref|XM_002517488.1|	4	6	3	7	6	12	4	3	0
gi|255573118|ref|XM_002527443.1|	15	34	23	18	27	25	9	17	25
gi|255540400|ref|XM_002511219.1|	2	4	5	6	0	6	0	2	0
gi|255571019|ref|XM_002526415.1|	17	20	25	22	17	10	18	38	40
gi|255552188|ref|XM_002517093.1|	4	4	2	3	5	2	10	0	2
gi|255565662|ref|XM_002523775.1|	74	89	116	67	60	84	87	101	85
gi|255579117|ref|XM_002530361.1|	6	14	12	2	5	8	3	6	10
gi|255545173|ref|XM_002513602.1|	37	67	74	50	38	89	58	30	31
gi|255554834|ref|XM_002518409.1|	37	37	32	17	22	31	40	54	45
gi|255542087|ref|XM_002512062.1|	8	5	6	0	3	2	8	5	5
gi|255561926|ref|XM_002521926.1|	114	128	115	79	41	105	193	138	110
gi|255561227|ref|XM_002521579.1|	5	6	5	2	0	2	6	6	4
gi|548939301|emb|JB348542.1|	57	102	72	291	238	230	149	151	245
gi|255553557|ref|XM_002517774.1|	4	2	0	0	0	0	2	2	0
gi|255573636|ref|XM_002527695.1|	56	62	64	48	38	97	96	55	71
gi|255552707|ref|XM_002517351.1|	10	11	8	8	11	11	14	14	17
gi|255550292|ref|XM_002516151.1|	41	55	92	40	71	90	56	65	56
gi|448936063|gb|JX997186.1|	2	3	4	0	4	0	4	2	0
gi|255547739|ref|XM_002514881.1|	31	33	55	21	22	49	37	30	10
gi|255540734|ref|XM_002511386.1|	3	0	2	2	0	0	0	0	0
gi|255582744|ref|XM_002532103.1|	15	10	16	10	12	14	36	27	12
gi|255558687|ref|XM_002520322.1|	4	2	4	3	9	0	3	5	2
gi|255540082|ref|XM_002511060.1|	9	12	13	13	15	18	13	10	11
gi|255546340|ref|XM_002514184.1|	10	0	6	5	3	2	2	4	2
gi|255550098|ref|XM_002516054.1|	5	4	11	9	6	5	2	3	0
gi|255561648|ref|XM_002521788.1|	5	3	9	2	5	8	8	0	6
gi|255582571|ref|XM_002532023.1|	15	20	30	6	4	18	16	20	10
gi|255579036|ref|XM_002530324.1|	6	0	5	2	0	2	0	0	0
gi|255543179|ref|XM_002512607.1|	51	58	67	30	26	61	77	33	29
gi|255575121|ref|XM_002528420.1|	87	76	102	69	66	98	58	70	51
gi|255587213|ref|XM_002534137.1|	7	5	8	2	5	4	19	11	9
gi|255551556|ref|XM_002516778.1|	7	13	16	11	10	11	25	9	3
gi|255571702|ref|XM_002526749.1|	13	26	29	24	23	35	14	14	22
gi|255545455|ref|XM_002513742.1|	108	167	173	64	60	168	56	73	102
gi|255536996|ref|XM_002509519.1|	2	2	2	0	0	0	3	0	4
gi|195963832|gb|EU878554.1|	8	15	6	6	7	15	13	16	10
gi|255541783|ref|XM_002511910.1|	2	8	2	0	2	6	2	0	0
gi|255580981|ref|XM_002531263.1|	2	2	4	0	0	3	5	3	3
gi|255550352|ref|XM_002516181.1|	2	3	2	0	3	0	0	0	0
gi|255539498|ref|XM_002510768.1|	8	6	13	0	0	0	0	0	0
gi|255553066|ref|XM_002517530.1|	39	64	95	55	73	95	36	54	127
gi|255541043|ref|XM_002511540.1|	34	43	46	22	31	43	54	80	50
gi|255575071|ref|XM_002528395.1|	15	5	10	3	3	5	11	13	9
gi|255557466|ref|XM_002519718.1|	6	2	7	2	2	0	2	4	0
gi|255559556|ref|XM_002520752.1|	3	2	0	0	0	2	0	0	0
gi|255566459|ref|XM_002524169.1|	10	15	12	15	13	12	18	19	28
gi|255575125|ref|XM_002528422.1|	4	3	2	3	2	4	0	0	0
gi|255567132|ref|XM_002524502.1|	6	2	5	3	3	6	2	3	2
gi|255573225|ref|XM_002527496.1|	8	4	5	7	7	2	5	6	0
gi|255584145|ref|XM_002532767.1|	21	24	20	9	28	35	10	11	11
gi|255575205|ref|XM_002528461.1|	2	0	0	0	2	2	3	3	0
gi|255549991|ref|XM_002516001.1|	5	3	4	0	4	4	2	2	0
gi|255577519|ref|XM_002529592.1|	3	0	0	6	0	2	0	4	6
gi|255558579|ref|XM_002520269.1|	4	3	4	0	0	5	4	7	5
gi|255538757|ref|XM_002510398.1|	3	2	0	0	0	0	2	0	0
gi|255557996|ref|XM_002519981.1|	71	63	121	20	22	30	99	122	48
gi|255566156|ref|XM_002524020.1|	2	9	8	4	9	2	9	5	3
gi|255586210|ref|XM_002533717.1|	54	42	47	48	37	49	151	92	93
gi|255570212|ref|XM_002526021.1|	70	61	52	84	93	47	145	114	98
gi|255544100|ref|XM_002513067.1|	4	2	8	2	2	3	0	3	0
gi|255553168|ref|XM_002517581.1|	9	11	8	10	13	13	18	20	17
gi|255579693|ref|XM_002530640.1|	3	5	10	6	7	9	2	9	4
gi|255582867|ref|XM_002532160.1|	10	3	6	4	7	4	7	13	0
gi|255587429|ref|XM_002534222.1|	5	10	3	0	4	0	6	6	7
gi|255558607|ref|XM_002520283.1|	206	306	276	189	230	547	268	353	324
gi|255548891|ref|XM_002515456.1|	2	2	3	4	5	9	12	6	3
gi|255565016|ref|XM_002523455.1|	4	2	6	0	0	0	2	3	0
gi|255539217|ref|XM_002510628.1|	3	4	0	3	0	3	2	3	0
gi|255546118|ref|XM_002514073.1|	2	4	7	0	3	5	5	8	8
gi|255578528|ref|XM_002530082.1|	20	27	17	18	37	22	9	14	20
gi|255578344|ref|XM_002529993.1|	103	88	131	79	98	83	117	141	117
gi|255539229|ref|XM_002510634.1|	2	3	4	0	2	0	13	12	4
gi|255585669|ref|XM_002533474.1|	13	8	24	19	21	21	21	34	24
gi|255585351|ref|XM_002533327.1|	12	9	17	7	12	30	7	8	6
gi|255566487|ref|XM_002524183.1|	2	3	3	5	0	0	0	0	4
gi|255576529|ref|XM_002529110.1|	7	6	16	9	12	9	4	4	0
gi|255548715|ref|XM_002515368.1|	203	209	345	196	196	331	499	452	393
gi|255580349|ref|XM_002530957.1|	4	2	2	0	0	0	0	0	0
gi|255579887|ref|XM_002530734.1|	2	6	5	6	3	11	15	8	6
gi|255558569|ref|XM_002520264.1|	4	4	0	5	5	10	4	8	2
gi|255555914|ref|XM_002518947.1|	2	4	3	0	3	0	0	3	0
gi|255578889|ref|XM_002530252.1|	2	0	0	0	0	0	0	0	0
gi|255546637|ref|XM_002514332.1|	12	10	10	13	22	16	18	26	14
gi|255551456|ref|XM_002516728.1|	7	6	11	6	4	4	17	7	7
gi|255537236|ref|XM_002509639.1|	2	6	2	8	0	12	4	14	5
gi|255559427|ref|XM_002520688.1|	65	74	80	31	39	47	101	104	79
gi|255569026|ref|XM_002525437.1|	9	2	6	4	2	3	12	0	2
gi|255538409|ref|XM_002510224.1|	5	0	2	5	2	5	8	2	0
gi|255542451|ref|XM_002512243.1|	4	0	5	2	0	3	4	2	3
gi|255555018|ref|XM_002518501.1|	3	0	3	0	0	0	0	0	0
gi|255556569|ref|XM_002519273.1|	3	0	2	0	5	2	2	2	0
gi|255567663|ref|XM_002524765.1|	8	7	16	0	8	10	5	8	8
gi|255566130|ref|XM_002524007.1|	5	12	7	7	4	9	20	8	3
gi|255588297|ref|XM_002534515.1|	3	5	5	0	2	3	0	0	2
gi|255556831|ref|XM_002519403.1|	2	0	0	0	0	0	0	0	0
gi|255560178|ref|XM_002521061.1|	3	0	0	0	0	0	0	2	0
gi|255586904|ref|XM_002534011.1|	2	6	6	2	0	2	3	6	19
gi|255545731|ref|XM_002513880.1|	16	16	12	8	6	9	24	24	31
gi|255538559|ref|XM_002510299.1|	2	0	0	0	0	0	0	0	0
gi|255562559|ref|XM_002522240.1|	2	0	6	0	0	7	2	4	0
gi|255543700|ref|XM_002512867.1|	9	27	8	6	3	2	15	2	31
gi|255579816|ref|XM_002530700.1|	383	585	601	446	380	698	594	498	404
gi|255586765|ref|XM_002533956.1|	18	23	22	22	16	25	24	24	11
gi|255565322|ref|XM_002523607.1|	4	0	5	0	0	2	0	0	0
gi|255579603|ref|XM_002530597.1|	2	0	0	0	0	2	0	0	0
gi|255577146|ref|XM_002529411.1|	2	0	2	0	0	0	2	0	0
gi|255566743|ref|XM_002524310.1|	3	14	0	5	9	19	13	6	7
gi|255559273|ref|XM_002520611.1|	3	2	3	2	3	2	0	0	0
gi|255554149|ref|XM_002518069.1|	5	4	6	5	6	10	5	7	2
gi|255543618|ref|XM_002512826.1|	33	68	55	22	25	31	32	41	64
gi|255541573|ref|XM_002511805.1|	6	4	16	6	7	14	8	9	5
gi|255584819|ref|XM_002533081.1|	4	5	0	0	5	5	5	0	2
gi|255582122|ref|XM_002531810.1|	2	0	3	0	0	0	0	0	0
gi|255545087|ref|XM_002513559.1|	2	0	2	5	5	0	2	3	3
gi|255573608|ref|XM_002527681.1|	2	5	0	2	5	0	0	2	3
gi|255584993|ref|XM_002533162.1|	12	16	11	15	8	20	15	7	6
gi|255567517|ref|XM_002524692.1|	2	2	0	0	2	0	0	0	2
gi|255579999|ref|XM_002530788.1|	413	554	600	393	412	487	407	552	372
gi|255540856|ref|XM_002511447.1|	7	6	10	10	8	14	13	16	4
gi|255539862|ref|XM_002510950.1|	5	7	3	0	4	12	5	7	9
gi|255582938|ref|XM_002532194.1|	6	16	8	4	11	8	5	7	6
gi|255539480|ref|XM_002510759.1|	2	3	0	0	0	2	0	0	5
gi|255568787|ref|XM_002525319.1|	4	15	9	7	6	12	5	15	10
gi|255572482|ref|XM_002527130.1|	5	4	3	7	4	3	3	4	10
gi|255547697|ref|XM_002514860.1|	2	0	0	0	0	0	0	0	0
gi|255547350|ref|XM_002514687.1|	8	11	13	8	11	17	12	9	12
gi|255553142|ref|XM_002517568.1|	3	5	12	4	4	7	9	16	4
gi|255541471|ref|XM_002511754.1|	7	5	3	4	0	5	0	2	0
gi|255555980|ref|XM_002518979.1|	374	335	392	302	342	324	480	325	276
gi|255538625|ref|XM_002510332.1|	467	706	731	700	649	859	556	1093	1771
gi|255573880|ref|XM_002527813.1|	3	4	7	4	3	10	21	21	15
gi|255571931|ref|XM_002526862.1|	3	4	3	0	3	2	3	3	0
gi|255574319|ref|XM_002528028.1|	2	2	0	0	0	2	6	3	2
gi|255572486|ref|XM_002527132.1|	5	4	4	0	3	8	2	5	0
gi|255574506|ref|XM_002528119.1|	3	2	3	0	0	0	2	0	0
gi|255577892|ref|XM_002529773.1|	3	7	4	3	3	10	6	9	5
gi|255543314|ref|XM_002512674.1|	3	0	0	3	0	3	0	0	0
gi|255559706|ref|XM_002520827.1|	2	0	0	0	2	0	0	0	0
gi|255583147|ref|XM_002532294.1|	35	37	34	26	21	57	49	62	50
gi|255539247|ref|XM_002510643.1|	302	230	249	210	226	174	184	173	125
gi|255542517|ref|XM_002512276.1|	2	3	4	4	2	3	0	0	6
gi|448935014|gb|JX997183.1|	29	27	15	62	14	16	23	4	21
gi|255581540|ref|XM_002531530.1|	120	141	153	71	89	154	112	159	86
gi|255556335|ref|XM_002519156.1|	2	8	5	12	9	17	7	2	7
gi|255577695|ref|XM_002529678.1|	15	17	25	22	23	28	18	19	15
gi|255576986|ref|XM_002529332.1|	6	5	12	7	0	0	3	8	4
gi|255545507|ref|XM_002513768.1|	40	55	28	30	30	60	11	32	21
gi|255578954|ref|XM_002530284.1|	5	5	4	5	2	6	8	10	11
gi|255555438|ref|XM_002518710.1|	5	5	2	0	2	4	3	2	2
gi|255544623|ref|XM_002513327.1|	37	60	60	34	49	88	49	58	50
gi|255540950|ref|XM_002511494.1|	2	0	0	0	2	2	0	0	0
gi|255576057|ref|XM_002528878.1|	2	5	3	3	3	7	2	0	2
gi|255567155|ref|XM_002524513.1|	35	28	40	16	19	30	68	80	64
gi|255584701|ref|XM_002533026.1|	5	3	2	2	3	0	3	5	4
gi|255572647|ref|XM_002527211.1|	88	96	167	83	125	89	218	123	123
gi|255542473|ref|XM_002512254.1|	5	3	6	0	2	2	8	4	0
gi|255547316|ref|XM_002514670.1|	2	4	11	7	3	6	10	7	7
gi|255561930|ref|XM_002521928.1|	3	3	3	14	12	24	0	3	0
gi|255571005|ref|XM_002526408.1|	2	0	3	2	0	3	0	0	0
gi|255538659|ref|XM_002510349.1|	38	55	55	24	31	49	46	37	55
gi|255563890|ref|XM_002522899.1|	5	5	5	3	3	2	0	4	3
gi|255551772|ref|XM_002516886.1|	2	2	0	0	2	2	0	2	2
gi|255579910|ref|XM_002530745.1|	8	14	14	13	7	11	5	13	28
gi|255560184|ref|XM_002521064.1|	4	15	7	6	5	7	9	6	7
gi|255553372|ref|XM_002517682.1|	5	0	5	8	2	6	4	0	4
gi|255587954|ref|XM_002534406.1|	34	49	47	24	34	64	97	109	75
gi|255545023|ref|XM_002513527.1|	2	0	0	0	2	2	0	0	0
gi|255572093|ref|XM_002526941.1|	170	219	204	140	191	374	562	678	507
gi|255559962|ref|XM_002520954.1|	5	4	3	0	2	0	3	3	2
gi|255547276|ref|XM_002514650.1|	2	4	3	0	2	14	2	2	2
gi|255542325|ref|XM_002512180.1|	20	15	23	9	18	13	26	15	12
gi|255556763|ref|XM_002519369.1|	5	7	7	4	7	12	3	3	3
gi|255557974|ref|XM_002519970.1|	40	42	78	36	38	53	88	112	91
gi|255586667|ref|XM_002533917.1|	2	2	0	0	0	0	0	0	0
gi|255541481|ref|XM_002511759.1|	5	6	2	0	5	5	2	4	0
gi|255569919|ref|XM_002525877.1|	31	53	41	44	46	73	63	58	71
gi|255550186|ref|XM_002516098.1|	5	4	8	4	0	3	3	2	0
gi|255543436|ref|XM_002512735.1|	2	2	0	0	2	3	3	0	2
gi|170676819|gb|EU391593.1|	422	303	313	494	367	267	415	293	304
gi|255581642|ref|XM_002531579.1|	4	0	2	4	3	8	6	2	3
gi|255539662|ref|XM_002510850.1|	4	10	9	12	4	5	14	10	3
gi|255564277|ref|XM_002523090.1|	80	84	86	48	63	134	65	132	141
gi|255567974|ref|XM_002524919.1|	6	5	4	4	4	7	6	5	2
gi|448929138|gb|JX997166.1|	65	55	45	103	53	19	64	29	50
gi|255589585|ref|XM_002534967.1|	7	7	11	7	8	4	7	8	4
gi|226958294|gb|GF100463.1|	161	176	181	138	149	227	127	171	84
gi|255550380|ref|XM_002516195.1|	313	349	385	318	335	334	697	727	737
gi|255579589|ref|XM_002530590.1|	116	116	164	63	86	103	199	195	129
gi|255569584|ref|XM_002525712.1|	9	11	15	2	4	5	37	26	5
gi|255551176|ref|XM_002516590.1|	2	9	4	2	2	6	5	6	9
gi|255547925|ref|XM_002514974.1|	5	3	8	2	2	5	8	2	4
gi|255538935|ref|XM_002510487.1|	70	121	100	63	65	103	45	144	153
gi|255537806|ref|XM_002509924.1|	25	36	36	29	34	45	26	23	13
gi|255552677|ref|XM_002517336.1|	9	10	7	7	8	11	8	8	12
gi|255546705|ref|XM_002514366.1|	4	19	20	8	2	9	3	12	7
gi|255564394|ref|XM_002523148.1|	2	5	0	4	5	2	0	0	0
gi|255566260|ref|XM_002524072.1|	10	11	13	10	10	8	10	9	5
gi|255576520|ref|XM_002529106.1|	2	3	7	9	10	4	10	0	5
gi|255575119|ref|XM_002528419.1|	5	4	11	5	3	8	9	2	4
gi|255540586|ref|XM_002511312.1|	2	2	2	2	0	4	0	5	0
gi|255568280|ref|XM_002525069.1|	3	2	2	0	0	0	2	0	2
gi|255569886|ref|XM_002525861.1|	49	109	90	52	72	147	58	103	160
gi|255539730|ref|XM_002510884.1|	66	65	54	48	32	55	119	56	69
gi|255543556|ref|XM_002512795.1|	11	10	10	10	11	14	16	8	10
gi|255578602|ref|XM_002530117.1|	44	51	61	16	10	31	49	52	22
gi|255560373|ref|XM_002521156.1|	20	36	28	18	6	27	5	31	34
gi|255569947|ref|XM_002525891.1|	11	27	8	18	18	38	2	5	3
gi|255572025|ref|XM_002526908.1|	2	0	2	3	0	0	4	0	0
gi|255555672|ref|XM_002518826.1|	41	61	57	49	50	73	53	84	75
gi|255587068|ref|XM_002534076.1|	17	8	26	4	12	4	5	9	12
gi|255555834|ref|XM_002518907.1|	2	0	0	0	0	0	0	0	0
gi|255578808|ref|XM_002530215.1|	4	3	6	3	2	0	2	4	3
gi|255543762|ref|XM_002512898.1|	2	0	0	2	0	0	0	0	0
gi|255552777|ref|XM_002517386.1|	12	16	8	0	8	4	16	8	7
gi|255541027|ref|XM_002511532.1|	24	60	37	57	20	26	9	13	40
gi|255538921|ref|XM_002510480.1|	14	7	4	12	10	8	17	6	12
gi|255560002|ref|XM_002520974.1|	2	0	2	0	0	0	0	0	0
gi|255542315|ref|XM_002512175.1|	14	14	25	19	11	15	14	24	26
gi|255584891|ref|XM_002533115.1|	2	0	2	3	0	2	3	0	2
gi|255542433|ref|XM_002512234.1|	4	2	0	0	0	2	2	0	0
gi|255572348|ref|XM_002527067.1|	7	3	4	2	3	5	0	5	2
gi|255544915|ref|XM_002513473.1|	6	6	13	4	4	8	27	23	9
gi|255540396|ref|XM_002511217.1|	3	4	5	7	4	7	8	6	3
gi|255582791|ref|XM_002532124.1|	8	6	2	7	7	7	2	6	5
gi|255574850|ref|XM_002528286.1|	5	2	9	0	2	9	5	16	8
gi|255563809|ref|XM_002522860.1|	5	0	0	0	2	0	0	0	0
gi|255551111|ref|XM_002516558.1|	2	0	0	0	0	2	0	0	0
gi|255565279|ref|XM_002523586.1|	2	3	6	3	6	3	4	3	8
gi|255537532|ref|XM_002509787.1|	2	6	0	2	0	2	0	0	0
gi|255573013|ref|XM_002527391.1|	2	0	3	4	0	0	6	2	0
gi|255553459|ref|XM_002517725.1|	13	17	21	12	0	8	24	14	9
gi|255570598|ref|XM_002526210.1|	3	0	0	0	2	0	0	4	0
gi|255565139|ref|XM_002523516.1|	4	0	2	0	3	2	0	2	0
gi|12063652|gb|AE005173.1|	13793	13910	12337	13848	7554	10529	11245	6533	8816
gi|255559495|ref|XM_002520722.1|	3	0	0	0	0	0	0	2	0
gi|255581553|ref|XM_002531536.1|	3	5	5	6	2	13	23	21	12
gi|255549795|ref|XM_002515903.1|	2	8	5	12	5	24	5	4	10
gi|255552048|ref|XM_002517023.1|	3	0	2	0	4	0	3	0	0
gi|255574174|ref|XM_002527957.1|	14	12	19	4	8	15	7	11	14
gi|255583560|ref|XM_002532491.1|	3	3	2	0	4	0	0	0	0
gi|255568947|ref|XM_002525398.1|	23	16	23	6	3	11	25	14	8
gi|255571460|ref|XM_002526632.1|	2	0	0	0	0	0	0	0	0
gi|255587796|ref|XM_002534353.1|	3	6	7	8	2	2	5	2	2
gi|255570129|ref|XM_002525981.1|	2	0	0	0	0	0	0	0	0
gi|255577018|ref|XM_002529348.1|	5	13	11	11	4	12	2	3	5
gi|255543001|ref|XM_002512518.1|	7	11	7	5	8	3	16	3	0
gi|255580877|ref|XM_002531212.1|	6	8	6	10	4	5	3	4	0
gi|255562987|ref|XM_002522452.1|	2	0	0	0	0	0	0	0	0
gi|255570427|ref|XM_002526127.1|	17	14	19	6	9	10	8	13	0
gi|255569037|ref|XM_002525442.1|	2	0	0	0	0	0	0	3	0
gi|255560302|ref|XM_002521122.1|	6	18	8	10	12	13	2	5	8
gi|255541417|ref|XM_002511727.1|	2	0	0	0	0	0	0	0	2
gi|255552903|ref|XM_002517449.1|	2	0	0	0	0	0	3	0	4
gi|255544255|ref|XM_002513144.1|	2	0	0	2	0	0	0	3	0
gi|255537324|ref|XM_002509683.1|	42	52	58	43	41	68	46	42	42
gi|255580452|ref|XM_002531006.1|	4	2	4	2	8	7	2	0	0
gi|255578673|ref|XM_002530151.1|	2	0	2	0	0	0	0	0	0
gi|255550444|ref|XM_002516227.1|	10	10	20	2	4	6	8	17	18
gi|255583122|ref|XM_002532282.1|	4	3	9	2	2	6	0	3	3
gi|255562061|ref|XM_002521993.1|	2	2	0	2	0	2	0	2	0
gi|255548424|ref|XM_002515223.1|	2	4	2	0	0	3	0	0	2
gi|255574711|ref|XM_002528218.1|	2	2	0	0	0	0	2	0	0
gi|255570957|ref|XM_002526384.1|	11	10	8	4	10	22	15	11	8
gi|255553222|ref|XM_002517608.1|	2	0	5	2	0	0	0	0	0
gi|255561191|ref|XM_002521562.1|	5	4	5	4	3	6	7	2	3
gi|255537646|ref|XM_002509844.1|	21	26	44	14	18	43	43	28	36
gi|255585027|ref|XM_002533178.1|	3	2	5	4	0	4	3	5	2
gi|255565696|ref|XM_002523792.1|	2	0	2	0	2	0	0	0	0
gi|255551630|ref|XM_002516815.1|	36	104	76	43	48	102	28	55	125
gi|255551698|ref|XM_002516849.1|	4	4	3	0	0	3	0	2	0
gi|255547891|ref|XM_002514957.1|	2	2	3	2	0	5	4	0	0
gi|255580755|ref|XM_002531153.1|	2	5	0	0	4	15	5	0	0
gi|255572919|ref|XM_002527345.1|	2	0	0	0	0	0	0	0	0
gi|255572894|ref|XM_002527333.1|	2	2	3	0	0	0	0	0	0
gi|255551964|ref|XM_002516981.1|	8	6	7	7	11	15	5	6	4
gi|255578159|ref|XM_002529903.1|	6	11	5	4	7	15	4	6	0
gi|255543964|ref|XM_002512999.1|	70	45	75	37	72	59	91	107	65
gi|255552697|ref|XM_002517346.1|	6	3	10	0	0	6	3	3	0
gi|255576018|ref|XM_002528859.1|	5	0	0	0	2	0	6	3	0
gi|255568654|ref|XM_002525255.1|	4	6	3	0	2	0	4	4	3
gi|255560933|ref|XM_002521434.1|	8	2	5	6	0	4	9	8	5
gi|255575464|ref|XM_002528588.1|	12	17	9	13	14	24	6	5	8
gi|255548615|ref|XM_002515318.1|	5	6	0	4	3	3	4	4	8
gi|255570975|ref|XM_002526393.1|	7	4	8	4	0	4	9	2	2
gi|255579616|ref|XM_002530603.1|	6	5	5	2	3	3	9	5	2
gi|255542337|ref|XM_002512186.1|	15	10	8	7	10	11	16	2	5
gi|255555956|ref|XM_002518967.1|	2	0	0	0	7	0	2	0	5
gi|255541817|ref|XM_002511927.1|	2	5	11	2	4	4	4	7	10
gi|255545316|ref|XM_002513673.1|	6	0	2	7	5	0	6	4	2
gi|255586031|ref|XM_002533638.1|	19	8	19	12	18	13	25	37	7
gi|255564406|ref|XM_002523154.1|	3	3	13	7	6	3	5	3	2
gi|255587442|ref|XM_002534227.1|	3	3	3	0	0	0	3	0	0
gi|255576218|ref|XM_002528957.1|	3	0	2	3	0	2	5	3	0
gi|255558815|ref|XM_002520385.1|	47	62	37	21	14	60	90	54	66
gi|255544000|ref|XM_002513017.1|	2	2	2	6	9	8	0	5	5
gi|255543197|ref|XM_002512616.1|	3	0	0	4	5	4	0	0	0
gi|255580676|ref|XM_002531115.1|	11	7	19	3	3	8	14	19	16
gi|255585242|ref|XM_002533277.1|	2	10	2	6	5	11	6	8	6
gi|255565058|ref|XM_002523476.1|	19	17	20	12	9	20	32	22	14
gi|255546472|ref|XM_002514250.1|	2	2	2	2	3	5	2	6	0
gi|255561382|ref|XM_002521656.1|	7	2	5	12	3	3	3	3	10
gi|255561103|ref|XM_002521518.1|	25	44	45	22	32	83	87	107	104
gi|255583951|ref|XM_002532677.1|	3	2	4	2	0	5	0	4	2
gi|311371253|emb|HI543110.1|	252	357	205	352	236	281	336	302	329
gi|255581296|ref|XM_002531413.1|	29	72	53	30	40	108	69	85	73
gi|255570225|ref|XM_002526027.1|	8	5	7	3	4	5	5	0	4
gi|255576931|ref|XM_002529305.1|	5	5	0	4	2	6	0	4	0
gi|255556767|ref|XM_002519371.1|	137	110	169	189	140	202	192	191	193
gi|255580802|ref|XM_002531176.1|	78	127	99	70	74	161	42	101	199
gi|255559668|ref|XM_002520808.1|	9	15	8	8	6	9	4	6	13
gi|255556461|ref|XM_002519219.1|	4	4	0	8	6	13	3	4	0
gi|255538271|ref|XM_002510155.1|	4	5	7	0	5	2	3	4	0
gi|548941015|emb|JB350257.1|	116	74	114	0	0	0	0	0	0
gi|255561167|ref|XM_002521550.1|	20	39	35	40	45	105	88	75	69
gi|255566497|ref|XM_002524188.1|	8	17	12	10	8	13	0	11	17
gi|255539780|ref|XM_002510909.1|	2	0	4	0	7	6	0	0	0
gi|255565680|ref|XM_002523784.1|	12	21	12	12	7	24	12	9	7
gi|255566671|ref|XM_002524274.1|	6	2	0	3	0	4	0	4	3
gi|255557029|ref|XM_002519502.1|	5	4	13	3	4	7	14	24	10
gi|255550689|ref|XM_002516348.1|	3	4	5	2	0	0	5	3	2
gi|255546754|ref|XM_002514390.1|	2	3	0	0	0	0	0	0	0
gi|255571191|ref|XM_002526500.1|	5	3	3	7	4	5	5	0	2
gi|255540572|ref|XM_002511305.1|	5	7	6	0	0	10	3	2	0
gi|255538239|ref|XM_002510139.1|	20	34	25	17	21	21	11	16	9
gi|255560644|ref|XM_002521290.1|	45	73	57	29	49	97	40	87	121
gi|255572784|ref|XM_002527279.1|	14	5	24	0	0	6	5	3	0
gi|255537536|ref|XM_002509789.1|	5	2	4	3	0	5	2	3	0
gi|255574421|ref|XM_002528078.1|	7	5	5	0	10	5	2	0	0
gi|448925430|gb|JX997155.1|	8	16	9	23	4	18	5	5	14
gi|255537804|ref|XM_002509923.1|	7	12	10	8	3	2	18	15	7
gi|255564157|ref|XM_002523030.1|	14	19	17	11	15	30	20	15	26
gi|255539882|ref|XM_002510960.1|	3	0	4	0	0	0	0	3	2
gi|255564113|ref|XM_002523008.1|	4	12	7	6	0	5	8	4	3
gi|255575767|ref|XM_002528737.1|	3	0	0	0	2	0	0	0	0
gi|255554303|ref|XM_002518146.1|	2	2	6	0	2	2	2	2	2
gi|255550685|ref|XM_002516346.1|	45	82	81	26	45	128	76	86	69
gi|255549917|ref|XM_002515964.1|	2	0	0	0	0	0	7	8	4
gi|255566400|ref|XM_002524140.1|	2	3	0	0	3	0	3	0	5
gi|255577472|ref|XM_002529569.1|	2	2	2	0	0	0	4	0	3
gi|255585913|ref|XM_002533584.1|	2	4	3	2	2	10	7	2	0
gi|255578470|ref|XM_002530054.1|	5	6	2	0	0	0	0	0	0
gi|255580685|ref|XM_002531119.1|	3	9	0	6	6	5	2	2	0
gi|255571030|ref|XM_002526420.1|	17	41	20	17	22	45	40	42	55
gi|255543434|ref|XM_002512734.1|	3	0	0	2	0	0	4	0	3
gi|255537094|ref|XM_002509568.1|	5	3	6	0	0	0	6	0	0
gi|255582632|ref|XM_002532051.1|	36	53	39	37	5	46	66	71	52
gi|255577939|ref|XM_002529796.1|	2	8	2	2	2	8	8	6	2
gi|255588176|ref|XM_002534477.1|	4	0	4	4	5	5	8	6	4
gi|255579646|ref|XM_002530618.1|	2	0	0	0	0	0	4	0	2
gi|255555410|ref|XM_002518696.1|	2	2	0	6	3	0	2	2	7
gi|255561267|ref|XM_002521599.1|	2	0	3	5	6	0	3	2	0
gi|255563367|ref|XM_002522641.1|	2	0	0	0	0	0	0	0	0
gi|255587176|ref|XM_002534120.1|	7	3	5	4	5	14	2	4	0
gi|255568288|ref|XM_002525073.1|	2	4	11	0	0	6	5	3	2
gi|255584607|ref|XM_002532982.1|	7	3	7	3	2	0	6	2	2
gi|255537692|ref|XM_002509867.1|	2	0	0	0	0	0	0	3	0
gi|255583468|ref|XM_002532447.1|	2	9	9	4	4	17	7	7	9
gi|255553487|ref|XM_002517739.1|	3	0	2	0	0	2	2	3	5
gi|255545282|ref|XM_002513656.1|	39	54	49	26	52	58	47	49	36
gi|255579622|ref|XM_002530606.1|	7	13	10	4	6	10	9	3	4
gi|255565259|ref|XM_002523576.1|	6	17	5	3	2	15	3	7	13
gi|255571136|ref|XM_002526473.1|	10	15	31	8	9	14	17	13	9
gi|255562073|ref|XM_002521999.1|	10	4	7	6	4	8	10	2	3
gi|255567499|ref|XM_002524683.1|	4	0	5	2	2	3	3	0	0
gi|255559672|ref|XM_002520810.1|	1424	1183	1804	1288	1339	1992	1656	1807	844
gi|255580846|ref|XM_002531197.1|	50	59	47	43	25	48	64	19	18
gi|255568156|ref|XM_002525008.1|	32	74	76	39	50	107	86	101	188
gi|255568716|ref|XM_002525284.1|	2	0	0	0	0	0	3	0	0
gi|255584241|ref|XM_002532813.1|	4	0	2	4	8	2	0	4	0
gi|255559069|ref|XM_002520511.1|	4	0	2	3	3	0	0	0	4
gi|255551320|ref|XM_002516661.1|	2	4	6	2	3	0	5	0	3
gi|255549624|ref|XM_002515818.1|	12	8	10	7	3	4	8	9	8
gi|255546062|ref|XM_002514045.1|	9	7	12	3	8	9	18	12	12
gi|255567698|ref|XM_002524782.1|	19	27	26	14	17	34	31	32	19
gi|255570638|ref|XM_002526229.1|	9	16	21	7	6	7	9	14	2
gi|255547208|ref|XM_002514616.1|	7	0	4	3	2	5	7	5	3
gi|255583875|ref|XM_002532642.1|	16	9	25	8	13	12	16	19	9
gi|255579668|ref|XM_002530628.1|	2	0	0	0	0	3	0	0	0
gi|255563881|ref|XM_002522895.1|	11	12	15	7	4	9	16	12	9
gi|255575812|ref|XM_002528759.1|	97	156	114	155	121	338	63	61	48
gi|1938235|emb|Y08996.1|	1363	1825	1278	1169	1037	971	854	1490	2134
gi|255575824|ref|XM_002528764.1|	3	0	2	0	0	5	2	0	2
gi|255547170|ref|XM_002514597.1|	212	246	264	167	189	303	324	442	335
gi|255539357|ref|XM_002510698.1|	15	16	22	2	2	0	56	75	37
gi|255585465|ref|XM_002533380.1|	2	0	0	0	2	2	0	0	0
gi|255554756|ref|XM_002518370.1|	208	222	308	148	185	211	300	366	258
gi|255565296|ref|XM_002523594.1|	5	2	4	3	2	9	0	0	0
gi|255542833|ref|XM_002512434.1|	26	17	16	9	15	17	17	10	12
gi|255566737|ref|XM_002524307.1|	53	46	48	47	49	83	51	43	41
gi|255577945|ref|XM_002529799.1|	31	15	45	14	26	18	73	71	58
gi|255570321|ref|XM_002526075.1|	11	15	22	15	28	13	2	3	8
gi|255566617|ref|XM_002524247.1|	72	75	63	53	47	102	105	91	45
gi|255553539|ref|XM_002517765.1|	2	0	2	0	0	0	0	3	0
gi|255542795|ref|XM_002512415.1|	5	0	3	2	0	0	6	0	2
gi|255546230|ref|XM_002514129.1|	5	8	14	7	9	22	15	6	5
gi|255564461|ref|XM_002523181.1|	6	2	6	5	0	2	2	4	4
gi|255540338|ref|XM_002511188.1|	8	0	6	2	4	7	0	4	3
gi|255566994|ref|XM_002524434.1|	9	7	9	0	2	3	23	11	6
gi|255562907|ref|XM_002522413.1|	40	41	19	35	24	52	17	43	45
gi|255572884|ref|XM_002527328.1|	5	3	3	4	3	8	4	4	3
gi|255564374|ref|XM_002523138.1|	2	2	2	0	0	2	0	0	0
gi|255574914|ref|XM_002528318.1|	259	389	429	129	170	227	440	330	293
gi|255587427|ref|XM_002534221.1|	2	4	2	0	0	2	3	2	2
gi|255571838|ref|XM_002526816.1|	2	0	5	2	0	5	3	0	0
gi|255567275|ref|XM_002524573.1|	12	8	7	4	14	6	8	17	7
gi|255550340|ref|XM_002516175.1|	2	0	0	0	0	0	0	0	0
gi|255586743|ref|XM_002533946.1|	8	11	12	3	8	12	23	14	13
gi|255571908|ref|XM_002526851.1|	9	19	18	10	11	20	16	22	12
gi|255575061|ref|XM_002528390.1|	5	7	5	0	2	5	7	5	0
gi|255569483|ref|XM_002525663.1|	3	4	10	13	9	9	13	8	0
gi|255564439|ref|XM_002523170.1|	12	13	9	9	10	14	38	13	13
gi|255536722|ref|XM_002509382.1|	4	3	0	2	2	0	0	4	14
gi|255550021|ref|XM_002516016.1|	42	55	54	53	47	109	20	42	60
gi|255579461|ref|XM_002530528.1|	16	13	5	11	8	4	7	5	5
gi|255578058|ref|XM_002529854.1|	2	4	3	0	3	0	3	6	0
gi|255584470|ref|XM_002532919.1|	9	6	5	3	9	6	3	3	0
gi|255552470|ref|XM_002517233.1|	25	15	18	24	34	11	20	20	7
gi|255574693|ref|XM_002528210.1|	12	7	14	7	7	13	11	14	19
gi|255560989|ref|XM_002521461.1|	2	0	3	0	3	0	3	0	0
gi|255566416|ref|XM_002524148.1|	7	5	5	7	5	3	2	6	0
gi|255539219|ref|XM_002510629.1|	27	25	26	9	11	20	28	12	12
gi|255539341|ref|XM_002510690.1|	14	22	9	19	21	18	11	14	7
gi|255545631|ref|XM_002513830.1|	11	7	10	6	11	8	29	28	26
gi|1763296|gb|U74631.1|RCU74631	54	40	40	54	15	16	94	18	68
gi|255585732|ref|XM_002533502.1|	3	0	4	0	0	0	2	0	0
gi|255578758|ref|XM_002530191.1|	9	11	7	4	7	14	4	6	14
gi|255574350|ref|XM_002528043.1|	4	0	3	2	2	6	2	2	0
gi|255558237|ref|XM_002520100.1|	7	7	9	12	28	17	24	24	13
gi|255577565|ref|XM_002529615.1|	10	15	2	4	0	6	3	0	0
gi|255540380|ref|XM_002511209.1|	5	3	3	4	0	4	11	3	7
gi|545735750|emb|JB304160.1|	240	257	300	291	338	248	311	275	318
gi|255577122|ref|XM_002529399.1|	5	4	6	0	0	0	2	0	0
gi|255585264|ref|XM_002533287.1|	7	17	12	12	9	14	21	12	11
gi|255566745|ref|XM_002524311.1|	30	28	27	17	28	28	13	6	18
gi|255567338|ref|XM_002524603.1|	156	152	188	152	207	111	220	209	180
gi|255560979|ref|XM_002521456.1|	4	3	7	0	5	0	3	5	0
gi|255557796|ref|XM_002519882.1|	2	6	0	4	0	4	0	0	2
gi|255578533|ref|XM_002530084.1|	2	0	0	0	2	4	2	2	0
gi|255568523|ref|XM_002525190.1|	3	7	5	11	3	2	2	0	2
gi|255582171|ref|XM_002531834.1|	2	0	3	2	5	6	4	3	2
gi|255554828|ref|XM_002518406.1|	2	3	3	0	2	0	0	0	0
gi|255550184|ref|XM_002516097.1|	2	0	2	0	2	0	3	2	2
gi|255567219|ref|XM_002524545.1|	4	0	4	0	0	3	2	5	2
gi|255564408|ref|XM_002523155.1|	3	5	6	3	7	4	2	0	0
gi|255559168|ref|XM_002520560.1|	3	9	6	4	4	10	2	0	11
gi|255547334|ref|XM_002514679.1|	4	4	0	5	0	4	0	0	2
gi|255569567|ref|XM_002525704.1|	3	3	3	2	2	8	6	3	2
gi|255542290|ref|XM_002512163.1|	5	0	0	4	5	6	8	3	5
gi|255571044|ref|XM_002526427.1|	4	6	8	5	8	6	8	10	8
gi|255581752|ref|XM_002531632.1|	43	37	52	40	42	49	65	55	22
gi|255571407|ref|XM_002526606.1|	2	0	0	0	0	0	0	0	0
gi|255581015|ref|XM_002531279.1|	72	116	116	72	80	133	87	88	137
gi|33236960|gb|AE009440.1|	41	28	26	32	21	8	18	11	16
gi|255566465|ref|XM_002524172.1|	4	2	2	2	0	0	2	0	0
gi|255561948|ref|XM_002521937.1|	2	5	3	3	0	3	2	0	2
gi|255558012|ref|XM_002519989.1|	13	48	30	25	17	54	13	17	41
gi|255551037|ref|XM_002516521.1|	15	7	5	19	11	14	2	0	0
gi|255545259|ref|XM_002513645.1|	8	8	10	6	4	16	12	8	6
gi|255582701|ref|XM_002532083.1|	2	0	0	0	2	0	0	0	0
gi|255546540|ref|XM_002514284.1|	2	7	0	0	0	2	2	2	3
gi|255541701|ref|XM_002511869.1|	25	37	27	24	20	48	41	18	12
gi|255539940|ref|XM_002510989.1|	2	0	0	0	0	0	3	0	0
gi|255575816|ref|XM_002528761.1|	8	5	0	0	4	0	2	0	0
gi|255563005|ref|XM_002522461.1|	3	2	3	2	0	2	0	3	0
gi|255584248|ref|XM_002532816.1|	5	5	3	2	2	0	5	3	4
gi|255561290|ref|XM_002521610.1|	4	2	4	0	2	4	0	0	7
gi|255562923|ref|XM_002522421.1|	23	31	23	22	18	11	4	21	60
gi|255548673|ref|XM_002515347.1|	2	0	0	0	0	3	0	0	0
gi|255562644|ref|XM_002522282.1|	3	0	5	0	4	0	3	3	4
gi|255586106|ref|XM_002533671.1|	17	18	20	22	24	32	17	12	7
gi|255573723|ref|XM_002527737.1|	5	6	7	6	3	12	12	2	4
gi|255540796|ref|XM_002511417.1|	16	14	20	9	3	16	31	15	12
gi|255585619|ref|XM_002533451.1|	23	51	27	30	27	61	33	54	50
gi|255541045|ref|XM_002511541.1|	2	0	5	2	0	2	3	2	4
gi|255554069|ref|XM_002518029.1|	5	0	5	0	0	3	2	0	2
gi|255578382|ref|XM_002530012.1|	2	4	0	0	0	2	0	3	2
gi|255562191|ref|XM_002522058.1|	20	7	7	4	7	14	7	8	5
gi|255537298|ref|XM_002509670.1|	3	0	0	2	2	2	3	0	0
gi|255551806|ref|XM_002516903.1|	13	13	28	11	9	10	14	19	10
gi|255556529|ref|XM_002519253.1|	14	12	9	8	7	4	6	9	4
gi|255544755|ref|XM_002513393.1|	4	2	6	5	11	9	2	3	0
gi|255578938|ref|XM_002530276.1|	9	12	11	4	0	10	9	8	9
gi|255541733|ref|XM_002511885.1|	2	3	3	0	3	3	0	2	3
gi|255578167|ref|XM_002529907.1|	2	4	0	0	2	4	7	3	2
gi|255582281|ref|XM_002531886.1|	5	0	0	6	5	0	2	0	0
gi|255577709|ref|XM_002529685.1|	6	0	0	0	0	2	3	0	0
gi|255539261|ref|XM_002510650.1|	4	4	11	3	3	8	5	2	2
gi|255540830|ref|XM_002511434.1|	2	2	4	0	2	0	5	0	0
gi|255556694|ref|XM_002519335.1|	2	0	2	0	0	0	2	0	0
gi|255564217|ref|XM_002523060.1|	92	111	126	47	24	52	160	76	68
gi|255543187|ref|XM_002512611.1|	21	49	42	32	31	94	25	66	97
gi|255545263|ref|XM_002513647.1|	24	22	32	25	13	16	23	45	39
gi|255555478|ref|XM_002518730.1|	5	0	3	0	0	3	0	0	2
gi|255552673|ref|XM_002517334.1|	7	7	11	2	3	7	4	3	7
gi|255549907|ref|XM_002515959.1|	3	0	0	0	0	2	0	0	2
gi|255545338|ref|XM_002513684.1|	2	0	0	0	0	0	0	0	0
gi|255537028|ref|XM_002509535.1|	2	0	0	3	0	0	0	0	0
gi|255539758|ref|XM_002510898.1|	92	100	85	66	86	113	112	134	90
gi|255584951|ref|XM_002533142.1|	3	0	4	3	0	4	2	0	0
gi|255555122|ref|XM_002518553.1|	34	26	40	35	35	20	59	56	56
gi|255588856|ref|XM_002534695.1|	3	6	3	4	3	5	2	0	3
gi|255583522|ref|XM_002532473.1|	4	0	9	4	5	0	3	7	2
gi|255565233|ref|XM_002523563.1|	46	57	63	60	43	46	25	28	66
gi|255574262|ref|XM_002528000.1|	4	2	0	6	6	3	5	0	0
gi|255541997|ref|XM_002512017.1|	3	4	5	3	5	5	3	0	0
gi|255582892|ref|XM_002532172.1|	3	2	4	0	2	0	7	3	3
gi|255562927|ref|XM_002522423.1|	2	0	4	5	0	2	0	2	0
gi|255555276|ref|XM_002518629.1|	45	46	50	33	40	34	92	89	45
gi|255552046|ref|XM_002517022.1|	4	0	2	9	10	6	11	8	5
gi|255553094|ref|XM_002517544.1|	24	29	38	29	20	26	14	20	48
gi|255561722|ref|XM_002521825.1|	4	3	6	5	5	3	3	4	0
gi|255541847|ref|XM_002511942.1|	12	30	16	14	11	19	19	17	17
gi|255552691|ref|XM_002517343.1|	8	12	5	0	3	5	3	3	6
27394.m000357	10	6	8	4	16	9	8	5	9
27401.m000285	6	3	8	7	9	14	12	21	14
27401.m000275	7	2	3	6	9	6	7	3	7
27436.m000283	2	8	9	5	9	14	3	8	5
27436.m000292	2	3	0	2	8	7	0	0	0
27436.m000284	5	12	7	7	11	15	12	9	13
27446.m000473	4	2	0	2	4	8	6	4	4
27451.m000252	2	4	0	0	0	0	0	0	0
27451.m000240	175	193	238	162	162	168	182	235	174
27461.m000102	2	0	0	0	0	0	0	0	0
27461.m000099	3	2	0	0	0	3	0	0	0
27461.m000100	2	0	0	0	2	0	5	0	0
27471.m000410	4	3	0	0	2	0	2	5	0
27471.m000407	3	2	4	4	3	9	4	6	0
27496.m000095	4	12	18	17	11	17	16	16	10
27504.m000626	3	6	9	11	8	4	2	4	6
27504.m000638	5	5	4	7	13	3	3	2	2
27506.m000051	8	8	5	7	8	8	8	6	0
27516.m000172	3	3	0	2	3	10	3	2	6
27519.m000117	24	19	19	25	29	28	25	22	19
27524.m000299	4	0	2	0	5	0	0	4	3
27533.m000082	2	0	3	3	2	7	0	2	2
27538.m000333	6	8	8	9	9	11	10	7	9
27538.m000332	10	9	5	8	8	11	3	2	3
27543.m000151	17	17	26	9	0	4	2	2	2
27543.m000152	2	7	6	4	11	7	5	8	6
27553.m000320	3	0	0	0	0	0	0	0	0
27553.m000329	2	0	0	0	0	0	0	0	0
27553.m000333	10	9	22	23	19	11	23	13	20
27568.m000255	4	3	6	7	0	6	4	4	3
27568.m000265	8	17	7	14	9	15	32	27	30
27613.m000612	4	13	12	2	3	0	21	25	24
27613.m000623	2	3	4	6	5	5	4	4	5
27613.m000645	6	7	0	4	8	5	2	13	6
27613.m000614	5	2	15	7	10	11	9	4	11
27613.m000610	2	3	0	0	0	0	2	0	2
27622.m000152	2	4	0	2	6	4	3	4	0
27623.m000137	20	20	41	35	22	36	33	27	32
27647.m000182	5	9	8	9	4	6	9	2	0
27647.m000176	17	13	18	13	11	15	33	20	26
27651.m000096	2	0	6	0	5	0	4	2	0
27699.m000218	3	5	7	6	9	9	5	4	13
27704.m000148	2	0	3	0	0	2	0	0	0
27704.m000147	16	24	18	24	18	30	90	85	83
27717.m000089	12	9	3	6	11	12	2	0	2
27732.m000280	3	0	0	2	3	0	10	4	4
27732.m000273	19	15	27	20	22	13	28	26	26
27732.m000279	3	3	4	0	0	3	2	0	2
27749.m000338	2	0	2	4	0	7	2	3	4
27749.m000343	3	6	5	9	5	19	8	10	8
27749.m000346	4	9	0	2	6	12	0	0	5
27749.m000344	745	496	635	822	1194	432	420	461	349
27751.m000175	3	5	8	7	3	6	10	4	7
27755.m000091	7	5	7	4	2	2	6	2	0
27758.m000332	9	0	3	6	5	2	2	2	4
27766.m000154	2	4	3	0	0	2	10	2	5
27766.m000156	2	0	0	0	0	0	0	0	0
27766.m000151	2	0	0	0	0	0	0	0	0
27766.m000153	19	19	19	28	28	20	10	14	6
27791.m000086	2	4	2	7	2	2	2	0	0
27810.m000665	2	2	0	2	2	0	0	0	0
27810.m000670	55	57	51	65	41	49	23	37	52
27810.m000658	3	2	3	3	3	2	0	0	0
27810.m000647	13	19	21	11	12	19	11	8	9
27810.m000635	23	22	34	28	18	18	25	14	21
27810.m000644	2	0	0	2	4	0	0	0	0
27810.m000671	30	26	29	32	30	25	29	23	20
27810.m000667	41	41	56	24	31	53	88	52	66
27837.m000157	3	2	11	9	11	14	9	12	12
27837.m000158	2	5	7	0	4	0	5	0	3
27837.m000165	3	3	5	7	7	7	5	2	0
27843.m000160	4	6	11	4	8	15	5	2	0
27843.m000163	5	2	5	3	5	3	0	0	2
27856.m000040	7	8	6	23	9	13	21	9	8
27893.m000227	3	2	2	2	4	6	6	3	2
27893.m000230	2	0	3	0	2	2	0	2	2
27894.m000773	3	3	2	0	3	4	2	3	5
27894.m000798	3	9	8	0	2	4	0	2	2
27894.m000788	251	298	258	290	234	361	249	127	147
27894.m000802	3	2	3	2	7	0	9	4	5
27894.m000789	2	8	0	5	3	4	6	0	5
27913.m000019	2	2	2	2	2	13	6	5	8
27914.m000427	32	16	51	19	19	30	44	43	44
27914.m000418	280	332	303	303	320	368	325	289	291
27916.m000154	2	2	2	2	0	3	2	0	0
27917.m000092	6	6	8	3	10	4	6	8	2
27917.m000091	22	20	27	22	21	15	18	18	13
27934.m000198	2	0	0	7	0	0	0	4	2
27934.m000193	4	0	3	5	2	9	3	8	12
27940.m000339	3	2	2	0	8	3	3	2	0
27942.m000158	41	35	46	48	57	69	49	53	48
27945.m000033	117	81	109	130	102	195	174	181	189
27953.m000064	2	0	4	6	3	10	10	4	4
27955.m000377	347	271	339	337	387	496	302	326	140
27956.m000358	12	10	4	10	8	6	4	7	6
27956.m000353	10	11	13	8	10	3	2	15	5
27964.m000365	629	486	488	481	312	335	510	322	233
27964.m000346	3	3	6	3	0	2	7	6	0
27965.m000109	2	0	2	0	4	2	5	0	2
27973.m000087	19	20	24	36	31	20	43	38	36
27985.m000882	8	12	9	7	13	19	8	8	7
27985.m000861	14	20	13	21	10	21	31	30	30
27985.m000854	4823	3399	3841	1944	1927	1019	2890	2475	2406
28011.m000077	4	6	15	7	8	21	7	10	22
28014.m000118	4	0	0	0	0	0	2	3	2
28016.m000098	2	0	3	0	0	0	10	10	7
28035.m000359	240	420	263	301	220	498	166	237	329
28035.m000358	24	31	17	26	17	16	19	12	20
28040.m000035	9	2	6	5	2	8	0	2	0
28060.m000070	5	12	8	6	9	8	3	5	6
28060.m000069	3	2	4	2	3	2	5	4	2
28067.m000103	2	0	2	2	0	4	4	0	2
28094.m000175	2	0	0	0	0	0	0	0	0
28098.m000125	5	5	4	2	6	8	4	5	5
28128.m000156	2	0	2	5	7	7	8	3	7
28134.m000175	5	16	17	17	13	14	17	8	9
28134.m000177	2	0	0	0	2	0	2	0	0
28140.m000103	2	3	7	10	6	15	9	2	7
28152.m000925	4	3	0	3	0	0	5	0	0
28152.m000881	18	41	45	37	26	62	13	23	89
28153.m000283	109	85	124	116	149	77	148	150	123
28153.m000273	4	3	6	5	3	8	4	10	5
28162.m000128	2	3	4	3	0	2	0	0	0
28162.m000124	24	26	13	27	39	37	10	11	15
28166.m001068	48	82	50	59	44	95	35	65	88
28166.m001064	6	12	11	6	9	24	20	12	18
28166.m001062	6	4	3	7	3	11	2	0	0
28166.m001048	3	2	0	2	2	0	13	6	7
28166.m001089	51	52	60	76	112	55	79	71	90
28166.m001044	5	6	12	4	4	15	11	6	5
28173.m000041	136	73	90	198	184	125	30	55	74
28176.m000262	2	0	4	3	3	2	0	4	0
28176.m000270	2	0	0	0	13	10	2	6	8
28179.m000470	9	2	13	21	25	29	33	53	64
28180.m000390	2	4	2	5	5	8	11	3	5
28200.m000195	4	5	5	6	4	3	3	9	5
28200.m000190	2	8	3	0	4	9	0	3	3
28207.m000102	5	4	8	5	6	2	3	11	2
28207.m000106	6	7	2	16	4	10	9	8	6
28223.m000096	2	4	0	0	6	0	8	6	5
28225.m000019	2	3	3	3	4	3	0	0	0
28226.m000835	4	7	6	10	4	10	3	4	14
28226.m000858	14	11	8	28	22	20	22	27	16
28226.m000848	4	6	11	7	8	6	4	4	0
28226.m000857	2	2	0	4	6	8	2	4	3
28281.m000362	8	7	12	10	8	13	23	14	10
28281.m000381	2	0	2	0	7	0	0	2	2
28281.m000376	3	8	6	8	16	13	6	9	11
28293.m000037	2	3	4	2	3	0	0	0	0
28297.m000111	2	2	0	0	0	0	0	0	0
28308.m000065	10	12	10	19	14	5	11	7	17
28312.m000133	2	2	8	2	12	4	3	0	0
28312.m000129	12	15	10	14	9	29	14	9	8
28320.m001094	49	43	43	23	27	31	21	20	21
28320.m001081	4	8	4	0	2	2	4	0	0
28320.m001148	6	2	0	14	6	7	0	7	5
28320.m001085	159	267	223	210	198	384	151	227	166
28320.m001077	7	13	7	16	13	17	16	20	13
28324.m000418	243	246	220	213	242	170	263	243	270
28324.m000409	2	0	0	0	2	2	0	0	0
28324.m000394	4	2	5	8	7	4	4	4	3
28327.m000363	4	4	10	5	14	9	28	19	30
28331.m000091	63	36	35	67	27	23	71	43	34
28333.m000571	3	4	3	0	0	0	0	2	2
28342.m000016	79	146	89	111	83	125	136	123	132
28350.m000100	4	0	2	7	0	3	2	0	2
28359.m000279	27	21	16	19	16	30	12	8	11
28359.m000280	2	3	2	4	3	4	2	0	0
28392.m000122	2	2	2	0	4	0	0	0	2
28401.m000074	8	5	5	8	3	0	4	0	5
28408.m000196	2	0	0	0	0	0	0	0	0
28408.m000204	15	12	12	16	6	15	6	7	9
28431.m000051	5	0	2	2	2	2	2	6	3
28448.m000352	5	6	8	24	4	8	9	5	11
28448.m000357	7	4	5	7	7	5	13	6	7
28455.m000359	2	0	0	2	0	0	0	0	0
28455.m000362	36	14	24	15	34	9	33	33	25
28455.m000358	8	7	3	4	4	6	2	9	7
28455.m000361	41	23	43	34	58	35	48	47	42
28456.m000031	4	0	2	2	4	2	0	0	9
28462.m000127	3	12	10	8	12	6	5	12	12
28470.m000430	8	5	11	12	17	11	14	16	11
28470.m000440	3	0	0	0	0	0	0	0	0
28470.m000442	2	0	2	2	3	4	2	2	0
28479.m000047	8	13	6	10	7	9	15	13	12
28489.m000045	6	7	0	9	11	4	8	16	5
28490.m000028	3	25	9	18	15	21	16	11	12
28492.m000478	2	0	0	2	0	0	4	3	0
28492.m000480	3	3	6	0	3	0	14	5	5
28492.m000474	3	2	5	7	4	9	8	6	2
28498.m000205	2	7	9	8	9	12	3	6	7
28505.m000119	3	2	2	2	2	5	3	6	2
28509.m000093	5	9	5	5	7	17	0	5	6
28515.m000321	3	0	0	4	6	7	12	9	13
28524.m000012	8	16	15	13	9	5	8	12	5
28525.m000264	3	4	8	12	6	11	10	12	10
28535.m000124	2	0	0	0	0	0	0	0	0
28535.m000119	2	0	0	2	0	0	0	0	0
28543.m000397	4	7	5	12	11	8	6	2	5
28543.m000401	2	0	0	3	0	0	0	0	0
28565.m000327	5	0	4	6	2	3	4	7	7
28565.m000333	3	0	2	8	3	4	6	4	12
28567.m000054	7	5	0	5	0	0	0	0	0
28582.m000335	10	2	2	11	5	5	8	15	9
28582.m000324	3	0	0	0	2	0	0	2	0
28582.m000329	4	4	5	6	9	13	4	12	5
28592.m000285	9	5	13	24	21	17	14	13	11
28592.m000289	33	27	30	28	24	37	58	33	36
28597.m000120	17	16	9	27	14	19	15	17	7
28597.m000123	2	0	2	2	2	0	2	0	0
28597.m000122	2	6	2	3	10	8	2	0	9
28601.m000065	3	0	0	4	2	2	0	2	0
28611.m000105	2	0	2	0	6	0	2	4	7
28611.m000102	56	105	100	59	94	165	59	122	177
28613.m000141	7	2	8	4	3	0	0	2	0
28613.m000143	2	0	2	3	0	4	5	4	0
28613.m000142	2	2	6	2	7	6	9	4	7
28617.m000213	2	0	0	2	0	0	0	0	0
28629.m000552	2	2	0	0	0	4	0	5	6
28629.m000555	2	0	2	0	3	0	0	0	0
28629.m000567	6	6	9	2	7	3	6	7	4
28629.m000574	10	10	6	7	2	4	6	2	6
28629.m000572	2	0	0	0	0	0	2	0	0
28637.m000206	2	0	2	0	3	0	2	0	0
28644.m000930	8	10	5	7	2	2	0	2	3
28644.m000899	6	6	2	8	4	0	5	5	3
28644.m000909	14	0	2	11	10	9	13	28	11
28644.m000913	2	0	2	3	4	3	0	11	4
28644.m000902	3	5	2	0	0	6	2	4	5
28657.m000391	9	8	14	20	15	23	8	9	6
28663.m000052	2	8	8	7	6	0	6	6	5
28694.m000670	25	39	32	37	35	45	23	29	16
28698.m000048	25	16	17	23	9	12	14	2	8
28705.m000059	4	2	3	5	3	8	4	0	4
28708.m000183	2	0	0	2	2	0	0	2	2
28725.m000310	2	0	4	0	4	0	0	6	5
28725.m000318	3	5	7	4	3	15	8	11	13
28725.m000315	2	2	0	2	0	2	2	2	5
28747.m000131	263	320	276	118	126	86	120	161	320
28748.m000214	2	0	0	0	0	0	2	0	0
28802.m000134	6	0	9	9	16	16	9	7	12
28802.m000132	2	2	2	2	4	0	7	6	7
28802.m000131	85	77	68	149	152	94	77	83	77
28806.m000147	7	0	2	0	0	2	0	0	0
28822.m000031	3	0	0	0	0	2	2	0	0
28829.m000072	48	37	43	67	51	30	44	41	21
28830.m000234	5	0	4	3	6	2	0	3	0
28842.m000944	9	5	2	3	5	10	6	0	2
28842.m000917	7	10	6	5	5	23	8	4	9
28842.m000932	7	7	2	3	5	11	9	2	9
28842.m000956	5	0	4	0	3	4	0	5	0
28842.m000929	6	3	2	5	3	0	2	0	0
28842.m000961	2	0	0	2	0	0	0	0	0
28842.m000916	4	4	3	7	12	3	2	3	4
28863.m000091	9	7	8	9	9	23	15	17	16
28872.m000252	5	2	2	4	8	0	6	7	2
28880.m000016	2	3	2	0	2	2	5	2	0
28883.m000748	17	13	6	31	0	0	9	0	0
28883.m000724	2	2	2	0	0	0	0	3	0
28883.m000730	2	0	2	0	3	0	0	0	3
28962.m000447	2	0	2	3	5	7	0	2	0
28966.m000537	2	10	2	9	9	8	6	0	9
28966.m000524	3	0	0	2	0	0	0	2	0
28966.m000546	2	0	2	0	0	2	11	5	3
29002.m000144	6	10	16	9	15	15	21	18	8
29005.m000253	4	2	3	0	0	4	0	0	0
29005.m000255	16	21	10	28	0	0	5	2	7
29005.m000258	27	32	33	33	44	43	43	74	51
29044.m000172	76	94	107	112	147	120	115	102	85
29048.m000066	2	0	0	2	0	3	2	0	2
29080.m000174	12	33	34	30	50	69	26	29	35
29092.m000443	2	4	9	4	4	0	0	4	5
29092.m000467	10	12	12	23	14	10	13	10	11
29118.m000103	4	3	5	5	0	12	5	3	2
29168.m000387	15	18	26	22	15	18	7	10	9
29172.m000211	3	2	0	0	0	0	0	0	0
29188.m000053	6	2	0	4	3	2	27	31	21
29191.m000028	6	11	5	6	13	12	8	4	8
29195.m000052	2	0	0	0	0	4	0	3	0
29200.m000164	17	25	31	27	28	74	7	17	31
29200.m000165	3	0	8	16	14	21	13	16	23
29206.m000140	10	17	10	13	12	25	8	15	15
29212.m000183	2	15	9	7	6	11	2	5	17
29222.m000396	8	14	7	5	2	19	7	9	7
29222.m000403	6	8	8	9	5	7	3	3	3
29222.m000395	2	2	0	4	3	15	5	6	14
29226.m000079	8	13	6	20	11	12	8	10	9
29235.m000238	4	16	10	19	18	25	21	14	21
29250.m000231	6	6	9	12	12	5	18	34	40
29269.m000246	2	0	4	3	4	7	4	0	2
29279.m000132	2	3	0	3	0	2	0	0	0
29279.m000137	3	3	2	0	8	9	0	0	12
29279.m000136	70	54	68	81	91	55	83	66	63
29308.m000181	5	17	11	10	14	9	7	8	4
29333.m001088	3	0	0	0	0	0	0	0	0
29333.m001109	26	15	27	25	31	15	35	34	41
29333.m001091	57	45	64	40	83	45	61	54	58
29333.m001085	2	0	0	2	2	0	0	2	5
29333.m001048	2	7	8	5	3	4	10	4	7
29333.m001108	46	114	50	38	31	88	97	63	71
29333.m001082	87	69	61	80	65	55	65	58	59
29333.m001081	5	0	2	10	8	7	14	19	16
29333.m001099	4	5	2	7	9	10	18	14	7
29337.m000224	2	0	6	0	0	0	5	3	6
29344.m000104	2	0	4	0	4	12	0	2	6
29358.m000044	30	29	11	45	31	27	33	23	21
29381.m000075	271	233	200	292	248	148	209	221	240
29409.m000269	4	7	2	7	0	2	0	7	10
29428.m000331	8	15	12	12	8	17	9	7	5
[truncated: 3,527 more rows]

## Sheet: genes in ABPL1（3 replicates)
#gene identifier	ABPL1-1	ABPL1-2	ABPL1-3	ABPL2-1	ABPL2-2	ABPL2-3	RPL-1	RPL-2	RPL-3
gi|301341516|gb|HM150789.1|	8	4	3	6	3	3	16	12	5
gi|255536706|ref|XM_002509374.1|	14	13	17	10	11	14	9	11	6
gi|255567825|ref|XM_002524845.1|	3	0	3	6	5	5	3	3	2
gi|255548921|ref|XM_002515471.1|	6	4	4	19	4	10	14	18	10
gi|255573150|ref|XM_002527459.1|	2	0	0	2	0	0	0	0	0
gi|255574156|ref|XM_002527948.1|	2	0	0	5	0	0	0	0	2
gi|255538751|ref|XM_002510395.1|	28	21	10	40	35	19	17	53	18
gi|255556415|ref|XM_002519196.1|	2	0	2	2	0	3	0	0	0
gi|255543922|ref|XM_002512978.1|	10	10	11	12	25	17	16	14	10
gi|255562384|ref|XM_002522153.1|	3	0	0	0	0	2	0	0	0
gi|255557964|ref|XM_002519965.1|	6	3	5	3	7	2	0	2	3
gi|255588372|ref|XM_002534539.1|	4	5	12	7	4	11	18	19	5
gi|255547056|ref|XM_002514540.1|	256	271	256	265	380	266	463	407	322
gi|255577788|ref|XM_002529723.1|	7	8	4	6	11	3	8	14	13
gi|255563045|ref|XM_002522481.1|	4	5	0	0	3	2	0	0	0
gi|255560008|ref|XM_002520977.1|	2	0	0	0	0	0	2	3	0
gi|255555666|ref|XM_002518823.1|	5	2	10	0	5	3	9	8	8
gi|255548869|ref|XM_002515445.1|	2	0	0	0	2	0	0	0	0
gi|255556873|ref|XM_002519424.1|	12	4	9	8	6	2	7	7	3
gi|255565726|ref|XM_002523807.1|	18	24	9	39	38	31	17	12	13
gi|255562825|ref|XM_002522372.1|	20	20	24	28	26	31	32	9	22
gi|255559918|ref|XM_002520932.1|	4	2	2	0	3	5	4	3	2
gi|548942494|emb|JB351736.1|	4	3	0	0	4	8	2	2	3
gi|255583114|ref|XM_002532278.1|	20	0	4	17	8	9	13	3	2
gi|255539193|ref|XM_002510616.1|	16	26	20	47	26	24	8	16	11
gi|255542737|ref|XM_002512386.1|	7	3	4	9	6	8	7	0	0
gi|255553541|ref|XM_002517766.1|	5	3	6	11	9	8	5	7	3
gi|255560760|ref|XM_002521348.1|	2	0	0	0	0	0	0	0	0
gi|255576362|ref|XM_002529028.1|	2	0	3	0	3	0	2	3	4
gi|255556849|ref|XM_002519412.1|	4	5	5	0	9	4	40	36	77
gi|255587670|ref|XM_002534304.1|	16	8	9	27	17	16	21	31	9
gi|255565161|ref|XM_002523527.1|	3	2	3	11	3	5	13	9	9
gi|548940776|emb|JB350018.1|	388	70	263	490	452	467	333	95	168
gi|255598741|ref|XM_002537025.1|	185	401	158	190	241	225	101	154	110
gi|255550242|ref|XM_002516126.1|	52	61	25	36	36	44	43	43	52
gi|255584938|ref|XM_002533137.1|	2	6	0	3	2	0	4	0	0
gi|255567004|ref|XM_002524439.1|	2	0	0	0	0	2	0	2	0
gi|255558621|ref|XM_002520290.1|	2	0	0	0	0	2	0	0	0
gi|255548374|ref|XM_002515198.1|	20	14	6	40	54	24	25	15	9
gi|255547961|ref|XM_002514992.1|	2	6	2	10	11	9	0	0	0
gi|255583836|ref|XM_002532624.1|	14	2	4	5	10	14	8	11	5
gi|255550931|ref|XM_002516468.1|	5	7	0	4	3	2	2	0	2
gi|255584458|ref|XM_002532914.1|	7	6	3	11	14	13	7	10	2
gi|255568953|ref|XM_002525401.1|	3	0	0	3	2	6	0	2	0
gi|255560022|ref|XM_002520984.1|	7	0	0	10	16	8	4	3	0
gi|255546328|ref|XM_002514178.1|	15	17	14	40	22	26	98	98	59
gi|255544036|ref|XM_002513035.1|	51	75	22	93	110	57	58	80	57
gi|255561740|ref|XM_002521834.1|	4	7	0	2	0	6	6	12	6
gi|255563898|ref|XM_002522903.1|	2	0	0	0	0	0	0	0	0
gi|255587756|ref|XM_002534340.1|	44	28	24	57	31	58	56	52	43
gi|255581278|ref|XM_002531405.1|	7	4	2	7	9	4	5	9	7
gi|255563632|ref|XM_002522772.1|	7	3	6	12	10	10	10	3	0
gi|255542969|ref|XM_002512502.1|	37	27	18	34	18	26	30	23	42
gi|311371254|emb|HI543111.1|	9	17	12	27	15	46	19	32	34
gi|255540430|ref|XM_002511234.1|	8	7	3	27	13	12	13	2	4
gi|255568863|ref|XM_002525357.1|	5	4	5	8	16	10	3	13	9
gi|255570656|ref|XM_002526237.1|	2	0	0	3	4	3	0	0	0
gi|255569433|ref|XM_002525638.1|	4	9	7	2	4	3	0	14	5
gi|255548797|ref|XM_002515409.1|	3	0	0	5	5	3	11	0	0
gi|255558167|ref|XM_002520065.1|	4	0	5	5	3	5	0	3	2
gi|255546750|ref|XM_002514388.1|	6	0	0	12	9	4	3	5	0
gi|255540760|ref|XM_002511399.1|	4	0	0	0	3	3	3	2	0
gi|255560983|ref|XM_002521458.1|	28	5	10	31	31	16	21	7	12
gi|448932275|gb|JX997175.1|	216	423	179	221	262	217	74	78	187
gi|255547713|ref|XM_002514868.1|	1100	2307	992	1702	2032	1883	1551	2339	2455
gi|255557984|ref|XM_002519975.1|	15	4	2	6	5	2	4	0	4
gi|255571167|ref|XM_002526488.1|	42	36	30	105	134	114	42	30	53
gi|255542739|ref|XM_002512387.1|	23	45	26	10	39	13	39	115	77
gi|255566554|ref|XM_002524216.1|	1045	2109	818	1499	2032	1276	1026	1832	1726
gi|255580136|ref|XM_002530854.1|	3	0	2	2	2	0	2	0	2
gi|255570706|ref|XM_002526262.1|	4	0	0	3	3	2	2	4	3
gi|255580608|ref|XM_002531082.1|	9	6	6	6	3	0	0	3	2
gi|255541165|ref|XM_002511601.1|	9	0	0	2	5	2	0	0	0
gi|255539602|ref|XM_002510820.1|	32	8	22	9	13	8	27	19	13
gi|255549819|ref|XM_002515915.1|	18	16	19	35	25	51	53	50	32
gi|255554560|ref|XM_002518273.1|	3	2	0	0	2	0	0	2	0
gi|255551377|ref|XM_002516689.1|	93	105	85	172	91	192	206	175	182
gi|255555126|ref|XM_002518555.1|	32	4	36	24	21	25	113	50	38
gi|255566230|ref|XM_002524057.1|	2	0	0	5	2	0	3	0	0
gi|255546222|ref|XM_002514125.1|	36	26	21	58	42	31	58	48	48
gi|255563473|ref|XM_002522693.1|	21	65	18	40	22	25	23	24	29
gi|255561089|ref|XM_002521511.1|	17	11	9	16	24	14	14	11	9
gi|305644295|gb|HQ122644.1|	4	0	0	0	2	0	0	0	0
gi|255546627|ref|XM_002514327.1|	2	0	0	0	0	0	0	0	0
gi|255578427|ref|XM_002530033.1|	6	2	0	4	5	2	3	6	0
gi|255545697|ref|XM_002513863.1|	57	20	28	81	100	34	65	66	26
gi|328934421|gb|JF790860.1|	40	22	39	41	31	50	54	44	46
gi|255551588|ref|XM_002516794.1|	2	0	0	0	2	0	0	0	2
gi|255538749|ref|XM_002510394.1|	11	22	5	11	11	4	5	3	6
gi|255581954|ref|XM_002531730.1|	2	0	0	3	5	3	2	3	3
gi|255576240|ref|XM_002528968.1|	2	0	2	0	0	0	0	0	0
gi|301341512|gb|HM150785.1|	4	0	4	0	0	4	2	0	0
gi|548939603|emb|JB348844.1|	718	584	638	637	344	703	1999	1720	1649
gi|255548504|ref|XM_002515263.1|	41	7	28	39	27	41	50	31	26
gi|255560344|ref|XM_002521142.1|	46	53	28	73	32	20	24	22	27
gi|255568469|ref|XM_002525163.1|	2	0	0	8	4	4	0	2	2
gi|255544703|ref|XM_002513367.1|	25	16	21	82	40	47	31	34	62
gi|255546438|ref|XM_002514233.1|	3	2	0	2	0	2	2	4	0
gi|255565096|ref|XM_002523495.1|	6	4	7	9	15	9	12	15	10
gi|255565390|ref|XM_002523640.1|	33	19	45	76	152	136	35	80	39
gi|255541523|ref|XM_002511780.1|	10	9	12	17	13	11	21	27	26
gi|255554608|ref|XM_002518297.1|	83	70	87	148	154	159	175	194	147
gi|255564404|ref|XM_002523153.1|	2	2	3	6	2	3	3	3	5
gi|255536744|ref|XM_002509393.1|	4	0	2	4	5	4	5	4	2
gi|255542839|ref|XM_002512437.1|	3	2	2	0	0	0	0	4	0
gi|255567527|ref|XM_002524697.1|	223	248	225	354	476	369	355	292	280
gi|255568612|ref|XM_002525234.1|	6	3	11	10	18	14	14	16	4
gi|255582310|ref|XM_002531900.1|	5	0	2	3	5	6	2	3	2
gi|255576197|ref|XM_002528947.1|	2	2	4	4	7	3	0	3	0
gi|255551135|ref|XM_002516570.1|	173	160	114	168	156	118	141	108	153
gi|255556891|ref|XM_002519433.1|	2	0	0	0	0	0	0	0	0
gi|255564149|ref|XM_002523026.1|	2	0	0	0	0	0	0	0	0
gi|255576524|ref|XM_002529108.1|	40	18	22	51	68	29	57	57	43
gi|255575144|ref|XM_002528431.1|	4	11	0	9	11	14	3	3	4
gi|255542895|ref|XM_002512465.1|	10	14	15	9	13	12	15	12	25
gi|255574180|ref|XM_002527960.1|	2	0	0	0	0	0	0	0	3
gi|255552466|ref|XM_002517231.1|	15	8	15	21	17	24	9	8	14
gi|255551676|ref|XM_002516838.1|	2	3	0	0	0	2	3	0	0
gi|255564797|ref|XM_002523347.1|	4	13	6	10	5	12	4	3	5
gi|255578309|ref|XM_002529976.1|	2	0	0	0	0	0	0	0	0
gi|255565821|ref|XM_002523854.1|	4	0	0	0	3	2	5	4	0
gi|255567659|ref|XM_002524763.1|	3	0	0	4	2	2	4	0	0
gi|255541107|ref|XM_002511572.1|	5	0	0	5	0	2	5	3	0
gi|255583281|ref|XM_002532359.1|	2	0	0	0	2	0	0	2	0
gi|255573680|ref|XM_002527716.1|	3	3	3	9	7	10	0	0	2
gi|255559642|ref|XM_002520795.1|	4	2	2	4	0	3	0	0	0
gi|255563830|ref|XM_002522870.1|	2	0	0	0	0	0	8	0	2
gi|255587686|ref|XM_002534311.1|	2	2	0	4	4	2	4	2	2
gi|255587864|ref|XM_002534375.1|	24	25	6	66	50	45	22	7	48
gi|255555536|ref|XM_002518759.1|	30	0	35	13	18	12	62	24	18
gi|255586843|ref|XM_002533987.1|	18	26	33	54	48	43	47	74	90
gi|255579908|ref|XM_002530744.1|	4	2	0	2	0	4	2	0	3
gi|255568987|ref|XM_002525418.1|	4	5	0	3	0	0	2	6	6
gi|255578897|ref|XM_002530256.1|	3	0	0	0	0	0	2	0	0
gi|255550096|ref|XM_002516053.1|	10	10	12	23	10	32	26	22	13
gi|255582169|ref|XM_002531833.1|	19	18	2	26	33	27	37	19	25
gi|255551584|ref|XM_002516792.1|	20	17	39	6	2	5	6	8	10
gi|255572978|ref|XM_002527374.1|	4	0	0	0	0	0	0	0	0
gi|255581191|ref|XM_002531363.1|	5	10	6	6	8	10	7	11	11
gi|255564008|ref|XM_002522958.1|	2	0	4	3	0	3	3	3	4
gi|255552947|ref|XM_002517471.1|	76	56	91	154	99	144	293	335	196
gi|255577484|ref|XM_002529575.1|	2	0	0	0	0	0	0	0	0
gi|255548913|ref|XM_002515467.1|	2	0	2	4	7	4	3	0	0
gi|255548206|ref|XM_002515114.1|	4	7	2	8	11	2	0	0	2
gi|255540652|ref|XM_002511345.1|	177	220	151	99	162	174	271	340	243
gi|255551180|ref|XM_002516592.1|	4	5	4	7	3	25	3	7	2
gi|255568048|ref|XM_002524955.1|	5	4	0	9	4	4	7	4	4
gi|255544533|ref|XM_002513282.1|	10	4	3	11	18	2	14	9	4
gi|255550553|ref|XM_002516281.1|	2	0	0	0	4	0	4	7	0
gi|255553966|ref|XM_002517978.1|	4	4	0	2	6	0	0	3	0
gi|255576446|ref|XM_002529069.1|	23	9	13	27	32	14	31	9	11
gi|255585349|ref|XM_002533326.1|	15	8	13	9	17	15	44	20	24
gi|255561452|ref|XM_002521691.1|	5	0	3	5	5	0	9	6	0
gi|255556066|ref|XM_002519022.1|	16	7	10	13	8	11	9	10	9
gi|255540248|ref|XM_002511143.1|	10	0	2	8	6	2	2	5	2
gi|448932590|gb|JX997176.1|	13	0	7	11	0	7	32	0	3
gi|255536764|ref|XM_002509403.1|	2	2	0	0	0	2	0	0	0
gi|255576326|ref|XM_002529010.1|	17	20	17	28	20	14	10	24	18
gi|255563174|ref|XM_002522545.1|	4	13	0	11	5	8	7	16	13
gi|255581033|ref|XM_002531287.1|	35	31	25	39	33	36	53	69	32
gi|255577543|ref|XM_002529604.1|	2	0	0	3	0	0	0	0	2
gi|255586983|ref|XM_002534042.1|	4	0	2	5	9	7	4	0	0
gi|255581312|ref|XM_002531421.1|	3	0	0	6	6	6	3	2	5
gi|255547639|ref|XM_002514831.1|	15	15	10	12	10	5	5	15	2
gi|255542783|ref|XM_002512409.1|	123	25	86	230	205	147	161	115	52
gi|255541619|ref|XM_002511828.1|	6	3	3	4	8	6	6	0	5
gi|305644276|gb|HQ122625.1|	7	4	2	8	5	5	7	0	0
gi|255567665|ref|XM_002524766.1|	2	3	4	8	3	7	6	10	5
gi|255553050|ref|XM_002517522.1|	2	0	0	2	3	0	0	2	3
gi|255562209|ref|XM_002522067.1|	10	12	9	10	11	11	4	9	3
gi|255571575|ref|XM_002526688.1|	2	2	0	8	6	7	3	5	2
gi|255554840|ref|XM_002518412.1|	192	229	103	122	198	85	64	75	73
gi|255552751|ref|XM_002517373.1|	2	0	0	0	0	0	0	0	0
gi|255580095|ref|XM_002530834.1|	9	14	4	13	24	9	9	8	3
gi|255564734|ref|XM_002523316.1|	2	0	0	5	0	2	0	0	0
gi|255565466|ref|XM_002523678.1|	2	0	0	9	2	5	6	3	0
gi|255543059|ref|XM_002512547.1|	6	7	4	4	4	7	9	19	12
gi|255537158|ref|XM_002509600.1|	11	9	12	9	8	14	14	18	11
gi|255554329|ref|XM_002518159.1|	3	3	3	5	0	5	0	3	0
gi|255574699|ref|XM_002528212.1|	2	2	2	2	0	0	0	0	0
gi|255582336|ref|XM_002531913.1|	3	0	0	3	4	2	2	0	0
gi|255585244|ref|XM_002533278.1|	4	5	2	5	3	4	3	5	6
gi|255592949|ref|XM_002535710.1|	3	0	5	9	5	4	11	4	2
gi|255552897|ref|XM_002517446.1|	3	9	4	9	4	9	6	7	3
gi|255571307|ref|XM_002526557.1|	4	0	0	2	7	13	4	5	4
gi|255584018|ref|XM_002532709.1|	2	4	0	7	7	4	2	9	2
gi|255578301|ref|XM_002529972.1|	13	8	9	21	20	9	11	8	18
gi|255554025|ref|XM_002518007.1|	3	4	2	0	0	0	0	0	0
gi|255574102|ref|XM_002527921.1|	9	0	3	5	3	4	6	3	2
gi|255546788|ref|XM_002514407.1|	3	0	0	0	0	3	2	0	0
gi|255574922|ref|XM_002528322.1|	24	12	12	16	48	30	36	31	21
gi|255549723|ref|XM_002515867.1|	3	0	0	4	0	2	0	0	0
gi|21090|emb|X07852.1|	239	165	183	657	1045	587	758	630	557
gi|255540362|ref|XM_002511200.1|	3	2	0	5	4	0	0	5	0
gi|255539389|ref|XM_002510714.1|	10	12	2	9	6	5	12	8	4
gi|255575795|ref|XM_002528751.1|	3	0	2	0	0	0	0	6	2
gi|255539812|ref|XM_002510925.1|	74	62	58	58	42	36	89	69	71
gi|255541805|ref|XM_002511921.1|	3	0	0	5	0	0	0	0	0
gi|255572837|ref|XM_002527305.1|	7	6	4	14	6	5	5	10	4
gi|42494966|emb|AJ270060.1|	3892	1658	2410	2746	2901	2944	4112	2823	2553
gi|255545791|ref|XM_002513910.1|	155	279	199	210	293	470	230	505	251
gi|255539692|ref|XM_002510865.1|	90	134	145	132	155	272	106	287	157
gi|255570864|ref|XM_002526338.1|	4	7	7	13	22	14	19	12	14
gi|255540340|ref|XM_002511189.1|	4	0	14	5	14	17	7	5	0
gi|255575018|ref|XM_002528369.1|	27	20	11	34	19	20	27	16	15
gi|255557163|ref|XM_002519567.1|	18	12	14	30	29	12	13	10	21
gi|255558749|ref|XM_002520353.1|	3	2	0	4	0	2	0	2	4
gi|255568769|ref|XM_002525310.1|	2	3	0	7	6	7	6	3	8
gi|255585091|ref|XM_002533206.1|	3	2	0	6	15	5	5	2	3
gi|255558729|ref|XM_002520343.1|	2	0	0	0	0	0	0	0	0
gi|255559754|ref|XM_002520851.1|	5	0	0	7	0	0	0	0	0
gi|255574020|ref|XM_002527882.1|	3	0	2	8	4	3	6	3	4
gi|255586462|ref|XM_002533829.1|	4	0	0	0	0	0	6	4	0
gi|255572396|ref|XM_002527090.1|	640	1137	923	1063	1414	1055	533	666	1024
gi|255577933|ref|XM_002529793.1|	3	0	0	0	0	0	0	0	0
gi|255562935|ref|XM_002522427.1|	151	178	129	254	184	251	173	252	197
gi|255539714|ref|XM_002510876.1|	61	9	4	84	61	47	52	41	12
gi|255573315|ref|XM_002527540.1|	26	16	21	33	49	27	16	38	17
gi|255574195|ref|XM_002527967.1|	2	4	2	3	2	7	5	0	0
gi|255587733|ref|XM_002534330.1|	4	0	2	3	5	4	0	2	5
gi|255557756|ref|XM_002519862.1|	83	217	103	195	194	256	145	312	229
gi|255547519|ref|XM_002514771.1|	5	0	0	0	2	0	3	0	2
gi|255580621|ref|XM_002531088.1|	4	3	3	18	7	7	6	10	0
gi|255549648|ref|XM_002515830.1|	2	0	0	4	0	0	0	0	3
gi|255559133|ref|XM_002520543.1|	51	40	41	40	47	38	106	82	95
gi|255553555|ref|XM_002517773.1|	25	12	7	24	10	15	15	5	10
gi|255549543|ref|XM_002515778.1|	28	20	21	38	21	23	56	61	32
gi|255576898|ref|XM_002529289.1|	2	0	2	2	0	0	0	0	0
gi|255536874|ref|XM_002509458.1|	6	2	2	7	3	5	13	11	3
gi|255551039|ref|XM_002516522.1|	4	7	5	11	10	17	6	3	7
gi|255555153|ref|XM_002518568.1|	2	0	0	0	2	5	0	0	0
gi|255580938|ref|XM_002531242.1|	26	6	2	16	6	4	15	25	7
gi|255579317|ref|XM_002530458.1|	36	20	10	33	41	23	17	11	7
gi|255536898|ref|XM_002509470.1|	7	0	4	4	0	9	8	6	0
gi|255538699|ref|XM_002510369.1|	3	5	0	4	9	7	5	11	3
gi|255579266|ref|XM_002530433.1|	3	0	0	2	0	2	2	0	0
gi|255551015|ref|XM_002516510.1|	14	25	4	7	22	5	6	6	4
gi|255589835|ref|XM_002535056.1|	16	30	23	37	73	24	54	72	79
gi|255584773|ref|XM_002533059.1|	5	5	4	13	11	7	3	10	7
gi|255547473|ref|XM_002514748.1|	2	0	2	0	3	0	0	0	0
gi|255575166|ref|XM_002528442.1|	10	6	0	7	3	6	12	12	4
gi|255571470|ref|XM_002526637.1|	2	2	0	0	0	2	0	2	3
gi|255573112|ref|XM_002527440.1|	10	5	3	14	13	11	20	28	15
gi|255575799|ref|XM_002528753.1|	3	0	0	2	2	0	2	0	4
gi|255561934|ref|XM_002521930.1|	2	2	0	5	7	5	4	0	2
gi|255545727|ref|XM_002513878.1|	26	9	10	22	21	18	27	17	17
gi|255571209|ref|XM_002526509.1|	104	92	81	104	75	82	62	59	57
gi|255575998|ref|XM_002528849.1|	14	2	3	8	7	4	6	6	4
gi|255546120|ref|XM_002514074.1|	3	0	0	2	11	0	0	0	0
gi|255539073|ref|XM_002510556.1|	5	0	0	0	3	3	0	0	0
gi|255557019|ref|XM_002519497.1|	31	64	24	81	92	95	67	163	82
gi|255575628|ref|XM_002528668.1|	23	18	9	31	33	17	26	24	19
gi|255577976|ref|XM_002529814.1|	2	0	0	0	0	3	2	0	3
gi|301341514|gb|HM150787.1|	79	134	153	85	40	89	129	154	175
gi|255555912|ref|XM_002518946.1|	2	0	0	2	2	0	0	0	0
gi|255554998|ref|XM_002518491.1|	45	56	60	46	20	37	101	91	85
gi|255587996|ref|XM_002534423.1|	9	3	0	3	4	2	2	0	0
gi|255566838|ref|XM_002524357.1|	3	4	0	8	3	7	2	3	0
gi|255567277|ref|XM_002524574.1|	9	0	5	7	9	4	9	5	3
gi|255586524|ref|XM_002533855.1|	2	0	0	0	0	0	4	2	0
gi|255545103|ref|XM_002513567.1|	7	4	6	16	16	6	4	7	0
gi|255564576|ref|XM_002523238.1|	39	57	51	73	68	124	58	55	67
gi|255591056|ref|XM_002535384.1|	2	0	0	0	3	0	0	0	0
gi|255544685|ref|XM_002513358.1|	11	10	8	33	31	21	13	9	8
gi|255548665|ref|XM_002515343.1|	9	8	11	29	63	36	23	12	9
gi|255570557|ref|XM_002526190.1|	22	2	12	12	31	20	25	14	15
gi|255546300|ref|XM_002514164.1|	7	0	2	6	5	3	6	0	0
gi|255537344|ref|XM_002509693.1|	115	133	106	166	169	145	182	114	148
gi|255542333|ref|XM_002512184.1|	2	5	5	7	5	12	2	2	4
gi|255560124|ref|XM_002521034.1|	2	0	0	0	0	0	0	0	0
gi|255549502|ref|XM_002515758.1|	6	12	9	10	7	10	12	15	14
gi|255562839|ref|XM_002522379.1|	65	124	51	126	213	103	155	278	256
gi|255558559|ref|XM_002520259.1|	5	3	2	14	13	12	10	23	7
gi|255537698|ref|XM_002509870.1|	2	0	0	0	3	2	0	2	0
gi|255548757|ref|XM_002515389.1|	12	3	9	7	6	12	14	3	3
gi|255554137|ref|XM_002518063.1|	2038	1727	1003	1676	1468	1253	1224	792	1228
gi|255558653|ref|XM_002520306.1|	3	0	2	0	4	2	3	5	2
gi|255576104|ref|XM_002528901.1|	5	6	6	12	5	3	6	5	4
gi|255540326|ref|XM_002511182.1|	9	7	6	6	6	12	12	8	7
gi|255579842|ref|XM_002530712.1|	10	13	16	33	26	40	49	28	20
gi|255565361|ref|XM_002523626.1|	5	8	4	3	16	12	13	16	9
gi|255542929|ref|XM_002512482.1|	3	0	0	0	0	0	0	0	0
gi|255559375|ref|XM_002520662.1|	8	8	5	10	8	6	8	8	12
gi|255566057|ref|XM_002523971.1|	7	2	3	9	6	8	11	8	5
gi|255564799|ref|XM_002523348.1|	4	0	0	5	2	8	2	2	0
gi|255549045|ref|XM_002515533.1|	4	0	2	0	0	0	2	2	5
gi|255586918|ref|XM_002534015.1|	2	0	0	3	3	3	0	0	0
gi|255559838|ref|XM_002520892.1|	5	0	3	3	2	2	0	2	2
gi|255582875|ref|XM_002532164.1|	27	11	6	19	23	17	49	27	25
gi|255553760|ref|XM_002517875.1|	5	2	3	8	16	9	28	20	8
gi|255553644|ref|XM_002517817.1|	5	15	3	10	12	15	10	10	4
gi|255540688|ref|XM_002511363.1|	30	43	41	49	24	49	57	69	74
gi|255540722|ref|XM_002511380.1|	3	6	4	2	3	4	2	2	2
gi|255568923|ref|XM_002525386.1|	2	6	0	8	9	2	9	2	3
gi|255541781|ref|XM_002511909.1|	5	0	5	8	5	13	6	11	0
gi|255573684|ref|XM_002527718.1|	4	3	0	9	8	3	3	7	0
gi|255538459|ref|XM_002510249.1|	9	7	4	10	8	9	2	4	2
gi|255537526|ref|XM_002509784.1|	3	0	5	11	22	12	10	18	15
gi|255568431|ref|XM_002525144.1|	4	4	0	6	0	10	0	8	3
gi|255552460|ref|XM_002517228.1|	311	769	386	448	455	536	340	748	656
gi|255552923|ref|XM_002517459.1|	16	11	7	23	27	13	8	12	7
gi|255583989|ref|XM_002532695.1|	8	4	4	7	5	6	5	8	0
gi|255595012|ref|XM_002536166.1|	4	0	0	4	6	3	0	3	3
gi|255576441|ref|XM_002529067.1|	4	7	2	4	3	8	3	7	5
gi|255577237|ref|XM_002529455.1|	9	4	0	5	7	2	2	5	3
gi|255562309|ref|XM_002522116.1|	2	0	0	0	0	0	3	0	0
gi|255574088|ref|XM_002527914.1|	2	3	3	2	0	5	0	2	2
gi|255582157|ref|XM_002531827.1|	11	25	7	16	25	10	2	2	10
gi|255581669|ref|XM_002531592.1|	8	2	6	12	8	3	2	6	4
gi|226958296|gb|GF100465.1|	10	6	2	8	4	4	13	9	8
gi|255565414|ref|XM_002523652.1|	3	8	3	7	8	5	4	9	13
gi|255556084|ref|XM_002519031.1|	2	0	3	0	0	3	5	0	0
gi|255546238|ref|XM_002514133.1|	6	2	4	0	9	5	6	2	4
gi|255588907|ref|XM_002534714.1|	6	11	5	6	7	4	3	8	6
gi|255544725|ref|XM_002513378.1|	24	14	21	42	14	53	108	43	55
gi|255582304|ref|XM_002531897.1|	6	6	10	10	14	14	40	19	16
gi|255565116|ref|XM_002523505.1|	3	4	0	3	4	0	0	6	4
gi|255584649|ref|XM_002533002.1|	3	0	6	0	0	0	7	6	3
gi|255576526|ref|XM_002529109.1|	3	0	0	4	3	0	5	2	2
gi|255563469|ref|XM_002522691.1|	110	155	56	98	67	46	77	119	97
gi|255559610|ref|XM_002520779.1|	16	4	5	25	8	5	14	9	6
gi|255583859|ref|XM_002532635.1|	13	10	10	15	7	12	11	11	14
gi|255558867|ref|XM_002520411.1|	22	5	13	5	10	4	28	17	28
gi|255552080|ref|XM_002517039.1|	57	0	7	27	42	23	24	5	5
gi|255567153|ref|XM_002524512.1|	11	10	15	22	19	26	11	8	6
gi|255543800|ref|XM_002512917.1|	5	0	2	0	8	5	17	15	2
gi|255541585|ref|XM_002511811.1|	32	84	49	52	47	58	87	164	155
gi|255552030|ref|XM_002517014.1|	4	0	0	2	4	7	0	0	0
gi|255543818|ref|XM_002512926.1|	5	0	3	8	6	5	3	2	2
gi|255560807|ref|XM_002521371.1|	14	11	10	12	14	18	17	49	15
gi|255568413|ref|XM_002525135.1|	8	9	13	18	18	12	10	8	5
gi|255544004|ref|XM_002513019.1|	3	5	0	0	2	3	0	2	2
gi|255582023|ref|XM_002531763.1|	102	48	63	328	114	257	337	330	281
gi|255580454|ref|XM_002531007.1|	3	0	0	0	2	0	2	0	0
gi|255540024|ref|XM_002511031.1|	4	6	2	3	0	0	2	0	0
gi|255570460|ref|XM_002526143.1|	7	8	4	11	7	8	8	3	3
gi|255536838|ref|XM_002509440.1|	8	9	7	25	19	23	12	12	2
gi|255551784|ref|XM_002516892.1|	9	0	4	3	0	0	8	7	2
gi|255573418|ref|XM_002527589.1|	8	5	4	22	28	22	0	5	8
gi|255551530|ref|XM_002516765.1|	6	8	2	8	9	4	3	5	7
gi|255572388|ref|XM_002527087.1|	2	2	0	2	0	3	3	0	0
gi|255549885|ref|XM_002515948.1|	2	0	0	0	0	0	0	0	0
gi|255540798|ref|XM_002511418.1|	2	2	3	2	3	5	0	8	5
gi|255582805|ref|XM_002532131.1|	5	5	4	28	42	13	5	14	14
gi|255550312|ref|XM_002516161.1|	6	2	8	12	4	3	10	12	6
gi|255539061|ref|XM_002510550.1|	6	2	0	2	0	4	7	8	2
gi|255540616|ref|XM_002511327.1|	4	5	6	9	7	5	0	0	0
gi|255574753|ref|XM_002528239.1|	3	0	0	2	7	3	0	0	0
gi|255572984|ref|XM_002527377.1|	36	7	34	47	83	55	59	47	31
gi|255563195|ref|XM_002522555.1|	18	7	24	12	9	8	17	17	21
gi|255548645|ref|XM_002515333.1|	81	42	59	116	119	96	53	56	20
gi|255553940|ref|XM_002517965.1|	3	0	5	5	7	8	2	5	0
gi|255538309|ref|XM_002510174.1|	5	3	4	0	3	5	0	2	0
gi|255542919|ref|XM_002512477.1|	35	24	37	72	64	52	103	77	76
gi|255572005|ref|XM_002526898.1|	4	16	8	7	14	6	6	4	3
gi|255543924|ref|XM_002512979.1|	5	0	2	5	0	3	0	0	0
gi|255557956|ref|XM_002519961.1|	3	0	3	3	2	0	0	2	0
gi|255565508|ref|XM_002523699.1|	2	0	0	0	0	0	0	0	0
gi|255577272|ref|XM_002529472.1|	9	8	2	2	4	4	4	4	3
gi|165971818|emb|AM933174.1|	3620	4026	1800	2995	3699	2119	2051	2271	2079
gi|255556597|ref|XM_002519287.1|	3	6	3	3	9	2	2	3	0
gi|255537889|ref|XM_002509964.1|	164	156	86	221	255	173	125	145	133
gi|255552952|ref|XM_002517473.1|	3	2	0	2	0	3	0	0	0
gi|255573884|ref|XM_002527815.1|	2	2	0	5	8	2	2	0	3
gi|255560696|ref|XM_002521316.1|	202	199	133	114	80	72	171	162	175
gi|255579974|ref|XM_002530776.1|	3	6	2	5	2	5	0	2	3
gi|255560674|ref|XM_002521305.1|	5	0	0	8	7	7	5	7	6
gi|255578859|ref|XM_002530238.1|	12	12	20	26	8	20	37	37	24
gi|255554968|ref|XM_002518476.1|	8	4	3	19	11	21	9	8	5
gi|255569306|ref|XM_002525575.1|	2	0	0	2	2	0	0	0	0
gi|255559313|ref|XM_002520631.1|	2	0	2	0	0	0	3	2	2
gi|255543754|ref|XM_002512894.1|	28	34	24	41	21	17	14	23	15
gi|255546106|ref|XM_002514067.1|	3	0	3	5	5	5	4	6	0
gi|255566924|ref|XM_002524399.1|	3	4	3	0	4	7	9	6	7
gi|255579467|ref|XM_002530531.1|	4	2	0	3	0	0	2	0	0
gi|255539213|ref|XM_002510626.1|	6	2	3	6	8	3	12	7	2
gi|255588181|ref|XM_002534479.1|	4	0	3	2	2	4	0	0	0
gi|255552629|ref|XM_002517312.1|	2	0	0	0	0	0	0	0	0
gi|255578087|ref|XM_002529868.1|	110	104	104	76	80	63	139	116	123
gi|255563904|ref|XM_002522906.1|	7	9	7	11	7	6	3	8	0
gi|255561171|ref|XM_002521552.1|	5417	7618	4589	6971	5304	7321	3349	5000	4017
gi|255539796|ref|XM_002510917.1|	2	0	3	3	3	3	0	0	3
gi|255549787|ref|XM_002515899.1|	2	3	2	8	9	3	5	7	2
gi|255566264|ref|XM_002524074.1|	2	0	0	0	0	2	2	0	0
gi|255571015|ref|XM_002526413.1|	2	0	0	0	0	0	0	0	0
gi|255537346|ref|XM_002509694.1|	2	0	3	0	0	0	0	2	0
gi|255560893|ref|XM_002521414.1|	2	0	0	0	0	0	0	0	0
gi|255552653|ref|XM_002517324.1|	3	0	3	3	0	0	0	2	0
gi|255582112|ref|XM_002531805.1|	13	2	14	33	15	25	11	11	8
gi|255586619|ref|XM_002533896.1|	2	0	0	0	0	0	0	0	0
gi|255565076|ref|XM_002523485.1|	5	0	0	8	13	4	4	0	0
gi|255571082|ref|XM_002526446.1|	258	209	241	662	596	632	434	412	301
gi|255548314|ref|XM_002515168.1|	2	0	0	2	4	9	5	11	4
gi|255565371|ref|XM_002523631.1|	59	24	32	154	141	105	202	216	110
gi|255575700|ref|XM_002528704.1|	3	0	0	0	0	2	0	0	0
gi|255550258|ref|XM_002516134.1|	2	0	0	0	4	2	0	0	0
gi|255572414|ref|XM_002527099.1|	36	9	30	40	30	35	72	27	45
gi|255556781|ref|XM_002519378.1|	55	40	35	39	34	44	94	90	74
gi|255543766|ref|XM_002512900.1|	191	305	207	246	250	234	203	269	394
gi|255553316|ref|XM_002517655.1|	2	0	0	2	0	5	0	0	0
gi|255549594|ref|XM_002515803.1|	141	114	138	125	150	101	165	174	159
gi|255541235|ref|XM_002511636.1|	2	2	0	0	3	0	2	9	4
gi|255573837|ref|XM_002527792.1|	7	2	0	9	11	7	2	7	5
gi|255558631|ref|XM_002520295.1|	2	3	0	6	5	3	95	81	85
gi|255565294|ref|XM_002523593.1|	2	0	0	0	0	2	0	0	0
gi|255544707|ref|XM_002513369.1|	7	0	4	0	6	2	4	0	0
gi|255554934|ref|XM_002518459.1|	8	4	2	8	12	5	2	3	4
gi|255574942|ref|XM_002528332.1|	2	0	0	0	0	0	0	0	0
gi|255577808|ref|XM_002529732.1|	4	0	3	4	7	3	5	4	3
gi|255580502|ref|XM_002531030.1|	52	108	69	70	75	67	79	124	115
gi|255549893|ref|XM_002515952.1|	8	6	12	2	3	5	0	4	3
gi|255538359|ref|XM_002510199.1|	7	3	8	7	7	9	6	0	5
gi|255575460|ref|XM_002528586.1|	2	0	0	3	5	2	2	4	3
gi|255577957|ref|XM_002529805.1|	8	0	3	11	11	4	7	5	0
gi|255565887|ref|XM_002523887.1|	3	4	3	0	5	3	0	4	2
gi|255559750|ref|XM_002520849.1|	3	0	4	3	5	5	3	3	2
gi|255554157|ref|XM_002518073.1|	2	0	2	3	5	3	0	2	0
gi|255541405|ref|XM_002511721.1|	8	3	5	15	5	8	11	5	8
gi|255581425|ref|XM_002531475.1|	44	84	47	94	134	109	39	52	100
gi|255579991|ref|XM_002530784.1|	4	0	0	6	7	7	3	5	3
gi|255561107|ref|XM_002521520.1|	3	18	7	10	8	6	4	11	7
gi|255579549|ref|XM_002530571.1|	2	0	4	8	7	5	3	0	0
gi|255557232|ref|XM_002519601.1|	133	90	63	113	87	73	75	59	61
gi|255573037|ref|XM_002527403.1|	1334	1499	930	1928	3841	1435	479	1400	746
gi|255543806|ref|XM_002512920.1|	5	0	0	2	4	2	0	2	0
gi|255541195|ref|XM_002511616.1|	9	5	3	0	2	2	5	0	7
gi|255552142|ref|XM_002517070.1|	7	4	5	7	9	10	2	3	3
gi|255545917|ref|XM_002513973.1|	13	0	0	8	6	5	2	5	2
gi|255552941|ref|XM_002517468.1|	2	2	0	2	3	3	0	2	3
gi|255546198|ref|XM_002514113.1|	2	0	2	0	0	0	0	0	0
gi|255562479|ref|XM_002522200.1|	15	2	2	12	10	8	0	0	0
gi|255586332|ref|XM_002533771.1|	28	17	21	41	43	32	51	49	47
gi|255585530|ref|XM_002533410.1|	16	47	15	32	43	36	17	24	26
gi|255551119|ref|XM_002516562.1|	3	0	0	0	0	0	3	0	0
gi|255560004|ref|XM_002520975.1|	2	2	2	4	6	3	0	2	2
gi|255538915|ref|XM_002510477.1|	35	33	12	28	46	10	10	11	8
gi|255565892|ref|XM_002523889.1|	2	0	0	2	0	0	4	0	0
gi|255540260|ref|XM_002511149.1|	28	9	28	42	44	50	55	16	31
gi|255552052|ref|XM_002517025.1|	45	24	8	33	28	17	19	23	16
gi|255539760|ref|XM_002510899.1|	6	2	3	7	12	7	27	23	10
gi|255551666|ref|XM_002516833.1|	10	0	0	11	4	10	4	3	3
gi|255571803|ref|XM_002526799.1|	52	48	58	88	35	90	110	91	80
gi|255579395|ref|XM_002530496.1|	2	0	2	6	0	4	0	2	0
gi|255547082|ref|XM_002514553.1|	4	0	0	0	0	0	0	0	0
gi|255558949|ref|XM_002520452.1|	11	2	11	11	7	13	7	24	24
gi|255578038|ref|XM_002529844.1|	24	42	14	24	15	18	24	27	40
gi|255587583|ref|XM_002534274.1|	11	3	7	6	6	13	3	6	4
gi|255584494|ref|XM_002532930.1|	2	0	0	0	2	0	0	0	0
gi|255555718|ref|XM_002518849.1|	5	7	4	10	15	5	4	3	6
gi|255542449|ref|XM_002512242.1|	81	40	29	163	99	111	196	239	89
gi|255574130|ref|XM_002527935.1|	14	12	15	27	25	24	4	6	5
gi|255558760|ref|XM_002520358.1|	3	5	2	4	9	6	4	0	4
gi|255560304|ref|XM_002521123.1|	2	0	0	0	0	0	0	0	0
gi|255561867|ref|XM_002521897.1|	3	0	0	2	0	0	0	0	0
gi|255580351|ref|XM_002530958.1|	7	10	11	14	13	7	28	21	34
gi|255541717|ref|XM_002511877.1|	58	40	42	78	87	70	95	59	136
gi|255565514|ref|XM_002523702.1|	3	2	0	4	3	6	3	0	0
gi|255539832|ref|XM_002510935.1|	3	0	3	3	5	4	5	3	3
gi|255540866|ref|XM_002511452.1|	9	7	10	12	7	8	8	10	12
gi|255537150|ref|XM_002509596.1|	2	2	0	3	0	4	6	5	0
gi|255547330|ref|XM_002514677.1|	4	0	0	2	10	3	3	2	0
gi|255556429|ref|XM_002519203.1|	3	2	0	4	3	4	0	5	0
gi|255548849|ref|XM_002515435.1|	43	9	13	101	45	33	105	81	38
gi|548940137|emb|JB349379.1|	837	550	792	701	584	731	649	650	600
gi|255577441|ref|XM_002529554.1|	2	2	4	6	6	4	4	4	6
gi|255578875|ref|XM_002530246.1|	3	0	4	4	4	7	4	3	2
gi|255544188|ref|XM_002513111.1|	6	10	0	4	10	6	8	8	0
gi|255559912|ref|XM_002520929.1|	263	519	256	258	360	392	234	366	323
gi|255584933|ref|XM_002533135.1|	17	10	40	33	32	35	24	52	24
gi|255576439|ref|XM_002529066.1|	27	16	14	17	24	10	11	25	21
gi|255573873|ref|XM_002527810.1|	2	0	0	3	0	0	0	4	0
gi|255554838|ref|XM_002518411.1|	54	60	29	63	37	56	61	87	83
gi|255544517|ref|XM_002513274.1|	4	7	0	7	12	10	2	9	4
gi|255539856|ref|XM_002510947.1|	2	0	0	0	7	0	0	0	0
gi|255545527|ref|XM_002513778.1|	2	0	3	2	9	5	4	4	0
gi|255554730|ref|XM_002518357.1|	201	275	160	290	241	233	192	226	199
gi|255543926|ref|XM_002512980.1|	9	0	4	5	8	2	5	0	0
gi|255541685|ref|XM_002511861.1|	5	0	6	6	5	4	6	4	3
gi|255545779|ref|XM_002513904.1|	8	7	2	11	6	10	3	8	8
gi|255542697|ref|XM_002512366.1|	2	8	5	11	8	3	2	8	11
gi|255543045|ref|XM_002512540.1|	10	2	0	13	6	9	23	34	18
gi|255564783|ref|XM_002523340.1|	2	0	3	3	15	3	0	0	0
gi|255581602|ref|XM_002531560.1|	3	8	4	11	5	4	5	9	7
gi|255583219|ref|XM_002532329.1|	69	69	67	94	103	84	150	102	88
gi|255580117|ref|XM_002530845.1|	5	0	0	5	0	0	0	0	0
gi|255556361|ref|XM_002519169.1|	294	383	143	156	134	98	231	221	193
gi|255571032|ref|XM_002526421.1|	154	207	97	216	164	171	130	154	242
gi|255545915|ref|XM_002513972.1|	4	0	0	0	0	2	0	3	0
gi|255562441|ref|XM_002522181.1|	17	32	13	23	29	18	17	17	20
gi|255550316|ref|XM_002516163.1|	3	2	0	10	8	3	0	2	2
gi|255558080|ref|XM_002520023.1|	5	8	2	9	14	10	3	0	6
gi|255570115|ref|XM_002525974.1|	2	3	0	4	6	4	2	3	2
gi|255572143|ref|XM_002526966.1|	4	3	0	9	8	7	13	22	3
gi|255545941|ref|XM_002513985.1|	2	0	2	0	0	0	4	0	0
gi|255567085|ref|XM_002524479.1|	9	2	2	4	5	4	7	5	4
gi|255582580|ref|XM_002532027.1|	5	0	5	8	4	9	5	7	4
gi|255576443|ref|XM_002529068.1|	61	86	116	128	271	171	125	186	193
gi|255564163|ref|XM_002523033.1|	9	16	7	18	36	15	9	12	10
gi|255569129|ref|XM_002525488.1|	2	3	0	0	0	0	2	4	2
gi|255540646|ref|XM_002511342.1|	3	2	2	0	5	4	4	2	5
gi|255551972|ref|XM_002516985.1|	2	0	0	0	0	0	0	0	0
gi|255563428|ref|XM_002522671.1|	3	0	0	0	0	0	0	0	0
gi|255573512|ref|XM_002527635.1|	5	0	0	4	2	3	10	6	0
gi|255547178|ref|XM_002514601.1|	9	8	6	15	18	9	10	8	8
gi|255564756|ref|XM_002523327.1|	2	0	2	2	0	0	0	0	0
gi|255547491|ref|XM_002514757.1|	4	6	4	11	16	5	8	13	13
gi|255545371|ref|XM_002513700.1|	3	3	3	5	3	5	2	6	0
gi|255581442|ref|XM_002531483.1|	2	2	0	3	0	0	3	4	0
gi|255544154|ref|XM_002513094.1|	62	80	86	113	58	154	57	51	125
gi|255543394|ref|XM_002512714.1|	24	2	7	7	6	9	35	12	13
gi|255562545|ref|XM_002522233.1|	15	9	10	11	7	4	32	24	38
gi|255568425|ref|XM_002525141.1|	2	2	0	9	9	9	0	2	2
gi|255588058|ref|XM_002534446.1|	8	0	4	11	13	4	12	7	0
gi|255557334|ref|XM_002519652.1|	5	12	8	12	9	15	9	21	25
gi|255566897|ref|XM_002524386.1|	25	16	8	33	16	13	21	31	12
gi|255549845|ref|XM_002515928.1|	53	60	57	35	52	48	103	102	87
gi|255580904|ref|XM_002531225.1|	2	0	2	0	0	0	0	2	0
gi|255561654|ref|XM_002521791.1|	4	9	5	10	10	6	3	0	2
gi|255566958|ref|XM_002524416.1|	57	56	39	68	162	84	82	96	80
gi|255537096|ref|XM_002509569.1|	5	4	2	12	9	4	26	23	13
gi|255568081|ref|XM_002524971.1|	12	2	2	13	22	8	8	0	0
gi|255538861|ref|XM_002510450.1|	29	25	43	29	28	24	20	18	7
gi|255576458|ref|XM_002529075.1|	12	6	12	45	33	29	34	41	31
gi|255559437|ref|XM_002520693.1|	2	3	2	5	0	2	0	5	5
gi|255538981|ref|XM_002510510.1|	2	0	0	0	0	0	0	0	0
gi|255571086|ref|XM_002526448.1|	22	2	25	14	15	38	26	11	6
gi|255551610|ref|XM_002516805.1|	2	5	2	3	2	4	2	8	0
gi|255569282|ref|XM_002525563.1|	34	59	28	21	15	13	32	41	57
gi|548939824|emb|JB349065.1|	75	30	45	80	97	83	101	80	49
gi|255553898|ref|XM_002517944.1|	3	6	3	14	2	6	4	7	4
gi|255575801|ref|XM_002528754.1|	2	0	0	0	3	3	4	0	0
gi|255566501|ref|XM_002524190.1|	3	0	0	2	0	0	2	0	0
gi|255548266|ref|XM_002515144.1|	2	2	3	10	9	6	0	6	0
gi|255546462|ref|XM_002514245.1|	90	43	105	147	103	139	178	126	96
gi|255564943|ref|XM_002523419.1|	29	18	17	50	29	22	19	14	16
gi|255539031|ref|XM_002510535.1|	5	4	0	2	5	4	0	2	0
gi|255569220|ref|XM_002525533.1|	7	11	4	14	13	9	8	11	2
gi|255574419|ref|XM_002528077.1|	13	0	0	11	10	10	4	3	0
gi|255580705|ref|XM_002531129.1|	63	56	43	89	65	92	68	67	69
gi|255540052|ref|XM_002511045.1|	5	0	2	2	0	0	3	2	0
gi|255581253|ref|XM_002531393.1|	2	4	0	3	2	3	2	0	0
gi|255552058|ref|XM_002517028.1|	2	7	0	0	3	4	3	3	3
gi|255570050|ref|XM_002525942.1|	2	4	3	0	0	0	0	2	0
gi|255539009|ref|XM_002510524.1|	12	2	5	14	2	4	5	2	2
gi|255554325|ref|XM_002518157.1|	5	4	9	9	2	5	12	9	4
gi|548942868|emb|JB352110.1|	142	208	391	174	96	227	182	248	262
gi|255539834|ref|XM_002510936.1|	2	0	0	2	0	0	0	0	0
gi|255542242|ref|XM_002512139.1|	3	2	0	0	6	2	6	0	0
gi|255547224|ref|XM_002514624.1|	7	0	0	6	2	3	4	5	3
gi|255546082|ref|XM_002514055.1|	141	175	89	171	194	116	216	190	196
gi|571024886|gb|KC684928.1|	72	97	92	96	152	154	84	160	108
gi|255572342|ref|XM_002527064.1|	8	0	0	0	2	0	0	0	3
gi|255536730|ref|XM_002509386.1|	10	17	8	4	8	8	16	12	7
gi|255552038|ref|XM_002517018.1|	8	5	5	20	19	7	15	9	3
gi|255537428|ref|XM_002509735.1|	41	78	29	51	41	34	34	44	29
gi|255563551|ref|XM_002522732.1|	33	19	10	17	17	16	19	29	18
gi|255573350|ref|XM_002527556.1|	30	2	9	11	17	12	48	26	14
gi|255582576|ref|XM_002532025.1|	31	54	25	22	16	19	19	14	18
gi|255570973|ref|XM_002526392.1|	2	0	0	0	0	0	0	0	0
gi|255576108|ref|XM_002528903.1|	2	2	2	3	0	0	0	0	0
gi|255565474|ref|XM_002523682.1|	33	14	23	42	29	33	43	54	22
gi|255564939|ref|XM_002523417.1|	10	4	5	7	0	5	4	9	6
gi|255581399|ref|XM_002531462.1|	2	0	0	3	2	2	6	3	0
gi|255566404|ref|XM_002524142.1|	2	0	0	3	0	0	0	0	0
gi|255541881|ref|XM_002511959.1|	62	76	30	434	285	395	300	253	241
gi|255576433|ref|XM_002529063.1|	7	0	0	6	2	0	14	0	0
gi|255557565|ref|XM_002519767.1|	6	2	0	7	0	2	3	0	0
gi|255552889|ref|XM_002517442.1|	66	63	37	38	50	28	55	21	74
gi|255548286|ref|XM_002515154.1|	2	0	0	2	0	3	0	0	0
gi|255546140|ref|XM_002514084.1|	3	0	5	5	4	7	0	2	0
gi|255537855|ref|XM_002509947.1|	8	0	0	0	4	0	0	2	0
gi|255564247|ref|XM_002523075.1|	6	14	7	5	6	5	21	30	34
gi|255564819|ref|XM_002523358.1|	14	7	20	21	37	24	12	13	7
gi|255553858|ref|XM_002517924.1|	3	5	2	0	6	4	3	0	0
gi|548941078|emb|JB350320.1|	10	9	10	15	21	14	8	16	7
gi|255548719|ref|XM_002515370.1|	2	3	0	0	5	3	2	2	0
gi|255550166|ref|XM_002516088.1|	2	0	0	0	3	0	0	0	2
gi|255575341|ref|XM_002528528.1|	13	12	16	60	53	82	76	104	57
gi|255569435|ref|XM_002525639.1|	2	0	0	0	0	0	0	0	0
gi|255586544|ref|XM_002533863.1|	8	3	2	7	6	3	4	5	4
gi|255580956|ref|XM_002531251.1|	6	3	0	2	18	19	13	22	5
gi|255568564|ref|XM_002525210.1|	34	14	12	28	27	18	7	8	10
gi|255547052|ref|XM_002514538.1|	4	4	2	2	0	5	0	2	3
gi|548940089|emb|JB349331.1|	2	2	4	2	3	4	3	6	2
gi|255549813|ref|XM_002515912.1|	3	0	0	0	2	3	3	0	0
gi|255553491|ref|XM_002517741.1|	7	15	9	6	7	5	5	5	4
gi|255559600|ref|XM_002520774.1|	21	27	19	29	48	24	29	33	7
gi|255567159|ref|XM_002524515.1|	12	15	6	9	5	11	6	7	2
gi|255550805|ref|XM_002516405.1|	9	2	4	19	25	24	6	14	7
gi|255546633|ref|XM_002514330.1|	5	2	2	2	2	6	3	4	4
gi|255586807|ref|XM_002533972.1|	4	3	0	3	2	0	2	0	0
gi|255567633|ref|XM_002524750.1|	4	5	2	0	0	0	0	0	0
gi|255537354|ref|XM_002509698.1|	6	8	2	3	8	7	3	2	4
gi|255547525|ref|XM_002514774.1|	12	0	2	10	7	8	9	0	0
gi|255544453|ref|XM_002513242.1|	22	16	11	26	29	8	8	7	4
gi|212659415|ref|NW_002234561.1|	6	4	6	4	2	2	21	24	36
gi|255567694|ref|XM_002524780.1|	3	7	11	6	10	8	0	11	5
gi|255558163|ref|XM_002520063.1|	2	0	0	0	0	0	0	0	0
gi|255578446|ref|XM_002530042.1|	12	14	6	35	23	21	6	9	5
gi|255572340|ref|XM_002527063.1|	2	0	2	2	0	0	0	0	0
gi|255537734|ref|XM_002509888.1|	127	67	94	110	49	49	82	88	58
gi|255560126|ref|XM_002521035.1|	2	0	0	2	3	0	4	2	2
gi|255569011|ref|XM_002525430.1|	4	0	3	4	4	9	4	9	2
gi|255568527|ref|XM_002525192.1|	2	0	0	0	0	0	0	0	0
gi|255565490|ref|XM_002523690.1|	14	33	14	16	22	19	17	43	42
gi|255538223|ref|XM_002510131.1|	4	3	2	8	4	7	0	5	0
gi|255560310|ref|XM_002521126.1|	2	0	3	4	6	2	0	2	0
gi|255587432|ref|XM_002534223.1|	27	4	9	35	15	14	49	24	16
gi|255584485|ref|XM_002532926.1|	34	12	24	36	38	38	36	48	36
gi|255540074|ref|XM_002511056.1|	9	2	6	6	9	11	4	6	5
gi|255547645|ref|XM_002514834.1|	5	7	0	2	4	7	5	4	6
gi|255537078|ref|XM_002509560.1|	4	3	9	17	11	16	20	26	15
gi|255559700|ref|XM_002520824.1|	91	14	71	119	91	103	844	560	376
gi|255545887|ref|XM_002513958.1|	2	5	2	8	8	5	3	6	5
gi|255557209|ref|XM_002519590.1|	5	0	3	2	10	7	6	0	0
gi|255548158|ref|XM_002515090.1|	2	5	0	5	3	5	3	2	3
gi|255556889|ref|XM_002519432.1|	4	2	0	2	3	0	2	2	0
gi|255579906|ref|XM_002530743.1|	43	39	21	35	20	43	47	23	36
gi|255539706|ref|XM_002510872.1|	210	194	86	376	237	248	269	309	152
gi|255568606|ref|XM_002525231.1|	3	4	5	2	0	2	2	7	3
gi|255572584|ref|XM_002527180.1|	4	0	2	8	8	5	13	17	7
gi|255541893|ref|XM_002511965.1|	11	12	0	27	23	15	18	19	15
gi|255579818|ref|XM_002530701.1|	9	7	0	10	8	9	30	29	13
gi|255543444|ref|XM_002512739.1|	10	13	3	17	6	7	2	0	0
gi|255572932|ref|XM_002527351.1|	3	2	0	11	10	10	0	7	9
gi|255566774|ref|XM_002524325.1|	40	30	12	19	26	16	17	10	17
gi|255578259|ref|XM_002529951.1|	14	23	5	30	27	20	14	19	9
gi|255580265|ref|XM_002530917.1|	13	17	9	17	13	22	13	15	15
gi|255542863|ref|XM_002512449.1|	32	23	33	52	44	54	72	57	40
gi|255584616|ref|XM_002532986.1|	57	108	38	28	41	14	19	54	41
gi|255563765|ref|XM_002522838.1|	9	17	15	32	29	23	99	95	76
gi|255559710|ref|XM_002520829.1|	15	4	3	7	2	4	22	5	14
gi|255577097|ref|XM_002529387.1|	3	0	0	0	0	0	0	0	0
gi|255559518|ref|XM_002520733.1|	1191	1377	505	904	814	571	1001	1024	976
gi|255549773|ref|XM_002515892.1|	5	20	10	31	30	16	16	11	21
gi|255548354|ref|XM_002515188.1|	20	13	2	12	11	0	2	3	0
gi|255550887|ref|XM_002516446.1|	5	0	0	3	0	2	0	5	0
gi|255587947|ref|XM_002534404.1|	27	58	38	61	53	43	28	63	52
gi|288191376|gb|FJ670089.1|	4	10	2	87	110	62	2	7	4
gi|255550076|ref|XM_002516043.1|	2	0	2	0	2	2	0	0	0
gi|255586396|ref|XM_002533799.1|	113	81	67	81	70	59	135	92	120
gi|255537440|ref|XM_002509741.1|	10	24	8	23	9	22	8	25	13
gi|255558567|ref|XM_002520263.1|	3	6	0	3	0	2	5	0	0
gi|255567087|ref|XM_002524480.1|	3	6	3	0	0	2	3	5	5
gi|255569696|ref|XM_002525767.1|	4	2	6	4	7	4	0	3	2
gi|255580836|ref|XM_002531192.1|	5	0	3	0	2	5	4	0	0
gi|255560797|ref|XM_002521366.1|	70	123	73	61	74	110	105	133	145
gi|255556517|ref|XM_002519247.1|	2	0	2	5	2	6	0	0	0
gi|255547278|ref|XM_002514651.1|	6	4	2	24	13	7	10	4	7
gi|28882137|gb|AC116369.5|	7	2	2	3	10	10	9	3	0
gi|255563543|ref|XM_002522728.1|	3	0	2	3	0	2	2	3	0
gi|255564765|ref|XM_002523331.1|	27	14	30	39	44	50	33	36	20
gi|255550202|ref|XM_002516106.1|	18	0	7	17	18	13	20	9	15
gi|255581981|ref|XM_002531743.1|	4	2	6	5	13	5	6	6	0
gi|255578157|ref|XM_002529902.1|	2	4	2	2	6	4	4	3	0
gi|255583290|ref|XM_002532363.1|	7	6	3	5	14	8	0	3	2
gi|255575706|ref|XM_002528707.1|	46	87	28	34	65	39	30	74	61
gi|255548460|ref|XM_002515241.1|	2	6	2	4	6	4	0	0	2
gi|255583971|ref|XM_002532686.1|	28	18	12	34	40	35	18	31	14
gi|255575276|ref|XM_002528496.1|	8	11	4	18	7	15	18	37	36
gi|255539007|ref|XM_002510523.1|	11	12	4	7	3	6	7	6	0
gi|255548733|ref|XM_002515377.1|	2	0	0	0	0	2	0	0	0
gi|255583453|ref|XM_002532440.1|	2	0	0	0	2	0	0	0	0
gi|255558223|ref|XM_002520093.1|	2	0	0	0	2	0	0	0	0
gi|255537951|ref|XM_002509995.1|	2	0	5	8	12	2	4	4	5
gi|384563930|gb|JQ361741.1|	61	101	45	54	61	46	43	64	70
gi|255567902|ref|XM_002524883.1|	2	3	0	0	5	0	2	2	0
gi|255547026|ref|XM_002514525.1|	25	39	29	19	27	30	12	16	24
gi|255553904|ref|XM_002517947.1|	3	5	0	6	3	6	2	5	3
gi|255554760|ref|XM_002518372.1|	10	10	2	5	3	5	9	6	6
gi|255548322|ref|XM_002515172.1|	2	2	0	4	2	0	4	0	3
gi|289063357|gb|GF102178.1|	2	0	0	2	0	0	0	0	2
gi|255552056|ref|XM_002517027.1|	3	0	0	2	0	2	5	3	2
gi|255550168|ref|XM_002516089.1|	3	9	3	5	0	8	4	0	0
gi|255557410|ref|XM_002519690.1|	65	58	25	79	72	68	58	90	57
gi|255554558|ref|XM_002518272.1|	2	0	2	2	0	0	3	2	0
gi|255545911|ref|XM_002513970.1|	6	2	0	6	8	2	3	3	0
gi|255546130|ref|XM_002514079.1|	263	292	233	342	343	325	491	471	476
gi|255573484|ref|XM_002527622.1|	10	3	3	7	8	2	4	6	4
gi|255539808|ref|XM_002510923.1|	40	39	38	45	32	39	27	18	32
gi|255537256|ref|XM_002509649.1|	2	0	4	0	0	0	2	3	4
gi|255574555|ref|XM_002528143.1|	16	18	13	27	35	26	10	12	9
gi|255564205|ref|XM_002523054.1|	8	0	8	10	16	11	5	3	3
gi|255541975|ref|XM_002512006.1|	3	0	0	2	2	0	11	20	16
gi|255549847|ref|XM_002515929.1|	2	0	0	0	0	0	0	0	0
gi|255546948|ref|XM_002514486.1|	9	3	0	5	4	6	4	5	5
gi|255565710|ref|XM_002523799.1|	8	5	4	6	7	6	9	13	7
gi|255543249|ref|XM_002512642.1|	3	0	0	0	0	0	0	0	0
gi|255563712|ref|XM_002522812.1|	5	5	7	4	8	2	8	5	2
gi|255546649|ref|XM_002514338.1|	4	2	5	5	4	3	4	5	9
gi|255570668|ref|XM_002526243.1|	12	13	3	8	10	9	11	22	17
gi|255566922|ref|XM_002524398.1|	104	79	176	264	270	404	232	386	146
gi|255550144|ref|XM_002516077.1|	15	16	6	31	32	18	9	21	16
gi|255562245|ref|XM_002522085.1|	2	2	3	3	6	2	4	11	0
gi|255575225|ref|XM_002528471.1|	13	5	22	27	26	24	21	27	12
gi|255555790|ref|XM_002518885.1|	2	4	3	33	30	22	24	32	22
gi|255557482|ref|XM_002519726.1|	30	23	32	30	6	23	59	54	46
gi|255550086|ref|XM_002516048.1|	8	0	2	2	0	6	5	5	2
gi|255548833|ref|XM_002515427.1|	16	9	24	8	23	5	0	8	10
gi|255540792|ref|XM_002511415.1|	41	56	21	20	31	16	35	39	56
gi|255561984|ref|XM_002521955.1|	12	2	24	21	9	20	41	6	12
gi|255580916|ref|XM_002531231.1|	2	0	0	0	0	0	0	0	0
gi|255554858|ref|XM_002518421.1|	2	0	0	0	0	0	0	3	2
gi|255568035|ref|XM_002524949.1|	65	75	55	50	32	49	47	85	82
gi|255566609|ref|XM_002524243.1|	7	23	18	11	13	13	7	8	4
gi|255540762|ref|XM_002511400.1|	22	18	12	23	25	16	19	21	21
gi|255579323|ref|XM_002530461.1|	18	35	17	41	58	54	26	45	60
gi|255538077|ref|XM_002510058.1|	2	2	0	8	0	3	0	10	2
gi|255541309|ref|XM_002511673.1|	8	0	5	2	9	8	0	2	6
gi|255550414|ref|XM_002516212.1|	8	22	9	17	25	7	12	16	11
gi|255578256|ref|XM_002529950.1|	3	0	0	3	3	5	0	0	0
gi|255569984|ref|XM_002525909.1|	152	47	175	115	50	122	252	125	116
gi|255557764|ref|XM_002519866.1|	2	2	2	2	2	7	4	7	4
gi|255550308|ref|XM_002516159.1|	28	26	23	35	32	29	6	14	30
gi|255583741|ref|XM_002532578.1|	10	2	3	6	9	15	15	10	5
gi|255564063|ref|XM_002522984.1|	34	18	11	43	46	26	18	14	13
gi|255587855|ref|XM_002534372.1|	2	2	4	2	2	2	0	0	0
gi|255562294|ref|XM_002522109.1|	2	0	0	0	0	0	0	0	0
gi|255583983|ref|XM_002532692.1|	11	7	2	15	9	7	4	9	2
gi|255544643|ref|XM_002513337.1|	2	2	0	0	0	2	0	4	0
gi|255579397|ref|XM_002530497.1|	3	4	7	10	17	6	2	13	11
gi|255566240|ref|XM_002524062.1|	17	11	9	17	35	19	16	32	30
gi|255537790|ref|XM_002509916.1|	4	0	0	0	0	0	0	0	0
gi|255619283|ref|XM_002539963.1|	3	0	0	9	8	3	4	6	2
gi|255563035|ref|XM_002522476.1|	4	8	4	9	11	2	7	3	6
gi|255587359|ref|XM_002534198.1|	2	0	0	2	2	4	0	3	0
gi|255561023|ref|XM_002521478.1|	640	43	525	1172	597	991	1113	111	374
gi|255583294|ref|XM_002532365.1|	3	2	0	4	3	0	0	0	0
gi|255590324|ref|XM_002535192.1|	289	35	191	196	226	178	466	203	173
gi|255569417|ref|XM_002525630.1|	2	0	0	7	7	9	3	2	2
gi|255578126|ref|XM_002529887.1|	4	2	3	0	0	0	2	0	0
gi|255537026|ref|XM_002509534.1|	3	5	2	12	4	3	0	7	3
gi|255577245|ref|XM_002529459.1|	16	8	14	30	25	24	15	14	9
gi|255577429|ref|XM_002529548.1|	4	6	4	6	4	7	7	2	5
gi|255564608|ref|XM_002523253.1|	3	5	3	11	0	2	7	6	6
gi|255585206|ref|XM_002533260.1|	2	0	2	8	2	4	5	3	3
gi|255568857|ref|XM_002525354.1|	21	4	6	6	18	15	17	12	8
gi|255551944|ref|XM_002516971.1|	8	3	3	11	9	5	6	5	0
gi|255551868|ref|XM_002516934.1|	2	3	0	7	3	4	0	0	2
gi|255570119|ref|XM_002525976.1|	2	2	0	0	5	0	0	0	0
gi|255564083|ref|XM_002522994.1|	55	16	25	30	29	41	69	66	33
gi|255560266|ref|XM_002521105.1|	20	29	22	28	13	25	9	10	16
gi|223928114|gb|FJ643486.1|	2	0	0	0	0	0	0	0	0
gi|255568385|ref|XM_002525121.1|	4	6	7	9	10	4	7	7	5
gi|255561165|ref|XM_002521549.1|	4	3	0	5	6	11	3	6	4
gi|255563856|ref|XM_002522883.1|	2	0	0	0	0	2	0	3	0
gi|255550298|ref|XM_002516154.1|	2	2	2	3	2	3	0	2	0
gi|255555569|ref|XM_002518775.1|	7	6	3	12	14	7	4	0	0
gi|255584777|ref|XM_002533061.1|	30	40	26	67	46	65	22	23	28
gi|255547282|ref|XM_002514653.1|	7	0	2	5	0	0	4	2	0
gi|255562541|ref|XM_002522231.1|	2	0	3	0	0	4	0	2	2
gi|255572907|ref|XM_002527339.1|	3	0	0	0	0	4	0	2	0
gi|255551764|ref|XM_002516882.1|	3	0	0	3	0	0	0	0	0
gi|255585557|ref|XM_002533423.1|	10	5	0	15	12	18	11	4	9
gi|255576537|ref|XM_002529114.1|	3	0	0	0	2	0	0	0	0
gi|255553910|ref|XM_002517950.1|	3	0	0	0	0	0	0	2	0
gi|255541425|ref|XM_002511731.1|	14	6	16	51	28	19	55	70	18
gi|255581679|ref|XM_002531597.1|	20	7	26	12	9	10	20	54	25
gi|255564271|ref|XM_002523087.1|	6	6	2	23	13	15	5	9	6
gi|255582523|ref|XM_002532001.1|	36	24	43	4	40	24	30	42	33
gi|255543342|ref|XM_002512688.1|	9	4	6	11	15	7	10	22	9
gi|255556779|ref|XM_002519377.1|	2	0	0	0	0	0	0	0	0
gi|255556726|ref|XM_002519351.1|	21	9	6	13	9	13	23	11	11
gi|255546412|ref|XM_002514220.1|	4	0	0	4	10	6	4	4	0
gi|255544957|ref|XM_002513494.1|	5	7	4	16	6	3	4	2	0
gi|255545869|ref|XM_002513949.1|	3	0	0	2	6	2	3	0	0
gi|255573174|ref|XM_002527471.1|	6	2	0	2	4	2	2	3	2
gi|255557902|ref|XM_002519934.1|	2	10	4	12	15	12	9	4	12
gi|255562945|ref|XM_002522432.1|	5	3	2	10	0	6	19	29	12
gi|255543231|ref|XM_002512633.1|	6	0	0	5	8	10	9	16	9
gi|255584817|ref|XM_002533080.1|	19	33	27	21	27	21	7	17	7
gi|255548713|ref|XM_002515367.1|	3	0	0	0	0	2	0	0	0
gi|255579565|ref|XM_002530579.1|	59	70	59	76	65	66	47	49	51
gi|255566489|ref|XM_002524184.1|	4	6	4	6	9	8	6	12	10
gi|255543724|ref|XM_002512879.1|	11	5	2	21	12	9	14	11	8
gi|255579282|ref|XM_002530441.1|	6	0	0	11	8	9	8	3	3
gi|255541897|ref|XM_002511967.1|	3	2	2	7	3	4	2	4	0
gi|255561936|ref|XM_002521931.1|	8	6	6	8	14	10	15	26	10
gi|255578978|ref|XM_002530296.1|	2	6	2	12	5	13	11	11	6
gi|255542811|ref|XM_002512423.1|	6	7	3	6	7	5	7	2	4
gi|255547877|ref|XM_002514950.1|	235	71	155	349	593	257	228	130	211
gi|255582093|ref|XM_002531796.1|	13	2	9	26	27	22	17	16	14
gi|255575536|ref|XM_002528623.1|	2	9	3	0	0	0	0	0	0
gi|255546810|ref|XM_002514418.1|	2	0	0	2	0	0	0	0	0
gi|255578130|ref|XM_002529889.1|	52	0	29	55	43	49	88	28	29
gi|255547553|ref|XM_002514788.1|	4	0	3	5	6	6	7	0	2
gi|255550677|ref|XM_002516342.1|	33	9	18	55	26	29	43	31	14
gi|255539353|ref|XM_002510696.1|	79	69	71	71	50	68	44	55	61
gi|255568831|ref|XM_002525341.1|	7	5	3	7	3	5	0	6	0
gi|255586853|ref|XM_002533991.1|	2	0	2	3	3	3	0	5	5
gi|255568509|ref|XM_002525183.1|	3	0	0	0	0	0	0	0	0
gi|255588436|ref|XM_002534559.1|	2	2	2	5	4	6	0	3	0
gi|104489374|gb|AC186747.2|	13	8	16	16	18	13	13	18	8
gi|255574878|ref|XM_002528300.1|	11	2	0	5	6	3	8	7	2
gi|255537108|ref|XM_002509575.1|	7	3	3	6	10	6	10	7	5
gi|255585248|ref|XM_002533280.1|	4	2	2	4	12	0	8	4	0
gi|255586455|ref|XM_002533826.1|	6	9	3	14	13	4	7	4	4
gi|255552441|ref|XM_002517219.1|	6	0	0	0	0	0	0	0	0
gi|255551624|ref|XM_002516812.1|	2	0	0	4	2	0	0	0	0
gi|255553152|ref|XM_002517573.1|	17	15	9	12	21	17	4	6	8
gi|255560294|ref|XM_002521119.1|	3	5	3	6	7	6	2	4	2
gi|255540564|ref|XM_002511301.1|	2	0	0	2	2	0	2	2	0
gi|255548246|ref|XM_002515134.1|	116	88	112	112	60	80	82	60	49
gi|255580152|ref|XM_002530862.1|	10	0	0	2	2	0	5	4	2
gi|134215611|emb|AM270987.1|	212	57	213	135	95	189	153	104	78
gi|255579447|ref|XM_002530521.1|	4	3	2	2	2	3	4	3	3
gi|255570472|ref|XM_002526149.1|	13	5	9	14	22	25	19	15	8
gi|255543269|ref|XM_002512652.1|	118	151	124	168	86	123	135	139	130
gi|255577504|ref|XM_002529585.1|	11	12	13	18	19	22	8	14	17
gi|255580695|ref|XM_002531124.1|	29	37	29	33	64	25	18	14	16
gi|255569709|ref|XM_002525773.1|	2	0	0	0	0	0	4	2	0
gi|255576261|ref|XM_002528978.1|	84	153	74	93	122	109	69	75	106
gi|255541137|ref|XM_002511587.1|	4	3	3	2	9	5	8	9	5
gi|255584756|ref|XM_002533051.1|	2	12	8	14	13	18	11	25	21
gi|255579976|ref|XM_002530777.1|	3	3	2	5	6	4	6	8	0
gi|255572532|ref|XM_002527155.1|	2	4	4	19	14	13	2	7	0
gi|255539474|ref|XM_002510756.1|	3	0	0	0	4	0	0	0	2
gi|255578830|ref|XM_002530224.1|	2	0	0	12	2	9	10	9	6
gi|255565418|ref|XM_002523654.1|	3	2	0	4	2	5	6	3	0
gi|255566392|ref|XM_002524136.1|	25	22	26	34	20	30	37	36	26
gi|255572547|ref|XM_002527162.1|	155	131	89	147	158	96	79	115	120
gi|255551952|ref|XM_002516975.1|	2	0	2	0	2	5	0	0	2
gi|255571156|ref|XM_002526483.1|	87	233	152	149	122	162	141	237	254
gi|255568180|ref|XM_002525020.1|	6	8	18	15	45	19	7	8	4
gi|255590045|ref|XM_002535114.1|	16	16	16	13	8	24	16	33	34
gi|255551510|ref|XM_002516755.1|	2	0	0	4	2	3	0	0	0
gi|255554447|ref|XM_002518217.1|	7	5	7	10	14	11	5	12	3
gi|255548711|ref|XM_002515366.1|	6	0	4	8	12	5	0	3	3
gi|255555714|ref|XM_002518847.1|	2	3	2	8	2	3	2	0	0
gi|255556658|ref|XM_002519317.1|	18	3	13	16	22	4	24	8	7
gi|255548458|ref|XM_002515240.1|	2	2	4	8	3	12	7	3	9
gi|255539071|ref|XM_002510555.1|	3	6	5	11	13	9	33	34	52
gi|255550953|ref|XM_002516479.1|	2	0	2	2	0	0	0	0	0
gi|255549027|ref|XM_002515524.1|	7	0	0	2	7	5	6	0	0
gi|255574362|ref|XM_002528049.1|	4	0	0	3	2	0	0	0	0
gi|255536820|ref|XM_002509431.1|	44	6	8	27	10	15	23	37	14
gi|255537488|ref|XM_002509765.1|	2	4	0	5	6	0	0	2	0
gi|255549761|ref|XM_002515886.1|	118	62	20	130	603	48	70	76	48
gi|255538897|ref|XM_002510468.1|	3	0	0	0	6	0	0	2	0
gi|255571603|ref|XM_002526702.1|	9	2	7	11	11	18	12	3	4
gi|255537630|ref|XM_002509836.1|	5	16	6	13	15	5	2	0	0
gi|255579376|ref|XM_002530487.1|	2	0	0	0	0	0	0	0	0
gi|255560995|ref|XM_002521464.1|	2	0	0	0	0	0	0	0	0
gi|255558939|ref|XM_002520447.1|	2	0	0	0	0	0	0	0	0
gi|255565955|ref|XM_002523920.1|	339	296	213	263	269	176	373	405	273
gi|255541509|ref|XM_002511773.1|	4	0	0	0	8	5	3	0	2
gi|255546903|ref|XM_002514464.1|	5	0	0	9	7	7	7	3	2
gi|255581479|ref|XM_002531501.1|	4	0	0	2	8	3	0	0	0
gi|255561760|ref|XM_002521844.1|	2	0	0	2	0	3	0	0	2
gi|255561093|ref|XM_002521513.1|	5	3	0	12	7	0	8	8	3
gi|255561143|ref|XM_002521538.1|	6	6	7	13	10	5	4	10	7
gi|255583250|ref|XM_002532344.1|	8	8	7	8	8	7	15	17	10
gi|255586002|ref|XM_002533625.1|	3	0	4	6	3	4	0	4	0
gi|255546528|ref|XM_002514278.1|	9	0	0	8	7	2	2	2	0
gi|255563617|ref|XM_002522765.1|	6	0	0	7	6	8	4	4	3
gi|255560014|ref|XM_002520980.1|	94	191	71	158	242	133	99	70	161
gi|255553467|ref|XM_002517729.1|	3	14	4	18	17	13	2	10	13
gi|255538367|ref|XM_002510203.1|	8	10	5	14	7	15	3	15	5
gi|255544951|ref|XM_002513491.1|	2	0	0	0	0	0	0	0	0
gi|255569891|ref|XM_002525863.1|	97	23	50	41	51	48	88	66	27
gi|255561187|ref|XM_002521560.1|	4	3	6	8	4	5	4	6	2
gi|255540272|ref|XM_002511155.1|	2	3	0	3	2	2	2	0	0
gi|255585838|ref|XM_002533551.1|	5	7	3	5	10	7	5	13	4
gi|255561758|ref|XM_002521843.1|	18	16	9	25	38	24	28	43	26
gi|255555726|ref|XM_002518853.1|	13	25	24	33	48	27	18	32	24
gi|255542823|ref|XM_002512429.1|	12	2	11	14	15	10	20	12	8
gi|255552603|ref|XM_002517299.1|	5	8	3	5	9	7	5	10	2
gi|255564495|ref|XM_002523198.1|	28	77	33	0	75	67	27	41	14
gi|255538209|ref|XM_002510124.1|	8	0	7	10	8	7	11	4	0
gi|255578804|ref|XM_002530213.1|	2	0	0	0	0	0	0	0	0
gi|255547252|ref|XM_002514638.1|	2	0	0	0	0	0	0	0	0
gi|255585903|ref|XM_002533579.1|	2	3	0	2	0	4	2	0	0
gi|255586414|ref|XM_002533807.1|	2	0	0	0	0	0	0	2	0
gi|255579413|ref|XM_002530505.1|	2	0	0	3	0	3	0	0	0
gi|255537953|ref|XM_002509996.1|	21	17	24	26	42	19	10	14	18
gi|255588211|ref|XM_002534491.1|	22	22	14	15	23	21	8	10	15
gi|255548799|ref|XM_002515410.1|	9	4	2	5	0	2	3	3	0
gi|255549384|ref|XM_002515700.1|	4	2	0	2	2	2	2	0	0
gi|255546292|ref|XM_002514160.1|	9	6	4	6	8	10	15	7	4
gi|255568152|ref|XM_002525006.1|	2	0	2	2	0	0	2	0	0
gi|255581062|ref|XM_002531301.1|	2	0	0	0	0	0	0	0	0
gi|255566190|ref|XM_002524037.1|	2	2	0	2	0	0	0	2	0
gi|255550434|ref|XM_002516222.1|	5	0	0	5	4	8	3	5	0
gi|255576053|ref|XM_002528876.1|	2	2	0	2	0	0	0	0	0
gi|255563245|ref|XM_002522580.1|	10	5	20	9	2	9	14	16	11
gi|255554928|ref|XM_002518456.1|	4	5	3	12	9	15	6	3	5
gi|255542371|ref|XM_002512203.1|	179	32	141	201	295	153	331	128	119
gi|255582669|ref|XM_002532068.1|	2	0	0	2	2	0	0	0	0
gi|255555778|ref|XM_002518879.1|	9	2	0	3	0	2	4	6	2
gi|255576923|ref|XM_002529301.1|	3	3	4	0	0	0	2	3	3
gi|255570281|ref|XM_002526055.1|	2	8	3	0	3	6	3	6	4
gi|255567874|ref|XM_002524869.1|	5	3	0	5	9	4	0	2	0
gi|255544711|ref|XM_002513371.1|	2	4	7	4	3	6	3	7	3
gi|255555392|ref|XM_002518687.1|	36	36	29	43	18	30	14	31	8
gi|255540740|ref|XM_002511389.1|	2	5	0	3	0	2	0	3	3
gi|255582235|ref|XM_002531864.1|	5	2	0	2	2	0	4	2	2
gi|255556369|ref|XM_002519173.1|	7	7	4	7	9	7	5	9	8
gi|255580107|ref|XM_002530840.1|	32	14	27	29	27	31	65	76	27
gi|255540692|ref|XM_002511365.1|	4	7	2	4	11	7	5	8	5
gi|255549395|ref|XM_002515705.1|	14	8	11	12	7	8	6	7	3
gi|255558199|ref|XM_002520081.1|	32	8	10	34	43	32	22	8	8
gi|255547475|ref|XM_002514749.1|	4	0	3	8	9	0	4	0	6
gi|255565825|ref|XM_002523856.1|	12	21	15	24	8	15	6	12	4
gi|255540662|ref|XM_002511350.1|	34	78	46	29	19	27	32	16	135
gi|255566075|ref|XM_002523980.1|	16	10	11	13	12	18	18	21	12
gi|255570415|ref|XM_002526121.1|	4	0	2	6	7	3	0	3	0
gi|255547581|ref|XM_002514802.1|	3	2	2	3	5	3	2	7	6
gi|255579740|ref|XM_002530663.1|	2	3	0	0	4	5	0	0	3
gi|255571963|ref|XM_002526877.1|	20	28	22	30	31	39	41	56	20
gi|255564662|ref|XM_002523280.1|	13	23	25	41	22	51	24	56	29
gi|255537824|ref|XM_002509933.1|	2	0	0	0	2	0	0	3	0
gi|255543023|ref|XM_002512529.1|	4	0	2	14	21	5	11	9	2
gi|442803095|gb|KC189947.1|	124	127	90	611	642	491	199	213	181
gi|255555274|ref|XM_002518628.1|	3	0	0	0	0	5	0	3	0
gi|255583343|ref|XM_002532387.1|	3	4	2	4	5	3	2	5	5
gi|255587637|ref|XM_002534292.1|	220	268	182	302	242	309	313	337	348
gi|255572950|ref|XM_002527360.1|	4	0	0	0	2	0	3	0	0
gi|255573753|ref|XM_002527752.1|	3	0	0	16	10	4	12	8	3
gi|255539423|ref|XM_002510731.1|	2	3	0	4	7	2	5	4	2
gi|255581415|ref|XM_002531470.1|	3	2	0	0	0	3	2	0	0
gi|255543057|ref|XM_002512546.1|	11	0	6	8	9	7	5	5	0
gi|255580589|ref|XM_002531073.1|	7	8	5	14	14	8	15	29	19
gi|255544192|ref|XM_002513113.1|	5	0	0	0	0	0	4	2	3
gi|255551355|ref|XM_002516678.1|	4	8	2	3	7	5	4	6	4
gi|255565173|ref|XM_002523533.1|	488	607	227	451	613	369	638	661	775
gi|255566378|ref|XM_002524129.1|	126	31	94	110	76	93	88	56	66
gi|255577343|ref|XM_002529506.1|	7	2	0	14	5	6	3	2	0
gi|255550382|ref|XM_002516196.1|	11	3	24	28	81	21	24	15	12
gi|255583035|ref|XM_002532240.1|	19	30	44	38	31	53	59	64	70
gi|255561529|ref|XM_002521729.1|	4	0	2	2	4	0	0	2	0
gi|255584581|ref|XM_002532971.1|	8	6	4	8	15	11	4	7	5
gi|255562449|ref|XM_002522185.1|	14	17	20	30	17	33	26	41	25
gi|255571288|ref|XM_002526548.1|	9	3	5	12	8	13	7	18	12
gi|255581604|ref|XM_002531561.1|	10	8	4	16	12	6	12	13	10
gi|255560433|ref|XM_002521186.1|	4	2	0	4	0	5	4	3	3
gi|170676821|gb|EU391594.1|	72	56	96	89	69	94	90	104	79
gi|255564771|ref|XM_002523334.1|	7	4	0	2	3	7	2	5	8
gi|255566578|ref|XM_002524228.1|	2	2	3	7	10	6	6	8	0
gi|255576114|ref|XM_002528906.1|	9	5	5	26	11	12	22	30	18
gi|255554033|ref|XM_002518011.1|	2	0	0	0	2	0	0	0	0
gi|255557698|ref|XM_002519833.1|	2	4	3	5	2	4	0	0	0
gi|255570399|ref|XM_002526113.1|	47	25	26	49	110	81	74	34	41
gi|255563223|ref|XM_002522569.1|	3	0	0	0	0	0	0	2	2
gi|255580848|ref|XM_002531198.1|	14	22	20	24	39	31	33	30	24
gi|255559872|ref|XM_002520909.1|	7	9	5	17	17	13	4	9	11
gi|255558643|ref|XM_002520301.1|	3	4	0	0	2	0	3	2	2
gi|255546516|ref|XM_002514272.1|	3	0	0	0	0	0	0	0	0
gi|255551940|ref|XM_002516969.1|	20	10	32	53	35	41	36	55	19
gi|255554673|ref|XM_002518329.1|	2	11	5	7	16	5	4	10	8
gi|255575891|ref|XM_002528797.1|	5	4	3	11	6	16	7	11	3
gi|255582529|ref|XM_002532004.1|	2	2	2	2	2	3	0	0	0
gi|255541823|ref|XM_002511930.1|	3	3	0	5	4	2	4	2	7
gi|255541905|ref|XM_002511971.1|	358	149	131	223	373	194	274	227	196
gi|255561802|ref|XM_002521865.1|	3	0	0	0	2	2	2	2	0
gi|255564706|ref|XM_002523302.1|	2	3	4	7	0	8	7	7	7
gi|255583633|ref|XM_002532526.1|	2	0	0	2	0	3	0	0	2
gi|255583872|ref|XM_002532641.1|	11	19	7	12	12	12	7	9	7
gi|255549484|ref|XM_002515749.1|	5	2	0	11	6	4	0	4	3
gi|255562780|ref|XM_002522350.1|	5	0	4	11	10	7	13	3	2
gi|255539910|ref|XM_002510974.1|	22	33	18	46	20	41	24	30	37
gi|255555622|ref|XM_002518801.1|	37	12	20	54	43	37	823	492	366
gi|255565379|ref|XM_002523635.1|	9	0	0	12	3	8	6	6	0
gi|255548817|ref|XM_002515419.1|	3	0	4	5	10	9	0	7	0
gi|255538247|ref|XM_002510143.1|	4	0	2	7	8	6	0	10	0
gi|255545513|ref|XM_002513771.1|	2	0	0	0	2	3	0	3	0
gi|255567179|ref|XM_002524525.1|	5	19	12	14	14	9	15	15	5
gi|255541791|ref|XM_002511914.1|	16	16	10	28	30	25	22	44	22
gi|255541233|ref|XM_002511635.1|	3	0	0	2	7	0	2	2	0
gi|255538655|ref|XM_002510347.1|	2	2	0	2	2	3	0	2	0
gi|255540476|ref|XM_002511257.1|	16	5	3	25	8	18	23	39	10
gi|255587586|ref|XM_002534275.1|	31	33	15	42	52	35	28	40	24
gi|255551748|ref|XM_002516874.1|	8	3	3	3	4	0	0	5	4
gi|255580751|ref|XM_002531151.1|	4	3	5	10	13	11	4	3	7
gi|255546064|ref|XM_002514046.1|	7	7	5	19	17	18	44	74	47
gi|255545041|ref|XM_002513536.1|	70	72	74	167	244	183	38	97	51
gi|255544637|ref|XM_002513334.1|	184	290	201	180	102	160	125	154	128
gi|255546226|ref|XM_002514127.1|	91	5	66	131	76	105	96	28	54
gi|255540246|ref|XM_002511142.1|	3	0	0	3	3	0	0	0	0
gi|255567503|ref|XM_002524685.1|	3	0	2	0	4	2	5	0	0
gi|255578842|ref|XM_002530230.1|	4	0	0	2	3	2	4	0	0
gi|255564412|ref|XM_002523157.1|	17	26	10	24	19	20	15	19	18
gi|255582070|ref|XM_002531786.1|	46	38	38	74	66	30	43	42	52
gi|255556957|ref|XM_002519466.1|	2	0	0	0	3	2	0	0	0
gi|255573805|ref|XM_002527776.1|	16	18	12	34	43	19	15	11	7
gi|255577046|ref|XM_002529362.1|	574	247	424	1067	730	824	942	943	540
gi|226958293|gb|GF100462.1|	2	2	0	0	0	0	0	0	0
gi|255579258|ref|XM_002530429.1|	4	0	0	2	0	0	0	3	0
gi|255585545|ref|XM_002533417.1|	6	0	0	6	4	3	3	0	2
gi|255580691|ref|XM_002531122.1|	2	0	0	0	0	0	4	5	0
gi|255551656|ref|XM_002516828.1|	2	7	0	4	7	2	3	2	3
gi|255582408|ref|XM_002531947.1|	16	18	11	42	32	24	13	37	12
gi|255546901|ref|XM_002514463.1|	7	3	2	7	8	5	6	10	5
gi|255543776|ref|XM_002512905.1|	90	26	56	34	46	19	34	26	19
gi|255544422|ref|XM_002513227.1|	435	289	236	145	305	205	77	114	59
gi|255540788|ref|XM_002511413.1|	35	22	16	16	31	16	10	19	7
gi|255546240|ref|XM_002514134.1|	12	16	6	9	8	13	10	7	10
gi|255585065|ref|XM_002533194.1|	15	10	0	5	17	7	4	8	5
gi|255573670|ref|XM_002527711.1|	18	14	5	23	11	19	9	0	7
gi|255575360|ref|XM_002528537.1|	7	7	4	8	6	3	4	5	2
gi|255546288|ref|XM_002514158.1|	187	92	101	195	256	151	104	66	106
gi|255585405|ref|XM_002533352.1|	26	31	12	36	27	26	27	31	24
gi|255557904|ref|XM_002519935.1|	4	6	9	15	25	8	8	14	6
gi|255578778|ref|XM_002530201.1|	3	10	5	9	0	11	5	9	9
gi|255547599|ref|XM_002514811.1|	9	9	2	22	27	7	16	24	18
gi|255553144|ref|XM_002517569.1|	2	0	0	0	0	2	0	0	0
gi|255578956|ref|XM_002530285.1|	10	5	2	10	11	8	5	6	10
gi|255583953|ref|XM_002532678.1|	2	2	0	0	0	0	4	4	0
gi|255554207|ref|XM_002518098.1|	3	2	0	5	3	3	5	7	2
gi|255581528|ref|XM_002531524.1|	755	979	403	587	788	326	521	544	520
gi|255558829|ref|XM_002520392.1|	2	4	0	4	8	4	0	0	0
gi|255582863|ref|XM_002532158.1|	3	0	0	0	0	0	3	6	0
gi|255545713|ref|XM_002513871.1|	9	0	5	0	0	2	13	7	6
gi|255573672|ref|XM_002527712.1|	9	7	4	6	4	4	5	9	11
gi|255574817|ref|XM_002528270.1|	4381	184	2235	1572	1210	1114	3072	989	708
gi|255557860|ref|XM_002519914.1|	3	0	0	3	2	0	6	3	4
gi|255547771|ref|XM_002514897.1|	6	3	4	5	0	5	2	3	5
gi|255559670|ref|XM_002520809.1|	156	225	151	172	173	140	291	196	278
gi|255546270|ref|XM_002514149.1|	16	17	12	16	7	14	7	9	7
gi|255571551|ref|XM_002526676.1|	3	0	0	0	0	0	0	0	0
gi|255538303|ref|XM_002510171.1|	21	34	14	45	67	46	80	193	119
gi|255573422|ref|XM_002527591.1|	10	9	16	13	8	11	22	8	27
gi|255558819|ref|XM_002520387.1|	6	12	11	18	11	12	3	12	17
gi|255540316|ref|XM_002511177.1|	4	0	4	4	3	4	9	2	0
gi|255579601|ref|XM_002530596.1|	5	0	0	5	10	2	0	0	2
gi|255536760|ref|XM_002509401.1|	105	9	58	77	45	31	96	24	49
gi|255541006|ref|XM_002511522.1|	12	2	0	6	6	4	7	8	3
gi|255572758|ref|XM_002527266.1|	4	0	5	6	4	5	3	10	2
gi|255573823|ref|XM_002527785.1|	2	0	0	5	3	5	0	0	0
gi|255560744|ref|XM_002521340.1|	36	9	30	52	49	49	43	19	24
gi|255548759|ref|XM_002515390.1|	12	27	18	34	25	39	11	14	9
gi|255550901|ref|XM_002516453.1|	2	0	0	0	0	2	4	0	0
gi|255548498|ref|XM_002515260.1|	7	7	3	7	6	7	10	13	12
gi|255541029|ref|XM_002511533.1|	70	107	120	60	55	57	142	213	155
gi|255583643|ref|XM_002532531.1|	156	170	126	257	259	255	204	227	154
gi|255545358|ref|XM_002513694.1|	14	18	8	12	14	14	15	18	8
gi|255559397|ref|XM_002520673.1|	62	23	37	92	128	90	58	63	16
gi|255568781|ref|XM_002525316.1|	4	9	3	8	0	3	0	0	6
gi|255549041|ref|XM_002515531.1|	45	29	36	35	56	35	57	73	67
gi|255540706|ref|XM_002511372.1|	3	0	0	0	0	0	44	12	67
gi|255578152|ref|XM_002529900.1|	3	2	2	8	15	4	2	5	0
gi|255578958|ref|XM_002530286.1|	160	310	168	241	154	285	114	181	263
gi|255578360|ref|XM_002530001.1|	2	0	0	0	2	0	0	0	0
gi|255542565|ref|XM_002512300.1|	3	12	4	4	7	10	9	13	8
gi|255537979|ref|XM_002510009.1|	5	3	2	12	7	4	2	3	8
gi|255542343|ref|XM_002512189.1|	3	0	0	3	0	2	0	0	0
gi|255581049|ref|XM_002531295.1|	6	0	0	4	5	3	3	5	3
gi|255569085|ref|XM_002525466.1|	2	0	2	4	3	0	5	6	2
gi|255551536|ref|XM_002516768.1|	2	0	2	3	4	2	2	3	2
gi|255537732|ref|XM_002509887.1|	3	0	0	0	0	0	0	0	0
gi|255581985|ref|XM_002531745.1|	15	7	26	20	28	34	34	34	24
gi|255563127|ref|XM_002522522.1|	3	0	2	5	8	2	0	0	0
gi|255558036|ref|XM_002520001.1|	6	4	8	8	9	7	38	21	12
gi|255543091|ref|XM_002512563.1|	3	0	0	0	0	2	3	2	3
gi|255551500|ref|XM_002516750.1|	5	3	6	7	5	5	2	3	2
gi|255558173|ref|XM_002520068.1|	80	82	78	38	49	21	81	47	69
gi|255547819|ref|XM_002514921.1|	3	4	5	0	6	3	2	7	0
gi|52078040|gb|AY725473.1|	55	77	44	105	139	81	98	88	84
gi|255554996|ref|XM_002518490.1|	135	216	109	138	90	112	144	176	168
gi|255538279|ref|XM_002510159.1|	2	0	0	0	0	0	0	0	0
gi|255567036|ref|XM_002524455.1|	2	0	2	2	2	0	4	0	0
gi|255544366|ref|XM_002513199.1|	4	4	2	2	5	3	4	5	8
gi|255553427|ref|XM_002517709.1|	18	14	12	19	9	19	16	28	11
gi|255544124|ref|XM_002513079.1|	2	0	0	0	0	2	0	0	0
gi|255568853|ref|XM_002525352.1|	469	189	221	456	412	389	713	538	434
gi|255556567|ref|XM_002519272.1|	4	7	3	9	7	9	0	6	6
gi|255571341|ref|XM_002526574.1|	2	0	3	3	2	3	0	4	3
gi|255541217|ref|XM_002511627.1|	121	22	63	164	92	119	162	54	74
gi|255583543|ref|XM_002532483.1|	33	39	23	52	58	45	35	41	36
gi|255565400|ref|XM_002523645.1|	9	3	2	7	13	7	0	0	0
gi|255552538|ref|XM_002517267.1|	4	6	4	3	4	3	6	6	6
gi|255558058|ref|XM_002520012.1|	237	31	115	194	260	167	381	201	119
gi|255557960|ref|XM_002519963.1|	2	0	0	3	0	0	0	2	0
gi|255544765|ref|XM_002513398.1|	55	81	73	60	61	45	61	67	108
gi|448935730|gb|JX997185.1|	8	4	11	14	6	3	21	16	9
gi|255552072|ref|XM_002517035.1|	19	13	16	18	11	15	9	10	14
gi|255563569|ref|XM_002522741.1|	6	6	14	18	19	16	4	2	0
gi|255541335|ref|XM_002511686.1|	4	2	5	11	3	5	4	4	3
gi|255547156|ref|XM_002514590.1|	3	0	0	4	2	0	0	0	0
gi|255558565|ref|XM_002520262.1|	4	3	0	0	4	0	53	46	39
gi|255565494|ref|XM_002523692.1|	6	9	5	7	8	4	13	11	23
gi|255559234|ref|XM_002520592.1|	12	18	13	19	14	17	23	25	31
gi|255539151|ref|XM_002510595.1|	28	9	6	35	39	18	25	16	8
gi|255568529|ref|XM_002525193.1|	71	110	88	92	70	125	74	91	89
gi|255549909|ref|XM_002515960.1|	2	0	2	2	0	3	0	0	2
gi|255555436|ref|XM_002518709.1|	2	3	3	9	3	6	9	12	3
gi|255537268|ref|XM_002509655.1|	2	0	0	6	7	2	7	0	2
gi|255582598|ref|XM_002532035.1|	32	55	21	21	28	33	12	32	32
gi|255573205|ref|XM_002527486.1|	44	50	26	33	36	43	24	32	31
gi|255561882|ref|XM_002521904.1|	4	0	2	0	2	0	0	2	0
gi|255569270|ref|XM_002525557.1|	2	3	0	3	0	5	3	0	0
gi|548942826|emb|JB352068.1|	3	2	6	17	6	10	13	5	21
gi|255540268|ref|XM_002511153.1|	23	27	12	38	53	42	11	16	10
gi|255578669|ref|XM_002530149.1|	4	2	0	3	4	0	3	2	0
gi|255557978|ref|XM_002519972.1|	13	9	8	22	20	25	7	16	15
gi|255548408|ref|XM_002515215.1|	20	15	10	14	16	12	16	10	3
gi|255541579|ref|XM_002511808.1|	2	0	0	0	6	5	4	2	0
gi|255557650|ref|XM_002519809.1|	13	21	17	35	25	29	11	15	17
gi|55417891|dbj|BA000014.8|	18978	18984	13821	12192	12835	10939	8592	5991	8319
gi|255543101|ref|XM_002512568.1|	6	5	3	7	13	7	0	7	0
gi|255555928|ref|XM_002518954.1|	4	7	4	9	8	7	3	3	7
gi|255552232|ref|XM_002517115.1|	6	4	2	0	3	3	2	2	0
gi|255577838|ref|XM_002529747.1|	15	30	11	17	15	12	26	21	25
gi|255569224|ref|XM_002525535.1|	18	35	19	39	27	47	21	13	35
gi|255564127|ref|XM_002523015.1|	415	642	412	764	1039	830	526	495	919
gi|255581557|ref|XM_002531538.1|	5	4	3	3	0	2	0	0	0
gi|255542553|ref|XM_002512294.1|	2	0	0	0	0	0	0	0	0
gi|255551047|ref|XM_002516526.1|	4	18	12	9	7	7	7	6	14
gi|255558973|ref|XM_002520464.1|	2	0	0	0	0	0	0	2	0
gi|255568058|ref|XM_002524960.1|	7	0	0	0	6	0	2	0	0
gi|255552982|ref|XM_002517488.1|	3	4	0	2	6	3	0	2	5
gi|255578173|ref|XM_002529910.1|	5	7	2	4	3	4	0	6	0
gi|255573118|ref|XM_002527443.1|	17	5	6	29	24	21	12	26	5
gi|255540400|ref|XM_002511219.1|	4	0	0	4	4	3	0	2	0
gi|255571019|ref|XM_002526415.1|	19	10	18	19	29	19	19	29	19
gi|255584433|ref|XM_002532902.1|	3	0	0	0	0	0	2	2	2
gi|255552188|ref|XM_002517093.1|	2	0	2	2	0	3	2	3	0
gi|255567791|ref|XM_002524828.1|	2	2	0	0	0	2	0	0	0
gi|255565662|ref|XM_002523775.1|	81	108	75	99	148	107	87	125	102
gi|255579117|ref|XM_002530361.1|	12	3	6	6	8	8	0	6	2
gi|255545173|ref|XM_002513602.1|	71	30	41	70	139	78	39	53	31
gi|255554834|ref|XM_002518409.1|	28	41	8	45	36	44	47	56	47
gi|255569449|ref|XM_002525646.1|	2	0	0	0	2	3	0	2	0
gi|255542087|ref|XM_002512062.1|	4	6	5	3	5	5	8	10	7
gi|255561926|ref|XM_002521926.1|	159	38	63	118	125	113	178	118	74
gi|255557557|ref|XM_002519763.1|	4	3	2	0	0	0	0	0	0
gi|255561227|ref|XM_002521579.1|	2	0	4	5	4	6	5	2	0
gi|255546432|ref|XM_002514230.1|	4	2	0	4	0	3	5	9	0
gi|548939301|emb|JB348542.1|	46	41	57	180	88	212	63	109	122
gi|255583390|ref|XM_002532410.1|	2	0	0	0	3	0	0	0	0
gi|255562971|ref|XM_002522445.1|	3	0	0	0	2	0	0	0	0
gi|255573636|ref|XM_002527695.1|	80	4	27	101	112	64	146	16	40
gi|255552707|ref|XM_002517351.1|	9	7	15	12	7	10	12	20	12
gi|255550292|ref|XM_002516151.1|	56	155	46	92	95	83	19	34	61
gi|255547739|ref|XM_002514881.1|	69	21	28	78	198	44	35	42	36
gi|255540734|ref|XM_002511386.1|	5	0	0	0	0	0	0	0	0
gi|255582744|ref|XM_002532103.1|	13	39	8	17	14	17	10	15	20
gi|255540082|ref|XM_002511060.1|	21	9	13	16	14	11	24	9	11
gi|255544487|ref|XM_002513259.1|	2	3	0	4	2	0	5	5	0
gi|255550098|ref|XM_002516054.1|	2	2	6	9	0	14	4	8	4
gi|255561648|ref|XM_002521788.1|	4	6	4	9	8	8	5	3	3
gi|255582571|ref|XM_002532023.1|	17	11	7	24	34	21	8	16	11
gi|255537568|ref|XM_002509805.1|	4	0	0	2	2	0	0	3	0
gi|255543179|ref|XM_002512607.1|	60	4	32	61	32	33	68	20	16
gi|255575121|ref|XM_002528420.1|	94	90	75	121	124	98	76	84	43
gi|255587213|ref|XM_002534137.1|	3	0	0	5	6	9	32	33	11
gi|255551556|ref|XM_002516778.1|	20	0	8	13	17	10	24	0	4
gi|255569673|ref|XM_002525756.1|	3	2	0	4	8	4	0	0	0
gi|255571702|ref|XM_002526749.1|	13	10	12	30	58	17	13	13	3
gi|255545455|ref|XM_002513742.1|	123	41	61	124	184	105	74	65	30
gi|255536996|ref|XM_002509519.1|	3	3	0	4	3	4	3	2	2
gi|195963832|gb|EU878554.1|	3	5	4	17	19	11	14	9	11
gi|255560385|ref|XM_002521162.1|	2	0	0	0	0	0	0	0	0
gi|255580981|ref|XM_002531263.1|	2	0	0	4	2	2	6	3	3
gi|255565183|ref|XM_002523538.1|	6	8	3	12	12	3	9	3	4
gi|255539498|ref|XM_002510768.1|	6	7	4	0	0	0	0	0	0
gi|255553066|ref|XM_002517530.1|	22	27	54	51	72	68	45	80	33
gi|255541043|ref|XM_002511540.1|	43	72	28	43	38	31	50	61	52
gi|255577194|ref|XM_002529434.1|	3	0	0	0	0	0	0	0	2
gi|255575071|ref|XM_002528395.1|	3	8	4	3	13	7	8	0	5
gi|255556613|ref|XM_002519295.1|	4	2	0	2	2	0	2	0	0
gi|255572940|ref|XM_002527355.1|	2	0	0	2	3	0	0	2	0
gi|255566459|ref|XM_002524169.1|	2	9	8	9	8	10	10	12	9
gi|255575125|ref|XM_002528422.1|	4	2	0	0	0	2	2	4	0
gi|255567132|ref|XM_002524502.1|	7	8	2	0	2	3	8	8	3
gi|255573225|ref|XM_002527496.1|	3	2	5	6	0	7	0	3	0
gi|255584145|ref|XM_002532767.1|	25	17	12	31	63	21	18	17	11
gi|255575205|ref|XM_002528461.1|	2	0	0	2	0	3	0	0	0
gi|255549991|ref|XM_002516001.1|	3	0	0	3	0	8	0	0	0
gi|255550699|ref|XM_002516353.1|	2	2	0	4	0	0	0	0	0
gi|255557996|ref|XM_002519981.1|	65	17	23	82	44	41	104	104	40
gi|255566156|ref|XM_002524020.1|	5	2	3	8	4	7	8	10	2
gi|255586210|ref|XM_002533717.1|	11	10	15	52	48	63	92	69	45
gi|255570212|ref|XM_002526021.1|	59	88	122	43	43	62	80	96	102
gi|255544231|ref|XM_002513132.1|	2	0	0	5	0	2	0	2	3
gi|255544100|ref|XM_002513067.1|	2	6	3	7	3	12	0	2	0
gi|255553168|ref|XM_002517581.1|	12	18	9	20	7	18	12	14	12
gi|255579693|ref|XM_002530640.1|	11	4	5	5	12	7	3	2	4
gi|255582867|ref|XM_002532160.1|	12	12	5	8	5	5	10	8	10
gi|255541869|ref|XM_002511953.1|	2	2	8	4	2	6	10	7	0
gi|255539421|ref|XM_002510730.1|	4	0	0	2	2	0	3	2	0
gi|255567306|ref|XM_002524588.1|	3	0	0	0	2	0	0	0	0
gi|255558607|ref|XM_002520283.1|	404	404	222	575	438	427	369	288	430
gi|255548891|ref|XM_002515456.1|	4	0	3	3	3	0	8	2	7
gi|255565016|ref|XM_002523455.1|	2	0	0	0	0	0	3	2	3
gi|255578528|ref|XM_002530082.1|	18	28	27	28	17	18	6	22	16
gi|255574188|ref|XM_002527964.1|	5	5	2	9	8	5	0	0	3
gi|255578344|ref|XM_002529993.1|	81	49	74	76	37	80	156	133	51
gi|255585669|ref|XM_002533474.1|	19	20	17	15	29	26	23	28	27
gi|255585351|ref|XM_002533327.1|	13	15	6	12	17	12	9	11	9
gi|255538519|ref|XM_002510279.1|	2	0	2	0	2	2	3	4	0
gi|255566487|ref|XM_002524183.1|	3	0	0	4	0	6	0	0	0
gi|255576529|ref|XM_002529110.1|	9	3	6	10	6	6	7	4	7
gi|255548715|ref|XM_002515368.1|	188	195	190	368	533	301	500	468	450
gi|255579887|ref|XM_002530734.1|	9	2	4	7	11	2	24	9	7
gi|255558569|ref|XM_002520264.1|	4	2	2	9	2	3	7	5	4
gi|255579856|ref|XM_002530719.1|	2	4	0	4	0	2	2	3	5
gi|255549525|ref|XM_002515769.1|	2	0	0	0	0	0	0	0	0
gi|255546637|ref|XM_002514332.1|	11	14	10	24	33	22	18	14	9
gi|255551456|ref|XM_002516728.1|	10	5	4	12	7	12	0	7	0
gi|255537236|ref|XM_002509639.1|	2	7	4	6	7	0	9	9	16
gi|383171884|gb|FJ088653.2|	3	0	2	0	0	0	0	2	0
gi|255559427|ref|XM_002520688.1|	67	71	54	74	55	49	88	69	66
gi|255569026|ref|XM_002525437.1|	6	3	3	6	6	2	2	2	4
gi|255542451|ref|XM_002512243.1|	4	0	0	0	2	3	4	2	0
gi|255577609|ref|XM_002529636.1|	5	0	0	2	0	0	0	0	0
gi|255567663|ref|XM_002524765.1|	4	5	7	14	14	12	6	7	6
gi|255566130|ref|XM_002524007.1|	7	2	0	4	5	6	18	2	0
gi|255558365|ref|XM_002520164.1|	2	0	0	0	0	0	0	0	0
gi|255545731|ref|XM_002513880.1|	13	3	7	12	17	13	29	20	12
gi|255562559|ref|XM_002522240.1|	2	2	0	5	0	0	4	3	0
gi|255543700|ref|XM_002512867.1|	5	4	25	23	22	35	88	90	62
gi|255579816|ref|XM_002530700.1|	637	396	296	918	838	775	633	486	429
gi|255586765|ref|XM_002533956.1|	19	20	11	31	22	17	16	8	6
gi|255577146|ref|XM_002529411.1|	2	0	0	0	3	0	0	0	0
gi|255566743|ref|XM_002524310.1|	5	2	0	14	15	9	8	6	5
gi|255554149|ref|XM_002518069.1|	8	0	0	9	14	7	7	2	2
gi|255543618|ref|XM_002512826.1|	18	13	19	35	58	32	22	41	33
gi|255541573|ref|XM_002511805.1|	12	11	3	9	8	8	0	12	14
gi|255584819|ref|XM_002533081.1|	2	3	0	5	7	9	2	3	0
gi|255571715|ref|XM_002526755.1|	2	0	0	7	3	4	2	0	0
gi|255582122|ref|XM_002531810.1|	2	2	0	2	0	0	0	0	0
gi|255545087|ref|XM_002513559.1|	5	3	0	2	3	2	2	0	0
gi|255584993|ref|XM_002533162.1|	10	0	6	13	31	28	8	6	0
gi|255541799|ref|XM_002511918.1|	5	2	3	9	6	7	2	11	0
gi|255579999|ref|XM_002530788.1|	519	594	347	595	377	528	564	581	471
gi|255540856|ref|XM_002511447.1|	9	11	9	10	2	7	12	18	7
gi|255539862|ref|XM_002510950.1|	4	9	4	8	9	4	8	9	9
gi|255582938|ref|XM_002532194.1|	7	5	9	9	5	5	4	5	7
gi|255568533|ref|XM_002525195.1|	3	0	2	3	0	0	0	2	0
gi|255568787|ref|XM_002525319.1|	7	16	5	7	7	2	3	8	13
gi|255572482|ref|XM_002527130.1|	4	0	0	0	2	0	5	5	9
gi|255543624|ref|XM_002512829.1|	3	0	0	4	5	4	0	0	0
gi|255547350|ref|XM_002514687.1|	13	11	9	20	15	12	7	10	8
gi|255553142|ref|XM_002517568.1|	13	6	2	7	10	8	9	16	8
gi|255541471|ref|XM_002511754.1|	5	6	2	6	13	6	2	0	3
gi|255555980|ref|XM_002518979.1|	495	131	325	264	281	321	527	371	198
gi|255538625|ref|XM_002510332.1|	373	305	735	365	233	405	833	1671	817
gi|255554774|ref|XM_002518379.1|	2	0	2	2	0	0	0	0	0
gi|255573880|ref|XM_002527813.1|	6	7	0	11	5	10	12	8	18
gi|255572486|ref|XM_002527132.1|	3	4	5	7	9	0	0	0	0
gi|255574506|ref|XM_002528119.1|	2	0	0	0	2	0	2	2	0
gi|255577892|ref|XM_002529773.1|	9	10	0	8	14	8	10	3	4
gi|255541779|ref|XM_002511908.1|	2	0	0	2	0	0	0	0	0
gi|255583147|ref|XM_002532294.1|	59	16	16	36	20	55	24	64	13
gi|255539247|ref|XM_002510643.1|	210	97	99	278	188	288	153	154	109
gi|255542517|ref|XM_002512276.1|	2	2	0	5	6	0	5	7	4
gi|448935014|gb|JX997183.1|	41	2	10	26	21	17	50	6	9
gi|255585298|ref|XM_002533302.1|	2	0	0	3	0	2	0	0	0
gi|255565426|ref|XM_002523658.1|	2	0	0	2	0	0	0	0	0
gi|255581540|ref|XM_002531530.1|	173	226	89	197	210	125	135	184	135
gi|255575270|ref|XM_002528493.1|	5	5	2	2	2	5	3	3	0
gi|255556335|ref|XM_002519156.1|	7	2	4	5	12	12	4	13	9
gi|255577695|ref|XM_002529678.1|	26	21	14	24	36	13	12	19	10
gi|255576986|ref|XM_002529332.1|	3	2	0	15	6	5	7	3	4
gi|255545507|ref|XM_002513768.1|	30	41	30	29	34	40	9	16	19
gi|255569642|ref|XM_002525741.1|	2	0	2	6	0	3	2	3	0
gi|255578954|ref|XM_002530284.1|	5	9	3	5	5	5	4	2	2
gi|255544623|ref|XM_002513327.1|	48	90	49	77	86	62	61	75	65
gi|255540950|ref|XM_002511494.1|	3	0	0	3	0	0	6	3	0
gi|255571569|ref|XM_002526685.1|	2	0	0	3	0	0	0	0	0
gi|255567155|ref|XM_002524513.1|	31	29	12	26	34	30	73	57	59
gi|255572647|ref|XM_002527211.1|	109	30	113	127	75	110	169	146	58
gi|255542473|ref|XM_002512254.1|	5	0	2	3	4	3	7	4	2
gi|255547316|ref|XM_002514670.1|	6	13	4	11	10	7	12	14	7
gi|255561930|ref|XM_002521928.1|	5	3	7	3	10	5	0	2	0
gi|255538659|ref|XM_002510349.1|	29	30	44	56	32	47	49	62	59
gi|255563890|ref|XM_002522899.1|	2	0	0	0	8	0	8	6	2
gi|255579910|ref|XM_002530745.1|	7	14	8	7	7	5	4	5	9
gi|255553372|ref|XM_002517682.1|	2	2	2	11	3	3	4	2	0
gi|255539041|ref|XM_002510540.1|	2	2	0	6	0	3	4	3	0
gi|255582383|ref|XM_002531935.1|	6	0	0	3	0	0	4	3	0
gi|255587954|ref|XM_002534406.1|	28	30	25	60	44	51	58	110	88
gi|255538089|ref|XM_002510064.1|	4	0	0	0	0	0	0	0	2
gi|255572093|ref|XM_002526941.1|	176	286	105	350	361	276	508	649	790
gi|255542127|ref|XM_002512082.1|	5	8	4	3	0	2	2	3	5
gi|255542325|ref|XM_002512180.1|	5	7	10	27	15	18	16	14	5
gi|255556763|ref|XM_002519369.1|	3	6	5	5	10	8	3	4	3
gi|255557974|ref|XM_002519970.1|	42	48	39	74	65	53	115	101	85
gi|255569919|ref|XM_002525877.1|	68	44	42	73	73	44	52	56	57
gi|255550186|ref|XM_002516098.1|	2	0	4	11	12	5	5	2	0
gi|170676819|gb|EU391593.1|	388	279	483	177	222	246	520	299	351
gi|255581642|ref|XM_002531579.1|	2	0	0	3	3	3	2	6	0
gi|255581185|ref|XM_002531360.1|	2	0	0	5	3	0	0	4	0
gi|255539662|ref|XM_002510850.1|	11	0	7	8	6	14	3	10	7
gi|255564277|ref|XM_002523090.1|	97	100	65	129	155	94	143	132	139
gi|255567974|ref|XM_002524919.1|	4	0	0	4	5	7	10	7	5
gi|448929138|gb|JX997166.1|	56	4	79	36	26	33	68	29	27
gi|255589585|ref|XM_002534967.1|	2	5	6	14	9	14	3	4	3
gi|226958294|gb|GF100463.1|	222	232	121	215	176	146	138	169	141
gi|255550380|ref|XM_002516195.1|	206	262	272	376	312	400	598	492	541
gi|255579589|ref|XM_002530590.1|	108	153	73	124	158	152	141	208	198
gi|255569584|ref|XM_002525712.1|	3	5	4	24	13	14	7	10	10
gi|255551176|ref|XM_002516590.1|	2	7	2	3	5	5	4	6	4
gi|255547925|ref|XM_002514974.1|	4	0	2	5	0	0	8	4	0
gi|255538935|ref|XM_002510487.1|	29	39	43	62	93	71	45	68	73
gi|255537806|ref|XM_002509924.1|	22	39	22	52	72	53	27	28	22
gi|255554313|ref|XM_002518151.1|	2	0	0	0	0	0	0	0	0
gi|255552677|ref|XM_002517336.1|	11	11	11	19	14	12	7	9	7
gi|255546705|ref|XM_002514366.1|	7	7	5	13	15	9	5	7	6
gi|255564394|ref|XM_002523148.1|	4	6	2	4	8	4	0	2	0
gi|255566260|ref|XM_002524072.1|	7	10	6	11	6	17	13	4	4
gi|255576520|ref|XM_002529106.1|	5	3	2	10	7	12	4	8	10
gi|255575119|ref|XM_002528419.1|	6	5	0	8	9	10	6	6	0
gi|255566910|ref|XM_002524392.1|	2	0	0	3	0	0	2	0	0
gi|255580439|ref|XM_002531000.1|	2	0	0	2	0	0	0	0	0
gi|255568280|ref|XM_002525069.1|	4	0	0	10	4	5	3	2	0
gi|255588002|ref|XM_002534424.1|	3	0	0	3	0	0	0	0	0
gi|255569886|ref|XM_002525861.1|	60	38	62	91	132	67	84	106	59
gi|255539730|ref|XM_002510884.1|	45	10	43	44	49	52	114	94	48
gi|255543556|ref|XM_002512795.1|	10	13	6	15	3	17	5	15	4
gi|255588128|ref|XM_002534464.1|	2	0	0	0	0	0	0	0	0
gi|255578602|ref|XM_002530117.1|	27	18	8	63	53	32	35	63	31
gi|255560373|ref|XM_002521156.1|	9	10	13	19	19	16	9	12	16
gi|255569947|ref|XM_002525891.1|	10	26	13	18	43	19	6	9	4
gi|255572025|ref|XM_002526908.1|	2	0	0	0	2	2	0	0	2
gi|255555672|ref|XM_002518826.1|	23	50	41	56	82	58	77	65	100
gi|255587068|ref|XM_002534076.1|	8	0	2	13	13	16	2	4	2
gi|255582667|ref|XM_002532067.1|	2	0	0	2	3	2	3	0	0
gi|255539183|ref|XM_002510611.1|	2	0	0	2	0	0	0	0	0
gi|255568023|ref|XM_002524943.1|	5	2	0	0	0	2	2	2	2
gi|255578808|ref|XM_002530215.1|	2	0	0	2	2	5	0	2	0
gi|255552777|ref|XM_002517386.1|	11	5	7	3	6	9	3	13	7
gi|255541027|ref|XM_002511532.1|	21	2	16	56	36	56	8	3	6
gi|255538921|ref|XM_002510480.1|	7	0	2	9	12	18	9	8	8
gi|255560002|ref|XM_002520974.1|	2	0	0	3	0	2	0	0	0
gi|255542315|ref|XM_002512175.1|	7	8	18	18	9	17	22	25	18
gi|255584891|ref|XM_002533115.1|	2	0	2	3	5	0	2	0	0
gi|255572348|ref|XM_002527067.1|	3	5	3	2	3	4	0	4	2
gi|255544915|ref|XM_002513473.1|	7	6	3	12	6	14	15	31	13
gi|255540396|ref|XM_002511217.1|	8	5	2	6	3	8	3	7	8
gi|255582791|ref|XM_002532124.1|	5	3	2	4	15	7	3	7	4
gi|255565279|ref|XM_002523586.1|	7	4	3	6	5	4	8	8	6
gi|255573013|ref|XM_002527391.1|	2	0	0	3	0	4	0	2	0
gi|255553459|ref|XM_002517725.1|	10	4	6	25	12	11	18	11	2
gi|255570598|ref|XM_002526210.1|	2	0	0	3	0	0	3	0	0
gi|12063652|gb|AE005173.1|	14241	3564	9226	9231	14057	11521	15125	8158	5361
gi|255559495|ref|XM_002520722.1|	2	0	0	2	3	0	2	0	0
gi|255549795|ref|XM_002515903.1|	8	10	4	7	11	8	5	6	4
gi|255574174|ref|XM_002527957.1|	6	2	2	6	10	13	5	7	7
gi|255583560|ref|XM_002532491.1|	3	3	0	2	2	0	0	0	0
gi|255548078|ref|XM_002515050.1|	2	0	0	2	3	2	13	8	2
gi|255568947|ref|XM_002525398.1|	15	11	6	13	8	10	26	18	8
gi|255568254|ref|XM_002525056.1|	2	0	0	2	2	2	2	0	0
gi|255587796|ref|XM_002534353.1|	4	19	9	9	8	10	0	6	6
gi|255577018|ref|XM_002529348.1|	8	13	0	17	6	3	9	9	5
gi|255543001|ref|XM_002512518.1|	8	0	0	13	6	3	7	5	0
gi|255562700|ref|XM_002522310.1|	5	0	4	6	5	5	5	9	0
gi|255580877|ref|XM_002531212.1|	13	3	2	5	11	5	0	0	0
gi|255570427|ref|XM_002526127.1|	10	6	10	23	31	16	18	6	8
gi|255560302|ref|XM_002521122.1|	9	9	11	17	15	11	0	4	0
gi|255569378|ref|XM_002525611.1|	2	0	0	3	2	0	0	0	2
gi|255573223|ref|XM_002527495.1|	2	0	0	2	2	2	0	0	0
gi|255554411|ref|XM_002518199.1|	2	2	2	2	0	0	0	0	2
gi|255537324|ref|XM_002509683.1|	73	72	48	76	63	77	34	35	40
gi|255580452|ref|XM_002531006.1|	3	9	2	5	2	5	0	2	0
gi|255550444|ref|XM_002516227.1|	2	3	2	6	8	2	2	9	11
gi|255583122|ref|XM_002532282.1|	4	3	2	6	8	3	0	3	4
gi|255548424|ref|XM_002515223.1|	2	0	0	2	0	2	0	0	0
gi|255570957|ref|XM_002526384.1|	10	13	8	14	12	13	4	9	10
gi|255561191|ref|XM_002521562.1|	6	0	3	9	2	3	10	0	0
gi|255539636|ref|XM_002510837.1|	2	0	2	2	2	0	0	3	0
gi|255537646|ref|XM_002509844.1|	30	22	24	39	25	27	28	31	17
gi|255585027|ref|XM_002533178.1|	3	0	2	5	4	2	9	0	0
gi|255551630|ref|XM_002516815.1|	39	26	46	59	61	50	36	71	34
gi|255551698|ref|XM_002516849.1|	2	3	0	3	0	3	0	2	2
gi|255580755|ref|XM_002531153.1|	7	8	2	8	14	4	4	7	3
gi|255544499|ref|XM_002513265.1|	2	0	0	0	0	0	0	0	0
gi|255551964|ref|XM_002516981.1|	24	18	11	18	18	7	4	8	10
gi|255567193|ref|XM_002524532.1|	3	3	0	0	0	0	0	0	0
gi|255578159|ref|XM_002529903.1|	10	10	3	10	12	4	4	10	5
gi|255543964|ref|XM_002512999.1|	26	99	43	49	77	62	69	117	106
gi|255552697|ref|XM_002517346.1|	5	0	11	5	3	0	3	5	0
gi|255571886|ref|XM_002526840.1|	2	0	2	2	2	0	0	0	0
gi|255568654|ref|XM_002525255.1|	4	8	0	6	8	11	0	2	0
gi|255560933|ref|XM_002521434.1|	5	6	2	11	2	7	4	9	3
gi|255575464|ref|XM_002528588.1|	11	22	8	20	42	19	6	4	6
gi|255570975|ref|XM_002526393.1|	6	0	3	2	0	2	13	0	0
gi|255579616|ref|XM_002530603.1|	4	0	0	14	17	10	3	0	0
gi|255542337|ref|XM_002512186.1|	16	3	3	19	18	16	13	4	2
gi|255541817|ref|XM_002511927.1|	7	8	3	4	5	5	5	8	5
gi|255584960|ref|XM_002533146.1|	2	2	2	0	0	0	0	0	0
gi|255586031|ref|XM_002533638.1|	20	20	8	17	18	11	23	17	27
gi|255564406|ref|XM_002523154.1|	8	0	5	5	12	7	2	8	8
gi|255587442|ref|XM_002534227.1|	4	0	0	3	3	2	3	0	0
gi|255558815|ref|XM_002520385.1|	39	11	16	60	51	40	70	25	51
gi|255544000|ref|XM_002513017.1|	3	0	2	0	11	2	4	0	2
gi|255543197|ref|XM_002512616.1|	4	0	3	0	0	0	3	2	0
gi|255580676|ref|XM_002531115.1|	5	8	3	10	16	8	19	36	15
gi|255585242|ref|XM_002533277.1|	7	3	4	12	11	6	4	4	7
gi|255565058|ref|XM_002523476.1|	21	5	15	15	10	10	59	24	12
gi|255546472|ref|XM_002514250.1|	2	2	2	2	4	3	3	5	0
gi|255584468|ref|XM_002532918.1|	2	0	0	0	0	2	0	0	0
gi|255561103|ref|XM_002521518.1|	13	3	16	12	57	33	64	18	79
gi|255583951|ref|XM_002532677.1|	3	2	0	5	10	3	3	0	0
gi|311371253|emb|HI543110.1|	432	243	270	292	161	254	309	327	308
gi|255581296|ref|XM_002531413.1|	138	161	56	96	202	50	95	93	81
gi|255570225|ref|XM_002526027.1|	9	3	7	9	9	7	5	0	0
gi|255576931|ref|XM_002529305.1|	6	2	0	8	2	2	4	3	4
gi|255556767|ref|XM_002519371.1|	110	120	150	231	211	223	217	102	220
gi|255580802|ref|XM_002531176.1|	46	26	55	76	162	72	69	119	66
gi|255559668|ref|XM_002520808.1|	5	2	9	12	24	2	6	6	5
gi|255556461|ref|XM_002519219.1|	5	8	6	7	11	2	6	10	12
gi|255537348|ref|XM_002509695.1|	2	2	0	0	4	0	0	3	2
gi|255538271|ref|XM_002510155.1|	7	4	2	3	0	2	5	2	3
gi|255546250|ref|XM_002514139.1|	3	2	2	2	3	4	0	0	0
gi|255561167|ref|XM_002521550.1|	53	67	29	50	40	42	57	70	73
gi|255566497|ref|XM_002524188.1|	4	6	0	14	14	11	3	22	9
gi|255545657|ref|XM_002513843.1|	2	0	0	0	0	0	0	0	0
gi|255565680|ref|XM_002523784.1|	22	4	12	13	15	16	10	6	5
gi|255557029|ref|XM_002519502.1|	3	3	0	6	12	12	14	14	19
gi|255550689|ref|XM_002516348.1|	5	0	0	3	2	6	4	4	0
gi|255548951|ref|XM_002515486.1|	2	0	0	4	4	2	0	0	0
gi|255540572|ref|XM_002511305.1|	3	3	2	6	3	4	4	2	0
gi|255538239|ref|XM_002510139.1|	11	10	22	31	10	21	11	17	2
gi|255560644|ref|XM_002521290.1|	47	29	42	63	111	65	83	106	64
gi|255572784|ref|XM_002527279.1|	12	7	0	12	12	7	4	12	0
gi|255537536|ref|XM_002509789.1|	2	0	0	3	5	7	0	3	4
gi|255574421|ref|XM_002528078.1|	4	4	0	17	2	7	0	3	0
gi|255572316|ref|XM_002527051.1|	3	0	0	7	11	5	4	6	0
gi|448925430|gb|JX997155.1|	14	2	8	8	11	7	12	6	2
gi|255537804|ref|XM_002509923.1|	10	3	0	7	10	8	14	14	8
gi|255575335|ref|XM_002528525.1|	5	0	0	3	2	0	0	0	0
gi|255564157|ref|XM_002523030.1|	5	10	7	20	53	18	18	15	13
gi|255539882|ref|XM_002510960.1|	5	2	2	2	4	0	2	0	0
gi|255544134|ref|XM_002513084.1|	3	7	6	8	10	10	3	3	7
gi|255554303|ref|XM_002518146.1|	2	0	0	6	2	7	5	0	3
gi|255550685|ref|XM_002516346.1|	74	220	37	81	123	67	38	55	77
gi|255549917|ref|XM_002515964.1|	4	0	0	2	0	0	6	4	4
gi|255580685|ref|XM_002531119.1|	10	7	3	9	0	7	0	2	2
gi|255571030|ref|XM_002526420.1|	19	27	9	26	48	12	43	28	29
gi|255543434|ref|XM_002512734.1|	2	0	0	0	0	0	5	2	0
gi|255551446|ref|XM_002516723.1|	2	2	0	3	5	4	0	0	2
gi|255537094|ref|XM_002509568.1|	4	0	2	0	3	4	6	0	0
gi|255582632|ref|XM_002532051.1|	47	27	24	46	8	6	91	98	58
gi|255577939|ref|XM_002529796.1|	9	0	5	6	5	4	4	0	2
gi|255588176|ref|XM_002534477.1|	7	3	2	8	10	11	11	7	0
gi|255551708|ref|XM_002516854.1|	2	0	0	0	0	0	0	5	0
gi|255561267|ref|XM_002521599.1|	2	2	0	0	0	3	3	0	0
gi|255570279|ref|XM_002526054.1|	2	0	0	4	3	2	2	5	0
gi|255587176|ref|XM_002534120.1|	7	7	4	12	9	6	2	10	0
gi|255568288|ref|XM_002525073.1|	3	0	2	4	3	2	3	0	0
gi|255583468|ref|XM_002532447.1|	8	8	2	5	7	11	3	7	5
gi|255553487|ref|XM_002517739.1|	3	3	0	0	0	3	0	0	0
gi|255545282|ref|XM_002513656.1|	54	56	38	72	50	46	39	30	29
gi|255579622|ref|XM_002530606.1|	9	4	9	11	18	8	19	5	5
gi|255577357|ref|XM_002529513.1|	7	3	0	5	15	6	0	0	0
gi|255571136|ref|XM_002526473.1|	21	17	6	18	19	11	12	21	6
gi|255562073|ref|XM_002521999.1|	2	0	4	17	5	10	4	4	4
gi|255567499|ref|XM_002524683.1|	5	0	0	9	7	5	2	2	0
gi|255559672|ref|XM_002520810.1|	1533	1647	1410	2097	2427	2002	1786	1478	1595
gi|255580846|ref|XM_002531197.1|	62	14	28	46	38	52	39	53	22
gi|255568156|ref|XM_002525008.1|	45	37	29	38	58	35	70	63	55
gi|255568716|ref|XM_002525284.1|	4	0	0	2	3	0	0	2	2
gi|255584241|ref|XM_002532813.1|	4	4	2	3	7	0	5	5	6
gi|255551320|ref|XM_002516661.1|	4	4	3	2	2	0	5	6	12
gi|255549624|ref|XM_002515818.1|	10	10	12	2	7	5	7	8	7
gi|255546062|ref|XM_002514045.1|	8	13	6	10	8	14	15	16	20
gi|255567698|ref|XM_002524782.1|	15	26	7	18	17	21	15	22	20
gi|255570638|ref|XM_002526229.1|	11	3	5	12	21	15	3	14	5
gi|255547208|ref|XM_002514616.1|	3	4	2	4	0	3	3	11	10
gi|255564849|ref|XM_002523373.1|	2	6	0	6	2	4	0	5	8
gi|255583875|ref|XM_002532642.1|	4	5	9	21	9	20	21	21	10
gi|255544681|ref|XM_002513356.1|	2	3	0	0	0	0	0	2	0
gi|255563881|ref|XM_002522895.1|	10	12	7	17	10	16	8	19	12
gi|255575812|ref|XM_002528759.1|	223	122	128	136	391	147	73	81	41
gi|1938235|emb|Y08996.1|	654	744	1007	915	673	1125	860	2012	1242
gi|255575824|ref|XM_002528764.1|	2	0	6	0	0	3	3	0	0
gi|255547170|ref|XM_002514597.1|	300	349	196	236	193	201	459	480	386
gi|255539357|ref|XM_002510698.1|	6	2	2	14	15	13	55	62	24
gi|255554756|ref|XM_002518370.1|	185	184	151	319	164	268	349	352	254
gi|255565296|ref|XM_002523594.1|	5	11	2	0	3	0	2	2	0
gi|255549851|ref|XM_002515931.1|	5	0	0	2	2	0	2	0	0
gi|255542833|ref|XM_002512434.1|	18	5	8	20	23	19	13	9	16
gi|255547184|ref|XM_002514604.1|	2	0	0	0	0	0	0	0	0
gi|255566737|ref|XM_002524307.1|	50	71	43	76	74	63	39	57	35
gi|255575842|ref|XM_002528773.1|	3	2	0	2	2	0	2	0	0
gi|255577945|ref|XM_002529799.1|	11	24	18	27	21	26	67	58	64
gi|255540454|ref|XM_002511246.1|	3	2	3	4	4	2	0	4	2
gi|255570321|ref|XM_002526075.1|	3	10	13	20	21	20	9	13	5
gi|255566617|ref|XM_002524247.1|	102	88	46	58	123	47	128	176	82
gi|255546220|ref|XM_002514124.1|	2	0	0	0	2	0	0	0	0
gi|255546230|ref|XM_002514129.1|	11	3	5	15	29	12	16	9	6
gi|255564461|ref|XM_002523181.1|	2	0	2	6	0	8	0	8	0
gi|255539051|ref|XM_002510545.1|	4	0	3	4	0	3	6	0	0
gi|255562907|ref|XM_002522413.1|	19	3	30	2	43	18	39	36	11
gi|255575478|ref|XM_002528595.1|	2	0	0	0	2	0	2	0	0
gi|255551860|ref|XM_002516930.1|	2	0	0	2	0	0	0	2	3
gi|255572884|ref|XM_002527328.1|	2	8	4	2	5	5	3	3	3
gi|255574914|ref|XM_002528318.1|	267	218	190	579	324	399	283	354	203
gi|255587427|ref|XM_002534221.1|	2	0	3	5	3	0	0	7	2
gi|255556142|ref|XM_002519060.1|	6	0	0	0	4	0	0	0	0
gi|255567275|ref|XM_002524573.1|	2	11	6	11	10	12	3	9	11
gi|255586743|ref|XM_002533946.1|	5	6	5	24	18	7	9	17	3
gi|255571908|ref|XM_002526851.1|	12	12	6	15	18	14	15	15	20
gi|255569483|ref|XM_002525663.1|	8	3	3	10	10	9	7	2	3
gi|255564439|ref|XM_002523170.1|	4	8	13	16	14	19	14	17	19
gi|255548823|ref|XM_002515422.1|	2	2	0	0	2	0	0	0	2
gi|255536722|ref|XM_002509382.1|	2	0	0	3	6	3	0	0	0
gi|255541073|ref|XM_002511555.1|	3	0	2	0	0	0	0	2	0
gi|255550021|ref|XM_002516016.1|	84	27	90	60	121	56	22	54	10
gi|255579461|ref|XM_002530528.1|	2	2	6	14	2	8	7	4	2
gi|255578058|ref|XM_002529854.1|	2	2	2	0	0	2	0	0	0
gi|255584470|ref|XM_002532919.1|	9	8	5	3	4	7	6	8	2
gi|255552470|ref|XM_002517233.1|	4	14	23	18	7	25	14	25	18
gi|255574693|ref|XM_002528210.1|	7	3	4	9	18	13	3	19	5
gi|255566416|ref|XM_002524148.1|	2	0	7	4	2	3	4	6	2
gi|255539219|ref|XM_002510629.1|	25	8	10	22	7	17	24	19	5
gi|255539341|ref|XM_002510690.1|	20	21	9	15	21	22	5	11	11
gi|255545631|ref|XM_002513830.1|	9	4	5	12	6	16	26	25	37
gi|1763296|gb|U74631.1|RCU74631	43	4	24	14	12	21	213	27	45
gi|255578758|ref|XM_002530191.1|	5	5	3	7	11	11	4	0	7
gi|255558237|ref|XM_002520100.1|	8	6	10	12	17	29	12	19	13
gi|255577565|ref|XM_002529615.1|	5	0	2	7	22	4	4	2	3
gi|545735750|emb|JB304160.1|	227	303	377	325	214	326	375	306	365
gi|255555894|ref|XM_002518937.1|	7	2	4	4	6	0	0	0	0
gi|255577122|ref|XM_002529399.1|	4	0	0	4	0	0	0	2	0
gi|255558070|ref|XM_002520018.1|	2	0	0	0	3	3	0	0	0
gi|255585264|ref|XM_002533287.1|	8	6	2	13	12	11	10	17	6
gi|255566745|ref|XM_002524311.1|	16	7	15	29	33	28	7	2	0
gi|255567338|ref|XM_002524603.1|	103	128	184	171	93	218	163	183	135
gi|255584707|ref|XM_002533029.1|	2	3	0	2	0	6	2	2	0
gi|255562648|ref|XM_002522284.1|	4	2	3	0	0	0	0	6	0
gi|255557796|ref|XM_002519882.1|	2	2	3	2	0	5	2	0	5
gi|255578533|ref|XM_002530084.1|	2	0	2	2	0	7	0	0	2
gi|255568523|ref|XM_002525190.1|	3	0	3	7	8	7	0	3	0
gi|255582171|ref|XM_002531834.1|	5	4	2	3	5	0	0	6	3
gi|255554828|ref|XM_002518406.1|	2	2	0	7	0	0	0	0	2
gi|255550184|ref|XM_002516097.1|	2	0	0	0	0	2	0	6	0
gi|255564408|ref|XM_002523155.1|	7	4	6	12	4	2	2	0	2
gi|255573450|ref|XM_002527605.1|	3	8	4	3	2	2	4	0	0
gi|255559168|ref|XM_002520560.1|	2	2	0	3	10	6	7	5	8
gi|255572029|ref|XM_002526910.1|	3	0	0	2	2	0	3	0	0
gi|255547334|ref|XM_002514679.1|	2	2	0	2	2	4	2	0	2
gi|255559510|ref|XM_002520729.1|	2	0	0	0	0	0	2	0	0
gi|255569567|ref|XM_002525704.1|	5	0	0	9	17	8	0	0	0
gi|255571044|ref|XM_002526427.1|	3	3	5	10	4	6	7	12	11
gi|255565841|ref|XM_002523864.1|	2	0	2	0	0	0	0	0	4
gi|255581752|ref|XM_002531632.1|	43	41	26	74	57	62	42	40	25
gi|255578020|ref|XM_002529835.1|	2	2	2	4	2	0	2	0	0
gi|255581015|ref|XM_002531279.1|	125	22	63	109	74	77	97	37	66
gi|33236960|gb|AE009440.1|	30	4	10	9	15	15	20	5	8
gi|255561948|ref|XM_002521937.1|	2	3	0	5	3	2	3	2	0
gi|255558012|ref|XM_002519989.1|	19	10	17	23	38	15	18	20	18
gi|255551037|ref|XM_002516521.1|	3	8	7	16	9	11	4	2	2
gi|255545259|ref|XM_002513645.1|	5	8	5	7	6	10	5	11	9
gi|255541701|ref|XM_002511869.1|	39	4	13	32	38	32	24	16	10
gi|255563005|ref|XM_002522461.1|	2	0	0	4	3	3	2	0	0
gi|255537494|ref|XM_002509768.1|	2	0	0	2	0	0	0	0	0
gi|255584248|ref|XM_002532816.1|	2	0	0	7	5	4	3	9	2
gi|255562923|ref|XM_002522421.1|	8	7	18	14	13	17	14	9	19
gi|255562644|ref|XM_002522282.1|	2	0	5	2	5	0	3	3	5
gi|255586106|ref|XM_002533671.1|	18	7	8	38	24	30	18	13	5
gi|255569553|ref|XM_002525697.1|	3	0	0	0	0	2	2	2	5
gi|255573723|ref|XM_002527737.1|	10	6	4	8	7	2	7	6	6
gi|255540796|ref|XM_002511417.1|	4	2	0	16	27	8	14	26	12
gi|255585619|ref|XM_002533451.1|	18	34	17	41	49	31	42	72	63
gi|255541045|ref|XM_002511541.1|	5	0	4	5	0	4	2	0	0
gi|255554069|ref|XM_002518029.1|	3	6	2	5	2	2	0	3	3
gi|255562191|ref|XM_002522058.1|	22	15	13	13	16	9	8	13	14
gi|255551806|ref|XM_002516903.1|	10	8	15	17	15	21	18	12	12
gi|255556529|ref|XM_002519253.1|	12	14	6	19	9	7	2	8	6
gi|255544755|ref|XM_002513393.1|	4	5	2	5	11	6	0	6	4
gi|255578938|ref|XM_002530276.1|	7	5	6	7	3	6	6	10	3
gi|255541733|ref|XM_002511885.1|	3	2	2	4	3	8	0	2	0
gi|255578167|ref|XM_002529907.1|	4	0	0	8	3	4	7	4	4
gi|255539261|ref|XM_002510650.1|	2	15	0	18	16	9	2	3	7
gi|255540830|ref|XM_002511434.1|	4	0	0	2	2	0	3	2	0
gi|255546936|ref|XM_002514480.1|	5	2	3	4	0	0	0	0	0
gi|255564217|ref|XM_002523060.1|	46	0	34	41	113	57	102	82	31
gi|255543187|ref|XM_002512611.1|	45	60	23	34	50	32	33	66	64
gi|255545263|ref|XM_002513647.1|	18	7	20	23	6	6	39	10	42
gi|255551856|ref|XM_002516928.1|	2	0	0	0	0	0	0	0	0
gi|255552673|ref|XM_002517334.1|	2	0	0	9	9	6	6	0	3
gi|255550448|ref|XM_002516229.1|	2	0	0	2	0	2	0	0	0
gi|255539758|ref|XM_002510898.1|	53	99	47	125	163	129	92	203	173
gi|255571254|ref|XM_002526531.1|	4	0	0	6	4	4	2	4	3
gi|255555122|ref|XM_002518553.1|	39	31	42	31	7	26	73	58	56
gi|255588856|ref|XM_002534695.1|	2	6	0	5	2	7	6	2	2
gi|255583522|ref|XM_002532473.1|	7	3	0	2	6	3	7	6	3
gi|255565233|ref|XM_002523563.1|	34	34	45	44	26	38	28	28	25
gi|255574262|ref|XM_002528000.1|	2	2	2	5	0	0	5	7	2
gi|255541997|ref|XM_002512017.1|	2	5	0	3	2	3	5	4	8
gi|255582892|ref|XM_002532172.1|	2	3	2	2	3	0	2	2	5
gi|255562927|ref|XM_002522423.1|	3	2	0	6	3	6	0	0	0
gi|255555276|ref|XM_002518629.1|	16	21	18	58	52	45	58	91	54
gi|255553094|ref|XM_002517544.1|	11	9	14	13	19	30	18	13	29
gi|255561722|ref|XM_002521825.1|	3	3	4	8	2	0	0	5	2
gi|255541847|ref|XM_002511942.1|	12	13	11	22	21	12	29	11	13
27383.m000164	2	0	0	0	0	0	0	0	0
27389.m000068	3	0	0	3	2	3	0	3	0
27394.m000357	4	11	3	12	13	8	2	0	6
27401.m000285	13	13	3	7	8	2	16	22	14
27401.m000275	3	8	6	0	7	0	12	10	7
27428.m000107	8	9	7	10	5	2	2	6	3
27428.m000111	2	0	3	0	0	0	0	0	0
27436.m000283	5	5	8	9	14	20	3	0	5
27436.m000292	3	0	2	0	0	5	3	2	0
27436.m000284	13	22	7	25	21	14	17	24	16
27446.m000473	9	5	5	0	5	0	7	2	3
27451.m000240	159	91	159	148	137	144	143	118	141
27451.m000251	2	0	0	0	5	0	0	2	0
27461.m000102	4	3	0	5	0	0	0	0	0
27461.m000099	2	0	0	2	0	0	2	2	2
27471.m000412	6	2	2	5	4	2	0	2	5
27471.m000407	5	2	7	7	0	4	2	3	5
27471.m000420	2	2	0	0	2	0	0	0	0
27496.m000095	10	10	5	18	11	13	11	7	11
27504.m000626	8	8	5	9	5	7	10	2	4
27504.m000638	9	3	12	4	4	6	0	0	4
27504.m000611	2	0	0	0	0	0	0	0	0
27506.m000051	4	0	6	15	14	8	7	3	4
27516.m000172	11	9	5	5	2	6	2	6	4
27519.m000117	43	54	29	13	10	19	26	34	39
27524.m000295	2	0	0	0	0	0	2	0	0
27533.m000082	2	3	4	3	4	3	3	4	3
27537.m000014	7	0	2	5	2	0	5	3	3
27538.m000329	2	4	0	0	3	4	10	0	6
27538.m000333	10	9	8	13	9	9	13	22	15
27538.m000332	3	11	2	14	12	12	2	6	6
27538.m000322	2	2	6	0	0	6	4	4	2
27543.m000151	34	43	14	4	0	3	6	11	2
27543.m000152	12	6	17	4	6	8	7	11	10
27553.m000316	2	0	0	0	0	0	0	0	0
27553.m000333	11	11	26	11	4	6	12	5	17
27553.m000323	4	2	5	4	10	3	4	6	4
27568.m000255	8	4	4	2	4	7	6	4	0
27568.m000265	16	4	9	12	2	12	54	42	34
27613.m000623	6	5	0	6	0	0	0	2	4
27613.m000630	2	0	2	0	2	0	5	4	2
27613.m000645	9	5	5	2	5	9	3	0	7
27613.m000614	13	7	10	5	2	7	6	15	15
27613.m000610	3	0	0	0	0	0	0	0	0
27622.m000152	4	0	5	3	0	0	0	5	7
27623.m000137	29	16	20	39	35	38	52	34	31
27647.m000182	4	9	2	6	8	4	3	3	2
27647.m000176	13	7	10	11	15	13	27	30	12
27687.m000067	2	5	0	0	0	0	17	11	18
27699.m000218	9	12	14	8	3	9	8	8	5
27704.m000147	23	27	20	24	22	13	156	71	149
27717.m000089	3	3	7	17	18	8	2	2	0
27732.m000289	2	0	0	0	0	0	0	0	0
27732.m000280	2	0	2	2	0	0	15	13	4
27732.m000273	7	11	17	27	14	32	18	20	19
27732.m000279	5	6	0	4	0	3	4	4	2
27742.m000255	3	0	0	0	0	0	0	0	0
27749.m000338	2	0	0	2	6	0	2	2	0
27749.m000343	13	8	15	9	10	4	10	13	11
27749.m000346	3	2	0	7	6	10	0	2	6
27749.m000344	418	696	1011	463	259	590	313	527	393
27751.m000175	3	3	2	2	4	4	4	0	3
27755.m000091	4	2	2	2	6	0	2	0	2
27758.m000332	4	0	3	7	2	5	2	2	3
27766.m000154	2	5	5	0	0	3	3	0	5
27766.m000153	17	17	19	12	35	27	4	14	8
27777.m000273	4	14	3	8	9	17	0	2	6
27777.m000272	2	5	0	2	0	0	3	0	0
27789.m000072	3	0	0	0	0	0	0	2	0
27810.m000670	30	42	55	26	39	39	22	37	49
27810.m000658	2	4	0	0	2	2	3	0	2
27810.m000647	42	15	15	29	33	10	13	13	8
27810.m000635	29	48	29	23	12	22	32	59	46
27810.m000671	19	34	35	37	6	31	19	11	17
27810.m000667	46	23	15	40	52	31	92	40	30
27811.m000084	4	2	5	0	0	3	0	0	0
27837.m000157	10	10	12	5	10	3	10	11	8
27837.m000158	2	2	0	0	9	2	0	0	0
27837.m000165	10	2	11	5	4	0	0	0	4
27843.m000160	10	0	3	8	7	9	6	2	2
27856.m000040	11	5	7	5	17	7	54	33	35
27893.m000227	4	4	9	2	2	6	4	5	8
27893.m000230	2	0	3	0	2	0	5	0	0
27894.m000798	2	2	0	0	8	4	0	0	0
27894.m000805	2	0	0	0	0	0	0	0	0
27894.m000788	566	534	392	255	275	215	192	188	189
27894.m000802	5	4	4	2	0	6	12	2	4
27894.m000789	2	0	2	0	0	0	8	5	2
27904.m000210	2	0	0	0	0	0	0	0	0
27905.m000071	2	4	3	0	0	0	0	0	2
27913.m000019	8	2	4	4	9	9	2	7	4
27914.m000427	29	21	24	39	19	18	63	35	48
27914.m000418	392	643	344	321	317	323	240	422	370
27917.m000092	3	9	3	2	11	8	2	9	2
27917.m000091	39	19	19	38	17	27	13	6	7
27934.m000198	2	0	0	5	5	2	2	2	2
27934.m000193	10	7	11	8	7	3	4	4	7
27940.m000330	2	2	0	3	0	0	0	2	2
27940.m000337	6	2	0	4	0	0	2	0	2
27942.m000158	41	74	49	53	32	60	25	38	44
27945.m000033	159	207	191	98	90	68	225	229	224
27953.m000064	6	2	4	3	3	2	8	5	9
27955.m000381	4	0	2	0	0	2	0	0	3
27955.m000377	671	767	396	459	368	396	348	306	355
27956.m000358	4	7	8	11	11	10	7	10	8
27956.m000353	4	9	9	8	5	10	6	8	5
27964.m000365	962	141	131	413	393	357	440	174	238
27964.m000368	2	2	0	2	0	2	0	0	0
27970.m000078	5	0	0	2	2	0	6	7	2
27973.m000087	24	44	35	19	17	22	51	51	37
27985.m000882	7	9	13	11	24	9	0	2	0
27985.m000861	32	23	19	20	9	12	37	40	35
27985.m000854	1674	1512	2987	1206	1197	1968	2835	2994	2378
28011.m000077	21	29	14	12	4	3	11	19	23
28035.m000359	301	405	206	313	374	231	201	327	314
28035.m000361	2	0	0	0	2	0	2	2	0
28035.m000358	36	5	10	23	27	11	24	12	8
28037.m000046	2	0	0	0	2	0	4	8	6
28040.m000035	2	10	5	0	5	0	0	0	0
28049.m000309	4	0	0	4	3	2	0	0	2
28060.m000070	8	10	10	10	6	3	0	7	4
28060.m000069	8	4	4	0	6	2	3	7	2
28067.m000105	3	4	2	6	11	4	8	3	4
28098.m000125	2	7	6	4	5	7	8	3	3
28128.m000156	2	5	2	12	4	3	2	8	8
28129.m000049	3	3	0	3	0	0	0	2	3
28134.m000175	11	8	12	14	13	12	13	16	11
28140.m000104	4	4	0	0	4	0	0	5	5
28140.m000103	9	10	8	12	11	15	9	12	6
28152.m000882	2	7	4	10	7	7	14	9	24
28152.m000881	34	21	34	20	15	37	26	25	28
28152.m000915	6	0	4	4	0	2	2	5	0
28153.m000283	110	156	167	152	48	146	96	138	163
28153.m000273	8	7	2	3	2	3	8	7	6
28162.m000124	26	22	34	28	9	20	8	9	14
28166.m001068	60	40	45	44	61	49	71	115	48
28166.m001064	24	2	7	12	17	12	25	9	7
28166.m001062	9	0	7	5	11	9	4	2	0
28166.m001089	63	75	100	47	37	64	80	82	96
28166.m001044	10	8	2	10	18	10	4	2	3
28173.m000041	79	81	161	53	114	114	52	53	60
28176.m000272	2	0	2	3	0	2	3	5	2
28176.m000270	3	0	3	5	9	5	4	5	5
28176.m000263	2	0	2	0	0	0	0	8	4
28179.m000470	5	8	0	20	21	15	30	74	40
28179.m000460	3	2	2	7	0	0	0	0	2
28180.m000390	6	5	10	6	6	0	22	15	14
28180.m000394	2	2	0	0	2	0	0	0	0
28196.m000207	2	3	0	0	0	0	0	0	8
28196.m000211	2	0	0	0	0	0	2	0	0
28200.m000193	2	0	0	0	2	2	2	8	2
28200.m000195	11	9	5	5	7	0	8	6	9
28200.m000190	4	3	3	10	7	7	6	3	6
28207.m000102	3	2	0	8	8	9	2	2	3
28207.m000106	4	2	5	14	5	6	10	3	9
28223.m000096	6	3	4	4	5	6	12	9	4
28225.m000019	5	0	6	2	5	0	0	0	2
28226.m000835	16	16	9	3	11	5	12	21	16
28226.m000858	17	29	20	14	4	5	27	25	23
28226.m000848	11	9	17	13	6	3	11	5	3
28226.m000865	2	4	0	2	0	2	2	5	2
28226.m000836	3	0	0	0	0	0	0	0	2
28281.m000362	22	3	6	3	5	3	55	14	21
28281.m000366	4	0	0	0	2	0	2	6	4
28281.m000376	3	5	11	8	18	9	4	11	2
28293.m000037	2	0	0	7	7	2	0	3	2
28297.m000111	2	2	0	3	5	6	5	2	0
28308.m000065	5	8	15	7	3	18	15	23	12
28312.m000133	6	2	2	6	5	4	0	0	0
28312.m000129	14	7	10	21	17	8	5	5	5
28320.m001079	3	0	0	3	4	5	0	0	0
28320.m001094	47	64	40	28	21	30	15	31	21
28320.m001087	2	0	0	0	0	0	0	0	0
28320.m001148	11	12	15	2	14	0	2	9	5
28320.m001085	308	298	171	315	377	213	238	215	239
28320.m001077	17	22	10	16	20	20	20	15	18
28320.m001137	2	2	3	5	0	2	9	7	2
28324.m000418	175	231	319	222	199	297	153	234	203
28324.m000405	2	0	3	0	6	3	9	4	2
28324.m000394	3	6	4	7	6	4	2	5	5
28327.m000365	2	2	0	2	0	0	0	0	4
28327.m000372	2	0	0	0	2	0	0	2	0
28331.m000091	43	11	46	54	23	37	83	32	32
28333.m000571	6	8	4	0	0	0	2	0	0
28342.m000016	74	47	67	75	90	79	144	126	97
28350.m000106	2	0	2	5	0	0	5	8	0
28350.m000100	16	4	5	0	2	0	2	3	2
28359.m000279	23	15	12	29	15	22	18	13	17
28392.m000122	3	0	0	0	4	0	3	3	0
28401.m000074	2	0	0	0	4	6	6	6	3
28401.m000073	4	9	4	4	6	5	9	6	15
28408.m000204	20	2	9	15	11	17	16	11	10
28431.m000051	5	3	0	8	2	0	6	2	5
28448.m000352	9	0	3	11	7	6	10	2	0
28448.m000357	2	4	12	12	8	16	3	8	9
28448.m000358	2	2	3	0	0	0	4	0	0
28455.m000362	4	9	11	12	3	22	23	53	31
28455.m000358	2	0	7	0	2	2	6	4	9
28455.m000361	34	63	47	36	23	38	35	54	48
28462.m000129	2	0	0	0	0	0	0	0	3
28462.m000127	8	8	7	5	4	10	6	12	4
28469.m000076	4	3	5	7	0	0	31	21	9
28469.m000073	4	0	0	2	0	0	0	4	0
28470.m000429	2	0	2	5	2	0	0	0	5
28470.m000430	10	20	18	9	7	9	18	17	36
28479.m000047	12	13	9	7	23	11	29	32	18
28489.m000045	9	0	10	6	5	7	6	10	14
28490.m000028	16	4	20	11	5	13	15	5	5
28492.m000482	2	0	0	2	0	9	3	5	3
28492.m000480	3	0	3	0	0	0	0	2	7
28492.m000474	5	6	3	14	2	13	7	0	2
28492.m000484	4	8	2	5	0	2	0	0	8
28498.m000205	7	7	10	19	9	16	6	0	11
28509.m000093	12	8	3	10	9	11	2	2	4
28515.m000321	5	10	4	0	5	5	3	11	9
28524.m000012	7	2	10	22	6	16	15	7	9
28525.m000264	18	11	10	5	9	0	7	16	9
28533.m000040	2	0	0	0	0	0	0	0	0
28543.m000397	7	5	0	9	15	16	4	8	6
28543.m000401	2	0	0	2	0	0	0	0	0
28546.m000074	4	0	2	2	5	0	0	0	0
28565.m000327	3	6	5	5	4	2	10	4	7
28565.m000333	3	0	2	2	2	7	15	2	10
28567.m000054	7	0	0	2	5	2	6	6	7
28578.m000034	2	0	2	0	3	0	0	0	0
28582.m000335	3	0	0	2	5	0	11	3	7
28582.m000324	2	0	0	2	0	0	2	0	0
28582.m000329	10	13	5	7	8	6	4	2	12
28592.m000285	4	13	11	6	3	6	15	11	7
28592.m000289	30	14	24	45	19	32	50	34	46
28597.m000120	13	0	13	12	23	13	15	12	8
28597.m000122	7	8	4	0	4	3	2	3	6
28610.m000073	8	3	0	5	4	3	0	3	0
28611.m000102	77	167	82	49	117	45	104	176	144
28613.m000141	7	0	2	2	4	0	2	0	0
28613.m000143	2	0	3	2	0	0	0	0	5
28613.m000142	4	14	4	8	4	7	7	0	2
28623.m000394	2	0	2	4	5	4	0	0	0
28623.m000404	3	0	0	0	0	0	0	0	0
28629.m000552	2	2	2	2	0	0	0	3	0
28629.m000567	7	9	6	4	4	7	0	2	5
28629.m000574	15	0	2	3	7	2	5	0	0
28629.m000557	2	2	4	0	5	2	3	8	3
28629.m000569	3	0	3	0	2	0	0	2	3
28644.m000930	6	7	5	2	5	2	4	5	4
28644.m000899	4	4	3	6	0	7	6	6	3
28644.m000913	7	6	6	0	2	0	6	7	2
28644.m000902	6	5	5	3	5	2	8	11	4
28653.m000062	2	0	0	0	0	0	0	4	2
28657.m000391	28	46	16	18	15	17	0	10	7
28663.m000052	5	7	4	3	5	0	3	5	5
28686.m000044	2	0	0	0	2	2	2	2	5
28694.m000676	7	2	0	0	2	0	0	0	0
28694.m000670	28	43	34	40	51	27	23	14	21
28698.m000048	15	3	12	15	21	9	13	5	9
28705.m000059	2	3	3	6	6	6	5	6	0
28725.m000310	4	2	4	2	0	2	3	5	9
28725.m000318	13	5	14	4	10	2	12	15	16
28725.m000325	2	0	0	2	5	2	8	7	8
28747.m000131	142	21	97	209	167	227	208	81	123
28748.m000207	2	4	6	0	0	7	4	4	4
28752.m000325	2	4	2	0	0	2	0	0	0
28752.m000328	4	4	2	0	0	0	5	5	0
28802.m000134	9	13	9	19	7	19	7	4	7
28802.m000132	2	0	0	0	0	0	23	28	31
28802.m000131	98	119	169	65	60	78	103	165	97
28827.m000176	2	0	0	0	0	0	0	0	0
28829.m000072	38	43	58	24	26	24	40	37	29
28830.m000234	2	6	0	3	4	4	0	0	0
28842.m000944	2	0	2	6	5	10	2	2	2
28842.m000917	15	11	8	14	14	3	12	11	6
28842.m000932	9	2	3	5	6	0	7	2	4
28842.m000956	4	0	2	0	2	0	2	2	4
28842.m000929	4	0	2	3	0	0	5	0	2
28842.m000916	7	10	9	4	8	6	4	4	10
28842.m000937	2	0	0	10	2	6	0	0	0
28863.m000091	19	9	15	15	7	0	16	29	24
28872.m000252	7	0	3	4	0	4	11	4	12
28880.m000016	5	2	0	0	2	0	5	2	4
28883.m000748	23	0	3	7	14	9	15	0	0
28883.m000741	4	0	0	0	0	3	2	2	2
28883.m000724	2	0	0	0	0	0	2	0	0
28883.m000730	2	3	6	2	2	0	4	4	0
28952.m000016	2	0	0	0	0	0	2	0	0
28962.m000453	2	0	0	0	0	0	0	0	0
28966.m000545	2	2	0	3	0	0	6	2	3
28966.m000537	5	7	0	12	9	5	12	7	4
28966.m000529	3	3	0	4	0	2	0	0	0
29002.m000144	23	34	14	9	18	8	32	24	22
29005.m000253	2	0	2	2	0	5	2	0	0
29005.m000255	29	0	4	7	18	9	19	3	3
29005.m000258	31	50	40	37	26	26	50	72	55
29044.m000172	85	94	108	180	129	160	93	80	68
29080.m000174	60	107	46	61	77	46	23	35	33
29092.m000443	10	4	8	5	4	6	5	0	3
29092.m000467	25	7	12	21	13	11	10	8	11
29118.m000100	4	2	0	7	3	5	9	6	3
29154.m000209	4	3	0	2	3	0	0	4	5
29168.m000387	23	22	12	38	24	16	19	14	14
29169.m000017	2	4	4	3	7	2	0	0	2
29171.m000269	3	0	0	0	0	0	0	0	0
29172.m000219	4	0	4	5	2	5	12	9	13
29191.m000028	4	6	6	8	8	5	8	12	6
29195.m000052	3	2	2	2	0	3	0	0	0
29200.m000164	18	12	11	16	22	18	4	18	11
29200.m000165	24	24	11	11	10	6	19	18	29
29206.m000140	12	17	9	16	13	19	7	2	11
29212.m000185	2	0	2	0	0	2	7	12	10
29212.m000183	9	11	7	8	16	3	6	9	9
29216.m000259	7	2	4	0	5	5	9	9	5
29216.m000253	2	0	0	0	2	0	2	2	0
29222.m000396	9	8	4	16	21	4	9	26	16
29222.m000408	2	0	0	0	0	0	0	0	3
29222.m000403	4	3	0	5	2	4	2	0	11
29222.m000395	5	6	0	2	0	0	11	16	22
29226.m000080	5	4	2	6	0	3	6	6	2
29226.m000079	14	18	20	8	6	3	11	27	14
29235.m000238	10	15	11	10	10	6	25	24	28
29250.m000231	3	0	7	8	3	9	27	67	40
29263.m000092	2	0	0	0	0	0	0	0	3
29269.m000250	8	18	14	5	9	7	2	9	0
29269.m000246	5	5	0	4	0	0	2	2	0
29272.m000044	2	0	2	2	0	0	0	0	0
29279.m000132	6	0	0	0	0	0	2	0	0
29279.m000137	11	2	7	23	22	5	6	5	4
29279.m000136	47	40	87	45	34	46	79	83	51
29308.m000181	19	13	15	11	11	6	18	11	16
29333.m001109	18	19	30	12	6	23	42	57	67
29333.m001091	47	57	74	50	28	49	53	64	77
29333.m001048	5	0	3	11	11	6	16	2	8
29333.m001108	91	35	44	67	58	40	102	129	45
29333.m001082	91	52	99	51	57	85	99	84	40
29333.m001081	2	11	0	2	8	3	23	25	26
29333.m001099	9	5	2	4	5	0	22	11	18
29337.m000224	2	0	3	0	0	6	4	4	4
29344.m000104	2	3	2	2	2	2	3	0	0
29358.m000044	44	8	34	28	26	17	35	26	15
29381.m000075	186	159	280	187	102	220	291	259	245
29409.m000269	14	0	11	0	6	4	12	5	6
29428.m000331	39	2	15	13	15	12	13	0	5
29428.m000327	14	16	22	28	19	25	31	33	29
29439.m000224	3	4	2	0	0	3	3	4	0
29439.m000221	3	0	0	0	0	2	3	0	4
29462.m000387	3	0	5	0	3	3	0	4	3
29475.m000231	189	248	339	155	107	177	107	196	159
29482.m000173	2	3	2	0	2	5	2	2	2
29482.m000177	4	0	0	4	0	0	3	0	5
29489.m000171	4	3	0	9	14	8	0	2	6
29491.m000089	10	9	12	5	6	7	10	15	16
29492.m000071	4	10	7	11	7	6	0	2	0
29520.m000093	190	132	136	89	70	95	169	174	137
29520.m000089	7	0	7	0	0	0	2	2	0
29568.m000281	2	2	0	0	0	0	0	0	2
29569.m000152	12	12	5	13	5	12	6	8	2
29569.m000146	7	11	4	0	5	4	6	3	11
29569.m000147	12	8	6	9	0	2	4	4	2
29569.m000149	2	2	3	6	3	3	4	8	4
29576.m000235	2	0	3	0	0	0	2	0	0
29576.m000228	12	7	10	3	0	6	22	13	24
29577.m000469	10	10	13	14	14	15	9	7	22
29577.m000450	4	10	4	5	6	6	0	6	5
29578.m000201	2	0	0	4	2	2	0	0	0
29581.m000258	4	0	2	0	7	5	0	2	0
29581.m000255	11	9	15	10	10	6	14	13	9
29583.m000187	4	0	4	5	2	2	4	0	5
29584.m000241	2	0	3	4	2	2	4	0	0
29585.m000587	6	8	2	5	5	7	5	12	7
29585.m000590	3	10	2	12	11	11	11	6	7
29585.m000598	3	3	3	0	4	0	5	0	7
29585.m000595	25	51	11	17	24	13	4	0	7
29585.m000597	4	0	2	7	0	0	4	0	0
29585.m000607	2	0	2	3	0	2	2	2	3
29586.m000596	4	6	6	8	12	8	2	0	3
29586.m000605	2	0	0	2	0	0	0	0	0
29588.m000877	2	2	0	2	0	0	0	0	0
29588.m000856	3	2	0	5	5	0	4	7	14
29588.m000854	2	0	0	2	2	0	3	5	0
29588.m000859	2	5	0	11	4	0	10	7	5
29588.m000876	16	10	10	14	36	14	5	0	3
29589.m001291	3	0	3	0	0	4	5	3	3
29589.m001285	2	2	2	6	11	7	3	0	0
29589.m001241	5	10	12	7	8	7	5	2	11
29589.m001253	6	4	4	0	3	2	2	9	6
29589.m001245	5	2	7	6	2	2	2	5	2
29589.m001272	2	4	6	8	7	7	9	11	21
29589.m001274	10	0	2	0	3	0	0	2	0
29595.m000292	18	3	21	16	19	23	87	19	40
29596.m000690	10	20	6	16	11	23	16	19	30
29596.m000694	22	17	25	11	13	15	10	16	9
29596.m000699	44	39	29	26	23	18	22	10	12
29596.m000714	4	2	4	5	0	9	5	0	8
29597.m000288	5	8	4	6	2	8	7	4	4
29598.m000460	29	40	16	20	14	27	6	10	14
29598.m000463	68	16	58	52	53	54	101	98	48
29598.m000468	2	0	2	3	3	0	2	0	0
29598.m000455	18	4	8	18	8	2	51	47	26
29598.m000454	2	3	0	0	0	0	3	0	0
29598.m000445	3	3	0	5	3	2	0	0	0
29598.m000466	3	7	4	10	10	4	6	0	9
29599.m000177	8	4	8	2	4	3	3	0	0
29600.m000541	3	0	2	8	3	0	3	2	2
29601.m000450	4	9	7	10	3	8	9	2	9
29601.m000446	2	2	0	2	9	5	0	0	0
29602.m000220	8	14	7	10	11	10	6	6	0
29602.m000209	9	9	9	10	14	10	10	11	12
29602.m000214	6	7	9	14	13	17	14	15	15
29602.m000211	73	124	173	90	66	107	99	50	114
29603.m000525	6	3	5	5	3	4	0	5	7
29607.m000238	7	6	5	8	6	6	0	0	0
29608.m000208	2	2	0	3	0	2	5	4	0
29609.m000599	6	5	2	3	2	3	2	8	10
[truncated: 3,204 more rows]

## Sheet: genes in ABML2（3 replicates)
#gene identifier	ABML1-1	ABML1-2	ABML1-3	ABML2-1	ABML2-2	ABML2-3	RML-1	RML-2	RML-3
gi|301341516|gb|HM150789.1|	4	6	14	8	11	10	13	15	26
gi|255536706|ref|XM_002509374.1|	11	7	11	7	6	20	8	7	4
gi|255567825|ref|XM_002524845.1|	5	5	2	2	0	4	2	2	0
gi|255548921|ref|XM_002515471.1|	12	18	12	3	8	9	14	9	18
gi|583358737|emb|JC300324.1|	0	0	4	2	0	4	3	0	0
gi|255553264|ref|XM_002517629.1|	2	4	2	3	0	6	0	2	0
gi|255543454|ref|XM_002512744.1|	0	0	3	2	4	2	3	2	7
gi|255540752|ref|XM_002511395.1|	2	0	0	3	0	0	0	2	0
gi|255538751|ref|XM_002510395.1|	18	20	34	10	7	26	25	23	20
gi|255581791|ref|XM_002531651.1|	0	2	0	2	4	4	5	3	0
gi|255543922|ref|XM_002512978.1|	12	11	12	17	19	19	17	11	12
gi|255561865|ref|XM_002521896.1|	0	0	0	2	3	3	0	0	0
gi|255544613|ref|XM_002513322.1|	0	2	2	3	0	0	3	0	0
gi|255547861|ref|XM_002514942.1|	2	0	2	2	0	4	3	4	0
gi|255588372|ref|XM_002534539.1|	24	10	15	5	5	2	15	9	8
gi|255547056|ref|XM_002514540.1|	259	272	360	247	246	357	341	438	316
gi|255577788|ref|XM_002529723.1|	5	3	4	7	6	6	14	15	13
gi|301341508|gb|HM150781.1|	0	0	0	2	0	3	4	7	2
gi|255563045|ref|XM_002522481.1|	0	0	4	2	0	2	0	2	0
gi|255537152|ref|XM_002509597.1|	6	8	12	3	3	9	5	17	8
gi|255555666|ref|XM_002518823.1|	6	10	6	7	9	8	12	8	23
gi|255556873|ref|XM_002519424.1|	11	4	11	6	4	9	6	12	3
gi|255565726|ref|XM_002523807.1|	18	12	28	8	13	25	17	25	7
gi|255562825|ref|XM_002522372.1|	21	27	31	17	24	23	25	22	24
gi|548942494|emb|JB351736.1|	2	2	0	6	2	9	5	0	0
gi|255583114|ref|XM_002532278.1|	16	7	18	9	6	12	7	12	2
gi|255552044|ref|XM_002517021.1|	0	0	0	2	0	0	0	0	0
gi|255539193|ref|XM_002510616.1|	28	14	19	27	25	30	18	19	9
gi|255542737|ref|XM_002512386.1|	10	6	2	8	2	2	11	8	4
gi|255553541|ref|XM_002517766.1|	4	14	8	4	0	5	4	2	7
gi|255576362|ref|XM_002529028.1|	0	0	0	2	2	0	3	4	0
gi|255556849|ref|XM_002519412.1|	0	0	5	2	4	4	26	14	19
gi|255587670|ref|XM_002534304.1|	18	18	19	18	7	23	20	12	23
gi|548940776|emb|JB350018.1|	370	325	378	450	366	358	431	173	201
gi|255598741|ref|XM_002537025.1|	233	220	267	128	182	218	124	131	92
gi|255550242|ref|XM_002516126.1|	33	40	47	24	29	38	58	56	59
gi|255580718|ref|XM_002531135.1|	5	5	6	7	9	16	11	5	11
gi|255576608|ref|XM_002529149.1|	0	0	0	3	0	0	0	0	0
gi|255567004|ref|XM_002524439.1|	4	0	4	3	0	0	4	0	0
gi|255548374|ref|XM_002515198.1|	11	10	12	6	9	25	17	24	24
gi|255547961|ref|XM_002514992.1|	2	6	3	5	2	8	5	0	2
gi|255583836|ref|XM_002532624.1|	14	3	14	6	3	9	9	11	6
gi|255584458|ref|XM_002532914.1|	8	11	5	6	0	7	4	3	6
gi|255560022|ref|XM_002520984.1|	10	4	4	3	6	5	5	3	2
gi|255545965|ref|XM_002513997.1|	4	2	2	2	4	3	0	3	2
gi|255539822|ref|XM_002510930.1|	5	0	5	2	2	4	9	7	9
gi|255546328|ref|XM_002514178.1|	34	27	50	11	14	16	66	100	59
gi|255544036|ref|XM_002513035.1|	40	58	68	14	22	51	98	82	56
gi|255561740|ref|XM_002521834.1|	6	5	7	6	7	4	5	7	6
gi|255587756|ref|XM_002534340.1|	49	47	61	31	26	56	64	71	56
gi|255581278|ref|XM_002531405.1|	5	2	4	9	4	7	8	0	9
gi|255563632|ref|XM_002522772.1|	8	13	12	6	4	9	11	7	7
gi|255552530|ref|XM_002517263.1|	3	0	5	4	0	5	2	4	0
gi|255542969|ref|XM_002512502.1|	20	25	25	21	27	25	29	31	31
gi|311371254|emb|HI543111.1|	25	21	30	17	38	17	23	28	19
gi|255540430|ref|XM_002511234.1|	9	3	3	12	2	18	5	7	4
gi|255568863|ref|XM_002525357.1|	11	21	5	13	16	33	6	13	27
gi|255569433|ref|XM_002525638.1|	10	6	9	5	6	5	0	2	11
gi|255548797|ref|XM_002515409.1|	0	2	5	4	0	0	6	0	2
gi|255558167|ref|XM_002520065.1|	3	10	8	6	4	7	2	4	2
gi|255574372|ref|XM_002528054.1|	6	4	2	2	7	3	0	4	5
gi|255560983|ref|XM_002521458.1|	17	17	26	13	14	25	21	20	29
gi|448932275|gb|JX997175.1|	164	180	132	139	175	249	156	159	125
gi|255547713|ref|XM_002514868.1|	1070	1461	1309	1440	1643	1947	2436	2866	2136
gi|255571167|ref|XM_002526488.1|	74	74	103	58	97	100	44	75	131
gi|255542739|ref|XM_002512387.1|	31	48	32	47	36	52	23	64	78
gi|255566554|ref|XM_002524216.1|	933	1178	1336	755	860	1699	1201	1617	1051
gi|255570706|ref|XM_002526262.1|	2	0	0	3	2	2	5	0	0
gi|255580608|ref|XM_002531082.1|	2	4	7	4	3	3	2	2	0
gi|255539602|ref|XM_002510820.1|	18	46	34	14	12	23	59	26	26
gi|255549819|ref|XM_002515915.1|	30	26	36	25	32	29	37	50	25
gi|255551377|ref|XM_002516689.1|	167	159	235	115	137	129	308	347	256
gi|255555126|ref|XM_002518555.1|	33	24	48	30	37	24	95	83	68
gi|255566230|ref|XM_002524057.1|	0	0	2	2	0	2	0	0	0
gi|255546222|ref|XM_002514125.1|	25	29	35	23	14	19	52	56	46
gi|255563473|ref|XM_002522693.1|	26	25	13	25	16	34	25	30	24
gi|255561089|ref|XM_002521511.1|	14	8	16	15	6	9	12	20	7
gi|255565328|ref|XM_002523610.1|	2	4	4	6	2	6	2	2	3
gi|305644295|gb|HQ122644.1|	2	3	0	2	0	0	0	0	0
gi|255578427|ref|XM_002530033.1|	4	11	3	2	7	7	2	4	5
gi|255545697|ref|XM_002513863.1|	37	56	58	23	34	51	62	54	42
gi|328934421|gb|JF790860.1|	29	31	40	69	71	39	41	41	50
gi|255551588|ref|XM_002516794.1|	0	2	2	2	0	0	0	3	0
gi|255538749|ref|XM_002510394.1|	4	12	6	11	11	9	2	0	9
gi|255581954|ref|XM_002531730.1|	3	0	0	4	3	3	0	3	5
gi|301341512|gb|HM150785.1|	3	0	0	4	4	2	5	0	0
gi|548939603|emb|JB348844.1|	710	739	638	633	615	496	1250	1357	1257
gi|255548504|ref|XM_002515263.1|	44	46	49	34	15	28	78	41	23
gi|255576994|ref|XM_002529336.1|	3	5	7	4	3	7	4	0	2
gi|255560344|ref|XM_002521142.1|	24	48	35	26	25	38	24	27	18
gi|255568469|ref|XM_002525163.1|	2	6	2	3	0	2	2	0	0
gi|255544703|ref|XM_002513367.1|	57	82	63	48	32	27	49	67	71
gi|255565096|ref|XM_002523495.1|	7	5	7	8	10	6	12	18	20
gi|255565390|ref|XM_002523640.1|	52	94	102	63	92	97	38	69	167
gi|255541523|ref|XM_002511780.1|	11	9	16	10	12	15	18	16	23
gi|255554608|ref|XM_002518297.1|	192	248	156	159	106	150	108	184	257
gi|255564404|ref|XM_002523153.1|	0	2	0	3	6	5	2	0	0
gi|255583832|ref|XM_002532622.1|	0	0	0	3	0	0	0	0	0
gi|255542236|ref|XM_002512136.1|	0	5	0	2	0	2	2	2	0
gi|255579933|ref|XM_002530756.1|	0	0	0	3	0	2	3	0	0
gi|255542839|ref|XM_002512437.1|	2	5	0	2	0	3	4	0	0
gi|255541325|ref|XM_002511681.1|	0	0	0	2	0	0	3	0	0
gi|255567527|ref|XM_002524697.1|	249	328	322	200	224	311	307	337	325
gi|255568612|ref|XM_002525234.1|	14	17	11	17	8	13	16	7	6
gi|255582310|ref|XM_002531900.1|	0	4	2	4	3	0	0	0	3
gi|255576197|ref|XM_002528947.1|	5	0	2	2	5	0	0	0	3
gi|255561539|ref|XM_002521734.1|	0	3	3	3	4	3	2	4	4
gi|255551135|ref|XM_002516570.1|	105	127	131	85	91	149	115	148	96
gi|255576524|ref|XM_002529108.1|	28	29	39	31	21	57	77	51	53
gi|255575144|ref|XM_002528431.1|	9	12	8	9	14	9	6	3	2
gi|255542895|ref|XM_002512465.1|	13	27	12	22	19	38	9	20	16
gi|255552466|ref|XM_002517231.1|	15	9	11	16	10	23	11	16	8
gi|255551676|ref|XM_002516838.1|	0	0	0	3	0	3	2	0	0
gi|255559119|ref|XM_002520536.1|	0	0	0	2	0	0	0	0	0
gi|255564797|ref|XM_002523347.1|	3	6	6	7	5	17	7	8	10
gi|255565821|ref|XM_002523854.1|	5	3	0	2	0	3	6	2	0
gi|255573680|ref|XM_002527716.1|	5	0	5	4	13	5	0	4	3
gi|255576110|ref|XM_002528904.1|	0	0	0	3	0	2	2	4	0
gi|255563830|ref|XM_002522870.1|	0	0	0	2	0	0	3	2	0
gi|255587864|ref|XM_002534375.1|	23	34	36	23	20	71	79	60	37
gi|255555536|ref|XM_002518759.1|	43	31	28	39	17	39	49	31	52
gi|255540878|ref|XM_002511458.1|	0	0	3	2	2	0	0	2	0
gi|255586843|ref|XM_002533987.1|	41	53	55	35	40	56	48	103	150
gi|255537438|ref|XM_002509740.1|	4	9	7	4	6	6	2	2	2
gi|255568987|ref|XM_002525418.1|	2	10	0	3	0	5	5	5	3
gi|255578897|ref|XM_002530256.1|	0	2	0	5	0	3	0	2	0
gi|255550096|ref|XM_002516053.1|	15	22	30	15	14	15	22	27	19
gi|255582169|ref|XM_002531833.1|	45	29	56	5	8	26	63	48	30
gi|255551584|ref|XM_002516792.1|	29	23	35	3	11	12	0	4	0
gi|255581191|ref|XM_002531363.1|	8	7	3	7	5	8	8	10	11
gi|255564008|ref|XM_002522958.1|	8	7	5	3	4	2	5	4	2
gi|255552947|ref|XM_002517471.1|	167	127	144	133	133	81	407	430	271
gi|255548206|ref|XM_002515114.1|	2	4	9	3	0	0	0	11	3
gi|255540652|ref|XM_002511345.1|	153	288	257	146	146	264	165	295	392
gi|255551180|ref|XM_002516592.1|	4	7	6	2	0	7	5	10	5
gi|255568048|ref|XM_002524955.1|	11	8	9	4	6	6	5	10	10
gi|255544533|ref|XM_002513282.1|	7	8	11	7	2	17	8	5	3
gi|255553966|ref|XM_002517978.1|	0	3	2	3	4	6	2	4	0
gi|255576446|ref|XM_002529069.1|	16	24	19	14	15	24	35	19	22
gi|255551397|ref|XM_002516699.1|	4	0	0	2	0	0	3	0	0
gi|255560419|ref|XM_002521179.1|	2	4	5	2	0	2	0	2	0
gi|255581841|ref|XM_002531675.1|	3	0	5	7	8	5	7	5	11
gi|255585349|ref|XM_002533326.1|	11	23	13	21	4	17	33	27	21
gi|255561452|ref|XM_002521691.1|	2	4	5	3	0	0	3	2	6
gi|255556066|ref|XM_002519022.1|	11	15	16	8	8	3	6	7	4
gi|255540248|ref|XM_002511143.1|	2	8	5	6	6	10	4	2	0
gi|448932590|gb|JX997176.1|	9	21	7	4	2	4	10	2	7
gi|255536764|ref|XM_002509403.1|	0	2	2	2	3	0	0	0	0
gi|255584502|ref|XM_002532934.1|	2	0	3	4	0	2	0	0	0
gi|255545243|ref|XM_002513637.1|	0	0	0	5	7	8	4	2	0
gi|255576326|ref|XM_002529010.1|	13	8	20	10	14	13	16	10	8
gi|255581033|ref|XM_002531287.1|	28	29	35	34	40	47	74	52	35
gi|255556625|ref|XM_002519301.1|	3	10	0	3	0	3	0	0	6
gi|255577543|ref|XM_002529604.1|	0	3	2	4	3	0	0	0	0
gi|255586983|ref|XM_002534042.1|	7	3	2	11	12	4	3	5	2
gi|255582553|ref|XM_002532014.1|	2	2	0	2	0	2	2	5	2
gi|255581312|ref|XM_002531421.1|	0	8	2	5	7	4	0	3	4
gi|255547639|ref|XM_002514831.1|	7	15	15	13	9	17	8	9	2
gi|255542783|ref|XM_002512409.1|	119	120	178	97	72	132	188	108	118
gi|255541751|ref|XM_002511894.1|	0	2	0	2	0	0	0	0	0
gi|255541619|ref|XM_002511828.1|	6	3	9	5	4	10	7	11	6
gi|305644276|gb|HQ122625.1|	9	2	5	2	5	7	10	2	3
gi|255553050|ref|XM_002517522.1|	0	4	3	2	2	0	3	2	0
gi|255562209|ref|XM_002522067.1|	5	13	8	3	8	9	10	11	10
gi|255571575|ref|XM_002526688.1|	4	6	6	4	4	4	4	3	0
gi|255550142|ref|XM_002516076.1|	0	4	5	2	3	0	4	2	0
gi|255554840|ref|XM_002518412.1|	64	97	90	55	78	179	50	84	45
gi|255580095|ref|XM_002530834.1|	12	9	13	5	5	16	11	6	0
gi|255564734|ref|XM_002523316.1|	0	0	0	2	0	0	0	2	0
gi|255565466|ref|XM_002523678.1|	9	7	12	2	0	9	10	11	4
gi|255586199|ref|XM_002533712.1|	2	0	5	4	0	2	0	0	0
gi|255543059|ref|XM_002512547.1|	7	9	12	3	5	8	16	11	13
gi|255537158|ref|XM_002509600.1|	10	11	14	5	14	8	4	14	24
gi|255539922|ref|XM_002510980.1|	6	2	3	4	6	2	9	9	8
gi|255554329|ref|XM_002518159.1|	2	5	2	3	0	3	0	0	0
gi|255574699|ref|XM_002528212.1|	2	2	0	2	0	0	0	0	0
gi|255562091|ref|XM_002522008.1|	0	0	0	2	0	0	3	0	0
gi|255544014|ref|XM_002513024.1|	2	3	2	3	0	2	7	4	0
gi|255585244|ref|XM_002533278.1|	8	4	7	3	4	3	2	3	2
gi|255552897|ref|XM_002517446.1|	3	4	6	4	9	12	0	4	0
gi|255571307|ref|XM_002526557.1|	3	6	8	12	3	4	9	4	2
gi|255584018|ref|XM_002532709.1|	3	3	5	5	5	9	6	9	6
gi|255578301|ref|XM_002529972.1|	21	52	18	18	17	22	11	15	18
gi|255574102|ref|XM_002527921.1|	4	3	3	5	2	2	0	0	2
gi|255554211|ref|XM_002518100.1|	0	2	3	2	0	0	3	0	0
gi|255546788|ref|XM_002514407.1|	0	2	2	2	0	0	0	0	0
gi|255574922|ref|XM_002528322.1|	20	35	31	19	19	53	34	29	19
gi|255551622|ref|XM_002516811.1|	3	0	0	2	2	4	0	0	2
gi|255549723|ref|XM_002515867.1|	2	2	0	3	2	2	0	0	0
gi|21090|emb|X07852.1|	208	280	297	341	327	489	684	644	571
gi|255539389|ref|XM_002510714.1|	5	6	5	4	2	10	6	5	3
gi|255567081|ref|XM_002524477.1|	2	5	2	4	0	4	0	2	3
gi|255575795|ref|XM_002528751.1|	2	4	3	4	0	0	0	3	0
gi|255545963|ref|XM_002513996.1|	0	0	0	3	2	0	0	2	4
gi|255539812|ref|XM_002510925.1|	28	38	64	50	41	57	59	69	64
gi|255537943|ref|XM_002509991.1|	0	0	0	3	0	0	0	0	0
gi|255541805|ref|XM_002511921.1|	0	0	0	2	0	0	0	0	0
gi|255572837|ref|XM_002527305.1|	13	6	14	3	0	14	8	7	2
gi|42494966|emb|AJ270060.1|	2995	4221	2738	3967	2353	2978	3465	2714	3012
gi|255545791|ref|XM_002513910.1|	244	400	535	269	268	212	377	458	258
gi|255539692|ref|XM_002510865.1|	128	214	200	236	307	289	85	237	294
gi|255570864|ref|XM_002526338.1|	28	14	16	4	4	4	29	44	29
gi|255543954|ref|XM_002512994.1|	0	0	0	2	3	0	0	3	0
gi|255540340|ref|XM_002511189.1|	11	12	18	19	19	15	6	11	18
gi|255555615|ref|XM_002518798.1|	0	3	2	3	0	2	0	3	0
gi|255575018|ref|XM_002528369.1|	18	20	21	16	20	43	38	36	29
gi|255562257|ref|XM_002522091.1|	4	6	0	5	2	2	2	0	0
gi|255557163|ref|XM_002519567.1|	12	12	13	6	10	20	16	19	22
gi|255570832|ref|XM_002526323.1|	3	0	2	2	3	9	3	0	0
gi|255585091|ref|XM_002533206.1|	6	6	2	11	3	11	11	8	5
gi|255542843|ref|XM_002512439.1|	0	2	3	2	2	7	0	2	0
gi|255562443|ref|XM_002522182.1|	0	0	3	2	0	0	3	0	0
gi|255586462|ref|XM_002533829.1|	3	4	2	4	0	0	2	0	0
gi|255572396|ref|XM_002527090.1|	868	936	1210	679	762	1306	792	1021	747
gi|255537398|ref|XM_002509720.1|	0	3	0	4	0	0	0	0	2
gi|255562935|ref|XM_002522427.1|	179	209	276	161	168	193	241	274	270
gi|255539714|ref|XM_002510876.1|	53	36	86	4	7	25	68	46	15
gi|255585987|ref|XM_002533618.1|	7	0	4	4	4	5	7	2	6
gi|255552986|ref|XM_002517490.1|	3	0	2	4	5	0	3	0	4
gi|255573315|ref|XM_002527540.1|	17	51	34	22	15	64	10	31	57
gi|255555930|ref|XM_002518955.1|	7	9	7	8	2	6	4	6	7
gi|255557756|ref|XM_002519862.1|	196	179	255	120	193	149	225	275	209
gi|255547519|ref|XM_002514771.1|	0	0	2	2	0	0	0	0	0
gi|255580621|ref|XM_002531088.1|	12	3	10	7	7	7	9	13	5
gi|255549648|ref|XM_002515830.1|	0	0	3	2	3	0	0	3	0
gi|255559133|ref|XM_002520543.1|	38	43	48	42	28	55	87	76	81
gi|255576775|ref|XM_002529229.1|	0	2	0	2	0	0	0	0	0
gi|255553555|ref|XM_002517773.1|	19	23	14	11	8	19	9	16	8
gi|255549543|ref|XM_002515778.1|	26	32	45	17	18	29	57	66	34
gi|255536874|ref|XM_002509458.1|	9	16	20	4	0	2	12	10	8
gi|305644298|gb|HQ122647.1|	0	0	0	3	2	0	2	4	2
gi|255551039|ref|XM_002516522.1|	9	5	8	8	5	7	8	2	7
gi|255555153|ref|XM_002518568.1|	0	0	0	4	0	2	2	0	0
gi|255580938|ref|XM_002531242.1|	17	12	22	2	0	12	20	37	16
gi|255579317|ref|XM_002530458.1|	21	24	29	12	13	32	19	12	9
gi|255536898|ref|XM_002509470.1|	13	3	6	8	2	12	8	0	0
gi|255538699|ref|XM_002510369.1|	4	7	10	2	3	4	5	10	9
gi|255579266|ref|XM_002530433.1|	0	0	2	2	0	2	0	0	0
gi|255551015|ref|XM_002516510.1|	9	11	10	9	6	28	3	5	4
gi|255589835|ref|XM_002535056.1|	24	62	33	27	31	77	31	60	87
gi|328934060|gb|JF790487.1|	0	0	2	3	3	3	0	0	0
gi|255584773|ref|XM_002533059.1|	4	17	9	11	6	13	9	7	15
gi|255538767|ref|XM_002510403.1|	0	0	3	2	0	0	0	0	0
gi|255575166|ref|XM_002528442.1|	9	10	3	5	0	10	5	8	9
gi|255573112|ref|XM_002527440.1|	18	17	18	2	8	12	24	47	32
gi|255575799|ref|XM_002528753.1|	0	0	3	2	0	0	2	3	0
gi|255561934|ref|XM_002521930.1|	0	3	2	2	5	4	0	0	0
gi|255545727|ref|XM_002513878.1|	20	22	33	21	12	28	38	32	36
gi|255586322|ref|XM_002533766.1|	0	8	3	3	2	8	0	0	2
gi|255571209|ref|XM_002526509.1|	67	92	90	57	76	64	88	76	61
gi|255575513|ref|XM_002528612.1|	0	0	2	2	0	0	0	0	0
gi|301341489|gb|HM150762.1|	2	4	0	9	15	3	7	10	8
gi|255539073|ref|XM_002510556.1|	0	0	0	2	0	0	0	0	0
gi|255557019|ref|XM_002519497.1|	89	170	114	84	119	102	47	148	204
gi|255575628|ref|XM_002528668.1|	18	32	38	5	8	23	25	38	13
gi|255555722|ref|XM_002518851.1|	3	5	3	2	0	2	0	2	0
gi|255577976|ref|XM_002529814.1|	0	0	3	2	0	0	0	0	0
gi|301341514|gb|HM150787.1|	83	76	80	219	232	119	147	119	116
gi|255558303|ref|XM_002520133.1|	0	0	0	2	0	2	0	2	0
gi|255554998|ref|XM_002518491.1|	60	49	73	31	38	38	82	95	70
gi|255566838|ref|XM_002524357.1|	6	4	2	3	2	6	3	3	2
gi|255567277|ref|XM_002524574.1|	7	10	12	3	6	5	13	10	3
gi|255586524|ref|XM_002533855.1|	2	0	0	3	0	2	0	3	0
gi|255564576|ref|XM_002523238.1|	62	46	89	53	69	75	66	65	79
gi|255569565|ref|XM_002525703.1|	0	0	0	2	4	0	3	0	0
gi|255544685|ref|XM_002513358.1|	6	11	20	14	14	22	17	8	3
gi|255548665|ref|XM_002515343.1|	16	22	20	19	23	28	20	9	10
gi|255541973|ref|XM_002512005.1|	0	0	0	5	2	4	18	3	5
gi|255539988|ref|XM_002511013.1|	0	0	0	2	0	0	0	0	0
gi|255570557|ref|XM_002526190.1|	35	20	26	31	15	25	56	18	21
gi|255573875|ref|XM_002527811.1|	16	13	16	19	20	20	25	23	16
gi|255546300|ref|XM_002514164.1|	5	3	0	5	7	4	0	0	0
gi|255537344|ref|XM_002509693.1|	119	121	158	108	98	133	115	149	140
gi|255563628|ref|XM_002522770.1|	3	7	0	2	2	2	0	0	3
gi|255542333|ref|XM_002512184.1|	0	7	6	3	3	5	4	3	0
gi|255549502|ref|XM_002515758.1|	13	11	16	7	6	12	22	13	14
gi|255562839|ref|XM_002522379.1|	85	105	132	71	79	101	198	240	202
gi|255558559|ref|XM_002520259.1|	9	11	12	16	5	23	18	9	3
gi|255542857|ref|XM_002512446.1|	0	0	0	2	0	0	0	0	0
gi|255548757|ref|XM_002515389.1|	16	11	15	5	6	3	12	6	10
gi|255554137|ref|XM_002518063.1|	977	1304	1052	1015	733	2061	995	1272	822
gi|255558653|ref|XM_002520306.1|	4	0	5	2	3	4	0	4	0
gi|255576104|ref|XM_002528901.1|	5	2	2	6	4	2	2	3	0
gi|255562612|ref|XM_002522266.1|	0	2	2	2	0	2	0	0	0
gi|255540326|ref|XM_002511182.1|	9	7	12	8	8	10	9	7	9
gi|255579842|ref|XM_002530712.1|	29	22	23	31	22	22	55	35	36
gi|255565361|ref|XM_002523626.1|	8	8	11	10	9	12	13	13	10
gi|255585116|ref|XM_002533218.1|	3	6	3	4	2	0	4	3	5
gi|255542929|ref|XM_002512482.1|	0	0	4	2	2	0	3	0	0
gi|255577034|ref|XM_002529356.1|	0	0	3	4	2	2	2	0	0
gi|255559375|ref|XM_002520662.1|	10	11	5	9	15	2	7	8	7
gi|255566057|ref|XM_002523971.1|	13	15	12	4	4	3	13	7	4
gi|255572103|ref|XM_002526946.1|	0	5	3	2	4	4	0	0	0
gi|255559838|ref|XM_002520892.1|	3	2	2	2	0	2	2	5	0
gi|255582875|ref|XM_002532164.1|	17	19	20	21	8	27	53	31	23
gi|255553760|ref|XM_002517875.1|	12	24	13	9	5	3	22	6	9
gi|255553644|ref|XM_002517817.1|	8	10	11	4	9	17	10	6	6
gi|255540688|ref|XM_002511363.1|	34	48	54	41	60	41	81	84	75
gi|255540722|ref|XM_002511380.1|	0	3	2	3	3	4	2	6	0
gi|255568923|ref|XM_002525386.1|	6	4	6	4	10	5	4	5	5
gi|255541781|ref|XM_002511909.1|	8	10	5	13	10	15	4	3	9
gi|255538459|ref|XM_002510249.1|	8	5	13	5	6	8	5	3	4
gi|255537526|ref|XM_002509784.1|	10	21	32	15	3	14	9	34	55
gi|255568431|ref|XM_002525144.1|	0	0	4	4	5	5	5	9	0
gi|255552460|ref|XM_002517228.1|	554	462	588	377	599	494	577	671	452
gi|255552923|ref|XM_002517459.1|	16	21	15	7	3	18	18	14	10
gi|255583989|ref|XM_002532695.1|	10	11	8	5	6	3	0	4	5
gi|255595012|ref|XM_002536166.1|	5	5	5	4	3	6	4	2	5
gi|255576441|ref|XM_002529067.1|	9	7	8	6	5	11	8	0	0
gi|255548534|ref|XM_002515278.1|	2	2	4	3	0	3	0	0	0
gi|255574088|ref|XM_002527914.1|	3	2	4	2	0	2	3	3	0
gi|255582157|ref|XM_002531827.1|	5	5	5	3	6	15	6	9	4
gi|255581669|ref|XM_002531592.1|	8	10	5	6	6	5	5	10	8
gi|255562718|ref|XM_002522319.1|	0	0	0	2	0	0	0	0	0
gi|226958296|gb|GF100465.1|	8	0	10	9	9	6	9	7	4
gi|255577754|ref|XM_002529706.1|	4	4	5	3	7	4	0	2	0
gi|255565414|ref|XM_002523652.1|	10	6	4	3	4	9	4	11	5
gi|255546238|ref|XM_002514133.1|	4	6	3	4	2	11	7	4	4
gi|255588907|ref|XM_002534714.1|	4	3	3	8	3	5	7	2	2
gi|255544725|ref|XM_002513378.1|	41	22	26	23	19	21	101	96	66
gi|255582304|ref|XM_002531897.1|	13	8	9	7	7	9	15	11	21
gi|255565116|ref|XM_002523505.1|	3	0	0	2	0	10	0	4	2
gi|255584649|ref|XM_002533002.1|	0	7	0	7	0	7	7	8	0
gi|255576526|ref|XM_002529109.1|	6	5	6	2	0	0	10	0	4
gi|255563469|ref|XM_002522691.1|	49	75	63	47	63	117	96	106	98
gi|255559610|ref|XM_002520779.1|	8	10	10	12	7	17	8	12	0
gi|255544150|ref|XM_002513092.1|	0	0	0	2	3	0	2	2	2
gi|255540022|ref|XM_002511030.1|	2	0	0	2	0	0	0	0	0
gi|255583859|ref|XM_002532635.1|	8	10	8	21	13	12	8	9	9
gi|255558867|ref|XM_002520411.1|	8	21	11	18	13	26	11	23	73
gi|255552080|ref|XM_002517039.1|	40	34	18	40	12	20	31	13	8
gi|255567153|ref|XM_002524512.1|	6	17	15	14	9	17	5	10	6
gi|255541585|ref|XM_002511811.1|	57	43	66	44	59	59	111	114	79
gi|255562887|ref|XM_002522403.1|	0	0	0	2	0	2	0	0	0
gi|255574529|ref|XM_002528130.1|	0	2	4	3	3	4	3	0	2
gi|255543818|ref|XM_002512926.1|	3	10	8	12	2	9	4	3	4
gi|255560807|ref|XM_002521371.1|	15	20	17	17	15	22	9	28	28
gi|255568413|ref|XM_002525135.1|	14	12	16	14	8	6	10	11	6
gi|255582023|ref|XM_002531763.1|	312	209	452	59	71	43	521	636	381
gi|255540024|ref|XM_002511031.1|	2	0	4	3	0	5	0	0	0
gi|255570460|ref|XM_002526143.1|	11	7	6	8	8	5	7	6	6
gi|255536838|ref|XM_002509440.1|	10	5	22	8	10	6	11	18	10
gi|255567400|ref|XM_002524634.1|	0	0	2	2	0	0	0	0	0
gi|255555842|ref|XM_002518911.1|	0	4	4	5	3	3	7	7	7
gi|255551784|ref|XM_002516892.1|	2	7	5	3	0	8	4	5	0
gi|255573418|ref|XM_002527589.1|	4	4	6	15	21	27	7	8	0
gi|255551530|ref|XM_002516765.1|	8	7	8	4	3	9	14	19	38
gi|255549885|ref|XM_002515948.1|	0	0	0	2	0	0	0	0	0
gi|255582805|ref|XM_002532131.1|	7	14	6	11	12	25	4	12	16
gi|255550312|ref|XM_002516161.1|	9	8	14	2	4	7	11	8	6
gi|255539061|ref|XM_002510550.1|	2	2	2	3	2	2	4	6	4
gi|255540616|ref|XM_002511327.1|	7	4	6	7	9	6	3	4	0
gi|255574753|ref|XM_002528239.1|	0	4	3	5	3	0	4	0	0
gi|255572984|ref|XM_002527377.1|	33	39	34	72	38	73	60	18	30
gi|255563195|ref|XM_002522555.1|	13	13	20	15	18	6	22	19	11
gi|255548645|ref|XM_002515333.1|	65	85	89	66	93	114	71	52	73
gi|255552062|ref|XM_002517030.1|	2	2	3	2	5	5	0	0	2
gi|255538309|ref|XM_002510174.1|	4	4	5	3	2	8	7	3	0
gi|255542919|ref|XM_002512477.1|	49	37	42	34	28	61	78	70	78
gi|255538615|ref|XM_002510327.1|	0	0	2	3	0	2	3	0	0
gi|255576668|ref|XM_002529178.1|	0	0	0	2	2	8	4	0	0
gi|255577272|ref|XM_002529472.1|	5	3	6	4	4	6	5	2	2
gi|165971818|emb|AM933174.1|	2156	3335	2777	1589	1804	3492	2631	2745	2305
gi|255556597|ref|XM_002519287.1|	3	3	2	2	5	3	0	3	0
gi|255537889|ref|XM_002509964.1|	92	123	138	118	108	276	112	128	90
gi|255572167|ref|XM_002526978.1|	4	2	0	2	3	0	3	0	0
gi|255587730|ref|XM_002534329.1|	4	0	0	3	2	0	0	2	5
gi|255573884|ref|XM_002527815.1|	0	0	6	2	0	4	3	2	0
gi|255543992|ref|XM_002513013.1|	0	0	2	2	0	0	2	0	0
gi|255560696|ref|XM_002521316.1|	69	116	119	98	87	118	106	115	88
gi|255560674|ref|XM_002521305.1|	11	8	7	2	3	4	3	9	2
gi|255578859|ref|XM_002530238.1|	23	25	30	20	17	15	35	28	37
gi|255554968|ref|XM_002518476.1|	13	11	16	11	8	15	13	13	7
gi|255586000|ref|XM_002533624.1|	0	0	0	2	0	0	2	0	2
gi|255569306|ref|XM_002525575.1|	0	0	0	2	0	0	0	0	0
gi|255548290|ref|XM_002515156.1|	2	5	3	4	0	0	4	2	0
gi|255551367|ref|XM_002516684.1|	2	2	2	2	2	2	2	2	0
gi|255584290|ref|XM_002532836.1|	5	0	5	6	4	2	9	7	2
gi|255543754|ref|XM_002512894.1|	20	14	18	21	6	23	29	19	18
gi|255546106|ref|XM_002514067.1|	0	6	3	2	0	4	5	3	0
gi|255566924|ref|XM_002524399.1|	2	6	6	6	3	5	11	11	8
gi|255539213|ref|XM_002510626.1|	8	6	8	6	4	7	17	10	15
gi|255578087|ref|XM_002529868.1|	80	54	107	85	85	78	113	131	96
gi|255563904|ref|XM_002522906.1|	6	9	7	7	10	3	5	4	6
gi|255561171|ref|XM_002521552.1|	5072	5049	5644	4245	6048	5562	4241	4667	3316
gi|255563734|ref|XM_002522823.1|	0	0	0	2	0	0	0	0	2
gi|255556827|ref|XM_002519401.1|	2	0	3	4	2	0	0	0	0
gi|255549787|ref|XM_002515899.1|	4	6	5	6	0	8	14	2	4
gi|255552653|ref|XM_002517324.1|	2	0	2	6	0	4	0	0	0
gi|255582112|ref|XM_002531805.1|	14	10	12	18	12	24	24	10	16
gi|255565076|ref|XM_002523485.1|	6	3	4	6	4	5	0	0	0
gi|255571082|ref|XM_002526446.1|	285	277	413	346	315	335	585	662	429
gi|255542653|ref|XM_002512344.1|	2	0	0	3	3	0	4	2	0
gi|255565371|ref|XM_002523631.1|	69	62	97	59	47	81	257	217	124
gi|255550258|ref|XM_002516134.1|	0	2	0	2	0	0	0	0	0
gi|255572414|ref|XM_002527099.1|	45	30	44	31	34	24	70	55	45
gi|255556781|ref|XM_002519378.1|	58	43	71	69	45	62	108	84	60
gi|255543766|ref|XM_002512900.1|	252	224	336	141	214	217	416	375	244
gi|255553316|ref|XM_002517655.1|	4	0	0	2	0	2	0	2	0
gi|255549594|ref|XM_002515803.1|	91	97	148	85	106	149	145	147	146
gi|255573837|ref|XM_002527792.1|	4	3	2	2	4	7	2	6	2
gi|255558631|ref|XM_002520295.1|	4	2	3	3	3	7	28	25	39
gi|255544707|ref|XM_002513369.1|	0	2	3	10	5	5	5	0	0
gi|255554934|ref|XM_002518459.1|	5	2	2	2	3	0	4	3	2
gi|255580502|ref|XM_002531030.1|	79	48	75	63	65	95	116	146	95
gi|255555260|ref|XM_002518621.1|	0	5	3	6	3	4	4	10	10
gi|255549893|ref|XM_002515952.1|	19	13	13	4	7	4	0	0	0
gi|255538359|ref|XM_002510199.1|	7	7	4	14	6	10	2	6	3
gi|255575460|ref|XM_002528586.1|	0	2	4	2	2	4	2	2	0
gi|255537258|ref|XM_002509650.1|	0	0	0	3	0	0	0	0	0
gi|255565887|ref|XM_002523887.1|	0	14	4	4	5	2	2	0	0
gi|255541405|ref|XM_002511721.1|	15	14	30	8	3	3	14	13	12
gi|255581425|ref|XM_002531475.1|	61	154	109	85	64	161	33	137	203
gi|255579991|ref|XM_002530784.1|	3	3	8	9	6	4	5	9	2
gi|255587409|ref|XM_002534218.1|	0	2	0	5	0	2	0	0	0
gi|255561107|ref|XM_002521520.1|	8	7	9	9	7	10	5	8	9
gi|255579549|ref|XM_002530571.1|	4	5	0	2	4	3	2	3	3
gi|255557232|ref|XM_002519601.1|	80	89	63	78	68	111	69	66	52
gi|255573037|ref|XM_002527403.1|	1345	2564	1364	999	879	2977	473	1069	1253
gi|255543806|ref|XM_002512920.1|	0	2	2	3	0	2	2	0	0
gi|255541195|ref|XM_002511616.1|	0	4	0	2	0	3	3	0	4
gi|255552142|ref|XM_002517070.1|	8	6	12	10	3	5	12	11	5
gi|255545917|ref|XM_002513973.1|	3	5	4	12	5	9	5	8	0
gi|255573882|ref|XM_002527814.1|	0	0	5	4	2	0	2	0	0
gi|255562479|ref|XM_002522200.1|	5	6	5	5	5	10	0	0	0
gi|255586332|ref|XM_002533771.1|	33	36	60	34	30	34	68	57	35
gi|255567296|ref|XM_002524583.1|	2	0	4	2	3	2	0	0	4
gi|255585530|ref|XM_002533410.1|	28	23	40	23	32	48	34	29	22
gi|255560004|ref|XM_002520975.1|	0	2	3	3	3	2	0	2	0
gi|255538915|ref|XM_002510477.1|	16	12	15	8	10	27	7	15	9
gi|255546224|ref|XM_002514126.1|	0	2	0	2	0	2	7	0	0
gi|255540260|ref|XM_002511149.1|	50	47	56	21	30	43	61	45	64
gi|255552052|ref|XM_002517025.1|	27	32	17	17	13	32	21	16	12
gi|255587444|ref|XM_002534228.1|	4	6	5	2	5	4	0	0	0
gi|255539760|ref|XM_002510899.1|	4	4	4	5	6	6	14	12	12
gi|255551494|ref|XM_002516747.1|	9	8	5	3	2	7	5	6	3
gi|255551666|ref|XM_002516833.1|	5	4	9	4	5	2	4	2	0
gi|255573092|ref|XM_002527430.1|	0	0	0	2	0	0	2	0	0
gi|255571803|ref|XM_002526799.1|	71	54	97	67	81	38	80	97	62
gi|255571122|ref|XM_002526466.1|	9	0	4	3	4	0	5	6	2
gi|255558949|ref|XM_002520452.1|	18	10	15	14	20	5	22	16	22
gi|255578464|ref|XM_002530051.1|	0	0	0	2	2	0	0	0	0
gi|255578038|ref|XM_002529844.1|	22	22	23	16	22	16	32	44	26
gi|255587583|ref|XM_002534274.1|	10	17	15	13	17	20	0	6	10
gi|255584338|ref|XM_002532859.1|	0	0	0	2	0	0	2	0	0
gi|255555718|ref|XM_002518849.1|	2	5	7	6	8	11	5	7	2
gi|255542449|ref|XM_002512242.1|	107	85	112	41	43	88	235	232	152
gi|255574130|ref|XM_002527935.1|	23	12	18	18	18	21	5	8	6
gi|255550951|ref|XM_002516478.1|	0	0	0	2	0	0	0	0	0
gi|255576344|ref|XM_002529019.1|	0	0	4	2	4	2	2	2	2
gi|255580351|ref|XM_002530958.1|	14	11	14	10	11	6	28	29	36
gi|255541717|ref|XM_002511877.1|	61	98	70	51	48	84	85	107	157
gi|255565514|ref|XM_002523702.1|	6	0	0	4	4	4	5	4	0
gi|255540866|ref|XM_002511452.1|	8	10	14	8	5	8	8	5	9
gi|255537150|ref|XM_002509596.1|	2	5	3	3	0	5	2	2	4
gi|255547330|ref|XM_002514677.1|	4	2	6	5	4	6	5	4	0
gi|255556429|ref|XM_002519203.1|	2	3	7	3	2	2	0	3	4
gi|255548849|ref|XM_002515435.1|	65	69	113	16	9	37	136	99	82
gi|548940137|emb|JB349379.1|	631	642	660	825	661	647	701	580	511
gi|255577441|ref|XM_002529554.1|	4	5	8	9	5	8	2	3	8
gi|255561990|ref|XM_002521958.1|	0	0	0	3	0	0	0	0	0
gi|255578875|ref|XM_002530246.1|	4	6	5	5	5	5	4	6	5
gi|255544188|ref|XM_002513111.1|	9	5	11	5	6	0	0	12	0
gi|255559912|ref|XM_002520929.1|	319	311	380	257	292	304	282	299	231
gi|255550594|ref|XM_002516301.1|	0	0	0	2	0	2	2	0	0
gi|255584933|ref|XM_002533135.1|	39	49	30	40	28	40	22	39	66
gi|255576439|ref|XM_002529066.1|	17	13	13	10	18	30	17	18	7
gi|255554838|ref|XM_002518411.1|	28	50	40	31	29	62	51	79	52
gi|255545527|ref|XM_002513778.1|	2	0	6	3	3	7	6	3	3
gi|255554730|ref|XM_002518357.1|	166	205	211	173	219	288	173	219	157
gi|255543926|ref|XM_002512980.1|	5	6	9	3	3	7	8	4	2
gi|255541685|ref|XM_002511861.1|	0	0	0	3	3	7	4	5	2
gi|255545779|ref|XM_002513904.1|	10	9	13	8	9	11	10	7	0
gi|255542697|ref|XM_002512366.1|	0	12	9	7	7	24	3	7	16
gi|255564783|ref|XM_002523340.1|	3	9	7	2	3	6	2	4	4
gi|255581602|ref|XM_002531560.1|	7	16	7	5	0	8	4	5	12
gi|255583219|ref|XM_002532329.1|	76	88	107	90	80	115	131	121	114
gi|255556361|ref|XM_002519169.1|	139	151	148	97	127	233	137	145	99
gi|255571032|ref|XM_002526421.1|	93	127	157	98	149	230	163	168	147
gi|255545915|ref|XM_002513972.1|	4	0	0	2	0	0	2	2	0
gi|255562441|ref|XM_002522181.1|	15	18	22	10	10	36	14	10	10
gi|255550316|ref|XM_002516163.1|	2	3	2	2	3	12	0	3	0
gi|255558080|ref|XM_002520023.1|	3	4	5	5	3	9	0	3	3
gi|255570115|ref|XM_002525974.1|	4	0	5	4	2	2	4	2	0
gi|255550657|ref|XM_002516332.1|	2	0	0	3	0	2	0	0	2
gi|255576051|ref|XM_002528875.1|	2	2	12	2	7	0	3	3	0
gi|255541637|ref|XM_002511837.1|	14	16	14	7	9	16	5	11	6
gi|255572143|ref|XM_002526966.1|	5	12	9	2	2	6	11	10	22
gi|255561853|ref|XM_002521890.1|	0	0	0	3	0	0	2	0	0
gi|255573243|ref|XM_002527505.1|	0	0	0	2	0	2	0	0	0
gi|255567085|ref|XM_002524479.1|	2	4	5	4	2	5	8	4	5
gi|255571872|ref|XM_002526833.1|	0	6	3	3	2	5	2	4	3
gi|255582580|ref|XM_002532027.1|	3	5	0	7	5	7	0	5	14
gi|255578232|ref|XM_002529938.1|	0	0	0	2	0	2	4	2	0
gi|255573031|ref|XM_002527400.1|	0	0	0	3	2	3	5	0	3
gi|255564791|ref|XM_002523344.1|	2	0	0	3	4	3	0	0	0
gi|255576443|ref|XM_002529068.1|	110	176	176	103	133	163	98	203	325
gi|255564163|ref|XM_002523033.1|	7	11	18	6	5	20	19	15	11
gi|255540646|ref|XM_002511342.1|	5	0	5	3	0	3	5	4	0
gi|255542987|ref|XM_002512511.1|	0	0	0	3	0	2	2	0	0
gi|255567263|ref|XM_002524567.1|	0	0	0	3	0	0	0	0	0
gi|255573512|ref|XM_002527635.1|	9	0	6	3	0	2	9	4	3
gi|255547178|ref|XM_002514601.1|	15	21	19	3	3	6	9	11	5
gi|255581648|ref|XM_002531582.1|	6	2	2	2	0	2	0	2	0
gi|255547491|ref|XM_002514757.1|	8	3	5	6	2	10	6	8	9
gi|255544154|ref|XM_002513094.1|	92	86	113	72	76	96	102	127	101
gi|255543394|ref|XM_002512714.1|	14	24	19	21	10	23	20	30	31
gi|255540442|ref|XM_002511240.1|	0	2	0	3	3	2	0	0	0
gi|255562545|ref|XM_002522233.1|	13	14	19	2	0	0	22	38	37
gi|255568425|ref|XM_002525141.1|	3	10	11	6	9	12	0	2	6
gi|255588058|ref|XM_002534446.1|	10	13	15	7	5	12	15	3	4
gi|255574807|ref|XM_002528265.1|	6	0	8	7	14	7	7	9	3
gi|255557334|ref|XM_002519652.1|	10	9	12	16	16	8	27	23	23
gi|255562917|ref|XM_002522418.1|	3	3	3	3	0	0	0	4	0
gi|255566897|ref|XM_002524386.1|	28	21	35	12	8	16	26	31	5
gi|255549845|ref|XM_002515928.1|	38	44	58	53	55	68	106	90	105
gi|255561654|ref|XM_002521791.1|	4	4	0	3	8	4	0	3	0
gi|255566958|ref|XM_002524416.1|	50	93	102	50	62	98	61	105	113
gi|255537096|ref|XM_002509569.1|	2	9	3	6	0	21	11	19	19
gi|255568081|ref|XM_002524971.1|	20	21	22	2	3	6	9	7	2
gi|255538861|ref|XM_002510450.1|	21	19	17	31	17	30	9	6	13
gi|255576458|ref|XM_002529075.1|	25	26	39	6	12	13	28	42	52
gi|13491223|gb|AC079890.13|	7	3	9	8	3	2	3	3	9
gi|255571086|ref|XM_002526448.1|	45	31	23	27	10	20	18	24	14
gi|255551610|ref|XM_002516805.1|	8	7	15	3	2	0	7	8	8
gi|255569282|ref|XM_002525563.1|	39	36	45	11	6	17	43	40	34
gi|548939824|emb|JB349065.1|	54	75	69	82	34	91	102	90	79
gi|255545553|ref|XM_002513791.1|	0	2	3	2	0	0	0	0	0
gi|255553898|ref|XM_002517944.1|	13	11	11	12	11	12	14	6	4
gi|255566501|ref|XM_002524190.1|	0	0	0	2	0	0	0	0	0
gi|255548266|ref|XM_002515144.1|	0	3	5	2	4	8	0	0	3
gi|255546462|ref|XM_002514245.1|	159	109	188	136	119	75	222	182	99
gi|255564943|ref|XM_002523419.1|	23	28	37	21	8	38	20	19	14
gi|255539031|ref|XM_002510535.1|	2	2	0	3	4	5	0	2	0
gi|255569220|ref|XM_002525533.1|	13	13	10	14	15	8	14	13	7
gi|255574419|ref|XM_002528077.1|	14	9	5	4	8	8	8	7	6
gi|255580705|ref|XM_002531129.1|	42	84	84	56	77	77	68	67	71
gi|255540052|ref|XM_002511045.1|	0	0	2	3	2	5	2	0	0
gi|255581253|ref|XM_002531393.1|	4	3	3	2	3	0	2	5	4
gi|255552058|ref|XM_002517028.1|	2	2	2	5	2	12	4	3	4
gi|255549600|ref|XM_002515806.1|	6	9	7	9	3	4	13	10	4
gi|255576222|ref|XM_002528959.1|	3	2	6	2	2	3	0	3	0
gi|255554325|ref|XM_002518157.1|	10	15	12	5	7	4	8	19	8
gi|255577443|ref|XM_002529555.1|	0	0	0	3	2	7	0	2	0
gi|548942868|emb|JB352110.1|	270	159	217	278	363	135	271	289	244
gi|255539834|ref|XM_002510936.1|	2	0	3	2	2	0	4	4	0
gi|255542242|ref|XM_002512139.1|	2	7	5	5	6	5	9	3	0
gi|255547224|ref|XM_002514624.1|	0	5	6	2	0	2	6	2	0
gi|255540250|ref|XM_002511144.1|	0	0	0	2	0	2	2	0	0
gi|255546082|ref|XM_002514055.1|	101	150	144	82	95	120	133	165	155
gi|255572180|ref|XM_002526984.1|	4	2	0	2	3	0	0	0	0
gi|571024886|gb|KC684928.1|	124	92	159	87	111	72	116	155	124
gi|255572342|ref|XM_002527064.1|	0	4	0	6	3	5	7	0	0
gi|255536730|ref|XM_002509386.1|	12	9	6	8	4	9	8	6	8
gi|255552038|ref|XM_002517018.1|	8	13	15	3	4	11	13	7	3
gi|255537428|ref|XM_002509735.1|	31	36	44	25	25	47	36	49	29
gi|255563551|ref|XM_002522732.1|	14	20	12	11	3	23	21	25	11
gi|255573350|ref|XM_002527556.1|	24	21	31	13	9	23	34	30	24
gi|255582576|ref|XM_002532025.1|	27	25	44	10	17	18	23	15	19
gi|255565474|ref|XM_002523682.1|	62	58	58	20	13	22	47	54	26
gi|255541075|ref|XM_002511556.1|	0	2	0	4	0	3	0	5	18
gi|255564939|ref|XM_002523417.1|	2	4	17	5	7	4	8	15	10
gi|255541881|ref|XM_002511959.1|	72	60	67	226	251	376	285	369	279
gi|255576433|ref|XM_002529063.1|	3	6	7	3	2	4	8	3	4
gi|255557565|ref|XM_002519767.1|	3	0	3	2	2	2	2	2	2
gi|255540610|ref|XM_002511324.1|	0	0	2	2	0	0	0	0	0
gi|255552889|ref|XM_002517442.1|	31	41	42	27	30	86	43	50	48
gi|255548286|ref|XM_002515154.1|	0	2	5	5	0	0	2	3	0
gi|255546140|ref|XM_002514084.1|	0	2	2	4	4	4	2	0	0
gi|255557730|ref|XM_002519849.1|	0	0	0	2	2	0	0	0	0
gi|255564247|ref|XM_002523075.1|	6	10	11	6	7	5	23	34	10
gi|255564819|ref|XM_002523358.1|	15	24	22	20	18	22	9	20	30
gi|255553858|ref|XM_002517924.1|	3	3	5	2	3	3	8	2	4
gi|255583345|ref|XM_002532388.1|	2	4	0	2	4	3	0	4	14
gi|548941078|emb|JB350320.1|	18	8	11	7	5	18	11	9	10
gi|255559638|ref|XM_002520793.1|	0	4	2	4	5	4	4	0	2
gi|255575341|ref|XM_002528528.1|	35	30	36	35	38	36	107	106	80
gi|255586544|ref|XM_002533863.1|	3	6	7	6	3	6	3	3	4
gi|255580956|ref|XM_002531251.1|	19	13	15	5	10	9	33	11	7
gi|255568564|ref|XM_002525210.1|	27	29	33	22	15	35	28	21	15
gi|255543077|ref|XM_002512556.1|	3	4	6	2	2	6	4	3	2
gi|255585633|ref|XM_002533457.1|	0	0	0	2	0	0	0	0	0
gi|255547052|ref|XM_002514538.1|	4	6	0	4	2	0	2	0	3
gi|548940089|emb|JB349331.1|	3	2	3	2	4	2	0	2	2
gi|255559600|ref|XM_002520774.1|	39	47	65	13	30	39	32	41	42
gi|255567159|ref|XM_002524515.1|	5	9	8	9	9	16	7	6	3
gi|255550805|ref|XM_002516405.1|	6	4	5	11	19	19	17	15	12
gi|255546633|ref|XM_002514330.1|	4	3	0	2	5	5	2	5	0
gi|255584897|ref|XM_002533118.1|	0	0	0	3	2	2	0	0	0
gi|255537354|ref|XM_002509698.1|	3	0	4	6	3	2	5	4	0
gi|255546110|ref|XM_002514069.1|	0	6	0	2	0	0	0	0	0
gi|255547525|ref|XM_002514774.1|	4	5	9	5	8	8	6	3	3
gi|255544453|ref|XM_002513242.1|	4	13	6	7	13	39	5	3	0
gi|212659415|ref|NW_002234561.1|	4	2	6	8	7	11	21	16	12
gi|255567694|ref|XM_002524780.1|	6	3	9	3	5	12	6	6	4
gi|255556895|ref|XM_002519435.1|	0	0	0	2	0	0	2	0	0
gi|255578446|ref|XM_002530042.1|	6	11	6	20	16	28	3	2	6
gi|255537734|ref|XM_002509888.1|	78	119	61	98	73	53	96	73	59
gi|255583915|ref|XM_002532660.1|	2	4	0	2	0	4	0	0	3
gi|255560126|ref|XM_002521035.1|	3	4	4	2	0	0	2	0	0
gi|255565490|ref|XM_002523690.1|	19	24	26	21	8	26	19	26	35
gi|255581904|ref|XM_002531705.1|	0	0	0	2	0	0	0	0	2
gi|255538223|ref|XM_002510131.1|	3	7	2	4	5	4	3	0	2
gi|255560310|ref|XM_002521126.1|	2	0	0	3	6	11	3	0	0
gi|255587432|ref|XM_002534223.1|	23	24	12	22	9	24	46	23	26
gi|255584485|ref|XM_002532926.1|	23	52	34	30	17	54	32	39	67
gi|255540074|ref|XM_002511056.1|	11	9	8	12	2	9	11	3	0
gi|255547645|ref|XM_002514834.1|	3	6	5	3	6	6	3	3	3
gi|255537078|ref|XM_002509560.1|	11	4	22	12	12	16	19	13	16
gi|255559700|ref|XM_002520824.1|	141	146	158	90	47	137	1419	725	883
gi|255557209|ref|XM_002519590.1|	3	5	5	4	9	11	4	2	0
gi|255579906|ref|XM_002530743.1|	26	44	48	25	37	33	45	36	32
gi|255539706|ref|XM_002510872.1|	251	306	415	85	99	160	286	301	162
gi|255568606|ref|XM_002525231.1|	2	4	0	3	2	0	5	2	2
gi|255572584|ref|XM_002527180.1|	5	8	4	4	4	9	9	11	12
gi|255541893|ref|XM_002511965.1|	8	13	18	10	10	13	28	23	15
gi|255579818|ref|XM_002530701.1|	5	6	13	3	2	8	22	17	17
gi|255542845|ref|XM_002512440.1|	5	3	5	2	0	0	8	7	2
gi|255572932|ref|XM_002527351.1|	6	5	4	5	9	10	5	6	5
gi|255566774|ref|XM_002524325.1|	6	18	12	12	8	36	7	16	12
gi|255578259|ref|XM_002529951.1|	7	16	7	16	17	30	14	11	13
gi|255580265|ref|XM_002530917.1|	5	24	12	9	17	15	3	12	14
gi|255542863|ref|XM_002512449.1|	46	42	66	28	38	25	77	86	28
gi|255584616|ref|XM_002532986.1|	32	35	24	21	37	52	12	14	19
gi|255563765|ref|XM_002522838.1|	33	30	41	13	4	9	61	76	53
gi|255559710|ref|XM_002520829.1|	3	21	5	11	10	37	2	25	28
gi|255566033|ref|XM_002523959.1|	0	0	0	2	0	2	0	0	0
gi|255559518|ref|XM_002520733.1|	638	746	810	586	589	1255	990	1348	718
gi|255549773|ref|XM_002515892.1|	19	17	24	7	19	20	29	31	30
gi|255548354|ref|XM_002515188.1|	4	9	2	2	5	10	2	2	3
gi|255570319|ref|XM_002526074.1|	0	0	0	2	0	2	2	0	2
gi|255572849|ref|XM_002527311.1|	0	3	2	3	0	6	0	0	0
gi|255587947|ref|XM_002534404.1|	34	31	70	30	22	50	48	52	29
gi|288191376|gb|FJ670089.1|	16	24	19	17	33	61	6	6	14
gi|255558989|ref|XM_002520472.1|	3	2	2	2	3	6	0	0	0
gi|255571142|ref|XM_002526476.1|	0	4	0	4	4	3	0	0	2
gi|255586396|ref|XM_002533799.1|	62	104	107	70	88	128	106	158	107
gi|255537440|ref|XM_002509741.1|	11	18	15	8	18	19	23	36	10
gi|255553224|ref|XM_002517609.1|	0	0	3	3	0	0	0	0	0
gi|255580836|ref|XM_002531192.1|	8	0	3	3	0	0	7	2	3
gi|255560797|ref|XM_002521366.1|	74	70	99	76	87	108	134	140	113
gi|255556517|ref|XM_002519247.1|	0	0	0	3	0	0	2	0	0
gi|255547278|ref|XM_002514651.1|	7	2	9	2	4	11	4	7	4
gi|28882137|gb|AC116369.5|	5	4	0	12	4	10	0	2	5
gi|255538291|ref|XM_002510165.1|	0	0	0	2	0	0	3	3	2
gi|255564765|ref|XM_002523331.1|	27	46	58	28	34	45	39	54	49
gi|82468802|gb|DQ268869.1|	0	5	2	2	3	3	6	6	17
gi|255550202|ref|XM_002516106.1|	7	15	12	17	3	23	12	9	8
gi|255581981|ref|XM_002531743.1|	13	12	2	4	6	18	7	0	2
gi|255578157|ref|XM_002529902.1|	5	2	7	5	0	0	6	0	0
gi|255568264|ref|XM_002525061.1|	0	5	0	5	3	4	2	0	2
gi|255579644|ref|XM_002530617.1|	3	2	5	2	2	3	4	0	2
gi|255542827|ref|XM_002512431.1|	6	6	5	6	0	6	0	2	0
gi|255583290|ref|XM_002532363.1|	3	5	5	5	8	10	4	0	0
gi|255575706|ref|XM_002528707.1|	52	88	71	61	44	76	18	72	91
gi|255548460|ref|XM_002515241.1|	0	2	0	5	2	0	0	0	0
gi|255583971|ref|XM_002532686.1|	17	19	16	26	20	46	35	21	24
gi|255550100|ref|XM_002516055.1|	0	0	2	3	4	4	0	0	0
gi|255542501|ref|XM_002512268.1|	0	3	0	6	5	3	6	5	0
gi|255575276|ref|XM_002528496.1|	14	31	10	6	16	12	19	20	50
gi|255536930|ref|XM_002509486.1|	0	4	0	2	0	2	0	0	0
gi|255539007|ref|XM_002510523.1|	6	8	0	8	4	9	6	5	5
gi|255582302|ref|XM_002531896.1|	5	2	0	4	0	5	0	0	5
gi|255586686|ref|XM_002533924.1|	0	2	0	2	0	2	0	0	0
gi|255565967|ref|XM_002523926.1|	0	3	3	2	0	2	0	0	0
gi|255583453|ref|XM_002532440.1|	0	2	2	2	0	0	0	2	0
gi|255537951|ref|XM_002509995.1|	3	4	3	5	2	17	2	0	8
gi|255560708|ref|XM_002521322.1|	10	2	6	4	7	4	7	4	3
gi|384563930|gb|JQ361741.1|	46	65	38	29	33	45	65	57	31
gi|255573612|ref|XM_002527683.1|	2	0	0	3	6	6	4	2	0
gi|255567902|ref|XM_002524883.1|	3	6	2	2	0	0	0	0	5
gi|255547026|ref|XM_002514525.1|	30	51	35	38	30	28	11	25	40
gi|255553904|ref|XM_002517947.1|	0	0	3	5	0	5	3	0	0
gi|255554760|ref|XM_002518372.1|	3	7	5	5	7	5	4	3	3
gi|289063357|gb|GF102178.1|	3	0	0	2	0	0	0	0	0
gi|255559327|ref|XM_002520638.1|	2	0	3	3	2	3	6	4	2
gi|255552056|ref|XM_002517027.1|	3	5	0	3	0	3	0	2	8
gi|255550168|ref|XM_002516089.1|	3	6	8	4	6	0	4	2	0
gi|255557410|ref|XM_002519690.1|	62	73	86	28	31	45	74	81	53
gi|255554558|ref|XM_002518272.1|	0	2	3	2	0	2	3	2	2
gi|255545911|ref|XM_002513970.1|	12	9	6	9	7	8	5	8	6
gi|255546130|ref|XM_002514079.1|	306	312	431	169	187	219	532	650	528
gi|255573484|ref|XM_002527622.1|	6	6	8	2	5	9	4	8	6
gi|255539808|ref|XM_002510923.1|	21	31	45	36	30	25	38	35	36
gi|255574555|ref|XM_002528143.1|	19	24	43	12	13	18	15	14	18
gi|255564205|ref|XM_002523054.1|	8	14	9	14	14	15	0	5	12
gi|255541975|ref|XM_002512006.1|	0	0	2	3	0	2	12	7	7
gi|255546948|ref|XM_002514486.1|	3	4	8	2	7	6	4	2	7
gi|255565710|ref|XM_002523799.1|	5	8	7	8	8	9	15	4	10
gi|255563712|ref|XM_002522812.1|	6	7	4	6	4	2	8	6	5
gi|255546649|ref|XM_002514338.1|	6	3	7	5	4	7	8	5	6
gi|255570668|ref|XM_002526243.1|	7	5	6	2	4	14	6	3	8
gi|255566922|ref|XM_002524398.1|	260	278	441	186	286	224	228	315	518
gi|255550144|ref|XM_002516077.1|	14	40	33	13	15	36	7	26	22
gi|255562245|ref|XM_002522085.1|	2	2	4	3	0	0	9	9	2
gi|255575225|ref|XM_002528471.1|	29	36	23	21	34	14	18	18	22
gi|255555790|ref|XM_002518885.1|	7	9	24	15	14	23	32	21	5
gi|255557482|ref|XM_002519726.1|	37	34	35	25	42	34	57	67	40
gi|255550086|ref|XM_002516048.1|	0	0	5	2	4	4	5	3	10
gi|255548833|ref|XM_002515427.1|	14	12	10	26	29	6	13	5	0
gi|255543782|ref|XM_002512908.1|	0	3	0	2	0	0	0	0	0
gi|255540792|ref|XM_002511415.1|	22	31	24	21	20	55	37	46	28
gi|255561984|ref|XM_002521955.1|	20	35	15	24	21	9	27	15	17
gi|255549995|ref|XM_002516003.1|	0	0	0	2	0	0	0	0	0
gi|255554858|ref|XM_002518421.1|	0	0	0	2	0	0	5	0	0
gi|255568035|ref|XM_002524949.1|	62	73	68	39	47	71	44	56	80
gi|255566609|ref|XM_002524243.1|	23	16	18	12	28	21	21	15	9
gi|255540762|ref|XM_002511400.1|	15	26	21	20	29	27	22	25	13
gi|255579323|ref|XM_002530461.1|	57	35	72	11	32	21	65	88	36
gi|255547078|ref|XM_002514551.1|	0	0	0	2	0	0	0	0	0
gi|255538077|ref|XM_002510058.1|	0	0	0	2	0	0	0	0	0
gi|255574342|ref|XM_002528039.1|	3	4	2	2	5	4	4	0	0
gi|255541309|ref|XM_002511673.1|	9	9	3	5	4	4	10	7	7
gi|255550414|ref|XM_002516212.1|	13	10	12	8	13	16	13	17	6
gi|255546196|ref|XM_002514112.1|	2	2	3	2	3	3	5	0	2
gi|255569984|ref|XM_002525909.1|	135	155	142	146	99	55	218	137	120
gi|255557764|ref|XM_002519866.1|	10	3	5	2	0	2	3	7	2
gi|255550308|ref|XM_002516159.1|	52	64	51	34	26	39	21	38	34
gi|255583741|ref|XM_002532578.1|	10	19	9	10	4	13	20	8	7
gi|255564063|ref|XM_002522984.1|	34	39	34	17	13	22	27	25	18
gi|255583983|ref|XM_002532692.1|	9	9	16	4	0	10	8	5	8
gi|255579397|ref|XM_002530497.1|	14	16	7	9	6	12	5	16	23
gi|255566240|ref|XM_002524062.1|	13	18	13	8	14	32	22	21	19
gi|255564465|ref|XM_002523183.1|	0	0	2	2	0	0	0	0	0
gi|255537790|ref|XM_002509916.1|	0	0	0	3	0	0	0	0	0
gi|255619283|ref|XM_002539963.1|	6	11	4	2	5	3	10	13	2
gi|255563035|ref|XM_002522476.1|	10	4	7	4	5	7	6	4	0
gi|255561023|ref|XM_002521478.1|	1018	950	1247	754	488	422	1216	631	788
gi|255583745|ref|XM_002532580.1|	5	8	11	3	8	12	6	14	25
gi|255590324|ref|XM_002535192.1|	225	233	267	252	137	192	527	230	258
gi|255574531|ref|XM_002528131.1|	0	0	0	2	0	0	0	0	0
gi|255577245|ref|XM_002529459.1|	18	18	13	9	15	19	11	13	15
gi|255577429|ref|XM_002529548.1|	5	8	8	5	4	10	4	11	3
gi|255564608|ref|XM_002523253.1|	2	5	6	2	5	5	5	16	8
gi|255585206|ref|XM_002533260.1|	2	3	0	3	4	4	3	3	3
gi|255568857|ref|XM_002525354.1|	13	23	18	7	13	19	24	14	20
gi|255551944|ref|XM_002516971.1|	2	9	4	6	4	14	10	2	3
gi|255586296|ref|XM_002533754.1|	21	14	21	3	3	0	60	70	41
gi|255558655|ref|XM_002520307.1|	0	0	0	2	3	0	4	3	0
gi|255564083|ref|XM_002522994.1|	39	40	45	37	28	47	64	54	47
gi|255560266|ref|XM_002521105.1|	27	23	32	20	36	26	18	24	15
gi|255568385|ref|XM_002525121.1|	5	8	5	4	6	3	8	10	2
gi|255561165|ref|XM_002521549.1|	2	6	2	8	6	3	5	7	3
gi|255558672|ref|XM_002520315.1|	2	0	3	2	0	0	2	2	0
gi|255550298|ref|XM_002516154.1|	2	0	3	2	3	0	3	0	0
gi|255555569|ref|XM_002518775.1|	7	4	9	6	5	5	4	3	3
gi|255555566|ref|XM_002518774.1|	4	2	0	4	5	4	0	2	2
gi|255584777|ref|XM_002533061.1|	49	45	56	20	37	43	34	37	35
gi|255547282|ref|XM_002514653.1|	2	0	0	2	0	0	3	3	2
gi|255562541|ref|XM_002522231.1|	0	3	0	3	3	2	0	0	3
gi|255550823|ref|XM_002516414.1|	3	0	2	2	0	2	0	3	0
gi|255585557|ref|XM_002533423.1|	7	17	6	18	11	19	6	8	4
gi|255548512|ref|XM_002515267.1|	0	0	0	2	0	0	0	0	0
gi|255541425|ref|XM_002511731.1|	34	38	40	12	11	10	80	46	41
gi|255581679|ref|XM_002531597.1|	25	16	17	33	41	39	25	27	39
gi|255564271|ref|XM_002523087.1|	8	10	6	10	11	2	14	13	0
gi|255582523|ref|XM_002532001.1|	20	52	18	41	6	56	9	45	62
gi|255542351|ref|XM_002512193.1|	0	0	0	3	0	0	0	0	0
gi|255543342|ref|XM_002512688.1|	12	19	19	4	2	6	10	11	13
gi|255556726|ref|XM_002519351.1|	8	10	7	7	6	9	16	5	12
gi|255546412|ref|XM_002514220.1|	3	4	5	3	4	0	6	8	0
gi|255564716|ref|XM_002523307.1|	0	2	0	2	0	0	0	0	0
gi|255573174|ref|XM_002527471.1|	5	3	2	3	2	4	3	4	2
gi|255557902|ref|XM_002519934.1|	14	7	16	9	9	19	14	14	17
gi|255562945|ref|XM_002522432.1|	11	6	6	4	11	6	14	19	19
gi|255543231|ref|XM_002512633.1|	4	5	13	3	0	3	19	21	8
gi|255584817|ref|XM_002533080.1|	29	29	18	33	17	61	14	14	9
gi|255548713|ref|XM_002515367.1|	2	4	0	2	0	0	0	2	0
gi|255560208|ref|XM_002521076.1|	0	0	0	3	0	0	0	2	2
gi|255579565|ref|XM_002530579.1|	60	34	79	36	49	49	37	66	21
gi|255543724|ref|XM_002512879.1|	9	4	7	12	10	25	18	12	0
gi|255579282|ref|XM_002530441.1|	13	4	8	4	2	3	14	14	3
gi|255541897|ref|XM_002511967.1|	2	2	5	6	2	6	4	0	2
gi|255561936|ref|XM_002521931.1|	10	7	20	3	8	7	23	34	13
gi|255578978|ref|XM_002530296.1|	4	2	15	6	9	12	8	6	9
gi|255580636|ref|XM_002531095.1|	0	0	0	2	0	0	0	0	0
gi|255549372|ref|XM_002515694.1|	2	0	3	5	0	0	0	0	0
gi|255547877|ref|XM_002514950.1|	220	446	357	228	154	505	157	293	657
gi|255582093|ref|XM_002531796.1|	20	30	31	17	12	18	19	6	14
gi|255546956|ref|XM_002514490.1|	3	11	0	7	4	8	6	3	0
gi|255538707|ref|XM_002510373.1|	0	0	0	2	0	0	2	0	0
gi|255546810|ref|XM_002514418.1|	0	3	2	3	0	0	0	0	0
gi|255578130|ref|XM_002529889.1|	46	62	68	36	22	44	86	62	40
gi|255547553|ref|XM_002514788.1|	4	8	8	3	3	10	5	7	5
gi|255550677|ref|XM_002516342.1|	31	38	49	16	18	22	48	33	33
gi|255539353|ref|XM_002510696.1|	61	66	103	60	64	56	43	61	39
gi|255568831|ref|XM_002525341.1|	4	10	7	9	2	9	0	0	7
gi|255586853|ref|XM_002533991.1|	0	2	4	4	0	2	0	3	3
gi|255588436|ref|XM_002534559.1|	4	7	0	4	0	8	0	3	0
gi|104489374|gb|AC186747.2|	13	14	17	10	15	12	14	5	13
gi|255537108|ref|XM_002509575.1|	6	4	5	4	4	7	3	6	6
gi|255586455|ref|XM_002533826.1|	0	4	7	3	5	9	3	3	2
gi|255553226|ref|XM_002517610.1|	0	0	0	2	0	2	0	0	0
gi|255553152|ref|XM_002517573.1|	8	7	5	5	8	7	5	5	6
gi|255560294|ref|XM_002521119.1|	5	6	6	4	0	8	0	0	0
gi|255554516|ref|XM_002518251.1|	5	2	4	6	9	0	4	7	5
gi|255548246|ref|XM_002515134.1|	92	99	81	89	107	88	89	72	81
gi|255558293|ref|XM_002520128.1|	0	0	2	3	2	3	2	2	0
gi|134215611|emb|AM270987.1|	285	200	189	454	208	114	125	99	92
gi|255579447|ref|XM_002530521.1|	3	6	3	2	5	7	0	4	0
gi|255570472|ref|XM_002526149.1|	22	24	32	21	12	13	26	13	8
gi|255543269|ref|XM_002512652.1|	139	137	157	83	66	122	65	149	117
gi|255577504|ref|XM_002529585.1|	15	10	6	14	6	15	19	16	8
gi|255580695|ref|XM_002531124.1|	12	26	20	12	12	45	29	21	15
gi|255576261|ref|XM_002528978.1|	92	92	87	72	101	115	102	112	79
gi|255541137|ref|XM_002511587.1|	5	0	4	2	2	8	5	9	3
gi|255584756|ref|XM_002533051.1|	6	6	6	7	8	10	9	6	4
gi|255539474|ref|XM_002510756.1|	0	0	2	3	0	2	4	3	0
gi|255569977|ref|XM_002525906.1|	0	0	0	2	0	0	0	0	0
gi|255555540|ref|XM_002518761.1|	4	0	0	4	0	0	0	0	0
gi|255566392|ref|XM_002524136.1|	26	22	28	24	33	23	61	64	47
gi|255572547|ref|XM_002527162.1|	123	256	182	111	108	285	65	152	218
gi|255571156|ref|XM_002526483.1|	49	93	89	101	116	125	160	133	83
gi|255568180|ref|XM_002525020.1|	18	24	30	9	16	25	7	19	31
gi|255590045|ref|XM_002535114.1|	30	18	14	10	14	16	33	27	15
gi|255546394|ref|XM_002514211.1|	0	3	3	2	4	3	8	2	7
gi|255551510|ref|XM_002516755.1|	0	0	0	3	0	3	11	4	0
gi|255554447|ref|XM_002518217.1|	7	15	11	9	12	12	9	11	0
gi|255548711|ref|XM_002515366.1|	4	5	5	3	0	5	6	7	0
gi|255556658|ref|XM_002519317.1|	20	35	12	29	11	13	29	10	15
gi|255548458|ref|XM_002515240.1|	3	7	5	3	6	3	9	3	8
gi|255539071|ref|XM_002510555.1|	20	11	22	3	15	13	38	56	33
gi|255549027|ref|XM_002515524.1|	4	9	2	3	0	4	7	2	2
gi|255568698|ref|XM_002525275.1|	0	2	0	2	0	0	0	0	2
gi|255574362|ref|XM_002528049.1|	2	0	6	2	0	3	0	0	0
gi|255536820|ref|XM_002509431.1|	32	15	39	3	8	13	26	29	7
gi|255549761|ref|XM_002515886.1|	76	145	110	19	15	125	34	68	29
gi|255538897|ref|XM_002510468.1|	0	0	0	2	0	4	0	0	0
gi|255571603|ref|XM_002526702.1|	12	19	12	23	11	16	4	3	2
gi|255537630|ref|XM_002509836.1|	0	3	4	6	14	15	0	0	0
gi|255548987|ref|XM_002515504.1|	0	0	4	2	2	0	2	0	0
gi|255565955|ref|XM_002523920.1|	156	258	253	188	166	369	367	293	269
gi|255541509|ref|XM_002511773.1|	2	6	5	2	7	5	2	6	9
gi|255546903|ref|XM_002514464.1|	8	5	10	9	6	11	10	4	5
gi|255581479|ref|XM_002531501.1|	0	3	2	3	0	2	0	0	0
gi|255561093|ref|XM_002521513.1|	7	2	12	3	3	0	7	4	2
gi|255561143|ref|XM_002521538.1|	8	10	13	3	4	6	8	5	5
gi|255547423|ref|XM_002514723.1|	4	2	2	3	5	10	4	3	3
gi|255586002|ref|XM_002533625.1|	6	4	5	6	7	4	0	0	2
gi|255546528|ref|XM_002514278.1|	6	2	9	2	0	5	5	4	0
gi|289063353|gb|GF102174.1|	2	8	7	2	2	7	4	12	40
gi|255563617|ref|XM_002522765.1|	6	6	7	2	2	6	4	0	0
gi|255560014|ref|XM_002520980.1|	77	87	121	47	78	158	116	113	100
gi|255553467|ref|XM_002517729.1|	13	11	19	5	6	14	19	16	17
gi|255538367|ref|XM_002510203.1|	14	13	19	8	14	8	16	25	9
gi|255569891|ref|XM_002525863.1|	50	80	87	51	44	74	86	45	48
gi|255561187|ref|XM_002521560.1|	5	2	5	8	5	4	2	2	2
gi|255540272|ref|XM_002511155.1|	2	0	5	8	9	6	3	4	3
gi|255561758|ref|XM_002521843.1|	34	43	41	14	15	27	20	33	33
gi|255583341|ref|XM_002532386.1|	3	4	9	9	4	7	0	2	4
gi|255555726|ref|XM_002518853.1|	33	52	37	35	33	41	17	32	27
gi|255542823|ref|XM_002512429.1|	24	18	19	19	15	14	18	25	19
gi|255552603|ref|XM_002517299.1|	6	16	10	6	6	10	6	13	15
gi|255564495|ref|XM_002523198.1|	29	102	7	34	51	137	6	46	38
gi|255552649|ref|XM_002517322.1|	0	6	9	5	3	5	7	5	3
gi|255538209|ref|XM_002510124.1|	11	8	12	2	0	4	18	9	3
gi|255560316|ref|XM_002521129.1|	0	0	0	2	0	0	0	0	0
gi|255579413|ref|XM_002530505.1|	3	4	0	2	2	2	2	2	0
gi|255537953|ref|XM_002509996.1|	22	28	25	23	23	21	12	11	21
gi|255588211|ref|XM_002534491.1|	8	12	14	8	7	13	10	13	4
gi|255546292|ref|XM_002514160.1|	19	11	19	8	7	3	14	11	10
gi|255547258|ref|XM_002514641.1|	0	4	2	3	0	0	2	0	0
gi|255566848|ref|XM_002524362.1|	0	2	0	4	4	0	5	9	0
gi|255550434|ref|XM_002516222.1|	4	5	4	3	0	4	6	0	2
gi|255553716|ref|XM_002517853.1|	2	4	3	4	2	3	0	5	4
gi|255563245|ref|XM_002522580.1|	19	11	20	8	14	7	16	8	14
gi|255560417|ref|XM_002521178.1|	2	0	0	2	0	0	0	0	2
gi|255539572|ref|XM_002510805.1|	0	0	0	3	0	2	0	0	2
gi|255554928|ref|XM_002518456.1|	4	3	4	3	4	0	5	3	0
gi|255546849|ref|XM_002514437.1|	2	2	0	3	3	2	4	0	2
gi|255542371|ref|XM_002512203.1|	119	134	224	117	119	180	249	155	174
gi|255582669|ref|XM_002532068.1|	2	0	0	2	0	0	3	0	0
gi|255541313|ref|XM_002511675.1|	0	2	3	3	2	0	0	3	0
gi|255576923|ref|XM_002529301.1|	5	0	0	5	7	4	2	2	0
gi|255570281|ref|XM_002526055.1|	0	3	5	4	2	5	4	4	3
gi|255544711|ref|XM_002513371.1|	4	6	7	4	5	2	6	11	4
gi|255555392|ref|XM_002518687.1|	33	22	19	31	26	19	16	19	13
gi|255540740|ref|XM_002511389.1|	2	2	0	2	3	0	0	0	2
gi|255582235|ref|XM_002531864.1|	0	2	2	3	0	5	0	2	5
gi|255556369|ref|XM_002519173.1|	6	5	9	7	0	11	10	10	3
gi|255580107|ref|XM_002530840.1|	47	39	42	17	13	16	63	52	55
gi|255537106|ref|XM_002509574.1|	5	4	3	3	0	4	4	2	0
gi|255540692|ref|XM_002511365.1|	3	5	7	7	9	6	4	4	7
gi|255549395|ref|XM_002515705.1|	10	13	7	12	4	13	13	5	4
gi|255558199|ref|XM_002520081.1|	36	27	26	27	16	33	39	27	16
gi|255547475|ref|XM_002514749.1|	6	3	4	5	4	9	6	2	0
gi|255565825|ref|XM_002523856.1|	12	7	9	9	13	22	7	16	5
gi|255538729|ref|XM_002510384.1|	0	0	3	2	4	2	3	4	3
gi|255540662|ref|XM_002511350.1|	27	31	48	25	34	36	50	44	39
gi|255566075|ref|XM_002523980.1|	16	12	11	23	11	14	14	17	16
gi|255562694|ref|XM_002522307.1|	3	0	5	2	0	0	2	4	0
gi|255545489|ref|XM_002513759.1|	0	4	0	3	0	3	0	0	0
gi|255570415|ref|XM_002526121.1|	6	0	4	5	4	7	5	2	3
gi|255571963|ref|XM_002526877.1|	33	38	44	22	22	32	33	40	36
gi|255564662|ref|XM_002523280.1|	45	26	56	18	39	22	61	69	31
gi|255543023|ref|XM_002512529.1|	4	11	6	9	10	7	11	6	3
gi|442803095|gb|KC189947.1|	311	420	305	317	345	503	217	200	176
gi|255555274|ref|XM_002518628.1|	0	0	0	8	0	2	2	0	0
gi|255560839|ref|XM_002521387.1|	0	0	0	2	0	2	0	0	0
gi|255544424|ref|XM_002513228.1|	0	4	5	2	0	3	4	3	0
gi|255555736|ref|XM_002518858.1|	0	2	4	2	3	0	3	0	3
gi|255563666|ref|XM_002522789.1|	0	0	2	2	3	0	0	2	0
gi|255583343|ref|XM_002532387.1|	4	8	5	2	3	2	2	5	0
gi|255587637|ref|XM_002534292.1|	173	276	307	164	183	288	329	339	347
gi|255581768|ref|XM_002531640.1|	0	0	0	2	0	0	0	0	0
gi|255573753|ref|XM_002527752.1|	4	12	8	7	2	3	36	19	9
gi|255539423|ref|XM_002510731.1|	3	6	3	5	0	4	0	0	0
gi|255584874|ref|XM_002533107.1|	0	0	0	2	0	0	2	0	0
gi|255543057|ref|XM_002512546.1|	3	15	9	3	4	7	5	9	4
gi|255580589|ref|XM_002531073.1|	10	3	14	5	5	12	12	19	17
gi|255568154|ref|XM_002525007.1|	2	0	0	5	0	4	2	2	0
gi|255559291|ref|XM_002520620.1|	0	0	0	2	4	4	0	2	0
gi|255561467|ref|XM_002521698.1|	0	0	0	6	3	4	3	3	0
gi|255565173|ref|XM_002523533.1|	308	387	472	265	304	501	585	663	493
gi|255566378|ref|XM_002524129.1|	89	138	71	80	39	70	72	75	77
gi|255577343|ref|XM_002529506.1|	7	4	0	6	2	8	0	3	0
gi|255550382|ref|XM_002516196.1|	17	25	30	11	18	37	20	27	36
gi|255583035|ref|XM_002532240.1|	47	30	44	39	50	28	74	77	71
gi|255561529|ref|XM_002521729.1|	2	0	2	2	2	2	0	2	0
gi|255584581|ref|XM_002532971.1|	9	11	8	4	3	7	2	4	11
gi|255562449|ref|XM_002522185.1|	30	19	27	29	43	28	28	38	34
gi|255571288|ref|XM_002526548.1|	8	12	10	6	12	6	25	16	9
gi|255586529|ref|XM_002533857.1|	3	0	0	3	0	0	0	0	0
gi|255581604|ref|XM_002531561.1|	14	11	9	5	4	15	13	9	14
gi|170676821|gb|EU391594.1|	85	97	98	100	124	82	129	110	88
gi|255571319|ref|XM_002526563.1|	4	2	5	2	2	3	0	0	0
gi|315307480|gb|HQ650106.1|	2	0	0	3	0	0	0	2	2
gi|255576114|ref|XM_002528906.1|	18	23	33	4	0	4	33	26	13
gi|255548847|ref|XM_002515434.1|	0	0	0	4	2	4	5	0	2
gi|255570399|ref|XM_002526113.1|	73	68	72	60	31	50	49	52	49
gi|255555573|ref|XM_002518777.1|	2	7	2	4	2	7	0	0	4
gi|255580848|ref|XM_002531198.1|	12	18	21	21	20	26	32	30	19
gi|255569105|ref|XM_002525476.1|	0	2	2	2	0	0	0	0	0
gi|255559872|ref|XM_002520909.1|	7	8	14	12	11	12	8	10	2
gi|255566854|ref|XM_002524365.1|	0	4	0	2	0	2	0	0	0
gi|255546516|ref|XM_002514272.1|	2	0	3	3	0	3	3	0	0
gi|255572871|ref|XM_002527322.1|	3	0	0	6	0	2	5	0	0
gi|255551940|ref|XM_002516969.1|	43	41	52	29	45	17	36	39	25
gi|255554673|ref|XM_002518329.1|	3	9	6	6	4	6	5	9	3
gi|255575891|ref|XM_002528797.1|	6	7	9	3	6	9	14	9	2
gi|255541823|ref|XM_002511930.1|	0	2	7	4	4	8	2	6	2
gi|255541905|ref|XM_002511971.1|	156	273	193	137	96	347	260	172	173
gi|255583633|ref|XM_002532526.1|	0	3	0	3	0	0	0	0	2
gi|255583872|ref|XM_002532641.1|	11	14	6	10	6	8	8	15	3
gi|255549484|ref|XM_002515749.1|	5	4	2	2	2	5	2	2	0
gi|255539910|ref|XM_002510974.1|	29	29	40	22	28	47	44	43	30
gi|255555622|ref|XM_002518801.1|	39	47	46	51	30	67	337	306	271
gi|255565379|ref|XM_002523635.1|	5	5	4	5	4	6	4	7	3
gi|255548817|ref|XM_002515419.1|	10	9	7	2	8	4	8	5	5
gi|255567179|ref|XM_002524525.1|	11	6	15	8	14	22	16	12	5
gi|255541791|ref|XM_002511914.1|	18	25	30	20	18	27	50	33	13
gi|255573813|ref|XM_002527780.1|	3	4	5	7	7	5	2	3	3
gi|255541233|ref|XM_002511635.1|	3	2	4	2	0	0	0	0	2
gi|255538655|ref|XM_002510347.1|	0	3	0	2	0	3	0	0	0
gi|255540476|ref|XM_002511257.1|	17	12	22	5	6	10	68	63	16
gi|255587586|ref|XM_002534275.1|	27	33	35	22	39	47	35	33	24
gi|255551748|ref|XM_002516874.1|	3	6	3	4	2	0	0	4	0
gi|255580751|ref|XM_002531151.1|	3	9	2	4	7	6	11	10	3
gi|255546064|ref|XM_002514046.1|	16	22	18	11	18	21	50	54	48
gi|255545041|ref|XM_002513536.1|	84	192	143	107	137	258	20	77	148
gi|255544637|ref|XM_002513334.1|	149	183	173	131	135	137	114	158	128
gi|255546226|ref|XM_002514127.1|	152	123	134	85	49	57	151	83	62
gi|255572534|ref|XM_002527156.1|	2	2	0	3	3	0	0	0	4
gi|255567503|ref|XM_002524685.1|	7	3	5	3	5	2	2	2	6
gi|255567145|ref|XM_002524508.1|	0	0	0	2	0	0	0	0	0
gi|255554914|ref|XM_002518449.1|	0	0	0	2	0	0	0	0	2
gi|255578842|ref|XM_002530230.1|	0	6	3	2	0	0	0	0	0
gi|255564412|ref|XM_002523157.1|	24	21	25	12	8	26	29	18	15
gi|255582070|ref|XM_002531786.1|	52	59	51	82	74	91	31	58	49
gi|255573805|ref|XM_002527776.1|	20	32	27	22	21	32	23	16	6
gi|255577046|ref|XM_002529362.1|	635	697	861	429	460	732	957	785	613
gi|255576468|ref|XM_002529080.1|	0	5	0	2	0	3	2	0	0
gi|255569570|ref|XM_002525705.1|	2	3	2	2	0	3	4	5	8
gi|255551656|ref|XM_002516828.1|	5	5	2	2	2	7	8	3	3
gi|255582408|ref|XM_002531947.1|	39	17	43	9	7	7	57	37	11
gi|255561071|ref|XM_002521502.1|	4	6	7	2	8	5	4	2	3
gi|255546901|ref|XM_002514463.1|	4	6	6	5	3	5	5	5	4
gi|255581024|ref|XM_002531283.1|	2	2	0	2	0	3	0	0	0
gi|255543776|ref|XM_002512905.1|	29	37	25	25	32	76	33	20	20
gi|255544422|ref|XM_002513227.1|	420	651	383	64	60	181	38	25	42
gi|255540788|ref|XM_002511413.1|	20	32	22	12	19	44	15	19	23
gi|255546240|ref|XM_002514134.1|	13	16	21	8	17	10	14	14	7
gi|255542729|ref|XM_002512382.1|	3	2	3	2	2	0	0	0	0
gi|255585065|ref|XM_002533194.1|	8	7	3	8	4	20	5	6	3
gi|255573670|ref|XM_002527711.1|	7	6	4	19	13	16	11	4	3
gi|255575360|ref|XM_002528537.1|	5	5	6	6	3	12	3	9	4
gi|255546288|ref|XM_002514158.1|	136	172	157	84	84	152	99	108	88
gi|255585405|ref|XM_002533352.1|	25	24	28	27	17	35	34	33	19
gi|255561456|ref|XM_002521693.1|	2	7	4	5	3	3	2	0	0
gi|255557904|ref|XM_002519935.1|	7	10	11	4	5	12	6	7	19
gi|255578778|ref|XM_002530201.1|	7	10	15	7	7	13	10	14	10
gi|255547599|ref|XM_002514811.1|	10	13	12	12	6	14	17	13	15
gi|255578956|ref|XM_002530285.1|	4	2	7	5	6	8	8	9	10
gi|255562165|ref|XM_002522045.1|	4	2	2	4	0	2	0	3	3
gi|255581528|ref|XM_002531524.1|	327	435	409	366	164	971	368	490	340
gi|255558829|ref|XM_002520392.1|	0	0	3	5	3	5	0	3	2
gi|255582863|ref|XM_002532158.1|	3	2	3	3	0	2	0	5	5
gi|255566942|ref|XM_002524408.1|	0	2	0	3	0	2	0	0	2
gi|255545713|ref|XM_002513871.1|	7	3	4	9	6	4	12	2	3
gi|255573672|ref|XM_002527712.1|	4	7	5	3	5	4	6	2	4
gi|255543994|ref|XM_002513014.1|	9	0	2	5	7	3	0	5	4
gi|255574817|ref|XM_002528270.1|	2199	2615	2863	3124	660	4117	1711	2119	1852
gi|255557860|ref|XM_002519914.1|	2	0	4	4	0	0	5	2	0
gi|255547771|ref|XM_002514897.1|	3	5	2	3	5	4	5	3	2
gi|255559670|ref|XM_002520809.1|	165	126	204	76	79	125	316	293	158
gi|255546270|ref|XM_002514149.1|	7	6	6	13	11	11	10	12	13
gi|255556819|ref|XM_002519397.1|	0	0	2	2	0	2	0	0	0
gi|255538303|ref|XM_002510171.1|	42	43	55	9	28	31	156	177	92
gi|255573422|ref|XM_002527591.1|	17	8	16	16	23	12	59	65	37
gi|255584846|ref|XM_002533094.1|	0	0	3	2	4	5	0	0	0
gi|255553916|ref|XM_002517953.1|	4	7	7	4	4	6	3	3	2
gi|255558819|ref|XM_002520387.1|	5	11	25	11	20	10	10	12	8
gi|255540316|ref|XM_002511177.1|	2	4	9	3	0	2	0	5	4
gi|255579601|ref|XM_002530596.1|	2	2	3	4	7	6	4	0	2
gi|255536760|ref|XM_002509401.1|	44	51	50	43	42	57	114	44	34
gi|255572758|ref|XM_002527266.1|	4	2	6	6	2	11	3	9	2
gi|255573823|ref|XM_002527785.1|	2	5	0	2	2	2	0	0	0
gi|255560744|ref|XM_002521340.1|	39	57	54	16	29	43	41	41	39
gi|255548759|ref|XM_002515390.1|	14	28	30	13	20	31	23	20	12
gi|255541029|ref|XM_002511533.1|	85	89	110	77	79	71	134	156	129
gi|255583643|ref|XM_002532531.1|	138	176	237	110	133	212	128	182	172
gi|255545358|ref|XM_002513694.1|	7	11	17	4	6	11	17	31	15
gi|255559397|ref|XM_002520673.1|	76	81	100	52	37	85	59	39	50
gi|255547204|ref|XM_002514614.1|	4	4	3	2	0	3	5	4	5
gi|255568781|ref|XM_002525316.1|	6	3	12	2	2	5	13	12	0
gi|255546456|ref|XM_002514242.1|	0	0	5	3	5	3	0	0	3
gi|255549041|ref|XM_002515531.1|	35	65	43	45	48	80	43	53	93
gi|255578152|ref|XM_002529900.1|	4	2	4	4	3	3	7	4	3
gi|255578958|ref|XM_002530286.1|	174	184	232	171	176	198	188	230	169
gi|255555782|ref|XM_002518881.1|	0	0	2	6	0	0	0	0	0
gi|255542565|ref|XM_002512300.1|	14	6	13	4	7	5	10	5	3
gi|255537979|ref|XM_002510009.1|	3	0	7	5	6	7	0	2	7
gi|255581049|ref|XM_002531295.1|	5	2	5	2	0	3	5	5	5
gi|255569085|ref|XM_002525466.1|	5	2	7	2	4	4	4	5	2
gi|255551536|ref|XM_002516768.1|	6	5	5	5	0	3	4	2	3
gi|255569142|ref|XM_002525494.1|	0	0	0	2	0	0	5	0	0
gi|255575356|ref|XM_002528535.1|	2	3	0	3	4	0	0	2	0
gi|255581985|ref|XM_002531745.1|	39	38	37	46	39	22	53	34	48
gi|255558036|ref|XM_002520001.1|	17	15	15	4	5	8	21	17	15
gi|255555762|ref|XM_002518871.1|	0	2	0	8	8	11	10	9	14
gi|255558173|ref|XM_002520068.1|	31	46	46	32	25	71	71	80	101
gi|255547819|ref|XM_002514921.1|	3	4	3	2	0	2	0	5	4
gi|255559125|ref|XM_002520539.1|	2	0	3	2	3	5	0	0	0
gi|52078040|gb|AY725473.1|	45	70	85	41	45	111	73	93	85
gi|255554996|ref|XM_002518490.1|	90	126	146	74	96	143	138	120	116
gi|255553427|ref|XM_002517709.1|	26	26	31	12	13	15	15	18	14
gi|255536942|ref|XM_002509492.1|	3	0	2	2	3	4	3	0	5
gi|255568853|ref|XM_002525352.1|	339	472	456	261	178	463	811	735	622
gi|255556567|ref|XM_002519272.1|	8	12	9	7	4	14	2	5	13
gi|255571341|ref|XM_002526574.1|	0	2	5	2	0	2	4	2	5
gi|255570085|ref|XM_002525959.1|	2	2	3	4	4	2	0	0	3
gi|255541217|ref|XM_002511627.1|	105	85	124	59	54	81	187	82	94
gi|255583543|ref|XM_002532483.1|	50	44	46	44	42	44	43	47	31
gi|255548072|ref|XM_002515047.1|	0	2	4	28	30	31	16	28	31
gi|255565400|ref|XM_002523645.1|	7	5	9	6	3	7	4	0	5
gi|255552538|ref|XM_002517267.1|	9	8	6	2	4	5	11	9	8
gi|255558058|ref|XM_002520012.1|	225	204	223	205	90	206	334	176	188
gi|255544765|ref|XM_002513398.1|	68	79	95	51	51	100	98	113	95
gi|448935730|gb|JX997185.1|	2	12	8	15	9	8	22	15	6
gi|255552072|ref|XM_002517035.1|	13	13	11	21	23	12	15	8	13
gi|255563569|ref|XM_002522741.1|	11	11	11	10	12	17	3	3	0
gi|255552324|ref|XM_002517161.1|	2	0	0	2	0	0	6	0	2
gi|255541335|ref|XM_002511686.1|	3	0	5	4	9	7	0	5	2
gi|255558565|ref|XM_002520262.1|	11	12	17	31	32	63	309	392	253
gi|255565494|ref|XM_002523692.1|	3	9	5	6	6	12	14	7	11
gi|255559234|ref|XM_002520592.1|	16	27	27	21	21	54	29	29	28
gi|255539151|ref|XM_002510595.1|	31	24	37	5	2	15	32	21	3
gi|255545039|ref|XM_002513535.1|	3	2	2	3	0	0	0	0	0
gi|255568529|ref|XM_002525193.1|	111	84	98	89	94	78	65	80	66
gi|255554892|ref|XM_002518438.1|	3	0	3	2	5	3	4	0	3
gi|255555436|ref|XM_002518709.1|	4	9	6	2	3	4	3	6	8
gi|255582598|ref|XM_002532035.1|	22	34	25	20	22	27	11	25	30
gi|255573205|ref|XM_002527486.1|	29	29	41	24	29	53	28	42	26
gi|548942826|emb|JB352068.1|	9	0	6	4	8	5	13	13	6
gi|255563813|ref|XM_002522862.1|	7	4	7	6	8	9	13	6	3
gi|255540268|ref|XM_002511153.1|	18	22	28	12	22	28	14	11	9
gi|255578669|ref|XM_002530149.1|	0	4	0	4	0	0	0	0	0
gi|255557978|ref|XM_002519972.1|	13	8	8	14	15	15	19	10	6
gi|255548408|ref|XM_002515215.1|	11	14	13	11	8	10	18	7	10
gi|255541579|ref|XM_002511808.1|	3	5	2	6	2	2	0	0	2
gi|255557650|ref|XM_002519809.1|	17	19	18	25	15	24	25	22	12
gi|55417891|dbj|BA000014.8|	12767	12941	9678	14922	10608	13002	8323	6945	7650
gi|255541661|ref|XM_002511849.1|	0	0	0	2	0	0	0	0	0
gi|255587083|ref|XM_002534083.1|	0	0	0	2	0	0	0	0	0
gi|255543101|ref|XM_002512568.1|	8	7	9	4	7	8	5	8	7
gi|255555928|ref|XM_002518954.1|	2	6	12	4	7	8	4	2	2
gi|255577838|ref|XM_002529747.1|	5	18	14	8	8	23	27	22	19
gi|255569380|ref|XM_002525612.1|	6	3	3	2	0	0	10	3	0
gi|255569224|ref|XM_002525535.1|	36	20	42	16	27	22	46	43	32
gi|255564127|ref|XM_002523015.1|	617	666	754	419	497	939	825	845	676
gi|255551047|ref|XM_002516526.1|	5	7	11	7	10	9	13	9	3
gi|255568058|ref|XM_002524960.1|	5	3	5	4	0	3	2	0	0
gi|255552982|ref|XM_002517488.1|	4	6	3	7	6	12	4	3	0
gi|255578173|ref|XM_002529910.1|	0	3	2	4	0	10	3	3	0
gi|255573118|ref|XM_002527443.1|	15	34	23	18	27	25	9	17	25
gi|255540400|ref|XM_002511219.1|	2	4	5	6	0	6	0	2	0
gi|255571019|ref|XM_002526415.1|	17	20	25	22	17	10	18	38	40
gi|255548827|ref|XM_002515424.1|	0	0	0	2	0	0	0	0	0
gi|255552188|ref|XM_002517093.1|	4	4	2	3	5	2	10	0	2
gi|255567791|ref|XM_002524828.1|	0	2	0	3	0	0	0	0	0
gi|255565662|ref|XM_002523775.1|	74	89	116	67	60	84	87	101	85
gi|255579117|ref|XM_002530361.1|	6	14	12	2	5	8	3	6	10
gi|255545173|ref|XM_002513602.1|	37	67	74	50	38	89	58	30	31
gi|255564437|ref|XM_002523169.1|	0	0	5	2	0	0	4	2	0
gi|255554834|ref|XM_002518409.1|	37	37	32	17	22	31	40	54	45
gi|255584830|ref|XM_002533086.1|	0	0	0	2	0	0	0	0	0
gi|255561926|ref|XM_002521926.1|	114	128	115	79	41	105	193	138	110
gi|255557557|ref|XM_002519763.1|	0	3	0	3	3	3	2	0	0
gi|255561227|ref|XM_002521579.1|	5	6	5	2	0	2	6	6	4
gi|255546432|ref|XM_002514230.1|	0	0	3	2	2	0	3	6	0
gi|548939301|emb|JB348542.1|	57	102	72	291	238	230	149	151	245
gi|255573636|ref|XM_002527695.1|	56	62	64	48	38	97	96	55	71
gi|255552707|ref|XM_002517351.1|	10	11	8	8	11	11	14	14	17
gi|255550292|ref|XM_002516151.1|	41	55	92	40	71	90	56	65	56
gi|255559860|ref|XM_002520903.1|	0	0	0	2	0	0	0	0	0
gi|255547739|ref|XM_002514881.1|	31	33	55	21	22	49	37	30	10
gi|255540734|ref|XM_002511386.1|	3	0	2	2	0	0	0	0	0
gi|255582744|ref|XM_002532103.1|	15	10	16	10	12	14	36	27	12
gi|255558687|ref|XM_002520322.1|	4	2	4	3	9	0	3	5	2
gi|255540082|ref|XM_002511060.1|	9	12	13	13	15	18	13	10	11
gi|255546340|ref|XM_002514184.1|	10	0	6	5	3	2	2	4	2
gi|255550098|ref|XM_002516054.1|	5	4	11	9	6	5	2	3	0
gi|255561648|ref|XM_002521788.1|	5	3	9	2	5	8	8	0	6
gi|255582571|ref|XM_002532023.1|	15	20	30	6	4	18	16	20	10
gi|255579036|ref|XM_002530324.1|	6	0	5	2	0	2	0	0	0
gi|255543179|ref|XM_002512607.1|	51	58	67	30	26	61	77	33	29
gi|255575121|ref|XM_002528420.1|	87	76	102	69	66	98	58	70	51
gi|255587213|ref|XM_002534137.1|	7	5	8	2	5	4	19	11	9
gi|255551556|ref|XM_002516778.1|	7	13	16	11	10	11	25	9	3
gi|255561968|ref|XM_002521947.1|	0	0	0	2	0	0	2	0	0
gi|255571702|ref|XM_002526749.1|	13	26	29	24	23	35	14	14	22
gi|255548557|ref|XM_002515289.1|	0	0	0	2	0	0	0	0	0
gi|255545455|ref|XM_002513742.1|	108	167	173	64	60	168	56	73	102
gi|195963832|gb|EU878554.1|	8	15	6	6	7	15	13	16	10
gi|255565183|ref|XM_002523538.1|	0	8	9	3	5	12	3	4	2
gi|255553066|ref|XM_002517530.1|	39	64	95	55	73	95	36	54	127
gi|255541043|ref|XM_002511540.1|	34	43	46	22	31	43	54	80	50
gi|255575071|ref|XM_002528395.1|	15	5	10	3	3	5	11	13	9
gi|255557466|ref|XM_002519718.1|	6	2	7	2	2	0	2	4	0
gi|255564235|ref|XM_002523069.1|	0	0	2	2	4	0	4	2	0
gi|255566459|ref|XM_002524169.1|	10	15	12	15	13	12	18	19	28
gi|255575125|ref|XM_002528422.1|	4	3	2	3	2	4	0	0	0
gi|255567132|ref|XM_002524502.1|	6	2	5	3	3	6	2	3	2
gi|255573225|ref|XM_002527496.1|	8	4	5	7	7	2	5	6	0
gi|255584145|ref|XM_002532767.1|	21	24	20	9	28	35	10	11	11
gi|255541655|ref|XM_002511846.1|	0	0	0	3	0	0	3	0	0
gi|255577519|ref|XM_002529592.1|	3	0	0	6	0	2	0	4	6
gi|255557996|ref|XM_002519981.1|	71	63	121	20	22	30	99	122	48
gi|255584857|ref|XM_002533099.1|	0	0	0	5	4	4	6	3	5
gi|255566156|ref|XM_002524020.1|	2	9	8	4	9	2	9	5	3
gi|255586210|ref|XM_002533717.1|	54	42	47	48	37	49	151	92	93
gi|255570212|ref|XM_002526021.1|	70	61	52	84	93	47	145	114	98
gi|255544231|ref|XM_002513132.1|	0	3	2	2	3	3	0	2	3
gi|255544100|ref|XM_002513067.1|	4	2	8	2	2	3	0	3	0
gi|255555858|ref|XM_002518919.1|	0	0	2	2	0	2	0	4	0
gi|255553168|ref|XM_002517581.1|	9	11	8	10	13	13	18	20	17
gi|255579693|ref|XM_002530640.1|	3	5	10	6	7	9	2	9	4
gi|255549417|ref|XM_002515716.1|	0	2	2	3	3	5	0	0	3
gi|255563479|ref|XM_002522696.1|	0	0	2	6	0	4	0	0	0
gi|255582867|ref|XM_002532160.1|	10	3	6	4	7	4	7	13	0
gi|255567306|ref|XM_002524588.1|	0	3	0	2	2	2	0	0	0
gi|255558607|ref|XM_002520283.1|	206	306	276	189	230	547	268	353	324
gi|255583178|ref|XM_002532309.1|	0	3	0	2	5	0	0	0	0
gi|255548891|ref|XM_002515456.1|	2	2	3	4	5	9	12	6	3
gi|255539217|ref|XM_002510628.1|	3	4	0	3	0	3	2	3	0
gi|255562247|ref|XM_002522086.1|	0	0	0	2	0	0	2	3	0
gi|255578528|ref|XM_002530082.1|	20	27	17	18	37	22	9	14	20
gi|255578344|ref|XM_002529993.1|	103	88	131	79	98	83	117	141	117
gi|255585669|ref|XM_002533474.1|	13	8	24	19	21	21	21	34	24
gi|255585351|ref|XM_002533327.1|	12	9	17	7	12	30	7	8	6
gi|255566487|ref|XM_002524183.1|	2	3	3	5	0	0	0	0	4
gi|255576529|ref|XM_002529110.1|	7	6	16	9	12	9	4	4	0
gi|255548715|ref|XM_002515368.1|	203	209	345	196	196	331	499	452	393
gi|255579887|ref|XM_002530734.1|	2	6	5	6	3	11	15	8	6
gi|255558569|ref|XM_002520264.1|	4	4	0	5	5	10	4	8	2
gi|255579856|ref|XM_002530719.1|	0	5	2	4	3	2	0	3	0
gi|255549525|ref|XM_002515769.1|	0	5	3	2	0	0	2	0	0
gi|255546637|ref|XM_002514332.1|	12	10	10	13	22	16	18	26	14
gi|255551456|ref|XM_002516728.1|	7	6	11	6	4	4	17	7	7
gi|255537236|ref|XM_002509639.1|	2	6	2	8	0	12	4	14	5
gi|255552561|ref|XM_002517278.1|	0	3	0	2	0	0	0	0	0
gi|255559427|ref|XM_002520688.1|	65	74	80	31	39	47	101	104	79
gi|255569026|ref|XM_002525437.1|	9	2	6	4	2	3	12	0	2
gi|255538409|ref|XM_002510224.1|	5	0	2	5	2	5	8	2	0
gi|255542451|ref|XM_002512243.1|	4	0	5	2	0	3	4	2	3
gi|255578547|ref|XM_002530091.1|	0	0	0	3	0	0	0	0	2
gi|255566130|ref|XM_002524007.1|	5	12	7	7	4	9	20	8	3
gi|255558365|ref|XM_002520164.1|	0	0	0	2	0	2	2	0	0
gi|255567370|ref|XM_002524619.1|	0	0	0	2	0	0	0	0	0
gi|255575030|ref|XM_002528375.1|	0	0	0	2	0	0	0	0	0
gi|255586904|ref|XM_002534011.1|	2	6	6	2	0	2	3	6	19
gi|255545731|ref|XM_002513880.1|	16	16	12	8	6	9	24	24	31
gi|255543700|ref|XM_002512867.1|	9	27	8	6	3	2	15	2	31
gi|255579816|ref|XM_002530700.1|	383	585	601	446	380	698	594	498	404
gi|255586765|ref|XM_002533956.1|	18	23	22	22	16	25	24	24	11
gi|255566743|ref|XM_002524310.1|	3	14	0	5	9	19	13	6	7
gi|255558957|ref|XM_002520456.1|	0	3	3	3	0	4	2	2	0
gi|255559273|ref|XM_002520611.1|	3	2	3	2	3	2	0	0	0
gi|255554149|ref|XM_002518069.1|	5	4	6	5	6	10	5	7	2
gi|255543618|ref|XM_002512826.1|	33	68	55	22	25	31	32	41	64
gi|255541573|ref|XM_002511805.1|	6	4	16	6	7	14	8	9	5
gi|255545087|ref|XM_002513559.1|	2	0	2	5	5	0	2	3	3
gi|255573608|ref|XM_002527681.1|	2	5	0	2	5	0	0	2	3
gi|255584993|ref|XM_002533162.1|	12	16	11	15	8	20	15	7	6
gi|255541799|ref|XM_002511918.1|	0	9	0	2	5	8	4	7	0
gi|255579999|ref|XM_002530788.1|	413	554	600	393	412	487	407	552	372
gi|255546631|ref|XM_002514329.1|	0	0	0	2	9	6	2	0	2
gi|255540856|ref|XM_002511447.1|	7	6	10	10	8	14	13	16	4
gi|255547923|ref|XM_002514973.1|	0	0	4	2	0	0	3	3	0
gi|255582938|ref|XM_002532194.1|	6	16	8	4	11	8	5	7	6
gi|255568787|ref|XM_002525319.1|	4	15	9	7	6	12	5	15	10
gi|255572482|ref|XM_002527130.1|	5	4	3	7	4	3	3	4	10
gi|255547350|ref|XM_002514687.1|	8	11	13	8	11	17	12	9	12
gi|255553142|ref|XM_002517568.1|	3	5	12	4	4	7	9	16	4
gi|255541471|ref|XM_002511754.1|	7	5	3	4	0	5	0	2	0
gi|255555980|ref|XM_002518979.1|	374	335	392	302	342	324	480	325	276
gi|255538625|ref|XM_002510332.1|	467	706	731	700	649	859	556	1093	1771
gi|255573880|ref|XM_002527813.1|	3	4	7	4	3	10	21	21	15
gi|255577892|ref|XM_002529773.1|	3	7	4	3	3	10	6	9	5
gi|255549390|ref|XM_002515703.1|	0	6	3	3	0	7	7	25	27
gi|255543314|ref|XM_002512674.1|	3	0	0	3	0	3	0	0	0
gi|255583147|ref|XM_002532294.1|	35	37	34	26	21	57	49	62	50
gi|255539247|ref|XM_002510643.1|	302	230	249	210	226	174	184	173	125
gi|255542517|ref|XM_002512276.1|	2	3	4	4	2	3	0	0	6
gi|448935014|gb|JX997183.1|	29	27	15	62	14	16	23	4	21
gi|255585298|ref|XM_002533302.1|	0	2	2	3	0	2	0	3	0
gi|255581540|ref|XM_002531530.1|	120	141	153	71	89	154	112	159	86
gi|255575270|ref|XM_002528493.1|	0	0	4	2	12	4	4	2	3
gi|255556335|ref|XM_002519156.1|	2	8	5	12	9	17	7	2	7
gi|255577695|ref|XM_002529678.1|	15	17	25	22	23	28	18	19	15
gi|255576986|ref|XM_002529332.1|	6	5	12	7	0	0	3	8	4
gi|255545507|ref|XM_002513768.1|	40	55	28	30	30	60	11	32	21
gi|255558865|ref|XM_002520410.1|	0	3	0	4	2	0	0	0	0
gi|255578954|ref|XM_002530284.1|	5	5	4	5	2	6	8	10	11
gi|255544623|ref|XM_002513327.1|	37	60	60	34	49	88	49	58	50
gi|255576057|ref|XM_002528878.1|	2	5	3	3	3	7	2	0	2
gi|255567155|ref|XM_002524513.1|	35	28	40	16	19	30	68	80	64
gi|255584701|ref|XM_002533026.1|	5	3	2	2	3	0	3	5	4
gi|255572647|ref|XM_002527211.1|	88	96	167	83	125	89	218	123	123
gi|255576142|ref|XM_002528920.1|	0	2	2	4	3	2	2	0	0
gi|255547316|ref|XM_002514670.1|	2	4	11	7	3	6	10	7	7
gi|255561930|ref|XM_002521928.1|	3	3	3	14	12	24	0	3	0
gi|255571005|ref|XM_002526408.1|	2	0	3	2	0	3	0	0	0
gi|255538659|ref|XM_002510349.1|	38	55	55	24	31	49	46	37	55
gi|255577278|ref|XM_002529475.1|	0	2	0	3	0	2	0	0	0
gi|255563890|ref|XM_002522899.1|	5	5	5	3	3	2	0	4	3
gi|255579910|ref|XM_002530745.1|	8	14	14	13	7	11	5	13	28
gi|255560184|ref|XM_002521064.1|	4	15	7	6	5	7	9	6	7
gi|255553372|ref|XM_002517682.1|	5	0	5	8	2	6	4	0	4
gi|255539041|ref|XM_002510540.1|	0	3	3	7	7	3	5	4	4
gi|255582383|ref|XM_002531935.1|	0	3	2	5	0	0	3	2	3
gi|255587954|ref|XM_002534406.1|	34	49	47	24	34	64	97	109	75
gi|255572093|ref|XM_002526941.1|	170	219	204	140	191	374	562	678	507
gi|255542325|ref|XM_002512180.1|	20	15	23	9	18	13	26	15	12
gi|255556763|ref|XM_002519369.1|	5	7	7	4	7	12	3	3	3
gi|255557974|ref|XM_002519970.1|	40	42	78	36	38	53	88	112	91
gi|255562867|ref|XM_002522393.1|	0	0	0	2	0	0	0	0	0
gi|255569919|ref|XM_002525877.1|	31	53	41	44	46	73	63	58	71
gi|255550186|ref|XM_002516098.1|	5	4	8	4	0	3	3	2	0
gi|170676819|gb|EU391593.1|	422	303	313	494	367	267	415	293	304
gi|255581642|ref|XM_002531579.1|	4	0	2	4	3	8	6	2	3
gi|255539662|ref|XM_002510850.1|	4	10	9	12	4	5	14	10	3
gi|255564277|ref|XM_002523090.1|	80	84	86	48	63	134	65	132	141
gi|255567974|ref|XM_002524919.1|	6	5	4	4	4	7	6	5	2
gi|448929138|gb|JX997166.1|	65	55	45	103	53	19	64	29	50
gi|255589585|ref|XM_002534967.1|	7	7	11	7	8	4	7	8	4
gi|226958294|gb|GF100463.1|	161	176	181	138	149	227	127	171	84
gi|255550380|ref|XM_002516195.1|	313	349	385	318	335	334	697	727	737
gi|255579589|ref|XM_002530590.1|	116	116	164	63	86	103	199	195	129
gi|255569584|ref|XM_002525712.1|	9	11	15	2	4	5	37	26	5
gi|255551176|ref|XM_002516590.1|	2	9	4	2	2	6	5	6	9
gi|255547925|ref|XM_002514974.1|	5	3	8	2	2	5	8	2	4
gi|255538935|ref|XM_002510487.1|	70	121	100	63	65	103	45	144	153
gi|255537806|ref|XM_002509924.1|	25	36	36	29	34	45	26	23	13
gi|255552677|ref|XM_002517336.1|	9	10	7	7	8	11	8	8	12
gi|255546705|ref|XM_002514366.1|	4	19	20	8	2	9	3	12	7
gi|255564394|ref|XM_002523148.1|	2	5	0	4	5	2	0	0	0
gi|255566260|ref|XM_002524072.1|	10	11	13	10	10	8	10	9	5
gi|255576520|ref|XM_002529106.1|	2	3	7	9	10	4	10	0	5
gi|255575119|ref|XM_002528419.1|	5	4	11	5	3	8	9	2	4
gi|255540586|ref|XM_002511312.1|	2	2	2	2	0	4	0	5	0
gi|255569886|ref|XM_002525861.1|	49	109	90	52	72	147	58	103	160
gi|255539730|ref|XM_002510884.1|	66	65	54	48	32	55	119	56	69
gi|255543556|ref|XM_002512795.1|	11	10	10	10	11	14	16	8	10
gi|255578602|ref|XM_002530117.1|	44	51	61	16	10	31	49	52	22
gi|255560373|ref|XM_002521156.1|	20	36	28	18	6	27	5	31	34
gi|255569947|ref|XM_002525891.1|	11	27	8	18	18	38	2	5	3
gi|255572025|ref|XM_002526908.1|	2	0	2	3	0	0	4	0	0
gi|255555672|ref|XM_002518826.1|	41	61	57	49	50	73	53	84	75
gi|255587068|ref|XM_002534076.1|	17	8	26	4	12	4	5	9	12
gi|255578808|ref|XM_002530215.1|	4	3	6	3	2	0	2	4	3
gi|255543762|ref|XM_002512898.1|	2	0	0	2	0	0	0	0	0
gi|255541027|ref|XM_002511532.1|	24	60	37	57	20	26	9	13	40
gi|255538921|ref|XM_002510480.1|	14	7	4	12	10	8	17	6	12
gi|255566711|ref|XM_002524294.1|	0	0	0	2	0	2	0	0	0
gi|255542315|ref|XM_002512175.1|	14	14	25	19	11	15	14	24	26
gi|255584891|ref|XM_002533115.1|	2	0	2	3	0	2	3	0	2
gi|255572348|ref|XM_002527067.1|	7	3	4	2	3	5	0	5	2
gi|255544915|ref|XM_002513473.1|	6	6	13	4	4	8	27	23	9
gi|255540396|ref|XM_002511217.1|	3	4	5	7	4	7	8	6	3
gi|255582791|ref|XM_002532124.1|	8	6	2	7	7	7	2	6	5
gi|255575868|ref|XM_002528786.1|	0	2	0	3	0	0	0	0	0
gi|255565279|ref|XM_002523586.1|	2	3	6	3	6	3	4	3	8
gi|255537532|ref|XM_002509787.1|	2	6	0	2	0	2	0	0	0
gi|255573013|ref|XM_002527391.1|	2	0	3	4	0	0	6	2	0
gi|255553459|ref|XM_002517725.1|	13	17	21	12	0	8	24	14	9
gi|12063652|gb|AE005173.1|	13793	13910	12337	13848	7554	10529	11245	6533	8816
gi|255581553|ref|XM_002531536.1|	3	5	5	6	2	13	23	21	12
gi|255549795|ref|XM_002515903.1|	2	8	5	12	5	24	5	4	10
gi|255574174|ref|XM_002527957.1|	14	12	19	4	8	15	7	11	14
gi|255571482|ref|XM_002526643.1|	0	0	0	2	0	0	0	0	0
gi|255560320|ref|XM_002521131.1|	0	0	0	2	3	0	0	3	4
gi|255568947|ref|XM_002525398.1|	23	16	23	6	3	11	25	14	8
gi|255587796|ref|XM_002534353.1|	3	6	7	8	2	2	5	2	2
gi|255577018|ref|XM_002529348.1|	5	13	11	11	4	12	2	3	5
gi|255543001|ref|XM_002512518.1|	7	11	7	5	8	3	16	3	0
gi|255574291|ref|XM_002528014.1|	0	2	0	5	0	4	2	0	3
gi|255562700|ref|XM_002522310.1|	0	4	6	5	5	6	7	2	0
gi|255580877|ref|XM_002531212.1|	6	8	6	10	4	5	3	4	0
gi|255570427|ref|XM_002526127.1|	17	14	19	6	9	10	8	13	0
gi|255560302|ref|XM_002521122.1|	6	18	8	10	12	13	2	5	8
gi|255569378|ref|XM_002525611.1|	0	0	0	2	4	3	0	3	0
gi|255544255|ref|XM_002513144.1|	2	0	0	2	0	0	0	3	0
gi|255537324|ref|XM_002509683.1|	42	52	58	43	41	68	46	42	42
gi|255580452|ref|XM_002531006.1|	4	2	4	2	8	7	2	0	0
gi|255550444|ref|XM_002516227.1|	10	10	20	2	4	6	8	17	18
gi|255583122|ref|XM_002532282.1|	4	3	9	2	2	6	0	3	3
gi|255562061|ref|XM_002521993.1|	2	2	0	2	0	2	0	2	0
gi|255570957|ref|XM_002526384.1|	11	10	8	4	10	22	15	11	8
gi|255553222|ref|XM_002517608.1|	2	0	5	2	0	0	0	0	0
gi|255558987|ref|XM_002520471.1|	0	2	0	3	0	0	0	0	0
gi|255561191|ref|XM_002521562.1|	5	4	5	4	3	6	7	2	3
gi|255537646|ref|XM_002509844.1|	21	26	44	14	18	43	43	28	36
gi|255585027|ref|XM_002533178.1|	3	2	5	4	0	4	3	5	2
gi|255551630|ref|XM_002516815.1|	36	104	76	43	48	102	28	55	125
gi|255547891|ref|XM_002514957.1|	2	2	3	2	0	5	4	0	0
gi|255551964|ref|XM_002516981.1|	8	6	7	7	11	15	5	6	4
gi|255578159|ref|XM_002529903.1|	6	11	5	4	7	15	4	6	0
gi|255543964|ref|XM_002512999.1|	70	45	75	37	72	59	91	107	65
gi|255560933|ref|XM_002521434.1|	8	2	5	6	0	4	9	8	5
gi|255575464|ref|XM_002528588.1|	12	17	9	13	14	24	6	5	8
gi|255548615|ref|XM_002515318.1|	5	6	0	4	3	3	4	4	8
gi|255536978|ref|XM_002509510.1|	0	2	4	4	0	0	7	2	3
gi|255570975|ref|XM_002526393.1|	7	4	8	4	0	4	9	2	2
gi|255579616|ref|XM_002530603.1|	6	5	5	2	3	3	9	5	2
gi|255542337|ref|XM_002512186.1|	15	10	8	7	10	11	16	2	5
gi|255553262|ref|XM_002517628.1|	0	3	3	7	6	6	0	7	0
gi|255541817|ref|XM_002511927.1|	2	5	11	2	4	4	4	7	10
gi|255545316|ref|XM_002513673.1|	6	0	2	7	5	0	6	4	2
gi|255586031|ref|XM_002533638.1|	19	8	19	12	18	13	25	37	7
gi|255564406|ref|XM_002523154.1|	3	3	13	7	6	3	5	3	2
gi|255576218|ref|XM_002528957.1|	3	0	2	3	0	2	5	3	0
gi|255558815|ref|XM_002520385.1|	47	62	37	21	14	60	90	54	66
gi|255544000|ref|XM_002513017.1|	2	2	2	6	9	8	0	5	5
gi|255543197|ref|XM_002512616.1|	3	0	0	4	5	4	0	0	0
gi|255580676|ref|XM_002531115.1|	11	7	19	3	3	8	14	19	16
gi|255585242|ref|XM_002533277.1|	2	10	2	6	5	11	6	8	6
gi|255565058|ref|XM_002523476.1|	19	17	20	12	9	20	32	22	14
gi|255546472|ref|XM_002514250.1|	2	2	2	2	3	5	2	6	0
gi|255561382|ref|XM_002521656.1|	7	2	5	12	3	3	3	3	10
gi|255561103|ref|XM_002521518.1|	25	44	45	22	32	83	87	107	104
gi|255583951|ref|XM_002532677.1|	3	2	4	2	0	5	0	4	2
gi|311371253|emb|HI543110.1|	252	357	205	352	236	281	336	302	329
gi|255582137|ref|XM_002531817.1|	0	0	0	2	0	2	0	0	0
gi|255581296|ref|XM_002531413.1|	29	72	53	30	40	108	69	85	73
gi|255570225|ref|XM_002526027.1|	8	5	7	3	4	5	5	0	4
gi|255576931|ref|XM_002529305.1|	5	5	0	4	2	6	0	4	0
gi|255556767|ref|XM_002519371.1|	137	110	169	189	140	202	192	191	193
gi|255580802|ref|XM_002531176.1|	78	127	99	70	74	161	42	101	199
gi|255568437|ref|XM_002525147.1|	0	0	0	2	2	4	2	0	0
gi|255559668|ref|XM_002520808.1|	9	15	8	8	6	9	4	6	13
gi|255556461|ref|XM_002519219.1|	4	4	0	8	6	13	3	4	0
gi|255561167|ref|XM_002521550.1|	20	39	35	40	45	105	88	75	69
gi|255566497|ref|XM_002524188.1|	8	17	12	10	8	13	0	11	17
gi|255565680|ref|XM_002523784.1|	12	21	12	12	7	24	12	9	7
gi|255566671|ref|XM_002524274.1|	6	2	0	3	0	4	0	4	3
gi|255557029|ref|XM_002519502.1|	5	4	13	3	4	7	14	24	10
gi|255550689|ref|XM_002516348.1|	3	4	5	2	0	0	5	3	2
gi|255571191|ref|XM_002526500.1|	5	3	3	7	4	5	5	0	2
gi|255538239|ref|XM_002510139.1|	20	34	25	17	21	21	11	16	9
gi|255560644|ref|XM_002521290.1|	45	73	57	29	49	97	40	87	121
gi|255537536|ref|XM_002509789.1|	5	2	4	3	0	5	2	3	0
gi|448925430|gb|JX997155.1|	8	16	9	23	4	18	5	5	14
gi|255537804|ref|XM_002509923.1|	7	12	10	8	3	2	18	15	7
gi|255564157|ref|XM_002523030.1|	14	19	17	11	15	30	20	15	26
gi|255544134|ref|XM_002513084.1|	0	3	5	2	6	5	4	4	2
gi|255564113|ref|XM_002523008.1|	4	12	7	6	0	5	8	4	3
gi|255584651|ref|XM_002533003.1|	0	0	0	2	0	0	0	0	0
gi|255585375|ref|XM_002533338.1|	0	0	0	2	0	0	0	0	0
gi|255550685|ref|XM_002516346.1|	45	82	81	26	45	128	76	86	69
gi|255585913|ref|XM_002533584.1|	2	4	3	2	2	10	7	2	0
gi|255580685|ref|XM_002531119.1|	3	9	0	6	6	5	2	2	0
gi|255571030|ref|XM_002526420.1|	17	41	20	17	22	45	40	42	55
gi|255543434|ref|XM_002512734.1|	3	0	0	2	0	0	4	0	3
gi|255574285|ref|XM_002528011.1|	0	0	0	2	0	0	0	0	0
gi|255582632|ref|XM_002532051.1|	36	53	39	37	5	46	66	71	52
gi|255577939|ref|XM_002529796.1|	2	8	2	2	2	8	8	6	2
gi|255588176|ref|XM_002534477.1|	4	0	4	4	5	5	8	6	4
gi|255555410|ref|XM_002518696.1|	2	2	0	6	3	0	2	2	7
gi|255561267|ref|XM_002521599.1|	2	0	3	5	6	0	3	2	0
gi|255587176|ref|XM_002534120.1|	7	3	5	4	5	14	2	4	0
gi|255584607|ref|XM_002532982.1|	7	3	7	3	2	0	6	2	2
gi|255583468|ref|XM_002532447.1|	2	9	9	4	4	17	7	7	9
gi|255545282|ref|XM_002513656.1|	39	54	49	26	52	58	47	49	36
gi|255539932|ref|XM_002510985.1|	0	0	0	2	0	0	0	0	0
gi|255579622|ref|XM_002530606.1|	7	13	10	4	6	10	9	3	4
gi|255565259|ref|XM_002523576.1|	6	17	5	3	2	15	3	7	13
gi|255577357|ref|XM_002529513.1|	0	0	5	2	2	7	0	0	0
gi|255571136|ref|XM_002526473.1|	10	15	31	8	9	14	17	13	9
gi|255562073|ref|XM_002521999.1|	10	4	7	6	4	8	10	2	3
gi|255565951|ref|XM_002523918.1|	0	0	0	2	0	0	0	0	0
gi|255544130|ref|XM_002513082.1|	0	0	0	2	0	0	0	0	0
gi|255567499|ref|XM_002524683.1|	4	0	5	2	2	3	3	0	0
gi|255559672|ref|XM_002520810.1|	1424	1183	1804	1288	1339	1992	1656	1807	844
gi|255570237|ref|XM_002526033.1|	0	0	0	2	0	0	0	0	0
gi|255580846|ref|XM_002531197.1|	50	59	47	43	25	48	64	19	18
gi|255568156|ref|XM_002525008.1|	32	74	76	39	50	107	86	101	188
gi|255584241|ref|XM_002532813.1|	4	0	2	4	8	2	0	4	0
gi|255559069|ref|XM_002520511.1|	4	0	2	3	3	0	0	0	4
gi|255551320|ref|XM_002516661.1|	2	4	6	2	3	0	5	0	3
gi|255567063|ref|XM_002524468.1|	0	0	0	3	3	3	2	2	2
gi|255549624|ref|XM_002515818.1|	12	8	10	7	3	4	8	9	8
gi|255546062|ref|XM_002514045.1|	9	7	12	3	8	9	18	12	12
gi|255567698|ref|XM_002524782.1|	19	27	26	14	17	34	31	32	19
gi|255570638|ref|XM_002526229.1|	9	16	21	7	6	7	9	14	2
gi|255547208|ref|XM_002514616.1|	7	0	4	3	2	5	7	5	3
gi|255564849|ref|XM_002523373.1|	0	2	3	3	5	2	7	14	5
gi|255559355|ref|XM_002520652.1|	0	2	0	3	3	5	0	0	0
gi|255574193|ref|XM_002527966.1|	0	2	4	2	0	3	0	0	0
gi|255583875|ref|XM_002532642.1|	16	9	25	8	13	12	16	19	9
gi|255537514|ref|XM_002509778.1|	0	0	0	2	0	2	0	0	0
gi|255563881|ref|XM_002522895.1|	11	12	15	7	4	9	16	12	9
gi|255575812|ref|XM_002528759.1|	97	156	114	155	121	338	63	61	48
gi|1938235|emb|Y08996.1|	1363	1825	1278	1169	1037	971	854	1490	2134
gi|255547170|ref|XM_002514597.1|	212	246	264	167	189	303	324	442	335
gi|255539357|ref|XM_002510698.1|	15	16	22	2	2	0	56	75	37
gi|255554756|ref|XM_002518370.1|	208	222	308	148	185	211	300	366	258
gi|255565296|ref|XM_002523594.1|	5	2	4	3	2	9	0	0	0
gi|255549851|ref|XM_002515931.1|	0	0	9	2	2	0	3	2	2
gi|255542833|ref|XM_002512434.1|	26	17	16	9	15	17	17	10	12
gi|255566737|ref|XM_002524307.1|	53	46	48	47	49	83	51	43	41
gi|255577945|ref|XM_002529799.1|	31	15	45	14	26	18	73	71	58
gi|255570321|ref|XM_002526075.1|	11	15	22	15	28	13	2	3	8
gi|255566617|ref|XM_002524247.1|	72	75	63	53	47	102	105	91	45
gi|255545641|ref|XM_002513835.1|	0	0	0	2	0	0	0	0	0
gi|255542795|ref|XM_002512415.1|	5	0	3	2	0	0	6	0	2
gi|255546230|ref|XM_002514129.1|	5	8	14	7	9	22	15	6	5
gi|255564461|ref|XM_002523181.1|	6	2	6	5	0	2	2	4	4
gi|255540338|ref|XM_002511188.1|	8	0	6	2	4	7	0	4	3
gi|255575619|ref|XM_002528664.1|	0	0	0	2	0	0	0	0	0
gi|255565912|ref|XM_002523899.1|	0	3	2	2	0	0	0	0	0
gi|255562907|ref|XM_002522413.1|	40	41	19	35	24	52	17	43	45
gi|255575478|ref|XM_002528595.1|	0	0	0	3	0	4	2	0	0
gi|255572884|ref|XM_002527328.1|	5	3	3	4	3	8	4	4	3
gi|255574914|ref|XM_002528318.1|	259	389	429	129	170	227	440	330	293
gi|255571838|ref|XM_002526816.1|	2	0	5	2	0	5	3	0	0
gi|255575830|ref|XM_002528767.1|	0	3	0	2	0	0	0	2	0
gi|255567275|ref|XM_002524573.1|	12	8	7	4	14	6	8	17	7
gi|255586743|ref|XM_002533946.1|	8	11	12	3	8	12	23	14	13
gi|255579407|ref|XM_002530502.1|	0	0	0	2	0	0	0	0	0
gi|255583583|ref|XM_002532502.1|	0	0	2	2	0	0	0	0	0
gi|255571908|ref|XM_002526851.1|	9	19	18	10	11	20	16	22	12
gi|255569483|ref|XM_002525663.1|	3	4	10	13	9	9	13	8	0
gi|255564439|ref|XM_002523170.1|	12	13	9	9	10	14	38	13	13
gi|255536722|ref|XM_002509382.1|	4	3	0	2	2	0	0	4	14
gi|255541073|ref|XM_002511555.1|	0	0	0	4	0	0	0	0	0
gi|255550021|ref|XM_002516016.1|	42	55	54	53	47	109	20	42	60
gi|255579461|ref|XM_002530528.1|	16	13	5	11	8	4	7	5	5
gi|255553856|ref|XM_002517923.1|	0	0	0	3	2	8	0	2	2
gi|255584470|ref|XM_002532919.1|	9	6	5	3	9	6	3	3	0
gi|255552470|ref|XM_002517233.1|	25	15	18	24	34	11	20	20	7
gi|255574693|ref|XM_002528210.1|	12	7	14	7	7	13	11	14	19
gi|255566416|ref|XM_002524148.1|	7	5	5	7	5	3	2	6	0
gi|255539219|ref|XM_002510629.1|	27	25	26	9	11	20	28	12	12
gi|255539341|ref|XM_002510690.1|	14	22	9	19	21	18	11	14	7
gi|255545631|ref|XM_002513830.1|	11	7	10	6	11	8	29	28	26
gi|255546070|ref|XM_002514049.1|	0	0	0	2	0	2	5	2	0
gi|1763296|gb|U74631.1|RCU74631	54	40	40	54	15	16	94	18	68
gi|255578758|ref|XM_002530191.1|	9	11	7	4	7	14	4	6	14
gi|255574350|ref|XM_002528043.1|	4	0	3	2	2	6	2	2	0
gi|255558237|ref|XM_002520100.1|	7	7	9	12	28	17	24	24	13
gi|255577565|ref|XM_002529615.1|	10	15	2	4	0	6	3	0	0
gi|255540380|ref|XM_002511209.1|	5	3	3	4	0	4	11	3	7
gi|545735750|emb|JB304160.1|	240	257	300	291	338	248	311	275	318
gi|255555894|ref|XM_002518937.1|	0	2	2	2	3	4	2	0	2
gi|255558070|ref|XM_002520018.1|	0	0	0	2	0	3	0	0	0
gi|255585264|ref|XM_002533287.1|	7	17	12	12	9	14	21	12	11
gi|255566745|ref|XM_002524311.1|	30	28	27	17	28	28	13	6	18
gi|255567338|ref|XM_002524603.1|	156	152	188	152	207	111	220	209	180
gi|255557796|ref|XM_002519882.1|	2	6	0	4	0	4	0	0	2
gi|255568523|ref|XM_002525190.1|	3	7	5	11	3	2	2	0	2
gi|255582171|ref|XM_002531834.1|	2	0	3	2	5	6	4	3	2
gi|255564408|ref|XM_002523155.1|	3	5	6	3	7	4	2	0	0
gi|255559168|ref|XM_002520560.1|	3	9	6	4	4	10	2	0	11
gi|255572029|ref|XM_002526910.1|	0	0	3	6	2	0	4	0	0
gi|255569541|ref|XM_002525691.1|	0	2	3	3	0	0	7	6	7
gi|255547334|ref|XM_002514679.1|	4	4	0	5	0	4	0	0	2
gi|255551706|ref|XM_002516853.1|	0	0	2	3	2	3	4	0	0
gi|255585807|ref|XM_002533537.1|	0	4	5	2	4	4	2	0	0
gi|255550531|ref|XM_002516270.1|	0	0	2	2	0	0	0	2	2
gi|255569567|ref|XM_002525704.1|	3	3	3	2	2	8	6	3	2
gi|255542290|ref|XM_002512163.1|	5	0	0	4	5	6	8	3	5
gi|255571044|ref|XM_002526427.1|	4	6	8	5	8	6	8	10	8
gi|255581752|ref|XM_002531632.1|	43	37	52	40	42	49	65	55	22
gi|255581015|ref|XM_002531279.1|	72	116	116	72	80	133	87	88	137
gi|33236960|gb|AE009440.1|	41	28	26	32	21	8	18	11	16
gi|255566465|ref|XM_002524172.1|	4	2	2	2	0	0	2	0	0
gi|255561948|ref|XM_002521937.1|	2	5	3	3	0	3	2	0	2
gi|255558012|ref|XM_002519989.1|	13	48	30	25	17	54	13	17	41
gi|255551037|ref|XM_002516521.1|	15	7	5	19	11	14	2	0	0
gi|255545259|ref|XM_002513645.1|	8	8	10	6	4	16	12	8	6
gi|255541701|ref|XM_002511869.1|	25	37	27	24	20	48	41	18	12
gi|255563005|ref|XM_002522461.1|	3	2	3	2	0	2	0	3	0
gi|255584248|ref|XM_002532816.1|	5	5	3	2	2	0	5	3	4
gi|255539185|ref|XM_002510612.1|	0	0	0	5	2	5	0	0	0
gi|255562923|ref|XM_002522421.1|	23	31	23	22	18	11	4	21	60
gi|255586106|ref|XM_002533671.1|	17	18	20	22	24	32	17	12	7
gi|255573723|ref|XM_002527737.1|	5	6	7	6	3	12	12	2	4
gi|255584508|ref|XM_002532937.1|	0	9	2	4	3	3	2	0	0
gi|255540796|ref|XM_002511417.1|	16	14	20	9	3	16	31	15	12
gi|255585619|ref|XM_002533451.1|	23	51	27	30	27	61	33	54	50
gi|255541045|ref|XM_002511541.1|	2	0	5	2	0	2	3	2	4
gi|255562191|ref|XM_002522058.1|	20	7	7	4	7	14	7	8	5
gi|255537298|ref|XM_002509670.1|	3	0	0	2	2	2	3	0	0
gi|255551806|ref|XM_002516903.1|	13	13	28	11	9	10	14	19	10
gi|255556529|ref|XM_002519253.1|	14	12	9	8	7	4	6	9	4
gi|255544755|ref|XM_002513393.1|	4	2	6	5	11	9	2	3	0
gi|255578938|ref|XM_002530276.1|	9	12	11	4	0	10	9	8	9
gi|255582281|ref|XM_002531886.1|	5	0	0	6	5	0	2	0	0
gi|255539261|ref|XM_002510650.1|	4	4	11	3	3	8	5	2	2
gi|255564217|ref|XM_002523060.1|	92	111	126	47	24	52	160	76	68
gi|255543187|ref|XM_002512611.1|	21	49	42	32	31	94	25	66	97
gi|255545263|ref|XM_002513647.1|	24	22	32	25	13	16	23	45	39
gi|255552673|ref|XM_002517334.1|	7	7	11	2	3	7	4	3	7
gi|255537028|ref|XM_002509535.1|	2	0	0	3	0	0	0	0	0
gi|255539758|ref|XM_002510898.1|	92	100	85	66	86	113	112	134	90
gi|255584951|ref|XM_002533142.1|	3	0	4	3	0	4	2	0	0
gi|255555122|ref|XM_002518553.1|	34	26	40	35	35	20	59	56	56
gi|255588856|ref|XM_002534695.1|	3	6	3	4	3	5	2	0	3
gi|255583522|ref|XM_002532473.1|	4	0	9	4	5	0	3	7	2
gi|255565233|ref|XM_002523563.1|	46	57	63	60	43	46	25	28	66
gi|255574262|ref|XM_002528000.1|	4	2	0	6	6	3	5	0	0
gi|255541997|ref|XM_002512017.1|	3	4	5	3	5	5	3	0	0
gi|255562927|ref|XM_002522423.1|	2	0	4	5	0	2	0	2	0
gi|255555276|ref|XM_002518629.1|	45	46	50	33	40	34	92	89	45
gi|255552046|ref|XM_002517022.1|	4	0	2	9	10	6	11	8	5
gi|255553094|ref|XM_002517544.1|	24	29	38	29	20	26	14	20	48
gi|255561722|ref|XM_002521825.1|	4	3	6	5	5	3	3	4	0
gi|255541847|ref|XM_002511942.1|	12	30	16	14	11	19	19	17	17
27383.m000164	0	0	0	3	0	0	0	0	2
27389.m000068	0	0	5	2	0	2	0	2	0
27389.m000067	0	2	0	3	2	4	0	2	0
27394.m000361	0	2	3	4	2	12	5	2	3
27394.m000357	10	6	8	4	16	9	8	5	9
27401.m000276	0	0	0	3	0	2	2	2	0
27401.m000285	6	3	8	7	9	14	12	21	14
27401.m000287	0	0	2	2	0	0	2	0	4
27401.m000275	7	2	3	6	9	6	7	3	7
27436.m000283	2	8	9	5	9	14	3	8	5
27436.m000292	2	3	0	2	8	7	0	0	0
27436.m000284	5	12	7	7	11	15	12	9	13
27446.m000473	4	2	0	2	4	8	6	4	4
27446.m000481	0	0	2	3	2	0	0	0	0
27448.m000068	0	0	0	2	0	2	0	0	0
27451.m000240	175	193	238	162	162	168	182	235	174
27451.m000251	0	0	0	2	0	2	0	0	0
27471.m000407	3	2	4	4	3	9	4	6	0
27496.m000095	4	12	18	17	11	17	16	16	10
27504.m000626	3	6	9	11	8	4	2	4	6
27504.m000638	5	5	4	7	13	3	3	2	2
27504.m000611	0	0	0	2	0	3	0	0	0
27506.m000051	8	8	5	7	8	8	8	6	0
27516.m000170	0	0	0	2	0	0	0	0	0
27516.m000172	3	3	0	2	3	10	3	2	6
27519.m000117	24	19	19	25	29	28	25	22	19
27533.m000082	2	0	3	3	2	7	0	2	2
27538.m000333	6	8	8	9	9	11	10	7	9
27538.m000332	10	9	5	8	8	11	3	2	3
27538.m000322	0	2	2	2	6	2	6	6	3
27543.m000151	17	17	26	9	0	4	2	2	2
27543.m000152	2	7	6	4	11	7	5	8	6
27553.m000316	0	2	0	3	2	8	0	0	0
27553.m000333	10	9	22	23	19	11	23	13	20
27553.m000323	0	8	5	5	5	4	2	0	9
27568.m000255	4	3	6	7	0	6	4	4	3
27568.m000265	8	17	7	14	9	15	32	27	30
27574.m000219	0	0	0	2	2	4	0	0	2
27613.m000631	0	0	3	6	0	0	0	2	0
27613.m000612	4	13	12	2	3	0	21	25	24
27613.m000623	2	3	4	6	5	5	4	4	5
27613.m000645	6	7	0	4	8	5	2	13	6
27613.m000614	5	2	15	7	10	11	9	4	11
27613.m000634	0	0	3	3	0	4	0	3	0
27622.m000152	2	4	0	2	6	4	3	4	0
27623.m000142	0	0	0	2	2	0	0	2	0
27623.m000137	20	20	41	35	22	36	33	27	32
27632.m000173	0	0	0	2	0	0	0	0	0
27637.m000173	0	0	0	2	0	2	0	0	0
27647.m000182	5	9	8	9	4	6	9	2	0
27647.m000176	17	13	18	13	11	15	33	20	26
27699.m000218	3	5	7	6	9	9	5	4	13
27704.m000147	16	24	18	24	18	30	90	85	83
27717.m000089	12	9	3	6	11	12	2	0	2
27732.m000280	3	0	0	2	3	0	10	4	4
27732.m000273	19	15	27	20	22	13	28	26	26
27744.m000097	0	4	2	2	2	0	0	0	2
27749.m000338	2	0	2	4	0	7	2	3	4
27749.m000343	3	6	5	9	5	19	8	10	8
27749.m000346	4	9	0	2	6	12	0	0	5
27749.m000342	0	2	3	2	0	0	2	0	0
27749.m000344	745	496	635	822	1194	432	420	461	349
27751.m000176	0	0	2	3	3	6	2	2	0
27751.m000175	3	5	8	7	3	6	10	4	7
27755.m000088	0	0	0	3	0	0	2	0	2
27755.m000091	7	5	7	4	2	2	6	2	0
27758.m000335	0	0	0	3	0	2	0	0	0
27758.m000332	9	0	3	6	5	2	2	2	4
27766.m000153	19	19	19	28	28	20	10	14	6
27770.m000081	0	0	0	4	0	3	0	0	0
27777.m000273	0	2	0	4	4	5	3	10	5
27777.m000271	0	0	0	2	4	3	2	0	2
27791.m000086	2	4	2	7	2	2	2	0	0
27798.m000593	0	0	0	2	0	0	0	0	0
27798.m000615	0	2	0	2	2	2	6	2	8
27798.m000592	0	2	0	3	0	0	5	4	2
27810.m000665	2	2	0	2	2	0	0	0	0
27810.m000670	55	57	51	65	41	49	23	37	52
27810.m000658	3	2	3	3	3	2	0	0	0
27810.m000647	13	19	21	11	12	19	11	8	9
27810.m000635	23	22	34	28	18	18	25	14	21
27810.m000644	2	0	0	2	4	0	0	0	0
27810.m000671	30	26	29	32	30	25	29	23	20
27810.m000667	41	41	56	24	31	53	88	52	66
27811.m000084	0	0	2	4	2	2	0	0	4
27837.m000157	3	2	11	9	11	14	9	12	12
27837.m000165	3	3	5	7	7	7	5	2	0
27843.m000158	0	0	0	2	0	0	0	0	0
27843.m000160	4	6	11	4	8	15	5	2	0
27843.m000163	5	2	5	3	5	3	0	0	2
27847.m000125	0	2	0	2	0	0	0	0	0
27856.m000040	7	8	6	23	9	13	21	9	8
27893.m000227	3	2	2	2	4	6	6	3	2
27894.m000788	251	298	258	290	234	361	249	127	147
27894.m000802	3	2	3	2	7	0	9	4	5
27894.m000811	0	0	0	4	0	0	0	0	2
27894.m000789	2	8	0	5	3	4	6	0	5
27904.m000207	0	0	0	2	0	0	0	0	0
27913.m000019	2	2	2	2	2	13	6	5	8
27914.m000427	32	16	51	19	19	30	44	43	44
27914.m000418	280	332	303	303	320	368	325	289	291
27916.m000154	2	2	2	2	0	3	2	0	0
27917.m000092	6	6	8	3	10	4	6	8	2
27917.m000091	22	20	27	22	21	15	18	18	13
27934.m000198	2	0	0	7	0	0	0	4	2
27934.m000193	4	0	3	5	2	9	3	8	12
27940.m000337	0	0	3	3	2	7	2	2	3
27942.m000158	41	35	46	48	57	69	49	53	48
27945.m000033	117	81	109	130	102	195	174	181	189
27953.m000064	2	0	4	6	3	10	10	4	4
27955.m000377	347	271	339	337	387	496	302	326	140
27955.m000384	0	0	2	6	0	2	17	10	12
27956.m000358	12	10	4	10	8	6	4	7	6
27956.m000353	10	11	13	8	10	3	2	15	5
27964.m000358	0	4	5	3	0	2	5	8	6
27964.m000365	629	486	488	481	312	335	510	322	233
27964.m000346	3	3	6	3	0	2	7	6	0
27970.m000078	0	2	4	3	2	9	3	2	12
27973.m000087	19	20	24	36	31	20	43	38	36
27985.m000882	8	12	9	7	13	19	8	8	7
27985.m000867	0	0	0	2	2	0	0	2	0
27985.m000861	14	20	13	21	10	21	31	30	30
27985.m000854	4823	3399	3841	1944	1927	1019	2890	2475	2406
28011.m000077	4	6	15	7	8	21	7	10	22
28035.m000359	240	420	263	301	220	498	166	237	329
28035.m000361	0	0	0	3	0	0	0	0	0
28035.m000358	24	31	17	26	17	16	19	12	20
28037.m000046	0	0	2	2	4	2	2	3	3
28040.m000035	9	2	6	5	2	8	0	2	0
28060.m000070	5	12	8	6	9	8	3	5	6
28060.m000069	3	2	4	2	3	2	5	4	2
28067.m000105	0	0	0	2	3	3	2	0	4
28067.m000103	2	0	2	2	0	4	4	0	2
28076.m000419	0	0	0	2	0	4	0	0	0
28077.m000082	0	0	6	3	6	0	0	2	8
28098.m000125	5	5	4	2	6	8	4	5	5
28128.m000156	2	0	2	5	7	7	8	3	7
28134.m000175	5	16	17	17	13	14	17	8	9
28140.m000104	0	2	4	3	6	0	5	2	5
28140.m000102	0	0	4	2	0	0	0	3	0
28140.m000101	0	5	2	2	6	3	0	2	3
28140.m000103	2	3	7	10	6	15	9	2	7
28152.m000882	0	5	4	7	3	9	9	11	7
28152.m000889	0	3	0	2	5	2	20	24	31
28152.m000925	4	3	0	3	0	0	5	0	0
28152.m000881	18	41	45	37	26	62	13	23	89
28153.m000283	109	85	124	116	149	77	148	150	123
28153.m000278	0	0	0	2	3	2	0	0	0
28153.m000273	4	3	6	5	3	8	4	10	5
28162.m000128	2	3	4	3	0	2	0	0	0
28162.m000124	24	26	13	27	39	37	10	11	15
28166.m001068	48	82	50	59	44	95	35	65	88
28166.m001064	6	12	11	6	9	24	20	12	18
28166.m001062	6	4	3	7	3	11	2	0	0
28166.m001048	3	2	0	2	2	0	13	6	7
28166.m001089	51	52	60	76	112	55	79	71	90
28166.m001091	0	0	0	3	0	0	0	0	0
28166.m001044	5	6	12	4	4	15	11	6	5
28173.m000041	136	73	90	198	184	125	30	55	74
28176.m000272	0	0	3	4	0	2	0	0	0
28176.m000262	2	0	4	3	3	2	0	4	0
28176.m000263	0	4	2	2	0	4	0	2	2
28179.m000470	9	2	13	21	25	29	33	53	64
28180.m000390	2	4	2	5	5	8	11	3	5
28200.m000195	4	5	5	6	4	3	3	9	5
28200.m000194	0	2	0	4	6	7	2	5	0
28202.m000134	0	0	0	5	0	0	0	0	0
28205.m000068	0	0	0	2	2	5	2	2	0
28207.m000102	5	4	8	5	6	2	3	11	2
28207.m000106	6	7	2	16	4	10	9	8	6
28211.m000132	0	0	2	2	0	4	0	0	0
28225.m000019	2	3	3	3	4	3	0	0	0
28226.m000837	0	0	0	3	0	0	0	0	0
28226.m000835	4	7	6	10	4	10	3	4	14
28226.m000858	14	11	8	28	22	20	22	27	16
28226.m000848	4	6	11	7	8	6	4	4	0
28226.m000857	2	2	0	4	6	8	2	4	3
28226.m000879	0	0	0	2	3	0	0	0	2
28226.m000883	0	0	2	2	0	0	2	0	0
28256.m000144	0	3	0	3	2	2	0	6	11
28263.m000069	0	3	0	2	3	8	0	0	4
28281.m000362	8	7	12	10	8	13	23	14	10
28281.m000366	0	2	3	3	4	9	0	10	6
28281.m000376	3	8	6	8	16	13	6	9	11
28293.m000037	2	3	4	2	3	0	0	0	0
28301.m000019	0	0	0	4	3	7	0	0	0
28304.m000172	0	0	2	4	0	0	3	0	0
28308.m000065	10	12	10	19	14	5	11	7	17
28312.m000133	2	2	8	2	12	4	3	0	0
28312.m000129	12	15	10	14	9	29	14	9	8
28320.m001118	0	0	2	2	0	0	2	0	0
28320.m001079	0	4	0	3	4	2	0	0	4
28320.m001094	49	43	43	23	27	31	21	20	21
28320.m001148	6	2	0	14	6	7	0	7	5
28320.m001113	0	0	0	2	0	0	0	0	0
28320.m001085	159	267	223	210	198	384	151	227	166
28320.m001077	7	13	7	16	13	17	16	20	13
28324.m000418	243	246	220	213	242	170	263	243	270
28324.m000405	0	2	0	4	0	5	7	4	4
28324.m000394	4	2	5	8	7	4	4	4	3
28327.m000363	4	4	10	5	14	9	28	19	30
28331.m000091	63	36	35	67	27	23	71	43	34
28342.m000016	79	146	89	111	83	125	136	123	132
28349.m000062	0	0	0	4	5	0	15	22	24
28350.m000100	4	0	2	7	0	3	2	0	2
28357.m000096	0	0	0	3	2	2	0	0	0
28359.m000279	27	21	16	19	16	30	12	8	11
28359.m000280	2	3	2	4	3	4	2	0	0
28401.m000074	8	5	5	8	3	0	4	0	5
28401.m000073	0	0	4	4	9	2	15	10	2
28408.m000204	15	12	12	16	6	15	6	7	9
28431.m000051	5	0	2	2	2	2	2	6	3
28448.m000352	5	6	8	24	4	8	9	5	11
28448.m000365	0	0	0	2	0	2	0	0	0
28448.m000357	7	4	5	7	7	5	13	6	7
28448.m000358	0	0	8	2	2	2	2	0	2
28455.m000359	2	0	0	2	0	0	0	0	0
28455.m000362	36	14	24	15	34	9	33	33	25
28455.m000358	8	7	3	4	4	6	2	9	7
28455.m000361	41	23	43	34	58	35	48	47	42
28456.m000031	4	0	2	2	4	2	0	0	9
28462.m000127	3	12	10	8	12	6	5	12	12
28469.m000076	0	2	9	4	0	5	22	16	12
28470.m000429	0	0	3	4	6	3	4	2	2
28470.m000430	8	5	11	12	17	11	14	16	11
28470.m000442	2	0	2	2	3	4	2	2	0
28479.m000047	8	13	6	10	7	9	15	13	12
28489.m000045	6	7	0	9	11	4	8	16	5
28490.m000028	3	25	9	18	15	21	16	11	12
28492.m000482	0	0	0	2	2	0	4	0	3
28492.m000478	2	0	0	2	0	0	4	3	0
28492.m000474	3	2	5	7	4	9	8	6	2
28492.m000470	0	0	0	2	0	0	2	0	0
28492.m000484	0	8	0	3	8	0	0	9	7
28498.m000205	2	7	9	8	9	12	3	6	7
28505.m000119	3	2	2	2	2	5	3	6	2
28509.m000093	5	9	5	5	7	17	0	5	6
28515.m000321	3	0	0	4	6	7	12	9	13
28524.m000012	8	16	15	13	9	5	8	12	5
28525.m000264	3	4	8	12	6	11	10	12	10
28525.m000274	0	2	2	2	0	0	0	5	2
28535.m000119	2	0	0	2	0	0	0	0	0
28543.m000397	4	7	5	12	11	8	6	2	5
28543.m000401	2	0	0	3	0	0	0	0	0
28565.m000327	5	0	4	6	2	3	4	7	7
28565.m000333	3	0	2	8	3	4	6	4	12
28567.m000054	7	5	0	5	0	0	0	0	0
28578.m000034	0	0	0	2	0	0	2	0	0
28580.m000048	0	3	4	3	2	7	0	0	3
28582.m000335	10	2	2	11	5	5	8	15	9
28582.m000329	4	4	5	6	9	13	4	12	5
28592.m000285	9	5	13	24	21	17	14	13	11
28592.m000289	33	27	30	28	24	37	58	33	36
28597.m000120	17	16	9	27	14	19	15	17	7
28597.m000123	2	0	2	2	2	0	2	0	0
28597.m000122	2	6	2	3	10	8	2	0	9
28601.m000065	3	0	0	4	2	2	0	2	0
28606.m000068	0	0	0	2	0	4	0	2	2
28610.m000073	0	2	2	2	3	2	4	3	2
28611.m000102	56	105	100	59	94	165	59	122	177
28613.m000141	7	2	8	4	3	0	0	2	0
28613.m000143	2	0	2	3	0	4	5	4	0
28613.m000142	2	2	6	2	7	6	9	4	7
28613.m000144	0	0	0	2	0	0	0	0	0
28617.m000213	2	0	0	2	0	0	0	0	0
28623.m000392	0	0	0	2	0	0	0	0	4
28629.m000567	6	6	9	2	7	3	6	7	4
28629.m000574	10	10	6	7	2	4	6	2	6
28644.m000930	8	10	5	7	2	2	0	2	3
28644.m000899	6	6	2	8	4	0	5	5	3
28644.m000909	14	0	2	11	10	9	13	28	11
28644.m000913	2	0	2	3	4	3	0	11	4
28644.m000905	0	0	0	2	0	2	0	0	0
28653.m000059	0	3	2	3	0	4	0	0	3
28657.m000391	9	8	14	20	15	23	8	9	6
28663.m000052	2	8	8	7	6	0	6	6	5
28670.m000106	0	0	2	2	4	2	3	5	3
28672.m000056	0	2	0	2	0	0	19	24	37
28677.m000058	0	0	0	2	3	2	10	0	7
28686.m000044	0	0	2	3	3	4	3	0	2
28694.m000670	25	39	32	37	35	45	23	29	16
28698.m000048	25	16	17	23	9	12	14	2	8
28705.m000059	4	2	3	5	3	8	4	0	4
28708.m000183	2	0	0	2	2	0	0	2	2
28725.m000318	3	5	7	4	3	15	8	11	13
28725.m000315	2	2	0	2	0	2	2	2	5
28725.m000325	0	0	0	6	0	14	3	9	3
28738.m000150	0	0	2	5	2	0	2	0	0
28747.m000131	263	320	276	118	126	86	120	161	320
28748.m000207	0	0	2	7	6	2	4	2	2
28752.m000325	0	0	3	2	2	2	4	2	0
28802.m000134	6	0	9	9	16	16	9	7	12
28802.m000132	2	2	2	2	4	0	7	6	7
28802.m000131	85	77	68	149	152	94	77	83	77
28806.m000152	0	0	0	2	0	0	2	2	4
28823.m000015	0	0	0	3	3	2	0	0	0
28829.m000072	48	37	43	67	51	30	44	41	21
28830.m000234	5	0	4	3	6	2	0	3	0
28838.m000254	0	0	0	3	4	0	4	0	0
28838.m000258	0	0	0	3	0	2	0	0	0
28842.m000944	9	5	2	3	5	10	6	0	2
28842.m000917	7	10	6	5	5	23	8	4	9
28842.m000932	7	7	2	3	5	11	9	2	9
28842.m000914	0	0	0	4	0	0	2	0	0
28842.m000929	6	3	2	5	3	0	2	0	0
28842.m000911	0	2	0	2	0	4	0	0	2
28842.m000961	2	0	0	2	0	0	0	0	0
28842.m000916	4	4	3	7	12	3	2	3	4
28842.m000937	0	7	6	2	2	0	0	4	0
28863.m000091	9	7	8	9	9	23	15	17	16
28865.m000016	0	0	0	2	0	0	0	0	0
28872.m000252	5	2	2	4	8	0	6	7	2
28883.m000748	17	13	6	31	0	0	9	0	0
28883.m000741	0	2	2	2	2	0	0	0	0
28962.m000447	2	0	2	3	5	7	0	2	0
28966.m000537	2	10	2	9	9	8	6	0	9
28966.m000524	3	0	0	2	0	0	0	2	0
28966.m000529	0	3	0	2	0	5	0	0	0
29002.m000144	6	10	16	9	15	15	21	18	8
29005.m000260	0	0	0	3	2	0	0	0	2
29005.m000255	16	21	10	28	0	0	5	2	7
29005.m000258	27	32	33	33	44	43	43	74	51
29044.m000172	76	94	107	112	147	120	115	102	85
29048.m000066	2	0	0	2	0	3	2	0	2
29080.m000174	12	33	34	30	50	69	26	29	35
29083.m000044	0	2	0	2	2	0	5	6	2
29092.m000443	2	4	9	4	4	0	0	4	5
29092.m000467	10	12	12	23	14	10	13	10	11
29118.m000103	4	3	5	5	0	12	5	3	2
29118.m000100	0	2	0	6	5	4	2	0	3
29168.m000387	15	18	26	22	15	18	7	10	9
29168.m000386	0	0	0	2	0	0	2	0	3
29169.m000017	0	2	2	4	3	0	0	0	0
29171.m000266	0	0	0	3	2	5	3	3	2
29172.m000219	0	3	5	10	4	8	5	8	9
29172.m000217	0	0	2	2	2	0	0	0	0
29188.m000053	6	2	0	4	3	2	27	31	21
29191.m000028	6	11	5	6	13	12	8	4	8
29200.m000164	17	25	31	27	28	74	7	17	31
29200.m000165	3	0	8	16	14	21	13	16	23
29206.m000140	10	17	10	13	12	25	8	15	15
29212.m000185	0	0	2	2	4	4	2	13	17
29212.m000183	2	15	9	7	6	11	2	5	17
29216.m000259	0	7	8	10	10	14	2	4	15
29216.m000253	0	0	0	4	0	2	2	0	0
29222.m000396	8	14	7	5	2	19	7	9	7
29222.m000403	6	8	8	9	5	7	3	3	3
29222.m000395	2	2	0	4	3	15	5	6	14
29226.m000080	0	0	5	5	2	2	11	0	2
29226.m000079	8	13	6	20	11	12	8	10	9
29235.m000238	4	16	10	19	18	25	21	14	21
29250.m000231	6	6	9	12	12	5	18	34	40
29269.m000250	0	6	8	14	9	15	6	2	5
29269.m000246	2	0	4	3	4	7	4	0	2
29279.m000132	2	3	0	3	0	2	0	0	0
29279.m000136	70	54	68	81	91	55	83	66	63
29308.m000181	5	17	11	10	14	9	7	8	4
29333.m001109	26	15	27	25	31	15	35	34	41
29333.m001091	57	45	64	40	83	45	61	54	58
29333.m001085	2	0	0	2	2	0	0	2	5
29333.m001048	2	7	8	5	3	4	10	4	7
29333.m001108	46	114	50	38	31	88	97	63	71
29333.m001082	87	69	61	80	65	55	65	58	59
29333.m001081	5	0	2	10	8	7	14	19	16
29333.m001068	0	0	2	2	2	0	6	2	9
29333.m001087	0	0	0	2	0	0	2	0	0
29333.m001099	4	5	2	7	9	10	18	14	7
29358.m000044	30	29	11	45	31	27	33	23	21
29381.m000075	271	233	200	292	248	148	209	221	240
29409.m000269	4	7	2	7	0	2	0	7	10
29428.m000321	0	0	0	6	0	0	0	0	0
29428.m000331	8	15	12	12	8	17	9	7	5
29428.m000327	7	21	5	15	10	16	28	26	27
29428.m000333	0	0	0	2	0	0	2	0	0
29462.m000377	0	0	2	2	2	0	2	2	0
29462.m000387	2	5	4	7	2	4	0	4	5
29475.m000231	202	160	170	214	235	113	154	155	163
29482.m000173	2	4	3	5	7	0	4	2	2
29489.m000171	4	6	3	4	4	15	3	4	3
29489.m000170	0	0	0	2	0	0	0	0	2
29491.m000089	8	9	8	7	9	4	5	8	10
29492.m000071	2	3	3	6	8	9	0	2	0
29496.m000143	6	8	6	4	9	3	3	10	4
29496.m000135	0	0	0	5	2	3	0	0	0
29496.m000139	2	0	3	4	3	2	3	0	3
29520.m000093	112	101	101	95	138	111	99	119	91
29520.m000089	5	4	8	3	7	9	0	4	2
29569.m000152	9	4	0	12	4	14	0	0	2
29569.m000147	4	2	9	6	4	6	7	6	7
29576.m000224	2	0	0	2	0	2	2	0	0
29576.m000235	0	0	0	4	0	0	0	2	0
29576.m000228	8	6	5	8	2	7	9	8	9
29577.m000469	9	16	13	7	7	11	17	12	17
29577.m000450	4	2	5	9	4	3	7	2	6
29581.m000258	8	5	3	2	5	10	0	0	5
29581.m000255	5	8	14	15	23	16	16	5	6
29582.m000252	0	0	2	2	0	6	0	2	2
29585.m000587	2	3	3	2	4	2	2	2	8
29585.m000599	4	2	0	3	4	9	10	9	9
29585.m000590	4	4	6	6	8	9	7	17	0
29585.m000595	19	21	8	16	12	45	7	8	5
29585.m000597	2	5	2	4	0	4	3	2	2
29585.m000607	3	2	3	2	0	3	4	6	4
29586.m000596	13	7	12	6	8	14	4	3	0
29586.m000620	0	0	0	2	2	4	0	8	4
29588.m000863	0	0	0	2	0	0	0	0	0
29588.m000854	0	0	0	3	0	6	3	0	2
29588.m000876	8	14	9	7	6	21	4	7	3
29589.m001291	2	0	0	4	0	3	2	4	3
29589.m001267	0	0	0	2	0	0	0	0	0
29589.m001232	0	0	0	2	0	0	0	0	0
29589.m001234	2	2	0	3	3	10	2	5	6
29589.m001285	4	2	4	3	0	4	2	0	4
29589.m001241	4	4	5	13	12	8	6	3	13
29589.m001245	7	5	4	4	0	5	11	0	4
29589.m001272	7	6	6	6	13	0	12	9	17
29589.m001274	4	2	3	2	2	2	0	0	0
29593.m000174	0	0	0	3	3	0	0	0	2
29595.m000296	2	0	0	3	0	0	0	3	0
29595.m000286	0	0	0	2	0	0	0	0	0
29595.m000292	29	32	33	48	18	28	73	29	36
29596.m000719	2	0	0	2	0	0	4	0	0
29596.m000717	0	0	0	2	0	3	0	0	0
29596.m000690	5	7	11	7	13	21	15	10	5
29596.m000694	25	10	17	19	29	5	6	12	9
29596.m000699	28	20	14	14	6	11	13	2	10
29596.m000720	0	0	4	2	2	2	0	3	0
29596.m000722	2	0	2	3	0	2	0	3	2
29597.m000288	10	8	8	6	5	9	6	5	4
29598.m000460	20	19	13	21	23	34	8	13	14
29598.m000463	59	57	78	39	49	47	62	68	58
29598.m000455	17	10	10	32	9	21	29	24	33
29598.m000471	2	2	0	2	2	0	4	5	2
29598.m000445	4	0	4	4	0	4	0	0	4
29599.m000177	2	4	7	4	4	4	0	4	3
29600.m000541	3	3	0	2	0	0	3	5	6
29600.m000554	0	2	0	2	0	0	0	3	0
29600.m000548	2	0	0	3	2	2	0	2	0
29601.m000450	3	8	3	8	8	7	8	6	9
29601.m000446	0	0	0	3	2	11	0	4	0
29601.m000433	0	0	0	2	0	2	0	0	0
29602.m000220	4	7	8	11	11	10	8	2	5
29602.m000209	8	4	7	16	2	10	4	4	4
29602.m000214	6	7	11	13	18	8	13	14	11
29602.m000211	153	84	152	94	143	66	108	133	87
29603.m000538	3	6	3	5	3	6	0	11	15
29603.m000525	3	4	6	3	0	5	3	6	7
29607.m000238	3	5	6	2	3	11	0	0	2
29609.m000599	0	2	0	6	9	4	6	4	4
29609.m000597	0	2	0	2	0	2	0	0	0
[truncated: 3,780 more rows]

## Sheet: genes in ABPL2（3 replicates)
#gene identifier	ABPL1-1	ABPL1-2	ABPL1-3	ABPL2-1	ABPL2-2	ABPL2-3	RPL-1	RPL-2	RPL-3
gi|301341516|gb|HM150789.1|	8	4	3	6	3	3	16	12	5
gi|255576606|ref|XM_002529148.1|	0	0	0	2	0	2	0	0	0
gi|255536706|ref|XM_002509374.1|	14	13	17	10	11	14	9	11	6
gi|255567825|ref|XM_002524845.1|	3	0	3	6	5	5	3	3	2
gi|255548921|ref|XM_002515471.1|	6	4	4	19	4	10	14	18	10
gi|583358737|emb|JC300324.1|	0	4	0	7	5	0	2	0	0
gi|255562642|ref|XM_002522281.1|	0	2	0	2	0	0	0	0	0
gi|255553264|ref|XM_002517629.1|	0	0	2	3	6	6	0	3	0
gi|255573150|ref|XM_002527459.1|	2	0	0	2	0	0	0	0	0
gi|255543454|ref|XM_002512744.1|	0	0	0	4	0	2	3	0	0
gi|255574156|ref|XM_002527948.1|	2	0	0	5	0	0	0	0	2
gi|255538751|ref|XM_002510395.1|	28	21	10	40	35	19	17	53	18
gi|255581791|ref|XM_002531651.1|	0	0	0	2	3	4	2	3	2
gi|255556415|ref|XM_002519196.1|	2	0	2	2	0	3	0	0	0
gi|255543922|ref|XM_002512978.1|	10	10	11	12	25	17	16	14	10
gi|255544613|ref|XM_002513322.1|	0	0	0	3	0	0	0	0	0
gi|255547861|ref|XM_002514942.1|	0	0	0	2	2	3	3	4	4
gi|255557964|ref|XM_002519965.1|	6	3	5	3	7	2	0	2	3
gi|255588372|ref|XM_002534539.1|	4	5	12	7	4	11	18	19	5
gi|255562756|ref|XM_002522338.1|	0	0	3	2	4	3	0	3	0
gi|255547056|ref|XM_002514540.1|	256	271	256	265	380	266	463	407	322
gi|255554792|ref|XM_002518388.1|	0	0	0	2	0	2	0	2	0
gi|255577788|ref|XM_002529723.1|	7	8	4	6	11	3	8	14	13
gi|255564392|ref|XM_002523147.1|	0	0	0	4	3	0	0	0	5
gi|255537152|ref|XM_002509597.1|	0	5	6	10	6	8	8	12	11
gi|255556873|ref|XM_002519424.1|	12	4	9	8	6	2	7	7	3
gi|255565835|ref|XM_002523861.1|	0	0	0	3	0	0	2	0	0
gi|255565726|ref|XM_002523807.1|	18	24	9	39	38	31	17	12	13
gi|255562825|ref|XM_002522372.1|	20	20	24	28	26	31	32	9	22
gi|255587966|ref|XM_002534410.1|	0	0	3	2	2	0	0	0	2
gi|255583114|ref|XM_002532278.1|	20	0	4	17	8	9	13	3	2
gi|255552044|ref|XM_002517021.1|	0	0	0	4	0	0	3	0	0
gi|255539193|ref|XM_002510616.1|	16	26	20	47	26	24	8	16	11
gi|255542737|ref|XM_002512386.1|	7	3	4	9	6	8	7	0	0
gi|255553541|ref|XM_002517766.1|	5	3	6	11	9	8	5	7	3
gi|255587670|ref|XM_002534304.1|	16	8	9	27	17	16	21	31	9
gi|255573972|ref|XM_002527858.1|	0	0	0	2	0	0	0	0	0
gi|255565161|ref|XM_002523527.1|	3	2	3	11	3	5	13	9	9
gi|548940776|emb|JB350018.1|	388	70	263	490	452	467	333	95	168
gi|255598741|ref|XM_002537025.1|	185	401	158	190	241	225	101	154	110
gi|255537983|ref|XM_002510011.1|	0	0	0	2	4	0	0	0	0
gi|255550242|ref|XM_002516126.1|	52	61	25	36	36	44	43	43	52
gi|255584938|ref|XM_002533137.1|	2	6	0	3	2	0	4	0	0
gi|255579272|ref|XM_002530436.1|	0	0	2	2	3	3	0	2	0
gi|255580718|ref|XM_002531135.1|	0	0	2	15	6	10	7	13	5
gi|255542413|ref|XM_002512224.1|	0	3	2	4	0	2	2	6	0
gi|255548374|ref|XM_002515198.1|	20	14	6	40	54	24	25	15	9
gi|255547961|ref|XM_002514992.1|	2	6	2	10	11	9	0	0	0
gi|255583836|ref|XM_002532624.1|	14	2	4	5	10	14	8	11	5
gi|255550931|ref|XM_002516468.1|	5	7	0	4	3	2	2	0	2
gi|255584458|ref|XM_002532914.1|	7	6	3	11	14	13	7	10	2
gi|255539964|ref|XM_002511001.1|	0	0	0	2	0	0	0	2	0
gi|255568953|ref|XM_002525401.1|	3	0	0	3	2	6	0	2	0
gi|255560022|ref|XM_002520984.1|	7	0	0	10	16	8	4	3	0
gi|255545965|ref|XM_002513997.1|	0	4	0	2	3	2	2	2	2
gi|255563724|ref|XM_002522818.1|	0	2	2	2	0	0	0	2	0
gi|255546328|ref|XM_002514178.1|	15	17	14	40	22	26	98	98	59
gi|255544036|ref|XM_002513035.1|	51	75	22	93	110	57	58	80	57
gi|255561740|ref|XM_002521834.1|	4	7	0	2	0	6	6	12	6
gi|255550446|ref|XM_002516228.1|	0	0	0	4	2	0	7	5	2
gi|255587756|ref|XM_002534340.1|	44	28	24	57	31	58	56	52	43
gi|255581278|ref|XM_002531405.1|	7	4	2	7	9	4	5	9	7
gi|255563632|ref|XM_002522772.1|	7	3	6	12	10	10	10	3	0
gi|255552530|ref|XM_002517263.1|	0	0	0	8	8	3	0	0	0
gi|255542969|ref|XM_002512502.1|	37	27	18	34	18	26	30	23	42
gi|255557147|ref|XM_002519559.1|	0	0	0	3	0	2	0	0	0
gi|311371254|emb|HI543111.1|	9	17	12	27	15	46	19	32	34
gi|255540430|ref|XM_002511234.1|	8	7	3	27	13	12	13	2	4
gi|255568863|ref|XM_002525357.1|	5	4	5	8	16	10	3	13	9
gi|255570656|ref|XM_002526237.1|	2	0	0	3	4	3	0	0	0
gi|255560446|ref|XM_002521192.1|	0	0	0	2	0	0	0	0	0
gi|255569433|ref|XM_002525638.1|	4	9	7	2	4	3	0	14	5
gi|255548797|ref|XM_002515409.1|	3	0	0	5	5	3	11	0	0
gi|255558167|ref|XM_002520065.1|	4	0	5	5	3	5	0	3	2
gi|255546750|ref|XM_002514388.1|	6	0	0	12	9	4	3	5	0
gi|255574372|ref|XM_002528054.1|	0	3	2	4	10	4	3	4	2
gi|255560983|ref|XM_002521458.1|	28	5	10	31	31	16	21	7	12
gi|448932275|gb|JX997175.1|	216	423	179	221	262	217	74	78	187
gi|255547713|ref|XM_002514868.1|	1100	2307	992	1702	2032	1883	1551	2339	2455
gi|255557984|ref|XM_002519975.1|	15	4	2	6	5	2	4	0	4
gi|255571167|ref|XM_002526488.1|	42	36	30	105	134	114	42	30	53
gi|255542739|ref|XM_002512387.1|	23	45	26	10	39	13	39	115	77
gi|255566554|ref|XM_002524216.1|	1045	2109	818	1499	2032	1276	1026	1832	1726
gi|255552972|ref|XM_002517483.1|	0	0	0	2	2	0	9	6	7
gi|255580136|ref|XM_002530854.1|	3	0	2	2	2	0	2	0	2
gi|255553652|ref|XM_002517821.1|	0	0	0	4	2	4	0	0	0
gi|255571321|ref|XM_002526564.1|	0	0	2	6	8	8	0	6	2
gi|255570706|ref|XM_002526262.1|	4	0	0	3	3	2	2	4	3
gi|255580608|ref|XM_002531082.1|	9	6	6	6	3	0	0	3	2
gi|255541165|ref|XM_002511601.1|	9	0	0	2	5	2	0	0	0
gi|255539602|ref|XM_002510820.1|	32	8	22	9	13	8	27	19	13
gi|255549819|ref|XM_002515915.1|	18	16	19	35	25	51	53	50	32
gi|255551377|ref|XM_002516689.1|	93	105	85	172	91	192	206	175	182
gi|255555126|ref|XM_002518555.1|	32	4	36	24	21	25	113	50	38
gi|255566230|ref|XM_002524057.1|	2	0	0	5	2	0	3	0	0
gi|255546222|ref|XM_002514125.1|	36	26	21	58	42	31	58	48	48
gi|255563473|ref|XM_002522693.1|	21	65	18	40	22	25	23	24	29
gi|255561089|ref|XM_002521511.1|	17	11	9	16	24	14	14	11	9
gi|255565328|ref|XM_002523610.1|	0	0	0	3	11	5	4	7	0
gi|255578427|ref|XM_002530033.1|	6	2	0	4	5	2	3	6	0
gi|255545697|ref|XM_002513863.1|	57	20	28	81	100	34	65	66	26
gi|328934421|gb|JF790860.1|	40	22	39	41	31	50	54	44	46
gi|255554606|ref|XM_002518296.1|	0	0	0	2	0	0	0	0	0
gi|255538749|ref|XM_002510394.1|	11	22	5	11	11	4	5	3	6
gi|255538461|ref|XM_002510250.1|	0	0	3	3	0	0	0	0	0
gi|255581954|ref|XM_002531730.1|	2	0	0	3	5	3	2	3	3
gi|548939603|emb|JB348844.1|	718	584	638	637	344	703	1999	1720	1649
gi|255548504|ref|XM_002515263.1|	41	7	28	39	27	41	50	31	26
gi|255576994|ref|XM_002529336.1|	0	2	0	2	9	3	3	4	0
gi|255560344|ref|XM_002521142.1|	46	53	28	73	32	20	24	22	27
gi|255568469|ref|XM_002525163.1|	2	0	0	8	4	4	0	2	2
gi|255544703|ref|XM_002513367.1|	25	16	21	82	40	47	31	34	62
gi|255546438|ref|XM_002514233.1|	3	2	0	2	0	2	2	4	0
gi|255565096|ref|XM_002523495.1|	6	4	7	9	15	9	12	15	10
gi|255555728|ref|XM_002518854.1|	0	0	0	4	3	0	0	2	0
gi|255565390|ref|XM_002523640.1|	33	19	45	76	152	136	35	80	39
gi|255541523|ref|XM_002511780.1|	10	9	12	17	13	11	21	27	26
gi|255554608|ref|XM_002518297.1|	83	70	87	148	154	159	175	194	147
gi|255564404|ref|XM_002523153.1|	2	2	3	6	2	3	3	3	5
gi|255536744|ref|XM_002509393.1|	4	0	2	4	5	4	5	4	2
gi|255582436|ref|XM_002531960.1|	0	0	0	2	0	2	0	0	0
gi|255556684|ref|XM_002519330.1|	0	0	0	2	2	0	0	0	2
gi|255574793|ref|XM_002528258.1|	0	0	0	3	0	0	0	3	0
gi|255542236|ref|XM_002512136.1|	0	0	0	2	3	0	0	0	0
gi|255567527|ref|XM_002524697.1|	223	248	225	354	476	369	355	292	280
gi|255568612|ref|XM_002525234.1|	6	3	11	10	18	14	14	16	4
gi|255582310|ref|XM_002531900.1|	5	0	2	3	5	6	2	3	2
gi|255576197|ref|XM_002528947.1|	2	2	4	4	7	3	0	3	0
gi|255561539|ref|XM_002521734.1|	0	0	0	4	6	10	0	3	0
gi|255551135|ref|XM_002516570.1|	173	160	114	168	156	118	141	108	153
gi|255550049|ref|XM_002516030.1|	0	0	0	2	0	0	2	0	0
gi|255576524|ref|XM_002529108.1|	40	18	22	51	68	29	57	57	43
gi|255575144|ref|XM_002528431.1|	4	11	0	9	11	14	3	3	4
gi|255542895|ref|XM_002512465.1|	10	14	15	9	13	12	15	12	25
gi|255547140|ref|XM_002514582.1|	0	0	0	2	0	0	0	0	0
gi|255552466|ref|XM_002517231.1|	15	8	15	21	17	24	9	8	14
gi|255566750|ref|XM_002524313.1|	0	0	0	2	0	2	0	0	0
gi|255564797|ref|XM_002523347.1|	4	13	6	10	5	12	4	3	5
gi|255568582|ref|XM_002525219.1|	0	0	0	3	0	0	0	0	0
gi|255567659|ref|XM_002524763.1|	3	0	0	4	2	2	4	0	0
gi|255544975|ref|XM_002513503.1|	0	0	0	2	2	0	0	0	0
gi|255541107|ref|XM_002511572.1|	5	0	0	5	0	2	5	3	0
gi|255573680|ref|XM_002527716.1|	3	3	3	9	7	10	0	0	2
gi|255559642|ref|XM_002520795.1|	4	2	2	4	0	3	0	0	0
gi|255575725|ref|XM_002528716.1|	0	3	0	2	2	0	0	0	0
gi|255587686|ref|XM_002534311.1|	2	2	0	4	4	2	4	2	2
gi|255587864|ref|XM_002534375.1|	24	25	6	66	50	45	22	7	48
gi|255555536|ref|XM_002518759.1|	30	0	35	13	18	12	62	24	18
gi|255540878|ref|XM_002511458.1|	0	0	0	3	8	0	0	0	0
gi|255553038|ref|XM_002517516.1|	0	2	0	2	0	3	0	0	0
gi|255586843|ref|XM_002533987.1|	18	26	33	54	48	43	47	74	90
gi|255550811|ref|XM_002516408.1|	0	0	0	2	0	0	0	4	0
gi|255579908|ref|XM_002530744.1|	4	2	0	2	0	4	2	0	3
gi|255537438|ref|XM_002509740.1|	0	5	3	7	3	0	5	10	4
gi|255568987|ref|XM_002525418.1|	4	5	0	3	0	0	2	6	6
gi|255584638|ref|XM_002532997.1|	0	0	0	2	0	0	0	0	0
gi|255550096|ref|XM_002516053.1|	10	10	12	23	10	32	26	22	13
gi|255582169|ref|XM_002531833.1|	19	18	2	26	33	27	37	19	25
gi|255551584|ref|XM_002516792.1|	20	17	39	6	2	5	6	8	10
gi|255549561|ref|XM_002515787.1|	0	0	0	2	0	0	0	0	0
gi|255581191|ref|XM_002531363.1|	5	10	6	6	8	10	7	11	11
gi|255564008|ref|XM_002522958.1|	2	0	4	3	0	3	3	3	4
gi|255552947|ref|XM_002517471.1|	76	56	91	154	99	144	293	335	196
gi|255543309|ref|XM_002512672.1|	0	0	0	2	0	0	0	0	0
gi|255548913|ref|XM_002515467.1|	2	0	2	4	7	4	3	0	0
gi|255543860|ref|XM_002512947.1|	0	0	0	2	0	0	0	0	2
gi|255543432|ref|XM_002512733.1|	0	0	0	3	0	0	0	0	0
gi|255548206|ref|XM_002515114.1|	4	7	2	8	11	2	0	0	2
gi|255540652|ref|XM_002511345.1|	177	220	151	99	162	174	271	340	243
gi|255551180|ref|XM_002516592.1|	4	5	4	7	3	25	3	7	2
gi|255568048|ref|XM_002524955.1|	5	4	0	9	4	4	7	4	4
gi|255544533|ref|XM_002513282.1|	10	4	3	11	18	2	14	9	4
gi|255553966|ref|XM_002517978.1|	4	4	0	2	6	0	0	3	0
gi|255576446|ref|XM_002529069.1|	23	9	13	27	32	14	31	9	11
gi|255551397|ref|XM_002516699.1|	0	0	0	4	2	4	2	2	0
gi|255560419|ref|XM_002521179.1|	0	0	3	2	0	0	2	0	0
gi|255581841|ref|XM_002531675.1|	0	5	0	4	9	11	5	6	10
gi|255585349|ref|XM_002533326.1|	15	8	13	9	17	15	44	20	24
gi|255561452|ref|XM_002521691.1|	5	0	3	5	5	0	9	6	0
gi|255556066|ref|XM_002519022.1|	16	7	10	13	8	11	9	10	9
gi|255540248|ref|XM_002511143.1|	10	0	2	8	6	2	2	5	2
gi|448932590|gb|JX997176.1|	13	0	7	11	0	7	32	0	3
gi|255584502|ref|XM_002532934.1|	0	0	0	2	2	0	0	0	0
gi|255545243|ref|XM_002513637.1|	0	6	3	5	5	13	0	2	0
gi|255576326|ref|XM_002529010.1|	17	20	17	28	20	14	10	24	18
gi|255563174|ref|XM_002522545.1|	4	13	0	11	5	8	7	16	13
gi|255581033|ref|XM_002531287.1|	35	31	25	39	33	36	53	69	32
gi|255538455|ref|XM_002510247.1|	0	2	0	5	4	6	0	3	0
gi|255556625|ref|XM_002519301.1|	0	0	0	4	7	0	2	4	2
gi|255542515|ref|XM_002512275.1|	0	0	0	2	3	3	0	0	0
gi|255577543|ref|XM_002529604.1|	2	0	0	3	0	0	0	0	2
gi|255586983|ref|XM_002534042.1|	4	0	2	5	9	7	4	0	0
gi|255582553|ref|XM_002532014.1|	0	0	0	3	0	0	4	7	0
gi|255581312|ref|XM_002531421.1|	3	0	0	6	6	6	3	2	5
gi|255547639|ref|XM_002514831.1|	15	15	10	12	10	5	5	15	2
gi|255542783|ref|XM_002512409.1|	123	25	86	230	205	147	161	115	52
gi|255541619|ref|XM_002511828.1|	6	3	3	4	8	6	6	0	5
gi|255581773|ref|XM_002531642.1|	0	0	0	4	0	0	0	0	0
gi|255551782|ref|XM_002516891.1|	0	3	0	2	2	3	0	0	0
gi|305644276|gb|HQ122625.1|	7	4	2	8	5	5	7	0	0
gi|255567665|ref|XM_002524766.1|	2	3	4	8	3	7	6	10	5
gi|255553050|ref|XM_002517522.1|	2	0	0	2	3	0	0	2	3
gi|255562209|ref|XM_002522067.1|	10	12	9	10	11	11	4	9	3
gi|255571575|ref|XM_002526688.1|	2	2	0	8	6	7	3	5	2
gi|255554840|ref|XM_002518412.1|	192	229	103	122	198	85	64	75	73
gi|255580095|ref|XM_002530834.1|	9	14	4	13	24	9	9	8	3
gi|255564734|ref|XM_002523316.1|	2	0	0	5	0	2	0	0	0
gi|255565466|ref|XM_002523678.1|	2	0	0	9	2	5	6	3	0
gi|255543059|ref|XM_002512547.1|	6	7	4	4	4	7	9	19	12
gi|255551810|ref|XM_002516905.1|	0	3	0	3	2	0	2	4	2
gi|255537158|ref|XM_002509600.1|	11	9	12	9	8	14	14	18	11
gi|255539922|ref|XM_002510980.1|	0	3	2	8	3	6	11	5	11
gi|255554329|ref|XM_002518159.1|	3	3	3	5	0	5	0	3	0
gi|255574699|ref|XM_002528212.1|	2	2	2	2	0	0	0	0	0
gi|255562091|ref|XM_002522008.1|	0	2	0	2	0	0	3	0	0
gi|255582336|ref|XM_002531913.1|	3	0	0	3	4	2	2	0	0
gi|255544014|ref|XM_002513024.1|	0	5	3	11	0	2	2	3	0
gi|255585244|ref|XM_002533278.1|	4	5	2	5	3	4	3	5	6
gi|255564069|ref|XM_002522987.1|	0	0	0	7	2	2	3	5	0
gi|255550955|ref|XM_002516480.1|	0	0	0	2	0	4	3	4	4
gi|255592949|ref|XM_002535710.1|	3	0	5	9	5	4	11	4	2
gi|255537002|ref|XM_002509522.1|	0	0	0	2	0	0	5	6	5
gi|255552897|ref|XM_002517446.1|	3	9	4	9	4	9	6	7	3
gi|255571307|ref|XM_002526557.1|	4	0	0	2	7	13	4	5	4
gi|255584018|ref|XM_002532709.1|	2	4	0	7	7	4	2	9	2
gi|255578301|ref|XM_002529972.1|	13	8	9	21	20	9	11	8	18
gi|255543099|ref|XM_002512567.1|	0	0	0	2	0	0	0	2	5
gi|255574102|ref|XM_002527921.1|	9	0	3	5	3	4	6	3	2
gi|255574922|ref|XM_002528322.1|	24	12	12	16	48	30	36	31	21
gi|255551622|ref|XM_002516811.1|	0	0	0	5	8	0	0	0	0
gi|255549723|ref|XM_002515867.1|	3	0	0	4	0	2	0	0	0
gi|21090|emb|X07852.1|	239	165	183	657	1045	587	758	630	557
gi|255569988|ref|XM_002525911.1|	0	0	0	2	2	0	0	2	2
gi|255540362|ref|XM_002511200.1|	3	2	0	5	4	0	0	5	0
gi|255539389|ref|XM_002510714.1|	10	12	2	9	6	5	12	8	4
gi|255567081|ref|XM_002524477.1|	0	0	0	2	3	6	2	2	2
gi|255545963|ref|XM_002513996.1|	0	0	2	3	3	0	0	0	2
gi|255539812|ref|XM_002510925.1|	74	62	58	58	42	36	89	69	71
gi|255541805|ref|XM_002511921.1|	3	0	0	5	0	0	0	0	0
gi|255572837|ref|XM_002527305.1|	7	6	4	14	6	5	5	10	4
gi|42494966|emb|AJ270060.1|	3892	1658	2410	2746	2901	2944	4112	2823	2553
gi|255545791|ref|XM_002513910.1|	155	279	199	210	293	470	230	505	251
gi|255539692|ref|XM_002510865.1|	90	134	145	132	155	272	106	287	157
gi|255570864|ref|XM_002526338.1|	4	7	7	13	22	14	19	12	14
gi|255540340|ref|XM_002511189.1|	4	0	14	5	14	17	7	5	0
gi|255575018|ref|XM_002528369.1|	27	20	11	34	19	20	27	16	15
gi|255562257|ref|XM_002522091.1|	0	0	0	3	4	6	0	2	2
gi|255557163|ref|XM_002519567.1|	18	12	14	30	29	12	13	10	21
gi|255558749|ref|XM_002520353.1|	3	2	0	4	0	2	0	2	4
gi|255570832|ref|XM_002526323.1|	0	0	0	2	0	3	0	0	2
gi|255568769|ref|XM_002525310.1|	2	3	0	7	6	7	6	3	8
gi|255585091|ref|XM_002533206.1|	3	2	0	6	15	5	5	2	3
gi|255542843|ref|XM_002512439.1|	0	0	0	4	4	0	0	0	2
gi|255559754|ref|XM_002520851.1|	5	0	0	7	0	0	0	0	0
gi|255574020|ref|XM_002527882.1|	3	0	2	8	4	3	6	3	4
gi|255562443|ref|XM_002522182.1|	0	0	0	3	5	0	0	0	0
gi|255572396|ref|XM_002527090.1|	640	1137	923	1063	1414	1055	533	666	1024
gi|255552956|ref|XM_002517475.1|	0	5	0	2	6	2	0	2	2
gi|255580889|ref|XM_002531218.1|	0	0	0	3	3	2	0	0	0
gi|255562935|ref|XM_002522427.1|	151	178	129	254	184	251	173	252	197
gi|255539714|ref|XM_002510876.1|	61	9	4	84	61	47	52	41	12
gi|255585987|ref|XM_002533618.1|	0	2	2	7	3	4	6	9	3
gi|255557422|ref|XM_002519696.1|	0	0	0	3	0	0	0	0	0
gi|255573315|ref|XM_002527540.1|	26	16	21	33	49	27	16	38	17
gi|255574195|ref|XM_002527967.1|	2	4	2	3	2	7	5	0	0
gi|255555930|ref|XM_002518955.1|	0	6	3	9	10	6	5	13	0
gi|255587733|ref|XM_002534330.1|	4	0	2	3	5	4	0	2	5
gi|255557756|ref|XM_002519862.1|	83	217	103	195	194	256	145	312	229
gi|255580621|ref|XM_002531088.1|	4	3	3	18	7	7	6	10	0
gi|255549648|ref|XM_002515830.1|	2	0	0	4	0	0	0	0	3
gi|255559133|ref|XM_002520543.1|	51	40	41	40	47	38	106	82	95
gi|255576775|ref|XM_002529229.1|	0	0	0	3	0	0	0	0	0
gi|255563295|ref|XM_002522605.1|	0	0	0	3	4	4	0	4	0
gi|255553555|ref|XM_002517773.1|	25	12	7	24	10	15	15	5	10
gi|255549543|ref|XM_002515778.1|	28	20	21	38	21	23	56	61	32
gi|255576898|ref|XM_002529289.1|	2	0	2	2	0	0	0	0	0
gi|255536874|ref|XM_002509458.1|	6	2	2	7	3	5	13	11	3
gi|255548681|ref|XM_002515351.1|	0	0	0	2	2	0	0	0	2
gi|255551039|ref|XM_002516522.1|	4	7	5	11	10	17	6	3	7
gi|255580938|ref|XM_002531242.1|	26	6	2	16	6	4	15	25	7
gi|255579317|ref|XM_002530458.1|	36	20	10	33	41	23	17	11	7
gi|255536898|ref|XM_002509470.1|	7	0	4	4	0	9	8	6	0
gi|255538699|ref|XM_002510369.1|	3	5	0	4	9	7	5	11	3
gi|255571518|ref|XM_002526661.1|	0	2	0	3	6	3	0	0	0
gi|255579266|ref|XM_002530433.1|	3	0	0	2	0	2	2	0	0
gi|255551131|ref|XM_002516568.1|	0	0	0	2	2	0	0	0	0
gi|255551015|ref|XM_002516510.1|	14	25	4	7	22	5	6	6	4
gi|255589835|ref|XM_002535056.1|	16	30	23	37	73	24	54	72	79
gi|255569350|ref|XM_002525597.1|	0	0	0	2	4	4	0	5	0
gi|255584773|ref|XM_002533059.1|	5	5	4	13	11	7	3	10	7
gi|255538767|ref|XM_002510403.1|	0	2	0	2	0	0	2	5	0
gi|255575166|ref|XM_002528442.1|	10	6	0	7	3	6	12	12	4
gi|255573112|ref|XM_002527440.1|	10	5	3	14	13	11	20	28	15
gi|255537412|ref|XM_002509727.1|	0	0	0	5	0	0	2	5	2
gi|255575799|ref|XM_002528753.1|	3	0	0	2	2	0	2	0	4
gi|255561934|ref|XM_002521930.1|	2	2	0	5	7	5	4	0	2
gi|255545727|ref|XM_002513878.1|	26	9	10	22	21	18	27	17	17
gi|255586322|ref|XM_002533766.1|	0	3	4	4	2	2	2	0	2
gi|255571209|ref|XM_002526509.1|	104	92	81	104	75	82	62	59	57
gi|255575513|ref|XM_002528612.1|	0	0	0	2	0	4	0	0	0
gi|255575998|ref|XM_002528849.1|	14	2	3	8	7	4	6	6	4
gi|255550712|ref|XM_002516359.1|	0	0	0	2	0	0	0	0	0
gi|255546120|ref|XM_002514074.1|	3	0	0	2	11	0	0	0	0
gi|301341489|gb|HM150762.1|	0	0	0	2	0	4	7	9	11
gi|255557019|ref|XM_002519497.1|	31	64	24	81	92	95	67	163	82
gi|255575628|ref|XM_002528668.1|	23	18	9	31	33	17	26	24	19
gi|255555722|ref|XM_002518851.1|	0	0	0	5	3	0	0	3	0
gi|301341514|gb|HM150787.1|	79	134	153	85	40	89	129	154	175
gi|255558303|ref|XM_002520133.1|	0	0	0	2	9	7	0	3	0
gi|255555912|ref|XM_002518946.1|	2	0	0	2	2	0	0	0	0
gi|255554998|ref|XM_002518491.1|	45	56	60	46	20	37	101	91	85
gi|255548781|ref|XM_002515401.1|	0	0	0	2	0	0	0	0	0
gi|255587996|ref|XM_002534423.1|	9	3	0	3	4	2	2	0	0
gi|255573432|ref|XM_002527596.1|	0	0	0	4	0	0	0	0	0
gi|255566838|ref|XM_002524357.1|	3	4	0	8	3	7	2	3	0
gi|255567277|ref|XM_002524574.1|	9	0	5	7	9	4	9	5	3
gi|255545103|ref|XM_002513567.1|	7	4	6	16	16	6	4	7	0
gi|255572080|ref|XM_002526935.1|	0	0	2	2	0	0	0	2	2
gi|255564576|ref|XM_002523238.1|	39	57	51	73	68	124	58	55	67
gi|255542329|ref|XM_002512182.1|	0	0	0	5	0	3	0	3	0
gi|255569565|ref|XM_002525703.1|	0	0	2	3	0	0	0	0	0
gi|255544685|ref|XM_002513358.1|	11	10	8	33	31	21	13	9	8
gi|255548665|ref|XM_002515343.1|	9	8	11	29	63	36	23	12	9
gi|255541973|ref|XM_002512005.1|	0	0	0	2	0	0	5	0	0
gi|255570557|ref|XM_002526190.1|	22	2	12	12	31	20	25	14	15
gi|255546300|ref|XM_002514164.1|	7	0	2	6	5	3	6	0	0
gi|255537344|ref|XM_002509693.1|	115	133	106	166	169	145	182	114	148
gi|255563628|ref|XM_002522770.1|	0	0	0	2	3	2	0	2	0
gi|255542333|ref|XM_002512184.1|	2	5	5	7	5	12	2	2	4
gi|255572476|ref|XM_002527127.1|	0	0	6	2	0	0	2	0	0
gi|255549502|ref|XM_002515758.1|	6	12	9	10	7	10	12	15	14
gi|255562839|ref|XM_002522379.1|	65	124	51	126	213	103	155	278	256
gi|255558559|ref|XM_002520259.1|	5	3	2	14	13	12	10	23	7
gi|255542857|ref|XM_002512446.1|	0	0	0	2	0	0	0	0	0
gi|255548757|ref|XM_002515389.1|	12	3	9	7	6	12	14	3	3
gi|255554137|ref|XM_002518063.1|	2038	1727	1003	1676	1468	1253	1224	792	1228
gi|255576104|ref|XM_002528901.1|	5	6	6	12	5	3	6	5	4
gi|255540326|ref|XM_002511182.1|	9	7	6	6	6	12	12	8	7
gi|255579842|ref|XM_002530712.1|	10	13	16	33	26	40	49	28	20
gi|255565361|ref|XM_002523626.1|	5	8	4	3	16	12	13	16	9
gi|255557762|ref|XM_002519865.1|	0	0	2	2	4	0	2	3	3
gi|255585116|ref|XM_002533218.1|	0	0	0	4	4	4	0	7	0
gi|255577034|ref|XM_002529356.1|	0	4	2	5	6	3	0	0	2
gi|255559375|ref|XM_002520662.1|	8	8	5	10	8	6	8	8	12
gi|255566057|ref|XM_002523971.1|	7	2	3	9	6	8	11	8	5
gi|255564799|ref|XM_002523348.1|	4	0	0	5	2	8	2	2	0
gi|255572103|ref|XM_002526946.1|	0	0	5	2	3	0	0	4	0
gi|255586918|ref|XM_002534015.1|	2	0	0	3	3	3	0	0	0
gi|255559838|ref|XM_002520892.1|	5	0	3	3	2	2	0	2	2
gi|255582875|ref|XM_002532164.1|	27	11	6	19	23	17	49	27	25
gi|255553760|ref|XM_002517875.1|	5	2	3	8	16	9	28	20	8
gi|255553644|ref|XM_002517817.1|	5	15	3	10	12	15	10	10	4
gi|255540688|ref|XM_002511363.1|	30	43	41	49	24	49	57	69	74
gi|255540722|ref|XM_002511380.1|	3	6	4	2	3	4	2	2	2
gi|255568923|ref|XM_002525386.1|	2	6	0	8	9	2	9	2	3
gi|255541781|ref|XM_002511909.1|	5	0	5	8	5	13	6	11	0
gi|255573684|ref|XM_002527718.1|	4	3	0	9	8	3	3	7	0
gi|255538459|ref|XM_002510249.1|	9	7	4	10	8	9	2	4	2
gi|255537526|ref|XM_002509784.1|	3	0	5	11	22	12	10	18	15
gi|255568431|ref|XM_002525144.1|	4	4	0	6	0	10	0	8	3
gi|255552460|ref|XM_002517228.1|	311	769	386	448	455	536	340	748	656
gi|255552923|ref|XM_002517459.1|	16	11	7	23	27	13	8	12	7
gi|255583989|ref|XM_002532695.1|	8	4	4	7	5	6	5	8	0
gi|255595012|ref|XM_002536166.1|	4	0	0	4	6	3	0	3	3
gi|255576441|ref|XM_002529067.1|	4	7	2	4	3	8	3	7	5
gi|255578366|ref|XM_002530004.1|	0	0	0	4	3	6	0	0	0
gi|255577237|ref|XM_002529455.1|	9	4	0	5	7	2	2	5	3
gi|255544461|ref|XM_002513246.1|	0	0	0	3	0	0	0	2	0
gi|255587079|ref|XM_002534081.1|	0	0	0	2	5	0	0	0	0
gi|255574088|ref|XM_002527914.1|	2	3	3	2	0	5	0	2	2
gi|255582157|ref|XM_002531827.1|	11	25	7	16	25	10	2	2	10
gi|255581669|ref|XM_002531592.1|	8	2	6	12	8	3	2	6	4
gi|255556491|ref|XM_002519234.1|	0	0	0	2	3	4	0	2	2
gi|226958296|gb|GF100465.1|	10	6	2	8	4	4	13	9	8
gi|255577754|ref|XM_002529706.1|	0	0	2	8	3	5	0	6	4
gi|255565414|ref|XM_002523652.1|	3	8	3	7	8	5	4	9	13
gi|255572873|ref|XM_002527323.1|	0	0	0	3	0	0	0	0	3
gi|255588907|ref|XM_002534714.1|	6	11	5	6	7	4	3	8	6
gi|255544725|ref|XM_002513378.1|	24	14	21	42	14	53	108	43	55
gi|255582304|ref|XM_002531897.1|	6	6	10	10	14	14	40	19	16
gi|255565116|ref|XM_002523505.1|	3	4	0	3	4	0	0	6	4
gi|255576526|ref|XM_002529109.1|	3	0	0	4	3	0	5	2	2
gi|255561521|ref|XM_002521725.1|	0	0	0	3	0	2	8	9	2
gi|255547160|ref|XM_002514592.1|	0	0	0	3	0	0	0	0	0
gi|255563469|ref|XM_002522691.1|	110	155	56	98	67	46	77	119	97
gi|255584944|ref|XM_002533140.1|	0	0	0	2	3	0	2	0	4
gi|255559610|ref|XM_002520779.1|	16	4	5	25	8	5	14	9	6
gi|255560274|ref|XM_002521109.1|	0	0	0	2	0	0	0	0	0
gi|255544150|ref|XM_002513092.1|	0	0	0	2	0	0	7	4	2
gi|255583859|ref|XM_002532635.1|	13	10	10	15	7	12	11	11	14
gi|255558867|ref|XM_002520411.1|	22	5	13	5	10	4	28	17	28
gi|255552080|ref|XM_002517039.1|	57	0	7	27	42	23	24	5	5
gi|255567153|ref|XM_002524512.1|	11	10	15	22	19	26	11	8	6
gi|255541585|ref|XM_002511811.1|	32	84	49	52	47	58	87	164	155
gi|255537498|ref|XM_002509770.1|	0	0	0	2	0	0	0	0	0
gi|255574529|ref|XM_002528130.1|	0	2	3	2	3	0	5	0	4
gi|255552030|ref|XM_002517014.1|	4	0	0	2	4	7	0	0	0
gi|255543818|ref|XM_002512926.1|	5	0	3	8	6	5	3	2	2
gi|255538019|ref|XM_002510029.1|	0	0	0	2	0	0	0	0	0
gi|255560807|ref|XM_002521371.1|	14	11	10	12	14	18	17	49	15
gi|255571890|ref|XM_002526842.1|	0	0	0	4	0	0	0	0	0
gi|255568413|ref|XM_002525135.1|	8	9	13	18	18	12	10	8	5
gi|255582023|ref|XM_002531763.1|	102	48	63	328	114	257	337	330	281
gi|255551978|ref|XM_002516988.1|	0	0	3	2	0	3	2	2	6
gi|255540024|ref|XM_002511031.1|	4	6	2	3	0	0	2	0	0
gi|255570460|ref|XM_002526143.1|	7	8	4	11	7	8	8	3	3
gi|255536838|ref|XM_002509440.1|	8	9	7	25	19	23	12	12	2
gi|255559178|ref|XM_002520565.1|	0	2	0	4	4	5	4	2	0
gi|255587985|ref|XM_002534418.1|	0	4	5	7	0	7	6	5	3
gi|255555842|ref|XM_002518911.1|	0	3	0	4	3	2	6	8	5
gi|255551784|ref|XM_002516892.1|	9	0	4	3	0	0	8	7	2
gi|255573418|ref|XM_002527589.1|	8	5	4	22	28	22	0	5	8
gi|255551530|ref|XM_002516765.1|	6	8	2	8	9	4	3	5	7
gi|255572388|ref|XM_002527087.1|	2	2	0	2	0	3	3	0	0
gi|255540798|ref|XM_002511418.1|	2	2	3	2	3	5	0	8	5
gi|255582805|ref|XM_002532131.1|	5	5	4	28	42	13	5	14	14
gi|255550312|ref|XM_002516161.1|	6	2	8	12	4	3	10	12	6
gi|255539061|ref|XM_002510550.1|	6	2	0	2	0	4	7	8	2
gi|255540616|ref|XM_002511327.1|	4	5	6	9	7	5	0	0	0
gi|255574753|ref|XM_002528239.1|	3	0	0	2	7	3	0	0	0
gi|255572984|ref|XM_002527377.1|	36	7	34	47	83	55	59	47	31
gi|255563195|ref|XM_002522555.1|	18	7	24	12	9	8	17	17	21
gi|255576670|ref|XM_002529179.1|	0	0	0	2	0	0	0	0	0
gi|255548645|ref|XM_002515333.1|	81	42	59	116	119	96	53	56	20
gi|255553940|ref|XM_002517965.1|	3	0	5	5	7	8	2	5	0
gi|255552062|ref|XM_002517030.1|	0	0	0	2	8	9	2	0	2
gi|255542919|ref|XM_002512477.1|	35	24	37	72	64	52	103	77	76
gi|255538615|ref|XM_002510327.1|	0	0	0	3	2	0	0	3	0
gi|255560278|ref|XM_002521111.1|	0	0	0	3	3	5	3	3	3
gi|255572005|ref|XM_002526898.1|	4	16	8	7	14	6	6	4	3
gi|255543924|ref|XM_002512979.1|	5	0	2	5	0	3	0	0	0
gi|255567787|ref|XM_002524826.1|	0	2	0	2	0	5	3	0	4
gi|255557956|ref|XM_002519961.1|	3	0	3	3	2	0	0	2	0
gi|255546108|ref|XM_002514068.1|	0	0	0	2	3	0	0	0	0
gi|255547631|ref|XM_002514827.1|	0	2	0	4	0	2	4	2	0
gi|255577272|ref|XM_002529472.1|	9	8	2	2	4	4	4	4	3
gi|165971818|emb|AM933174.1|	3620	4026	1800	2995	3699	2119	2051	2271	2079
gi|255556597|ref|XM_002519287.1|	3	6	3	3	9	2	2	3	0
gi|255537889|ref|XM_002509964.1|	164	156	86	221	255	173	125	145	133
gi|255552952|ref|XM_002517473.1|	3	2	0	2	0	3	0	0	0
gi|255572167|ref|XM_002526978.1|	0	4	0	3	5	4	0	3	4
gi|255573884|ref|XM_002527815.1|	2	2	0	5	8	2	2	0	3
gi|255543992|ref|XM_002513013.1|	0	0	0	5	0	5	2	2	0
gi|255560696|ref|XM_002521316.1|	202	199	133	114	80	72	171	162	175
gi|255579974|ref|XM_002530776.1|	3	6	2	5	2	5	0	2	3
gi|255542577|ref|XM_002512306.1|	0	0	0	3	0	3	2	2	2
gi|255560674|ref|XM_002521305.1|	5	0	0	8	7	7	5	7	6
gi|255582027|ref|XM_002531765.1|	0	0	0	2	0	0	0	2	0
gi|255578859|ref|XM_002530238.1|	12	12	20	26	8	20	37	37	24
gi|255554968|ref|XM_002518476.1|	8	4	3	19	11	21	9	8	5
gi|255586000|ref|XM_002533624.1|	0	0	2	2	0	2	0	0	0
gi|255569306|ref|XM_002525575.1|	2	0	0	2	2	0	0	0	0
gi|255545895|ref|XM_002513962.1|	0	0	0	2	2	0	3	0	0
gi|255584290|ref|XM_002532836.1|	0	4	3	5	4	9	3	4	7
gi|255543754|ref|XM_002512894.1|	28	34	24	41	21	17	14	23	15
gi|255546106|ref|XM_002514067.1|	3	0	3	5	5	5	4	6	0
gi|255579467|ref|XM_002530531.1|	4	2	0	3	0	0	2	0	0
gi|255539213|ref|XM_002510626.1|	6	2	3	6	8	3	12	7	2
gi|255588181|ref|XM_002534479.1|	4	0	3	2	2	4	0	0	0
gi|255568955|ref|XM_002525402.1|	0	0	0	2	0	0	0	2	0
gi|255578087|ref|XM_002529868.1|	110	104	104	76	80	63	139	116	123
gi|255563904|ref|XM_002522906.1|	7	9	7	11	7	6	3	8	0
gi|255561171|ref|XM_002521552.1|	5417	7618	4589	6971	5304	7321	3349	5000	4017
gi|255563734|ref|XM_002522823.1|	0	0	0	2	0	4	0	0	0
gi|255539796|ref|XM_002510917.1|	2	0	3	3	3	3	0	0	3
gi|255549787|ref|XM_002515899.1|	2	3	2	8	9	3	5	7	2
gi|255552653|ref|XM_002517324.1|	3	0	3	3	0	0	0	2	0
gi|255582112|ref|XM_002531805.1|	13	2	14	33	15	25	11	11	8
gi|255565076|ref|XM_002523485.1|	5	0	0	8	13	4	4	0	0
gi|255571082|ref|XM_002526446.1|	258	209	241	662	596	632	434	412	301
gi|255552781|ref|XM_002517388.1|	0	2	2	7	11	8	9	8	8
gi|255548314|ref|XM_002515168.1|	2	0	0	2	4	9	5	11	4
gi|255565371|ref|XM_002523631.1|	59	24	32	154	141	105	202	216	110
gi|255572414|ref|XM_002527099.1|	36	9	30	40	30	35	72	27	45
gi|255556781|ref|XM_002519378.1|	55	40	35	39	34	44	94	90	74
gi|255543766|ref|XM_002512900.1|	191	305	207	246	250	234	203	269	394
gi|255553316|ref|XM_002517655.1|	2	0	0	2	0	5	0	0	0
gi|255549594|ref|XM_002515803.1|	141	114	138	125	150	101	165	174	159
gi|255573837|ref|XM_002527792.1|	7	2	0	9	11	7	2	7	5
gi|255558631|ref|XM_002520295.1|	2	3	0	6	5	3	95	81	85
gi|255587099|ref|XM_002534090.1|	0	0	0	4	2	2	3	2	2
gi|255572627|ref|XM_002527201.1|	0	2	2	2	0	0	0	0	0
gi|255554934|ref|XM_002518459.1|	8	4	2	8	12	5	2	3	4
gi|255577808|ref|XM_002529732.1|	4	0	3	4	7	3	5	4	3
gi|255580502|ref|XM_002531030.1|	52	108	69	70	75	67	79	124	115
gi|255551197|ref|XM_002516600.1|	0	0	2	6	7	2	2	2	2
gi|255555260|ref|XM_002518621.1|	0	0	0	5	0	2	7	0	8
gi|255549893|ref|XM_002515952.1|	8	6	12	2	3	5	0	4	3
gi|255538359|ref|XM_002510199.1|	7	3	8	7	7	9	6	0	5
gi|255552859|ref|XM_002517427.1|	0	0	0	2	3	0	2	0	0
gi|255575460|ref|XM_002528586.1|	2	0	0	3	5	2	2	4	3
gi|255551634|ref|XM_002516817.1|	0	0	0	3	0	0	6	5	0
gi|255543494|ref|XM_002512764.1|	0	0	0	2	0	0	0	0	0
gi|255577957|ref|XM_002529805.1|	8	0	3	11	11	4	7	5	0
gi|255544374|ref|XM_002513203.1|	0	2	0	2	0	0	2	0	0
gi|255547523|ref|XM_002514773.1|	0	0	2	2	0	3	2	0	0
gi|255559750|ref|XM_002520849.1|	3	0	4	3	5	5	3	3	2
gi|255554157|ref|XM_002518073.1|	2	0	2	3	5	3	0	2	0
gi|255541405|ref|XM_002511721.1|	8	3	5	15	5	8	11	5	8
gi|255565165|ref|XM_002523529.1|	0	0	2	2	0	0	6	5	4
gi|255581425|ref|XM_002531475.1|	44	84	47	94	134	109	39	52	100
gi|255579991|ref|XM_002530784.1|	4	0	0	6	7	7	3	5	3
gi|255587409|ref|XM_002534218.1|	0	0	0	10	8	0	0	0	2
gi|255561107|ref|XM_002521520.1|	3	18	7	10	8	6	4	11	7
gi|255579549|ref|XM_002530571.1|	2	0	4	8	7	5	3	0	0
gi|255557232|ref|XM_002519601.1|	133	90	63	113	87	73	75	59	61
gi|255557446|ref|XM_002519708.1|	0	0	0	3	2	0	0	0	3
gi|255573037|ref|XM_002527403.1|	1334	1499	930	1928	3841	1435	479	1400	746
gi|255543806|ref|XM_002512920.1|	5	0	0	2	4	2	0	2	0
gi|255574236|ref|XM_002527987.1|	0	0	0	3	4	0	0	2	2
gi|255552142|ref|XM_002517070.1|	7	4	5	7	9	10	2	3	3
gi|255537540|ref|XM_002509791.1|	0	0	0	5	3	0	0	4	2
gi|255545917|ref|XM_002513973.1|	13	0	0	8	6	5	2	5	2
gi|255552941|ref|XM_002517468.1|	2	2	0	2	3	3	0	2	3
gi|255562479|ref|XM_002522200.1|	15	2	2	12	10	8	0	0	0
gi|255586332|ref|XM_002533771.1|	28	17	21	41	43	32	51	49	47
gi|255567296|ref|XM_002524583.1|	0	0	2	3	2	4	0	0	0
gi|255585530|ref|XM_002533410.1|	16	47	15	32	43	36	17	24	26
gi|255559371|ref|XM_002520660.1|	0	0	0	3	4	2	0	0	0
gi|255560004|ref|XM_002520975.1|	2	2	2	4	6	3	0	2	2
gi|255538915|ref|XM_002510477.1|	35	33	12	28	46	10	10	11	8
gi|255571100|ref|XM_002526455.1|	0	0	0	2	0	0	0	0	0
gi|255565892|ref|XM_002523889.1|	2	0	0	2	0	0	4	0	0
gi|255546224|ref|XM_002514126.1|	0	0	0	4	0	0	2	0	0
gi|255540260|ref|XM_002511149.1|	28	9	28	42	44	50	55	16	31
gi|255552052|ref|XM_002517025.1|	45	24	8	33	28	17	19	23	16
gi|255539760|ref|XM_002510899.1|	6	2	3	7	12	7	27	23	10
gi|255551494|ref|XM_002516747.1|	0	2	3	7	5	6	6	3	0
gi|255575063|ref|XM_002528391.1|	0	0	0	2	0	3	2	4	2
gi|255549061|ref|XM_002515541.1|	0	0	0	2	5	0	4	2	0
gi|255551666|ref|XM_002516833.1|	10	0	0	11	4	10	4	3	3
gi|255555630|ref|XM_002518805.1|	0	0	0	3	0	0	0	0	0
gi|255574248|ref|XM_002527993.1|	0	0	0	3	0	0	0	2	0
gi|255573092|ref|XM_002527430.1|	0	0	0	2	0	0	0	0	0
gi|255571803|ref|XM_002526799.1|	52	48	58	88	35	90	110	91	80
gi|255579395|ref|XM_002530496.1|	2	0	2	6	0	4	0	2	0
gi|255571122|ref|XM_002526466.1|	0	0	3	3	4	3	2	5	9
gi|255558949|ref|XM_002520452.1|	11	2	11	11	7	13	7	24	24
gi|255563871|ref|XM_002522890.1|	0	2	0	3	2	2	0	0	0
gi|255578464|ref|XM_002530051.1|	0	0	0	2	0	3	0	2	3
gi|255590990|ref|XM_002535366.1|	0	0	0	2	0	2	0	2	0
gi|255578038|ref|XM_002529844.1|	24	42	14	24	15	18	24	27	40
gi|255587583|ref|XM_002534274.1|	11	3	7	6	6	13	3	6	4
gi|255564688|ref|XM_002523293.1|	0	0	0	2	0	0	2	0	0
gi|255584338|ref|XM_002532859.1|	0	0	0	2	2	0	0	2	0
gi|255555718|ref|XM_002518849.1|	5	7	4	10	15	5	4	3	6
gi|255542449|ref|XM_002512242.1|	81	40	29	163	99	111	196	239	89
gi|255574130|ref|XM_002527935.1|	14	12	15	27	25	24	4	6	5
gi|255558760|ref|XM_002520358.1|	3	5	2	4	9	6	4	0	4
gi|255561867|ref|XM_002521897.1|	3	0	0	2	0	0	0	0	0
gi|255580351|ref|XM_002530958.1|	7	10	11	14	13	7	28	21	34
gi|255541717|ref|XM_002511877.1|	58	40	42	78	87	70	95	59	136
gi|255565514|ref|XM_002523702.1|	3	2	0	4	3	6	3	0	0
gi|255539832|ref|XM_002510935.1|	3	0	3	3	5	4	5	3	3
gi|255585938|ref|XM_002533595.1|	0	0	0	2	0	2	2	0	0
gi|255540866|ref|XM_002511452.1|	9	7	10	12	7	8	8	10	12
gi|255537150|ref|XM_002509596.1|	2	2	0	3	0	4	6	5	0
gi|255547330|ref|XM_002514677.1|	4	0	0	2	10	3	3	2	0
gi|255556429|ref|XM_002519203.1|	3	2	0	4	3	4	0	5	0
gi|255548849|ref|XM_002515435.1|	43	9	13	101	45	33	105	81	38
gi|548941212|emb|JB350454.1|	0	4	0	2	0	0	0	0	0
gi|548940137|emb|JB349379.1|	837	550	792	701	584	731	649	650	600
gi|255543830|ref|XM_002512932.1|	0	0	0	2	0	0	0	0	0
gi|255577441|ref|XM_002529554.1|	2	2	4	6	6	4	4	4	6
gi|255580988|ref|XM_002531266.1|	0	0	0	2	0	0	0	0	0
gi|255578875|ref|XM_002530246.1|	3	0	4	4	4	7	4	3	2
gi|255544188|ref|XM_002513111.1|	6	10	0	4	10	6	8	8	0
gi|255559912|ref|XM_002520929.1|	263	519	256	258	360	392	234	366	323
gi|255584933|ref|XM_002533135.1|	17	10	40	33	32	35	24	52	24
gi|255576439|ref|XM_002529066.1|	27	16	14	17	24	10	11	25	21
gi|255573873|ref|XM_002527810.1|	2	0	0	3	0	0	0	4	0
gi|255554838|ref|XM_002518411.1|	54	60	29	63	37	56	61	87	83
gi|255544517|ref|XM_002513274.1|	4	7	0	7	12	10	2	9	4
gi|255585059|ref|XM_002533191.1|	0	0	2	2	2	0	3	4	0
gi|255554944|ref|XM_002518464.1|	0	0	0	3	5	0	0	3	0
gi|255545527|ref|XM_002513778.1|	2	0	3	2	9	5	4	4	0
gi|255554730|ref|XM_002518357.1|	201	275	160	290	241	233	192	226	199
gi|255587267|ref|XM_002534162.1|	0	4	0	2	6	8	0	2	0
gi|255543926|ref|XM_002512980.1|	9	0	4	5	8	2	5	0	0
gi|255541685|ref|XM_002511861.1|	5	0	6	6	5	4	6	4	3
gi|255545779|ref|XM_002513904.1|	8	7	2	11	6	10	3	8	8
gi|255542697|ref|XM_002512366.1|	2	8	5	11	8	3	2	8	11
gi|255543045|ref|XM_002512540.1|	10	2	0	13	6	9	23	34	18
gi|255564783|ref|XM_002523340.1|	2	0	3	3	15	3	0	0	0
gi|255581602|ref|XM_002531560.1|	3	8	4	11	5	4	5	9	7
gi|255583219|ref|XM_002532329.1|	69	69	67	94	103	84	150	102	88
gi|255580117|ref|XM_002530845.1|	5	0	0	5	0	0	0	0	0
gi|255554484|ref|XM_002518235.1|	0	0	0	2	2	0	0	0	0
gi|255556361|ref|XM_002519169.1|	294	383	143	156	134	98	231	221	193
gi|255571032|ref|XM_002526421.1|	154	207	97	216	164	171	130	154	242
gi|255562441|ref|XM_002522181.1|	17	32	13	23	29	18	17	17	20
gi|255550316|ref|XM_002516163.1|	3	2	0	10	8	3	0	2	2
gi|255571822|ref|XM_002526808.1|	0	2	0	2	2	0	2	0	2
gi|255558080|ref|XM_002520023.1|	5	8	2	9	14	10	3	0	6
gi|255570115|ref|XM_002525974.1|	2	3	0	4	6	4	2	3	2
gi|255550657|ref|XM_002516332.1|	0	2	4	4	0	0	0	0	0
gi|255566198|ref|XM_002524041.1|	0	0	0	2	3	0	2	0	4
gi|255576051|ref|XM_002528875.1|	0	2	3	2	0	0	10	0	0
gi|255541637|ref|XM_002511837.1|	0	6	8	9	15	7	0	2	2
gi|255572143|ref|XM_002526966.1|	4	3	0	9	8	7	13	22	3
gi|255567085|ref|XM_002524479.1|	9	2	2	4	5	4	7	5	4
gi|255556355|ref|XM_002519166.1|	0	0	0	2	0	0	0	2	0
gi|255582580|ref|XM_002532027.1|	5	0	5	8	4	9	5	7	4
gi|255578232|ref|XM_002529938.1|	0	0	0	3	0	0	5	0	0
gi|255573031|ref|XM_002527400.1|	0	0	0	3	2	0	0	2	2
gi|255552601|ref|XM_002517298.1|	0	6	0	7	11	6	2	8	5
gi|255564791|ref|XM_002523344.1|	0	3	3	3	2	0	0	2	0
gi|255576443|ref|XM_002529068.1|	61	86	116	128	271	171	125	186	193
gi|255564163|ref|XM_002523033.1|	9	16	7	18	36	15	9	12	10
gi|255540058|ref|XM_002511048.1|	0	0	0	3	0	4	0	0	0
gi|255542987|ref|XM_002512511.1|	0	2	0	4	0	0	0	0	0
gi|255573512|ref|XM_002527635.1|	5	0	0	4	2	3	10	6	0
gi|255547178|ref|XM_002514601.1|	9	8	6	15	18	9	10	8	8
gi|255564756|ref|XM_002523327.1|	2	0	2	2	0	0	0	0	0
gi|255581648|ref|XM_002531582.1|	0	2	2	2	0	0	0	4	2
gi|255547491|ref|XM_002514757.1|	4	6	4	11	16	5	8	13	13
gi|255545371|ref|XM_002513700.1|	3	3	3	5	3	5	2	6	0
gi|255581442|ref|XM_002531483.1|	2	2	0	3	0	0	3	4	0
gi|255569706|ref|XM_002525772.1|	0	0	0	2	0	0	0	0	0
gi|255544154|ref|XM_002513094.1|	62	80	86	113	58	154	57	51	125
gi|255543394|ref|XM_002512714.1|	24	2	7	7	6	9	35	12	13
gi|255562545|ref|XM_002522233.1|	15	9	10	11	7	4	32	24	38
gi|255568425|ref|XM_002525141.1|	2	2	0	9	9	9	0	2	2
gi|255588058|ref|XM_002534446.1|	8	0	4	11	13	4	12	7	0
gi|255574807|ref|XM_002528265.1|	0	5	5	7	17	9	6	2	2
gi|255557334|ref|XM_002519652.1|	5	12	8	12	9	15	9	21	25
gi|255562917|ref|XM_002522418.1|	0	0	2	3	2	2	3	4	0
gi|255566897|ref|XM_002524386.1|	25	16	8	33	16	13	21	31	12
gi|255549845|ref|XM_002515928.1|	53	60	57	35	52	48	103	102	87
gi|255586011|ref|XM_002533629.1|	0	0	0	2	0	0	0	0	0
gi|255561654|ref|XM_002521791.1|	4	9	5	10	10	6	3	0	2
gi|255566958|ref|XM_002524416.1|	57	56	39	68	162	84	82	96	80
gi|255537096|ref|XM_002509569.1|	5	4	2	12	9	4	26	23	13
gi|255568081|ref|XM_002524971.1|	12	2	2	13	22	8	8	0	0
gi|255538861|ref|XM_002510450.1|	29	25	43	29	28	24	20	18	7
gi|255576458|ref|XM_002529075.1|	12	6	12	45	33	29	34	41	31
gi|255559437|ref|XM_002520693.1|	2	3	2	5	0	2	0	5	5
gi|13491223|gb|AC079890.13|	0	0	0	7	6	4	2	6	7
gi|255563609|ref|XM_002522761.1|	0	0	2	3	5	0	0	0	0
gi|255546504|ref|XM_002514266.1|	0	0	0	2	0	0	0	0	0
gi|255571086|ref|XM_002526448.1|	22	2	25	14	15	38	26	11	6
gi|255551610|ref|XM_002516805.1|	2	5	2	3	2	4	2	8	0
gi|255569282|ref|XM_002525563.1|	34	59	28	21	15	13	32	41	57
gi|548939824|emb|JB349065.1|	75	30	45	80	97	83	101	80	49
gi|255545553|ref|XM_002513791.1|	0	0	0	2	0	2	0	0	0
gi|255553898|ref|XM_002517944.1|	3	6	3	14	2	6	4	7	4
gi|255566501|ref|XM_002524190.1|	3	0	0	2	0	0	2	0	0
gi|255548266|ref|XM_002515144.1|	2	2	3	10	9	6	0	6	0
gi|255546462|ref|XM_002514245.1|	90	43	105	147	103	139	178	126	96
gi|255564943|ref|XM_002523419.1|	29	18	17	50	29	22	19	14	16
gi|255539031|ref|XM_002510535.1|	5	4	0	2	5	4	0	2	0
gi|255569220|ref|XM_002525533.1|	7	11	4	14	13	9	8	11	2
gi|255574419|ref|XM_002528077.1|	13	0	0	11	10	10	4	3	0
gi|255580705|ref|XM_002531129.1|	63	56	43	89	65	92	68	67	69
gi|255540052|ref|XM_002511045.1|	5	0	2	2	0	0	3	2	0
gi|255581253|ref|XM_002531393.1|	2	4	0	3	2	3	2	0	0
gi|255549600|ref|XM_002515806.1|	0	5	4	8	3	5	7	11	5
gi|255539009|ref|XM_002510524.1|	12	2	5	14	2	4	5	2	2
gi|255555780|ref|XM_002518880.1|	0	0	0	2	0	2	0	2	0
gi|255576222|ref|XM_002528959.1|	0	0	0	5	0	0	4	0	0
gi|255554325|ref|XM_002518157.1|	5	4	9	9	2	5	12	9	4
gi|255577443|ref|XM_002529555.1|	0	4	0	5	8	2	0	2	0
gi|255554872|ref|XM_002518428.1|	0	0	0	2	0	0	0	0	0
gi|548942868|emb|JB352110.1|	142	208	391	174	96	227	182	248	262
gi|255539834|ref|XM_002510936.1|	2	0	0	2	0	0	0	0	0
gi|255547224|ref|XM_002514624.1|	7	0	0	6	2	3	4	5	3
gi|255551774|ref|XM_002516887.1|	0	0	0	2	0	0	0	0	0
gi|255540250|ref|XM_002511144.1|	0	4	2	2	0	3	0	0	0
gi|255546082|ref|XM_002514055.1|	141	175	89	171	194	116	216	190	196
gi|571024886|gb|KC684928.1|	72	97	92	96	152	154	84	160	108
gi|255536730|ref|XM_002509386.1|	10	17	8	4	8	8	16	12	7
gi|255552038|ref|XM_002517018.1|	8	5	5	20	19	7	15	9	3
gi|255537428|ref|XM_002509735.1|	41	78	29	51	41	34	34	44	29
gi|255563551|ref|XM_002522732.1|	33	19	10	17	17	16	19	29	18
gi|255573350|ref|XM_002527556.1|	30	2	9	11	17	12	48	26	14
gi|255582576|ref|XM_002532025.1|	31	54	25	22	16	19	19	14	18
gi|255576108|ref|XM_002528903.1|	2	2	2	3	0	0	0	0	0
gi|255565474|ref|XM_002523682.1|	33	14	23	42	29	33	43	54	22
gi|255541075|ref|XM_002511556.1|	0	2	4	4	7	0	0	2	7
gi|255564939|ref|XM_002523417.1|	10	4	5	7	0	5	4	9	6
gi|255581399|ref|XM_002531462.1|	2	0	0	3	2	2	6	3	0
gi|255566404|ref|XM_002524142.1|	2	0	0	3	0	0	0	0	0
gi|255541881|ref|XM_002511959.1|	62	76	30	434	285	395	300	253	241
gi|255581146|ref|XM_002531341.1|	0	0	0	2	2	0	0	0	0
gi|255576433|ref|XM_002529063.1|	7	0	0	6	2	0	14	0	0
gi|255557565|ref|XM_002519767.1|	6	2	0	7	0	2	3	0	0
gi|255540092|ref|XM_002511065.1|	0	0	0	3	0	0	0	0	0
gi|255545019|ref|XM_002513525.1|	0	0	0	2	0	0	0	0	0
gi|255552889|ref|XM_002517442.1|	66	63	37	38	50	28	55	21	74
gi|255548286|ref|XM_002515154.1|	2	0	0	2	0	3	0	0	0
gi|255546140|ref|XM_002514084.1|	3	0	5	5	4	7	0	2	0
gi|255564247|ref|XM_002523075.1|	6	14	7	5	6	5	21	30	34
gi|255564819|ref|XM_002523358.1|	14	7	20	21	37	24	12	13	7
gi|255583345|ref|XM_002532388.1|	0	0	0	3	4	0	3	2	0
gi|548941078|emb|JB350320.1|	10	9	10	15	21	14	8	16	7
gi|255559638|ref|XM_002520793.1|	0	0	0	5	0	6	4	0	0
gi|255575341|ref|XM_002528528.1|	13	12	16	60	53	82	76	104	57
gi|255586544|ref|XM_002533863.1|	8	3	2	7	6	3	4	5	4
gi|255586646|ref|XM_002533908.1|	0	2	0	3	0	0	0	0	0
gi|255580956|ref|XM_002531251.1|	6	3	0	2	18	19	13	22	5
gi|255568564|ref|XM_002525210.1|	34	14	12	28	27	18	7	8	10
gi|255543077|ref|XM_002512556.1|	0	4	0	3	4	2	7	5	5
gi|255585633|ref|XM_002533457.1|	0	0	0	2	0	0	0	0	0
gi|255547052|ref|XM_002514538.1|	4	4	2	2	0	5	0	2	3
gi|548940089|emb|JB349331.1|	2	2	4	2	3	4	3	6	2
gi|255553491|ref|XM_002517741.1|	7	15	9	6	7	5	5	5	4
gi|255585250|ref|XM_002533281.1|	0	3	0	5	0	0	3	0	0
gi|255559600|ref|XM_002520774.1|	21	27	19	29	48	24	29	33	7
gi|255567159|ref|XM_002524515.1|	12	15	6	9	5	11	6	7	2
gi|255550805|ref|XM_002516405.1|	9	2	4	19	25	24	6	14	7
gi|255546633|ref|XM_002514330.1|	5	2	2	2	2	6	3	4	4
gi|255586807|ref|XM_002533972.1|	4	3	0	3	2	0	2	0	0
gi|255537354|ref|XM_002509698.1|	6	8	2	3	8	7	3	2	4
gi|255546110|ref|XM_002514069.1|	0	2	0	5	0	2	3	2	0
gi|255547547|ref|XM_002514785.1|	0	2	0	8	3	0	3	4	0
gi|255547525|ref|XM_002514774.1|	12	0	2	10	7	8	9	0	0
gi|255541695|ref|XM_002511866.1|	0	0	0	3	2	0	0	0	0
gi|255544453|ref|XM_002513242.1|	22	16	11	26	29	8	8	7	4
gi|212659415|ref|NW_002234561.1|	6	4	6	4	2	2	21	24	36
gi|255567694|ref|XM_002524780.1|	3	7	11	6	10	8	0	11	5
gi|255546760|ref|XM_002514393.1|	0	0	0	3	0	0	0	0	0
gi|255556895|ref|XM_002519435.1|	0	0	0	2	0	0	0	0	0
gi|255578446|ref|XM_002530042.1|	12	14	6	35	23	21	6	9	5
gi|255572340|ref|XM_002527063.1|	2	0	2	2	0	0	0	0	0
gi|255537734|ref|XM_002509888.1|	127	67	94	110	49	49	82	88	58
gi|255583915|ref|XM_002532660.1|	0	0	2	3	0	2	2	3	2
gi|255550573|ref|XM_002516291.1|	0	0	0	4	0	0	2	0	0
gi|255560126|ref|XM_002521035.1|	2	0	0	2	3	0	4	2	2
gi|255569011|ref|XM_002525430.1|	4	0	3	4	4	9	4	9	2
gi|255565490|ref|XM_002523690.1|	14	33	14	16	22	19	17	43	42
gi|255538223|ref|XM_002510131.1|	4	3	2	8	4	7	0	5	0
gi|255560310|ref|XM_002521126.1|	2	0	3	4	6	2	0	2	0
gi|255587432|ref|XM_002534223.1|	27	4	9	35	15	14	49	24	16
gi|255584485|ref|XM_002532926.1|	34	12	24	36	38	38	36	48	36
gi|255540074|ref|XM_002511056.1|	9	2	6	6	9	11	4	6	5
gi|255547645|ref|XM_002514834.1|	5	7	0	2	4	7	5	4	6
gi|255537078|ref|XM_002509560.1|	4	3	9	17	11	16	20	26	15
gi|255559700|ref|XM_002520824.1|	91	14	71	119	91	103	844	560	376
gi|255545887|ref|XM_002513958.1|	2	5	2	8	8	5	3	6	5
gi|255557209|ref|XM_002519590.1|	5	0	3	2	10	7	6	0	0
gi|255548158|ref|XM_002515090.1|	2	5	0	5	3	5	3	2	3
gi|255556889|ref|XM_002519432.1|	4	2	0	2	3	0	2	2	0
gi|255566960|ref|XM_002524417.1|	0	2	0	3	0	0	0	2	0
gi|255545605|ref|XM_002513817.1|	0	0	0	2	0	5	0	0	0
gi|255579906|ref|XM_002530743.1|	43	39	21	35	20	43	47	23	36
gi|255539706|ref|XM_002510872.1|	210	194	86	376	237	248	269	309	152
gi|255568606|ref|XM_002525231.1|	3	4	5	2	0	2	2	7	3
gi|255572584|ref|XM_002527180.1|	4	0	2	8	8	5	13	17	7
gi|255570868|ref|XM_002526340.1|	0	0	0	2	2	0	0	0	0
gi|255541893|ref|XM_002511965.1|	11	12	0	27	23	15	18	19	15
gi|255579818|ref|XM_002530701.1|	9	7	0	10	8	9	30	29	13
gi|255543444|ref|XM_002512739.1|	10	13	3	17	6	7	2	0	0
gi|255581934|ref|XM_002531720.1|	0	0	0	4	2	0	0	0	0
gi|255544985|ref|XM_002513508.1|	0	0	0	4	2	0	0	0	0
gi|255572932|ref|XM_002527351.1|	3	2	0	11	10	10	0	7	9
gi|255566774|ref|XM_002524325.1|	40	30	12	19	26	16	17	10	17
gi|255578259|ref|XM_002529951.1|	14	23	5	30	27	20	14	19	9
gi|255580265|ref|XM_002530917.1|	13	17	9	17	13	22	13	15	15
gi|255542863|ref|XM_002512449.1|	32	23	33	52	44	54	72	57	40
gi|255584616|ref|XM_002532986.1|	57	108	38	28	41	14	19	54	41
gi|255563581|ref|XM_002522747.1|	0	0	0	6	5	2	4	2	0
gi|255562016|ref|XM_002521971.1|	0	0	0	3	2	0	0	0	0
gi|255563765|ref|XM_002522838.1|	9	17	15	32	29	23	99	95	76
gi|255559710|ref|XM_002520829.1|	15	4	3	7	2	4	22	5	14
gi|255557288|ref|XM_002519629.1|	0	0	0	2	0	0	0	0	0
gi|255559518|ref|XM_002520733.1|	1191	1377	505	904	814	571	1001	1024	976
gi|255560987|ref|XM_002521460.1|	0	0	0	2	0	2	2	3	0
gi|255558361|ref|XM_002520162.1|	0	0	0	2	0	0	2	0	0
gi|255549773|ref|XM_002515892.1|	5	20	10	31	30	16	16	11	21
gi|255548354|ref|XM_002515188.1|	20	13	2	12	11	0	2	3	0
gi|255570319|ref|XM_002526074.1|	0	0	0	2	4	0	0	0	0
gi|255550887|ref|XM_002516446.1|	5	0	0	3	0	2	0	5	0
gi|255587947|ref|XM_002534404.1|	27	58	38	61	53	43	28	63	52
gi|288191376|gb|FJ670089.1|	4	10	2	87	110	62	2	7	4
gi|255571142|ref|XM_002526476.1|	0	0	5	2	4	3	0	0	3
gi|255586396|ref|XM_002533799.1|	113	81	67	81	70	59	135	92	120
gi|255537440|ref|XM_002509741.1|	10	24	8	23	9	22	8	25	13
gi|255558567|ref|XM_002520263.1|	3	6	0	3	0	2	5	0	0
gi|255565078|ref|XM_002523486.1|	0	0	0	2	0	0	0	0	0
gi|255553224|ref|XM_002517609.1|	0	0	0	2	0	2	0	2	0
gi|255569696|ref|XM_002525767.1|	4	2	6	4	7	4	0	3	2
gi|255560797|ref|XM_002521366.1|	70	123	73	61	74	110	105	133	145
gi|255566912|ref|XM_002524393.1|	0	0	0	2	0	0	0	0	0
gi|255556517|ref|XM_002519247.1|	2	0	2	5	2	6	0	0	0
gi|255579327|ref|XM_002530463.1|	0	0	0	2	0	0	0	0	0
gi|255573800|ref|XM_002527774.1|	0	0	0	2	0	0	0	0	0
gi|255547278|ref|XM_002514651.1|	6	4	2	24	13	7	10	4	7
gi|28882137|gb|AC116369.5|	7	2	2	3	10	10	9	3	0
gi|255563543|ref|XM_002522728.1|	3	0	2	3	0	2	2	3	0
gi|255564765|ref|XM_002523331.1|	27	14	30	39	44	50	33	36	20
gi|82468802|gb|DQ268869.1|	0	0	0	3	5	5	9	4	4
gi|255550202|ref|XM_002516106.1|	18	0	7	17	18	13	20	9	15
gi|255581981|ref|XM_002531743.1|	4	2	6	5	13	5	6	6	0
gi|255541345|ref|XM_002511691.1|	0	0	0	4	2	0	0	0	0
gi|255578157|ref|XM_002529902.1|	2	4	2	2	6	4	4	3	0
gi|255579644|ref|XM_002530617.1|	0	3	0	3	12	5	0	0	0
gi|255542827|ref|XM_002512431.1|	0	0	0	9	10	4	0	6	2
gi|255583290|ref|XM_002532363.1|	7	6	3	5	14	8	0	3	2
gi|255539578|ref|XM_002510808.1|	0	0	0	2	0	0	2	0	0
gi|255575706|ref|XM_002528707.1|	46	87	28	34	65	39	30	74	61
gi|255548460|ref|XM_002515241.1|	2	6	2	4	6	4	0	0	2
gi|255583971|ref|XM_002532686.1|	28	18	12	34	40	35	18	31	14
gi|255542501|ref|XM_002512268.1|	0	2	0	3	2	0	0	7	3
gi|255575276|ref|XM_002528496.1|	8	11	4	18	7	15	18	37	36
gi|255536930|ref|XM_002509486.1|	0	0	2	2	0	3	0	0	0
gi|255539007|ref|XM_002510523.1|	11	12	4	7	3	6	7	6	0
gi|255582302|ref|XM_002531896.1|	0	2	2	5	5	2	0	2	0
gi|255573604|ref|XM_002527679.1|	0	0	0	2	0	0	0	0	0
gi|255537951|ref|XM_002509995.1|	2	0	5	8	12	2	4	4	5
gi|255560708|ref|XM_002521322.1|	0	4	9	7	4	11	3	5	3
gi|384563930|gb|JQ361741.1|	61	101	45	54	61	46	43	64	70
gi|255573612|ref|XM_002527683.1|	0	2	2	4	2	3	0	0	0
gi|255547026|ref|XM_002514525.1|	25	39	29	19	27	30	12	16	24
gi|255553904|ref|XM_002517947.1|	3	5	0	6	3	6	2	5	3
gi|255554760|ref|XM_002518372.1|	10	10	2	5	3	5	9	6	6
gi|255548322|ref|XM_002515172.1|	2	2	0	4	2	0	4	0	3
gi|289063357|gb|GF102178.1|	2	0	0	2	0	0	0	0	2
gi|255559327|ref|XM_002520638.1|	0	0	0	4	2	3	2	0	6
gi|255552056|ref|XM_002517027.1|	3	0	0	2	0	2	5	3	2
gi|255550168|ref|XM_002516089.1|	3	9	3	5	0	8	4	0	0
gi|255557410|ref|XM_002519690.1|	65	58	25	79	72	68	58	90	57
gi|255554558|ref|XM_002518272.1|	2	0	2	2	0	0	3	2	0
gi|255545911|ref|XM_002513970.1|	6	2	0	6	8	2	3	3	0
gi|255546130|ref|XM_002514079.1|	263	292	233	342	343	325	491	471	476
gi|255573484|ref|XM_002527622.1|	10	3	3	7	8	2	4	6	4
gi|255539808|ref|XM_002510923.1|	40	39	38	45	32	39	27	18	32
gi|255574555|ref|XM_002528143.1|	16	18	13	27	35	26	10	12	9
gi|255564205|ref|XM_002523054.1|	8	0	8	10	16	11	5	3	3
gi|255580873|ref|XM_002531210.1|	0	0	0	2	0	0	0	0	0
gi|255541975|ref|XM_002512006.1|	3	0	0	2	2	0	11	20	16
gi|255546948|ref|XM_002514486.1|	9	3	0	5	4	6	4	5	5
gi|255565710|ref|XM_002523799.1|	8	5	4	6	7	6	9	13	7
gi|255563712|ref|XM_002522812.1|	5	5	7	4	8	2	8	5	2
gi|255551314|ref|XM_002516658.1|	0	0	0	3	2	3	0	0	0
gi|255587475|ref|XM_002534239.1|	0	0	0	7	5	9	4	6	8
gi|255546649|ref|XM_002514338.1|	4	2	5	5	4	3	4	5	9
gi|255570668|ref|XM_002526243.1|	12	13	3	8	10	9	11	22	17
gi|255566922|ref|XM_002524398.1|	104	79	176	264	270	404	232	386	146
gi|255550144|ref|XM_002516077.1|	15	16	6	31	32	18	9	21	16
gi|255562245|ref|XM_002522085.1|	2	2	3	3	6	2	4	11	0
gi|255575225|ref|XM_002528471.1|	13	5	22	27	26	24	21	27	12
gi|255555790|ref|XM_002518885.1|	2	4	3	33	30	22	24	32	22
gi|255557482|ref|XM_002519726.1|	30	23	32	30	6	23	59	54	46
gi|255550086|ref|XM_002516048.1|	8	0	2	2	0	6	5	5	2
gi|255548833|ref|XM_002515427.1|	16	9	24	8	23	5	0	8	10
gi|255564342|ref|XM_002523122.1|	0	0	2	2	0	2	0	0	0
gi|255582563|ref|XM_002532019.1|	0	0	0	3	0	0	0	3	0
gi|255559497|ref|XM_002520723.1|	0	0	0	2	0	2	0	0	0
gi|255543782|ref|XM_002512908.1|	0	0	2	2	6	3	0	0	0
gi|255540940|ref|XM_002511489.1|	0	2	0	4	2	5	0	3	2
gi|255540792|ref|XM_002511415.1|	41	56	21	20	31	16	35	39	56
gi|255561984|ref|XM_002521955.1|	12	2	24	21	9	20	41	6	12
gi|255578964|ref|XM_002530289.1|	0	0	0	3	3	0	0	0	0
gi|255568035|ref|XM_002524949.1|	65	75	55	50	32	49	47	85	82
gi|255566609|ref|XM_002524243.1|	7	23	18	11	13	13	7	8	4
gi|255536824|ref|XM_002509433.1|	0	0	0	4	2	0	0	3	2
gi|255540762|ref|XM_002511400.1|	22	18	12	23	25	16	19	21	21
gi|255579323|ref|XM_002530461.1|	18	35	17	41	58	54	26	45	60
gi|255538077|ref|XM_002510058.1|	2	2	0	8	0	3	0	10	2
gi|255571317|ref|XM_002526562.1|	0	0	0	2	2	0	2	0	0
gi|255574342|ref|XM_002528039.1|	0	0	2	4	5	3	0	3	0
gi|255541309|ref|XM_002511673.1|	8	0	5	2	9	8	0	2	6
gi|255550414|ref|XM_002516212.1|	8	22	9	17	25	7	12	16	11
gi|255578256|ref|XM_002529950.1|	3	0	0	3	3	5	0	0	0
gi|255552887|ref|XM_002517441.1|	0	0	0	2	6	0	0	0	0
gi|255569984|ref|XM_002525909.1|	152	47	175	115	50	122	252	125	116
gi|255540278|ref|XM_002511158.1|	0	0	0	2	0	0	0	0	0
gi|255557764|ref|XM_002519866.1|	2	2	2	2	2	7	4	7	4
gi|255564117|ref|XM_002523010.1|	0	0	0	3	0	0	0	0	0
gi|255550308|ref|XM_002516159.1|	28	26	23	35	32	29	6	14	30
gi|255558387|ref|XM_002520175.1|	0	0	0	6	0	2	0	2	0
gi|255583741|ref|XM_002532578.1|	10	2	3	6	9	15	15	10	5
gi|255564063|ref|XM_002522984.1|	34	18	11	43	46	26	18	14	13
gi|255587855|ref|XM_002534372.1|	2	2	4	2	2	2	0	0	0
gi|255583983|ref|XM_002532692.1|	11	7	2	15	9	7	4	9	2
gi|255579397|ref|XM_002530497.1|	3	4	7	10	17	6	2	13	11
gi|255566240|ref|XM_002524062.1|	17	11	9	17	35	19	16	32	30
gi|255619283|ref|XM_002539963.1|	3	0	0	9	8	3	4	6	2
gi|255563035|ref|XM_002522476.1|	4	8	4	9	11	2	7	3	6
gi|255587359|ref|XM_002534198.1|	2	0	0	2	2	4	0	3	0
gi|255561023|ref|XM_002521478.1|	640	43	525	1172	597	991	1113	111	374
gi|255583745|ref|XM_002532580.1|	0	0	5	13	8	6	13	19	10
gi|255583294|ref|XM_002532365.1|	3	2	0	4	3	0	0	0	0
gi|255590324|ref|XM_002535192.1|	289	35	191	196	226	178	466	203	173
gi|255569417|ref|XM_002525630.1|	2	0	0	7	7	9	3	2	2
gi|255537026|ref|XM_002509534.1|	3	5	2	12	4	3	0	7	3
gi|255577245|ref|XM_002529459.1|	16	8	14	30	25	24	15	14	9
gi|255577429|ref|XM_002529548.1|	4	6	4	6	4	7	7	2	5
gi|255564608|ref|XM_002523253.1|	3	5	3	11	0	2	7	6	6
gi|255585206|ref|XM_002533260.1|	2	0	2	8	2	4	5	3	3
gi|255568857|ref|XM_002525354.1|	21	4	6	6	18	15	17	12	8
gi|255551944|ref|XM_002516971.1|	8	3	3	11	9	5	6	5	0
gi|255551868|ref|XM_002516934.1|	2	3	0	7	3	4	0	0	2
gi|255572879|ref|XM_002527326.1|	0	0	0	2	0	0	0	2	0
gi|255586296|ref|XM_002533754.1|	0	2	4	19	17	22	26	20	24
gi|255564083|ref|XM_002522994.1|	55	16	25	30	29	41	69	66	33
gi|255560266|ref|XM_002521105.1|	20	29	22	28	13	25	9	10	16
gi|255568385|ref|XM_002525121.1|	4	6	7	9	10	4	7	7	5
gi|255561165|ref|XM_002521549.1|	4	3	0	5	6	11	3	6	4
gi|255558672|ref|XM_002520315.1|	0	0	0	2	7	0	3	3	0
gi|255540782|ref|XM_002511410.1|	0	2	0	2	0	2	0	0	0
gi|255550298|ref|XM_002516154.1|	2	2	2	3	2	3	0	2	0
gi|255555569|ref|XM_002518775.1|	7	6	3	12	14	7	4	0	0
gi|255555566|ref|XM_002518774.1|	0	0	0	4	2	0	0	0	0
gi|255540134|ref|XM_002511086.1|	0	0	0	2	0	0	0	0	0
gi|255584777|ref|XM_002533061.1|	30	40	26	67	46	65	22	23	28
gi|255547282|ref|XM_002514653.1|	7	0	2	5	0	0	4	2	0
gi|255542813|ref|XM_002512424.1|	0	0	0	5	0	5	0	2	0
gi|255551764|ref|XM_002516882.1|	3	0	0	3	0	0	0	0	0
gi|255585557|ref|XM_002533423.1|	10	5	0	15	12	18	11	4	9
gi|255573045|ref|XM_002527407.1|	0	0	0	6	6	0	7	2	3
gi|255541425|ref|XM_002511731.1|	14	6	16	51	28	19	55	70	18
gi|255581679|ref|XM_002531597.1|	20	7	26	12	9	10	20	54	25
gi|255564271|ref|XM_002523087.1|	6	6	2	23	13	15	5	9	6
gi|255582523|ref|XM_002532001.1|	36	24	43	4	40	24	30	42	33
gi|255543342|ref|XM_002512688.1|	9	4	6	11	15	7	10	22	9
gi|255538463|ref|XM_002510251.1|	0	0	0	3	0	0	0	0	0
gi|255556726|ref|XM_002519351.1|	21	9	6	13	9	13	23	11	11
gi|255583558|ref|XM_002532490.1|	0	0	0	2	2	0	0	0	3
gi|255546412|ref|XM_002514220.1|	4	0	0	4	10	6	4	4	0
gi|255544957|ref|XM_002513494.1|	5	7	4	16	6	3	4	2	0
gi|255545869|ref|XM_002513949.1|	3	0	0	2	6	2	3	0	0
gi|255573174|ref|XM_002527471.1|	6	2	0	2	4	2	2	3	2
gi|255557902|ref|XM_002519934.1|	2	10	4	12	15	12	9	4	12
gi|255580940|ref|XM_002531243.1|	0	0	0	6	2	0	0	0	0
gi|255562945|ref|XM_002522432.1|	5	3	2	10	0	6	19	29	12
gi|255543231|ref|XM_002512633.1|	6	0	0	5	8	10	9	16	9
gi|255584817|ref|XM_002533080.1|	19	33	27	21	27	21	7	17	7
gi|255557093|ref|XM_002519533.1|	0	0	0	2	0	0	0	0	0
gi|255585489|ref|XM_002533391.1|	0	0	0	3	3	0	0	0	0
gi|255560208|ref|XM_002521076.1|	0	0	0	2	0	0	0	0	0
gi|255581963|ref|XM_002531734.1|	0	3	0	6	6	4	7	7	7
gi|255579565|ref|XM_002530579.1|	59	70	59	76	65	66	47	49	51
gi|255566489|ref|XM_002524184.1|	4	6	4	6	9	8	6	12	10
gi|255543724|ref|XM_002512879.1|	11	5	2	21	12	9	14	11	8
gi|255579282|ref|XM_002530441.1|	6	0	0	11	8	9	8	3	3
gi|255557035|ref|XM_002519505.1|	0	2	2	6	8	2	2	3	2
gi|255580424|ref|XM_002530993.1|	0	0	0	2	2	3	8	12	3
gi|255541897|ref|XM_002511967.1|	3	2	2	7	3	4	2	4	0
gi|255561936|ref|XM_002521931.1|	8	6	6	8	14	10	15	26	10
gi|255578978|ref|XM_002530296.1|	2	6	2	12	5	13	11	11	6
gi|255558381|ref|XM_002520172.1|	0	0	0	3	0	0	0	0	0
gi|255580636|ref|XM_002531095.1|	0	0	0	2	0	2	0	0	2
gi|255542811|ref|XM_002512423.1|	6	7	3	6	7	5	7	2	4
gi|255547877|ref|XM_002514950.1|	235	71	155	349	593	257	228	130	211
gi|255582093|ref|XM_002531796.1|	13	2	9	26	27	22	17	16	14
gi|255546956|ref|XM_002514490.1|	0	0	4	5	2	6	0	4	0
gi|255577545|ref|XM_002529605.1|	0	0	0	3	2	0	0	0	0
gi|255550358|ref|XM_002516184.1|	0	4	0	3	5	2	0	0	0
gi|255578136|ref|XM_002529892.1|	0	0	2	2	2	7	2	0	0
gi|255546810|ref|XM_002514418.1|	2	0	0	2	0	0	0	0	0
gi|255578130|ref|XM_002529889.1|	52	0	29	55	43	49	88	28	29
gi|255547553|ref|XM_002514788.1|	4	0	3	5	6	6	7	0	2
gi|255550677|ref|XM_002516342.1|	33	9	18	55	26	29	43	31	14
gi|255539353|ref|XM_002510696.1|	79	69	71	71	50	68	44	55	61
gi|255560214|ref|XM_002521079.1|	0	0	0	2	0	0	2	5	0
gi|255568831|ref|XM_002525341.1|	7	5	3	7	3	5	0	6	0
gi|255586853|ref|XM_002533991.1|	2	0	2	3	3	3	0	5	5
gi|255588436|ref|XM_002534559.1|	2	2	2	5	4	6	0	3	0
gi|255582108|ref|XM_002531803.1|	0	2	0	2	5	0	0	0	2
gi|104489374|gb|AC186747.2|	13	8	16	16	18	13	13	18	8
gi|255574878|ref|XM_002528300.1|	11	2	0	5	6	3	8	7	2
gi|255537108|ref|XM_002509575.1|	7	3	3	6	10	6	10	7	5
gi|255585248|ref|XM_002533280.1|	4	2	2	4	12	0	8	4	0
gi|255586455|ref|XM_002533826.1|	6	9	3	14	13	4	7	4	4
gi|255551624|ref|XM_002516812.1|	2	0	0	4	2	0	0	0	0
gi|255554301|ref|XM_002518145.1|	0	5	0	2	2	2	0	0	0
gi|255553152|ref|XM_002517573.1|	17	15	9	12	21	17	4	6	8
gi|255560294|ref|XM_002521119.1|	3	5	3	6	7	6	2	4	2
gi|255545229|ref|XM_002513630.1|	0	0	2	2	0	2	0	6	0
gi|255540564|ref|XM_002511301.1|	2	0	0	2	2	0	2	2	0
gi|255554516|ref|XM_002518251.1|	0	3	4	3	0	2	7	3	2
gi|255548246|ref|XM_002515134.1|	116	88	112	112	60	80	82	60	49
gi|255558293|ref|XM_002520128.1|	0	3	0	3	2	2	0	0	2
gi|255580152|ref|XM_002530862.1|	10	0	0	2	2	0	5	4	2
gi|134215611|emb|AM270987.1|	212	57	213	135	95	189	153	104	78
gi|255579447|ref|XM_002530521.1|	4	3	2	2	2	3	4	3	3
gi|255570472|ref|XM_002526149.1|	13	5	9	14	22	25	19	15	8
gi|255543269|ref|XM_002512652.1|	118	151	124	168	86	123	135	139	130
gi|255577504|ref|XM_002529585.1|	11	12	13	18	19	22	8	14	17
gi|255580695|ref|XM_002531124.1|	29	37	29	33	64	25	18	14	16
gi|255576261|ref|XM_002528978.1|	84	153	74	93	122	109	69	75	106
gi|255541137|ref|XM_002511587.1|	4	3	3	2	9	5	8	9	5
gi|255584756|ref|XM_002533051.1|	2	12	8	14	13	18	11	25	21
gi|255579976|ref|XM_002530777.1|	3	3	2	5	6	4	6	8	0
gi|255572532|ref|XM_002527155.1|	2	4	4	19	14	13	2	7	0
gi|255567767|ref|XM_002524816.1|	0	0	0	2	0	0	0	0	0
gi|255542705|ref|XM_002512370.1|	0	0	0	2	0	0	0	3	2
gi|255578830|ref|XM_002530224.1|	2	0	0	12	2	9	10	9	6
gi|255555540|ref|XM_002518761.1|	0	0	0	3	0	3	0	0	0
gi|255565418|ref|XM_002523654.1|	3	2	0	4	2	5	6	3	0
gi|255551166|ref|XM_002516585.1|	0	0	0	2	4	2	5	2	0
gi|255566392|ref|XM_002524136.1|	25	22	26	34	20	30	37	36	26
gi|255572547|ref|XM_002527162.1|	155	131	89	147	158	96	79	115	120
gi|255571156|ref|XM_002526483.1|	87	233	152	149	122	162	141	237	254
gi|255568180|ref|XM_002525020.1|	6	8	18	15	45	19	7	8	4
gi|255590045|ref|XM_002535114.1|	16	16	16	13	8	24	16	33	34
gi|255583892|ref|XM_002532650.1|	0	2	2	2	7	4	3	0	0
gi|255546394|ref|XM_002514211.1|	0	2	0	5	5	3	2	4	3
gi|255571944|ref|XM_002526868.1|	0	5	0	5	0	0	4	3	0
gi|255551510|ref|XM_002516755.1|	2	0	0	4	2	3	0	0	0
gi|255554447|ref|XM_002518217.1|	7	5	7	10	14	11	5	12	3
gi|255548711|ref|XM_002515366.1|	6	0	4	8	12	5	0	3	3
gi|255555714|ref|XM_002518847.1|	2	3	2	8	2	3	2	0	0
gi|255556658|ref|XM_002519317.1|	18	3	13	16	22	4	24	8	7
gi|255548458|ref|XM_002515240.1|	2	2	4	8	3	12	7	3	9
gi|255552302|ref|XM_002517150.1|	0	0	0	3	2	0	0	0	0
gi|255539071|ref|XM_002510555.1|	3	6	5	11	13	9	33	34	52
gi|255550953|ref|XM_002516479.1|	2	0	2	2	0	0	0	0	0
gi|255549027|ref|XM_002515524.1|	7	0	0	2	7	5	6	0	0
gi|255588053|ref|XM_002534444.1|	0	3	0	2	0	4	4	0	3
gi|255568698|ref|XM_002525275.1|	0	0	2	3	3	2	0	2	0
gi|255574362|ref|XM_002528049.1|	4	0	0	3	2	0	0	0	0
gi|255536820|ref|XM_002509431.1|	44	6	8	27	10	15	23	37	14
gi|255570139|ref|XM_002525986.1|	0	0	0	3	0	0	0	0	0
gi|255537488|ref|XM_002509765.1|	2	4	0	5	6	0	0	2	0
gi|255549761|ref|XM_002515886.1|	118	62	20	130	603	48	70	76	48
gi|255570014|ref|XM_002525924.1|	0	0	2	2	2	0	0	0	2
gi|255571397|ref|XM_002526601.1|	0	2	0	2	0	0	0	3	0
gi|255571603|ref|XM_002526702.1|	9	2	7	11	11	18	12	3	4
gi|255537630|ref|XM_002509836.1|	5	16	6	13	15	5	2	0	0
gi|255565955|ref|XM_002523920.1|	339	296	213	263	269	176	373	405	273
gi|255546903|ref|XM_002514464.1|	5	0	0	9	7	7	7	3	2
gi|255581479|ref|XM_002531501.1|	4	0	0	2	8	3	0	0	0
gi|255561760|ref|XM_002521844.1|	2	0	0	2	0	3	0	0	2
gi|255538885|ref|XM_002510462.1|	0	0	0	2	2	0	0	0	0
gi|255561093|ref|XM_002521513.1|	5	3	0	12	7	0	8	8	3
gi|255561143|ref|XM_002521538.1|	6	6	7	13	10	5	4	10	7
gi|255547423|ref|XM_002514723.1|	0	8	0	2	4	8	3	3	2
gi|255583250|ref|XM_002532344.1|	8	8	7	8	8	7	15	17	10
gi|255538569|ref|XM_002510304.1|	0	0	0	2	0	0	0	3	4
gi|255586002|ref|XM_002533625.1|	3	0	4	6	3	4	0	4	0
gi|255546528|ref|XM_002514278.1|	9	0	0	8	7	2	2	2	0
gi|289063353|gb|GF102174.1|	0	3	0	4	12	5	12	9	16
gi|255563617|ref|XM_002522765.1|	6	0	0	7	6	8	4	4	3
gi|255560014|ref|XM_002520980.1|	94	191	71	158	242	133	99	70	161
gi|255553467|ref|XM_002517729.1|	3	14	4	18	17	13	2	10	13
gi|255538367|ref|XM_002510203.1|	8	10	5	14	7	15	3	15	5
gi|255569891|ref|XM_002525863.1|	97	23	50	41	51	48	88	66	27
gi|255561187|ref|XM_002521560.1|	4	3	6	8	4	5	4	6	2
gi|255540272|ref|XM_002511155.1|	2	3	0	3	2	2	2	0	0
gi|255540018|ref|XM_002511028.1|	0	0	2	4	2	6	6	9	4
gi|255585838|ref|XM_002533551.1|	5	7	3	5	10	7	5	13	4
gi|255561758|ref|XM_002521843.1|	18	16	9	25	38	24	28	43	26
gi|255572976|ref|XM_002527373.1|	0	0	2	4	0	0	0	0	0
gi|255583341|ref|XM_002532386.1|	0	0	6	9	11	3	4	2	2
gi|255555726|ref|XM_002518853.1|	13	25	24	33	48	27	18	32	24
gi|255542823|ref|XM_002512429.1|	12	2	11	14	15	10	20	12	8
gi|255552603|ref|XM_002517299.1|	5	8	3	5	9	7	5	10	2
gi|255552649|ref|XM_002517322.1|	0	2	3	7	2	2	0	5	6
gi|255538209|ref|XM_002510124.1|	8	0	7	10	8	7	11	4	0
gi|255585903|ref|XM_002533579.1|	2	3	0	2	0	4	2	0	0
gi|255579413|ref|XM_002530505.1|	2	0	0	3	0	3	0	0	0
gi|255537953|ref|XM_002509996.1|	21	17	24	26	42	19	10	14	18
gi|255561410|ref|XM_002521670.1|	0	0	0	2	0	0	2	0	2
gi|255588211|ref|XM_002534491.1|	22	22	14	15	23	21	8	10	15
gi|255548799|ref|XM_002515410.1|	9	4	2	5	0	2	3	3	0
gi|255549384|ref|XM_002515700.1|	4	2	0	2	2	2	2	0	0
gi|255546292|ref|XM_002514160.1|	9	6	4	6	8	10	15	7	4
gi|255568152|ref|XM_002525006.1|	2	0	2	2	0	0	2	0	0
gi|255566190|ref|XM_002524037.1|	2	2	0	2	0	0	0	2	0
gi|255550434|ref|XM_002516222.1|	5	0	0	5	4	8	3	5	0
gi|255553716|ref|XM_002517853.1|	0	0	0	3	4	4	4	2	2
gi|255585094|ref|XM_002533207.1|	0	0	0	5	0	2	0	0	0
gi|255576053|ref|XM_002528876.1|	2	2	0	2	0	0	0	0	0
gi|255558965|ref|XM_002520460.1|	0	4	0	3	0	0	0	0	0
gi|255563245|ref|XM_002522580.1|	10	5	20	9	2	9	14	16	11
gi|255554928|ref|XM_002518456.1|	4	5	3	12	9	15	6	3	5
gi|255546849|ref|XM_002514437.1|	0	3	0	5	2	4	0	2	0
gi|255542371|ref|XM_002512203.1|	179	32	141	201	295	153	331	128	119
gi|255582669|ref|XM_002532068.1|	2	0	0	2	2	0	0	0	0
gi|255546228|ref|XM_002514128.1|	0	0	0	2	2	0	6	2	0
gi|255545312|ref|XM_002513671.1|	0	6	0	6	2	6	0	3	4
gi|255555778|ref|XM_002518879.1|	9	2	0	3	0	2	4	6	2
gi|255567874|ref|XM_002524869.1|	5	3	0	5	9	4	0	2	0
gi|255551009|ref|XM_002516507.1|	0	0	0	2	0	0	0	0	0
gi|255544711|ref|XM_002513371.1|	2	4	7	4	3	6	3	7	3
gi|255555392|ref|XM_002518687.1|	36	36	29	43	18	30	14	31	8
gi|255540266|ref|XM_002511152.1|	0	0	0	3	8	2	0	0	0
gi|255540740|ref|XM_002511389.1|	2	5	0	3	0	2	0	3	3
gi|255582235|ref|XM_002531864.1|	5	2	0	2	2	0	4	2	2
gi|255556369|ref|XM_002519173.1|	7	7	4	7	9	7	5	9	8
gi|255580107|ref|XM_002530840.1|	32	14	27	29	27	31	65	76	27
gi|255537106|ref|XM_002509574.1|	0	0	0	10	2	5	0	0	2
gi|255540692|ref|XM_002511365.1|	4	7	2	4	11	7	5	8	5
gi|255549395|ref|XM_002515705.1|	14	8	11	12	7	8	6	7	3
gi|255558199|ref|XM_002520081.1|	32	8	10	34	43	32	22	8	8
gi|255547475|ref|XM_002514749.1|	4	0	3	8	9	0	4	0	6
gi|255565825|ref|XM_002523856.1|	12	21	15	24	8	15	6	12	4
gi|255540662|ref|XM_002511350.1|	34	78	46	29	19	27	32	16	135
gi|255566075|ref|XM_002523980.1|	16	10	11	13	12	18	18	21	12
gi|255562694|ref|XM_002522307.1|	0	0	0	2	0	4	0	0	3
gi|255545489|ref|XM_002513759.1|	0	0	0	2	2	2	0	2	0
gi|255570415|ref|XM_002526121.1|	4	0	2	6	7	3	0	3	0
gi|255547581|ref|XM_002514802.1|	3	2	2	3	5	3	2	7	6
gi|255571963|ref|XM_002526877.1|	20	28	22	30	31	39	41	56	20
gi|255564662|ref|XM_002523280.1|	13	23	25	41	22	51	24	56	29
gi|255543023|ref|XM_002512529.1|	4	0	2	14	21	5	11	9	2
gi|442803095|gb|KC189947.1|	124	127	90	611	642	491	199	213	181
gi|255544424|ref|XM_002513228.1|	0	0	0	3	3	2	2	0	2
gi|255583343|ref|XM_002532387.1|	3	4	2	4	5	3	2	5	5
gi|255587637|ref|XM_002534292.1|	220	268	182	302	242	309	313	337	348
gi|255573124|ref|XM_002527446.1|	0	0	0	3	2	2	0	0	0
gi|255573753|ref|XM_002527752.1|	3	0	0	16	10	4	12	8	3
gi|255539423|ref|XM_002510731.1|	2	3	0	4	7	2	5	4	2
gi|255584874|ref|XM_002533107.1|	0	0	0	4	0	0	0	0	0
gi|255543057|ref|XM_002512546.1|	11	0	6	8	9	7	5	5	0
gi|255580589|ref|XM_002531073.1|	7	8	5	14	14	8	15	29	19
gi|255561467|ref|XM_002521698.1|	0	0	0	2	2	3	0	4	0
gi|255551355|ref|XM_002516678.1|	4	8	2	3	7	5	4	6	4
gi|255565173|ref|XM_002523533.1|	488	607	227	451	613	369	638	661	775
gi|255566378|ref|XM_002524129.1|	126	31	94	110	76	93	88	56	66
gi|255557420|ref|XM_002519695.1|	0	2	0	2	2	4	2	3	3
gi|255577343|ref|XM_002529506.1|	7	2	0	14	5	6	3	2	0
gi|255550382|ref|XM_002516196.1|	11	3	24	28	81	21	24	15	12
gi|255583035|ref|XM_002532240.1|	19	30	44	38	31	53	59	64	70
gi|255561529|ref|XM_002521729.1|	4	0	2	2	4	0	0	2	0
gi|255584581|ref|XM_002532971.1|	8	6	4	8	15	11	4	7	5
gi|255562449|ref|XM_002522185.1|	14	17	20	30	17	33	26	41	25
gi|255571288|ref|XM_002526548.1|	9	3	5	12	8	13	7	18	12
gi|483546|emb|Z32849.1|	0	4	0	5	0	2	0	0	2
gi|255581604|ref|XM_002531561.1|	10	8	4	16	12	6	12	13	10
gi|255552190|ref|XM_002517094.1|	0	0	3	4	0	0	0	0	0
gi|255560433|ref|XM_002521186.1|	4	2	0	4	0	5	4	3	3
gi|170676821|gb|EU391594.1|	72	56	96	89	69	94	90	104	79
gi|255571319|ref|XM_002526563.1|	0	0	2	4	0	4	2	2	0
gi|255564771|ref|XM_002523334.1|	7	4	0	2	3	7	2	5	8
gi|255566578|ref|XM_002524228.1|	2	2	3	7	10	6	6	8	0
gi|255576114|ref|XM_002528906.1|	9	5	5	26	11	12	22	30	18
gi|255548847|ref|XM_002515434.1|	0	0	5	2	0	0	0	5	3
gi|255557698|ref|XM_002519833.1|	2	4	3	5	2	4	0	0	0
gi|255570399|ref|XM_002526113.1|	47	25	26	49	110	81	74	34	41
gi|255576336|ref|XM_002529015.1|	0	0	0	2	2	2	3	0	0
gi|255555573|ref|XM_002518777.1|	0	3	4	5	5	3	7	4	4
gi|255580848|ref|XM_002531198.1|	14	22	20	24	39	31	33	30	24
gi|255559872|ref|XM_002520909.1|	7	9	5	17	17	13	4	9	11
gi|255566854|ref|XM_002524365.1|	0	0	0	2	2	2	0	0	0
gi|255572871|ref|XM_002527322.1|	0	0	0	4	3	3	0	0	0
gi|255551940|ref|XM_002516969.1|	20	10	32	53	35	41	36	55	19
gi|255554673|ref|XM_002518329.1|	2	11	5	7	16	5	4	10	8
gi|255575891|ref|XM_002528797.1|	5	4	3	11	6	16	7	11	3
gi|255582529|ref|XM_002532004.1|	2	2	2	2	2	3	0	0	0
gi|255541823|ref|XM_002511930.1|	3	3	0	5	4	2	4	2	7
gi|255541905|ref|XM_002511971.1|	358	149	131	223	373	194	274	227	196
gi|255550541|ref|XM_002516275.1|	0	0	0	4	3	2	0	2	0
gi|255564706|ref|XM_002523302.1|	2	3	4	7	0	8	7	7	7
gi|255583633|ref|XM_002532526.1|	2	0	0	2	0	3	0	0	2
gi|255583872|ref|XM_002532641.1|	11	19	7	12	12	12	7	9	7
gi|255549484|ref|XM_002515749.1|	5	2	0	11	6	4	0	4	3
gi|255552345|ref|XM_002517171.1|	0	0	0	3	0	0	0	0	0
gi|255562780|ref|XM_002522350.1|	5	0	4	11	10	7	13	3	2
gi|255540412|ref|XM_002511225.1|	0	0	0	2	0	0	2	0	0
gi|255539910|ref|XM_002510974.1|	22	33	18	46	20	41	24	30	37
gi|255555622|ref|XM_002518801.1|	37	12	20	54	43	37	823	492	366
gi|255565379|ref|XM_002523635.1|	9	0	0	12	3	8	6	6	0
gi|255548817|ref|XM_002515419.1|	3	0	4	5	10	9	0	7	0
gi|255538247|ref|XM_002510143.1|	4	0	2	7	8	6	0	10	0
gi|255567179|ref|XM_002524525.1|	5	19	12	14	14	9	15	15	5
gi|255541791|ref|XM_002511914.1|	16	16	10	28	30	25	22	44	22
gi|255573813|ref|XM_002527780.1|	0	2	4	9	9	13	3	5	0
gi|255575810|ref|XM_002528758.1|	0	0	0	2	4	0	0	0	0
gi|255541233|ref|XM_002511635.1|	3	0	0	2	7	0	2	2	0
gi|255561218|ref|XM_002521575.1|	0	3	2	4	0	4	0	0	0
gi|255538655|ref|XM_002510347.1|	2	2	0	2	2	3	0	2	0
gi|255541505|ref|XM_002511771.1|	0	3	4	6	5	9	2	0	0
gi|255540476|ref|XM_002511257.1|	16	5	3	25	8	18	23	39	10
gi|255587586|ref|XM_002534275.1|	31	33	15	42	52	35	28	40	24
gi|255551748|ref|XM_002516874.1|	8	3	3	3	4	0	0	5	4
gi|255552318|ref|XM_002517158.1|	0	4	0	7	0	0	0	0	0
gi|255580751|ref|XM_002531151.1|	4	3	5	10	13	11	4	3	7
gi|255546064|ref|XM_002514046.1|	7	7	5	19	17	18	44	74	47
gi|255545041|ref|XM_002513536.1|	70	72	74	167	244	183	38	97	51
gi|255563795|ref|XM_002522853.1|	0	0	0	2	0	2	0	0	0
gi|255544637|ref|XM_002513334.1|	184	290	201	180	102	160	125	154	128
gi|255546226|ref|XM_002514127.1|	91	5	66	131	76	105	96	28	54
gi|255540246|ref|XM_002511142.1|	3	0	0	3	3	0	0	0	0
gi|255572534|ref|XM_002527156.1|	0	0	0	3	3	0	0	0	2
gi|255578842|ref|XM_002530230.1|	4	0	0	2	3	2	4	0	0
gi|255564412|ref|XM_002523157.1|	17	26	10	24	19	20	15	19	18
gi|255582070|ref|XM_002531786.1|	46	38	38	74	66	30	43	42	52
gi|255573805|ref|XM_002527776.1|	16	18	12	34	43	19	15	11	7
gi|255561485|ref|XM_002521707.1|	0	0	0	2	3	5	2	3	4
gi|255577046|ref|XM_002529362.1|	574	247	424	1067	730	824	942	943	540
gi|255576468|ref|XM_002529080.1|	0	0	3	5	4	4	3	3	0
gi|255553764|ref|XM_002517877.1|	0	3	0	3	0	3	0	0	0
gi|255579258|ref|XM_002530429.1|	4	0	0	2	0	0	0	3	0
gi|255585545|ref|XM_002533417.1|	6	0	0	6	4	3	3	0	2
gi|255551656|ref|XM_002516828.1|	2	7	0	4	7	2	3	2	3
gi|255582408|ref|XM_002531947.1|	16	18	11	42	32	24	13	37	12
gi|255561071|ref|XM_002521502.1|	0	0	3	8	7	0	5	2	0
gi|255546901|ref|XM_002514463.1|	7	3	2	7	8	5	6	10	5
gi|255542059|ref|XM_002512048.1|	0	0	0	2	0	0	0	2	0
gi|255543776|ref|XM_002512905.1|	90	26	56	34	46	19	34	26	19
gi|255544422|ref|XM_002513227.1|	435	289	236	145	305	205	77	114	59
gi|255540788|ref|XM_002511413.1|	35	22	16	16	31	16	10	19	7
gi|255546240|ref|XM_002514134.1|	12	16	6	9	8	13	10	7	10
gi|255585065|ref|XM_002533194.1|	15	10	0	5	17	7	4	8	5
gi|255573670|ref|XM_002527711.1|	18	14	5	23	11	19	9	0	7
gi|255575360|ref|XM_002528537.1|	7	7	4	8	6	3	4	5	2
gi|255546288|ref|XM_002514158.1|	187	92	101	195	256	151	104	66	106
gi|255585405|ref|XM_002533352.1|	26	31	12	36	27	26	27	31	24
gi|255561456|ref|XM_002521693.1|	0	0	2	4	2	0	2	0	0
gi|255557904|ref|XM_002519935.1|	4	6	9	15	25	8	8	14	6
gi|255578778|ref|XM_002530201.1|	3	10	5	9	0	11	5	9	9
gi|255547599|ref|XM_002514811.1|	9	9	2	22	27	7	16	24	18
gi|255578956|ref|XM_002530285.1|	10	5	2	10	11	8	5	6	10
gi|255554207|ref|XM_002518098.1|	3	2	0	5	3	3	5	7	2
gi|255561039|ref|XM_002521486.1|	0	0	0	2	0	0	0	0	0
gi|255581528|ref|XM_002531524.1|	755	979	403	587	788	326	521	544	520
gi|255558829|ref|XM_002520392.1|	2	4	0	4	8	4	0	0	0
gi|255566942|ref|XM_002524408.1|	0	0	0	8	0	0	0	0	0
gi|255573672|ref|XM_002527712.1|	9	7	4	6	4	4	5	9	11
gi|255585936|ref|XM_002533594.1|	0	0	0	3	2	0	4	0	0
gi|255543994|ref|XM_002513014.1|	0	5	0	9	3	9	3	3	2
gi|255574817|ref|XM_002528270.1|	4381	184	2235	1572	1210	1114	3072	989	708
gi|255557860|ref|XM_002519914.1|	3	0	0	3	2	0	6	3	4
gi|255547771|ref|XM_002514897.1|	6	3	4	5	0	5	2	3	5
gi|255559670|ref|XM_002520809.1|	156	225	151	172	173	140	291	196	278
gi|255546270|ref|XM_002514149.1|	16	17	12	16	7	14	7	9	7
gi|255538303|ref|XM_002510171.1|	21	34	14	45	67	46	80	193	119
gi|255573422|ref|XM_002527591.1|	10	9	16	13	8	11	22	8	27
gi|255584846|ref|XM_002533094.1|	0	0	0	4	0	4	2	0	5
gi|255553916|ref|XM_002517953.1|	0	0	3	7	12	3	4	4	4
gi|255558839|ref|XM_002520397.1|	0	0	0	4	0	0	0	0	0
gi|255558819|ref|XM_002520387.1|	6	12	11	18	11	12	3	12	17
gi|255540316|ref|XM_002511177.1|	4	0	4	4	3	4	9	2	0
gi|255579601|ref|XM_002530596.1|	5	0	0	5	10	2	0	0	2
gi|255536760|ref|XM_002509401.1|	105	9	58	77	45	31	96	24	49
gi|255541006|ref|XM_002511522.1|	12	2	0	6	6	4	7	8	3
gi|255572758|ref|XM_002527266.1|	4	0	5	6	4	5	3	10	2
gi|255573823|ref|XM_002527785.1|	2	0	0	5	3	5	0	0	0
gi|255555936|ref|XM_002518958.1|	0	2	0	2	2	0	2	2	0
gi|255577396|ref|XM_002529532.1|	0	0	0	2	0	0	0	0	0
gi|255560744|ref|XM_002521340.1|	36	9	30	52	49	49	43	19	24
gi|255548759|ref|XM_002515390.1|	12	27	18	34	25	39	11	14	9
gi|255548498|ref|XM_002515260.1|	7	7	3	7	6	7	10	13	12
gi|255541029|ref|XM_002511533.1|	70	107	120	60	55	57	142	213	155
gi|255583643|ref|XM_002532531.1|	156	170	126	257	259	255	204	227	154
gi|255545358|ref|XM_002513694.1|	14	18	8	12	14	14	15	18	8
gi|255575603|ref|XM_002528656.1|	0	0	0	3	0	3	0	0	0
gi|255559397|ref|XM_002520673.1|	62	23	37	92	128	90	58	63	16
gi|255547204|ref|XM_002514614.1|	0	0	0	4	3	3	8	2	3
gi|255568781|ref|XM_002525316.1|	4	9	3	8	0	3	0	0	6
gi|255546456|ref|XM_002514242.1|	0	2	2	4	3	0	3	3	0
gi|255549041|ref|XM_002515531.1|	45	29	36	35	56	35	57	73	67
gi|255559660|ref|XM_002520804.1|	0	0	0	3	0	0	0	3	0
gi|255578152|ref|XM_002529900.1|	3	2	2	8	15	4	2	5	0
gi|255578958|ref|XM_002530286.1|	160	310	168	241	154	285	114	181	263
gi|255555782|ref|XM_002518881.1|	0	0	0	3	8	0	2	0	0
gi|255542565|ref|XM_002512300.1|	3	12	4	4	7	10	9	13	8
gi|255566372|ref|XM_002524126.1|	0	0	0	2	0	0	0	0	0
gi|255537979|ref|XM_002510009.1|	5	3	2	12	7	4	2	3	8
gi|255542343|ref|XM_002512189.1|	3	0	0	3	0	2	0	0	0
gi|255581049|ref|XM_002531295.1|	6	0	0	4	5	3	3	5	3
gi|255569085|ref|XM_002525466.1|	2	0	2	4	3	0	5	6	2
gi|255551536|ref|XM_002516768.1|	2	0	2	3	4	2	2	3	2
gi|255569142|ref|XM_002525494.1|	0	0	2	2	3	0	0	0	0
gi|255548777|ref|XM_002515399.1|	0	0	0	2	0	0	0	2	0
gi|255575356|ref|XM_002528535.1|	0	4	7	2	0	0	2	2	0
gi|255581985|ref|XM_002531745.1|	15	7	26	20	28	34	34	34	24
gi|255563127|ref|XM_002522522.1|	3	0	2	5	8	2	0	0	0
gi|255558036|ref|XM_002520001.1|	6	4	8	8	9	7	38	21	12
gi|255551500|ref|XM_002516750.1|	5	3	6	7	5	5	2	3	2
gi|255555762|ref|XM_002518871.1|	0	5	0	17	9	8	6	6	6
gi|255558173|ref|XM_002520068.1|	80	82	78	38	49	21	81	47	69
gi|255559125|ref|XM_002520539.1|	0	3	2	3	3	2	0	0	0
gi|255565086|ref|XM_002523490.1|	0	0	0	2	0	0	0	0	0
gi|52078040|gb|AY725473.1|	55	77	44	105	139	81	98	88	84
gi|255554996|ref|XM_002518490.1|	135	216	109	138	90	112	144	176	168
gi|255567036|ref|XM_002524455.1|	2	0	2	2	2	0	4	0	0
gi|255544366|ref|XM_002513199.1|	4	4	2	2	5	3	4	5	8
gi|255556945|ref|XM_002519460.1|	0	0	0	2	0	2	0	0	0
gi|255559236|ref|XM_002520593.1|	0	0	0	2	0	0	0	0	0
gi|255553427|ref|XM_002517709.1|	18	14	12	19	9	19	16	28	11
gi|255568853|ref|XM_002525352.1|	469	189	221	456	412	389	713	538	434
gi|255556567|ref|XM_002519272.1|	4	7	3	9	7	9	0	6	6
gi|255571341|ref|XM_002526574.1|	2	0	3	3	2	3	0	4	3
gi|255541217|ref|XM_002511627.1|	121	22	63	164	92	119	162	54	74
gi|255583543|ref|XM_002532483.1|	33	39	23	52	58	45	35	41	36
gi|255548072|ref|XM_002515047.1|	0	2	3	42	14	25	16	15	20
gi|255565400|ref|XM_002523645.1|	9	3	2	7	13	7	0	0	0
gi|255564903|ref|XM_002523399.1|	0	0	0	2	0	0	0	2	0
gi|255552538|ref|XM_002517267.1|	4	6	4	3	4	3	6	6	6
gi|255552064|ref|XM_002517031.1|	0	0	0	4	2	3	17	7	8
gi|255558058|ref|XM_002520012.1|	237	31	115	194	260	167	381	201	119
gi|255557960|ref|XM_002519963.1|	2	0	0	3	0	0	0	2	0
gi|255544765|ref|XM_002513398.1|	55	81	73	60	61	45	61	67	108
gi|255569455|ref|XM_002525649.1|	0	0	0	2	0	0	0	0	0
gi|448935730|gb|JX997185.1|	8	4	11	14	6	3	21	16	9
gi|255552072|ref|XM_002517035.1|	19	13	16	18	11	15	9	10	14
gi|255563569|ref|XM_002522741.1|	6	6	14	18	19	16	4	2	0
gi|255541335|ref|XM_002511686.1|	4	2	5	11	3	5	4	4	3
gi|255547156|ref|XM_002514590.1|	3	0	0	4	2	0	0	0	0
gi|255565494|ref|XM_002523692.1|	6	9	5	7	8	4	13	11	23
gi|255551548|ref|XM_002516774.1|	0	2	0	3	2	0	2	0	0
gi|255559234|ref|XM_002520592.1|	12	18	13	19	14	17	23	25	31
gi|255539151|ref|XM_002510595.1|	28	9	6	35	39	18	25	16	8
gi|255545039|ref|XM_002513535.1|	0	2	0	5	4	5	0	3	0
gi|255568529|ref|XM_002525193.1|	71	110	88	92	70	125	74	91	89
gi|255559760|ref|XM_002520854.1|	0	4	0	2	2	0	2	2	0
gi|255563103|ref|XM_002522510.1|	0	2	0	5	4	0	6	0	0
gi|255554892|ref|XM_002518438.1|	0	0	4	5	0	2	3	5	0
gi|255549909|ref|XM_002515960.1|	2	0	2	2	0	3	0	0	2
gi|255555436|ref|XM_002518709.1|	2	3	3	9	3	6	9	12	3
gi|255537268|ref|XM_002509655.1|	2	0	0	6	7	2	7	0	2
gi|255582598|ref|XM_002532035.1|	32	55	21	21	28	33	12	32	32
gi|255573205|ref|XM_002527486.1|	44	50	26	33	36	43	24	32	31
gi|255558723|ref|XM_002520340.1|	0	2	0	2	0	4	0	6	0
gi|255569270|ref|XM_002525557.1|	2	3	0	3	0	5	3	0	0
gi|255557852|ref|XM_002519910.1|	0	2	0	2	0	0	0	0	0
gi|548942826|emb|JB352068.1|	3	2	6	17	6	10	13	5	21
gi|255563813|ref|XM_002522862.1|	0	7	0	12	9	10	7	2	2
gi|255540268|ref|XM_002511153.1|	23	27	12	38	53	42	11	16	10
gi|255578669|ref|XM_002530149.1|	4	2	0	3	4	0	3	2	0
gi|255583612|ref|XM_002532516.1|	0	0	0	2	0	0	0	0	0
gi|255557978|ref|XM_002519972.1|	13	9	8	22	20	25	7	16	15
gi|255548408|ref|XM_002515215.1|	20	15	10	14	16	12	16	10	3
gi|255557650|ref|XM_002519809.1|	13	21	17	35	25	29	11	15	17
gi|55417891|dbj|BA000014.8|	18978	18984	13821	12192	12835	10939	8592	5991	8319
gi|255554413|ref|XM_002518200.1|	0	0	0	2	4	0	0	0	0
gi|255543101|ref|XM_002512568.1|	6	5	3	7	13	7	0	7	0
gi|255555928|ref|XM_002518954.1|	4	7	4	9	8	7	3	3	7
gi|255549007|ref|XM_002515514.1|	0	0	0	7	3	0	0	0	0
gi|255577838|ref|XM_002529747.1|	15	30	11	17	15	12	26	21	25
gi|255569380|ref|XM_002525612.1|	0	0	0	2	7	2	5	3	0
gi|255569224|ref|XM_002525535.1|	18	35	19	39	27	47	21	13	35
gi|255564127|ref|XM_002523015.1|	415	642	412	764	1039	830	526	495	919
gi|255581557|ref|XM_002531538.1|	5	4	3	3	0	2	0	0	0
gi|255551047|ref|XM_002516526.1|	4	18	12	9	7	7	7	6	14
gi|255552982|ref|XM_002517488.1|	3	4	0	2	6	3	0	2	5
gi|255578173|ref|XM_002529910.1|	5	7	2	4	3	4	0	6	0
gi|255573118|ref|XM_002527443.1|	17	5	6	29	24	21	12	26	5
gi|255540400|ref|XM_002511219.1|	4	0	0	4	4	3	0	2	0
gi|255571019|ref|XM_002526415.1|	19	10	18	19	29	19	19	29	19
gi|255552188|ref|XM_002517093.1|	2	0	2	2	0	3	2	3	0
gi|255565662|ref|XM_002523775.1|	81	108	75	99	148	107	87	125	102
gi|255579117|ref|XM_002530361.1|	12	3	6	6	8	8	0	6	2
gi|255569404|ref|XM_002525624.1|	0	0	0	6	0	3	3	0	0
gi|255545173|ref|XM_002513602.1|	71	30	41	70	139	78	39	53	31
gi|255564437|ref|XM_002523169.1|	0	0	0	4	0	0	0	0	2
gi|255554834|ref|XM_002518409.1|	28	41	8	45	36	44	47	56	47
gi|255542087|ref|XM_002512062.1|	4	6	5	3	5	5	8	10	7
gi|255561926|ref|XM_002521926.1|	159	38	63	118	125	113	178	118	74
gi|255561227|ref|XM_002521579.1|	2	0	4	5	4	6	5	2	0
gi|255546432|ref|XM_002514230.1|	4	2	0	4	0	3	5	9	0
gi|548939301|emb|JB348542.1|	46	41	57	180	88	212	63	109	122
gi|255553557|ref|XM_002517774.1|	0	0	0	4	2	2	0	3	0
gi|255573636|ref|XM_002527695.1|	80	4	27	101	112	64	146	16	40
gi|255552707|ref|XM_002517351.1|	9	7	15	12	7	10	12	20	12
gi|255550292|ref|XM_002516151.1|	56	155	46	92	95	83	19	34	61
gi|255559860|ref|XM_002520903.1|	0	0	0	2	0	0	0	0	0
gi|255547739|ref|XM_002514881.1|	69	21	28	78	198	44	35	42	36
gi|255582744|ref|XM_002532103.1|	13	39	8	17	14	17	10	15	20
gi|255574577|ref|XM_002528154.1|	0	0	0	2	0	0	0	0	2
gi|255558687|ref|XM_002520322.1|	0	2	0	3	0	5	2	4	0
gi|255543462|ref|XM_002512748.1|	0	0	0	2	2	3	0	3	0
gi|255540082|ref|XM_002511060.1|	21	9	13	16	14	11	24	9	11
gi|255546340|ref|XM_002514184.1|	0	0	0	4	3	4	4	4	0
gi|255544487|ref|XM_002513259.1|	2	3	0	4	2	0	5	5	0
gi|255550098|ref|XM_002516054.1|	2	2	6	9	0	14	4	8	4
gi|255561648|ref|XM_002521788.1|	4	6	4	9	8	8	5	3	3
gi|255582571|ref|XM_002532023.1|	17	11	7	24	34	21	8	16	11
gi|255579036|ref|XM_002530324.1|	0	2	0	2	0	2	0	0	2
gi|255537568|ref|XM_002509805.1|	4	0	0	2	2	0	0	3	0
gi|255543179|ref|XM_002512607.1|	60	4	32	61	32	33	68	20	16
gi|255575121|ref|XM_002528420.1|	94	90	75	121	124	98	76	84	43
gi|255587213|ref|XM_002534137.1|	3	0	0	5	6	9	32	33	11
gi|255551556|ref|XM_002516778.1|	20	0	8	13	17	10	24	0	4
gi|255569673|ref|XM_002525756.1|	3	2	0	4	8	4	0	0	0
gi|255571702|ref|XM_002526749.1|	13	10	12	30	58	17	13	13	3
gi|255548557|ref|XM_002515289.1|	0	2	2	5	4	2	0	0	0
gi|255556481|ref|XM_002519229.1|	0	0	0	2	0	2	2	4	0
gi|255545455|ref|XM_002513742.1|	123	41	61	124	184	105	74	65	30
gi|255536996|ref|XM_002509519.1|	3	3	0	4	3	4	3	2	2
gi|195963832|gb|EU878554.1|	3	5	4	17	19	11	14	9	11
gi|255541783|ref|XM_002511910.1|	0	4	0	4	2	0	0	0	2
gi|255580981|ref|XM_002531263.1|	2	0	0	4	2	2	6	3	3
gi|255557680|ref|XM_002519824.1|	0	0	0	2	0	0	0	0	0
gi|255550352|ref|XM_002516181.1|	0	2	0	4	0	3	0	2	0
gi|255565183|ref|XM_002523538.1|	6	8	3	12	12	3	9	3	4
gi|255553066|ref|XM_002517530.1|	22	27	54	51	72	68	45	80	33
gi|255541043|ref|XM_002511540.1|	43	72	28	43	38	31	50	61	52
gi|255575071|ref|XM_002528395.1|	3	8	4	3	13	7	8	0	5
gi|255556613|ref|XM_002519295.1|	4	2	0	2	2	0	2	0	0
gi|255564235|ref|XM_002523069.1|	0	0	2	2	0	0	0	2	0
gi|255572940|ref|XM_002527355.1|	2	0	0	2	3	0	0	2	0
gi|255549817|ref|XM_002515914.1|	0	2	0	5	3	0	0	0	0
gi|255559556|ref|XM_002520752.1|	0	0	0	2	0	0	0	0	0
gi|255566459|ref|XM_002524169.1|	2	9	8	9	8	10	10	12	9
gi|255573225|ref|XM_002527496.1|	3	2	5	6	0	7	0	3	0
gi|255584145|ref|XM_002532767.1|	25	17	12	31	63	21	18	17	11
gi|255540860|ref|XM_002511449.1|	0	0	0	2	5	0	0	0	0
gi|255575205|ref|XM_002528461.1|	2	0	0	2	0	3	0	0	0
gi|255549991|ref|XM_002516001.1|	3	0	0	3	0	8	0	0	0
gi|255577519|ref|XM_002529592.1|	0	4	0	4	4	3	2	0	4
gi|255550699|ref|XM_002516353.1|	2	2	0	4	0	0	0	0	0
gi|255558579|ref|XM_002520269.1|	0	2	3	2	7	7	3	4	3
gi|255557996|ref|XM_002519981.1|	65	17	23	82	44	41	104	104	40
gi|255566156|ref|XM_002524020.1|	5	2	3	8	4	7	8	10	2
gi|255586210|ref|XM_002533717.1|	11	10	15	52	48	63	92	69	45
gi|255570212|ref|XM_002526021.1|	59	88	122	43	43	62	80	96	102
gi|255544231|ref|XM_002513132.1|	2	0	0	5	0	2	0	2	3
gi|255544100|ref|XM_002513067.1|	2	6	3	7	3	12	0	2	0
gi|255555858|ref|XM_002518919.1|	0	0	0	4	2	2	2	0	0
gi|255553168|ref|XM_002517581.1|	12	18	9	20	7	18	12	14	12
gi|255579693|ref|XM_002530640.1|	11	4	5	5	12	7	3	2	4
gi|255549417|ref|XM_002515716.1|	0	4	3	6	2	2	0	3	0
gi|255582867|ref|XM_002532160.1|	12	12	5	8	5	5	10	8	10
gi|255541869|ref|XM_002511953.1|	2	2	8	4	2	6	10	7	0
gi|255539421|ref|XM_002510730.1|	4	0	0	2	2	0	3	2	0
gi|255558607|ref|XM_002520283.1|	404	404	222	575	438	427	369	288	430
gi|255583178|ref|XM_002532309.1|	0	0	0	2	0	0	2	0	0
gi|255548891|ref|XM_002515456.1|	4	0	3	3	3	0	8	2	7
gi|255539217|ref|XM_002510628.1|	0	0	0	2	3	0	2	4	2
gi|255546118|ref|XM_002514073.1|	0	4	0	9	6	6	3	6	7
gi|255578528|ref|XM_002530082.1|	18	28	27	28	17	18	6	22	16
gi|255574188|ref|XM_002527964.1|	5	5	2	9	8	5	0	0	3
gi|255578344|ref|XM_002529993.1|	81	49	74	76	37	80	156	133	51
gi|255539229|ref|XM_002510634.1|	0	0	0	2	5	2	20	12	5
gi|255585669|ref|XM_002533474.1|	19	20	17	15	29	26	23	28	27
gi|255546994|ref|XM_002514509.1|	0	0	0	2	0	0	0	0	0
gi|255585351|ref|XM_002533327.1|	13	15	6	12	17	12	9	11	9
gi|255566487|ref|XM_002524183.1|	3	0	0	4	0	6	0	0	0
gi|255576529|ref|XM_002529110.1|	9	3	6	10	6	6	7	4	7
gi|255548715|ref|XM_002515368.1|	188	195	190	368	533	301	500	468	450
gi|255579887|ref|XM_002530734.1|	9	2	4	7	11	2	24	9	7
gi|255558569|ref|XM_002520264.1|	4	2	2	9	2	3	7	5	4
gi|255579856|ref|XM_002530719.1|	2	4	0	4	0	2	2	3	5
gi|255550608|ref|XM_002516308.1|	0	0	0	2	0	0	0	0	0
gi|448931937|gb|JX997174.1|	0	0	0	2	0	0	0	0	0
gi|255546637|ref|XM_002514332.1|	11	14	10	24	33	22	18	14	9
gi|255551456|ref|XM_002516728.1|	10	5	4	12	7	12	0	7	0
gi|255537236|ref|XM_002509639.1|	2	7	4	6	7	0	9	9	16
gi|255552561|ref|XM_002517278.1|	0	0	0	3	0	0	2	0	0
gi|255559427|ref|XM_002520688.1|	67	71	54	74	55	49	88	69	66
gi|255540264|ref|XM_002511151.1|	0	0	0	3	0	0	0	3	0
gi|255569026|ref|XM_002525437.1|	6	3	3	6	6	2	2	2	4
gi|255538409|ref|XM_002510224.1|	0	2	0	3	6	4	0	0	6
gi|255577609|ref|XM_002529636.1|	5	0	0	2	0	0	0	0	0
gi|255555018|ref|XM_002518501.1|	0	0	0	2	0	0	0	0	0
gi|255556569|ref|XM_002519273.1|	0	0	0	4	4	5	4	2	0
gi|255567663|ref|XM_002524765.1|	4	5	7	14	14	12	6	7	6
gi|255566130|ref|XM_002524007.1|	7	2	0	4	5	6	18	2	0
gi|255588297|ref|XM_002534515.1|	0	0	0	2	0	2	0	0	0
gi|255552116|ref|XM_002517057.1|	0	0	2	2	0	0	0	0	0
gi|255545731|ref|XM_002513880.1|	13	3	7	12	17	13	29	20	12
gi|255562559|ref|XM_002522240.1|	2	2	0	5	0	0	4	3	0
gi|255543700|ref|XM_002512867.1|	5	4	25	23	22	35	88	90	62
gi|255579816|ref|XM_002530700.1|	637	396	296	918	838	775	633	486	429
gi|255586765|ref|XM_002533956.1|	19	20	11	31	22	17	16	8	6
gi|255566743|ref|XM_002524310.1|	5	2	0	14	15	9	8	6	5
gi|255559273|ref|XM_002520611.1|	0	2	2	2	3	7	0	2	0
gi|255554149|ref|XM_002518069.1|	8	0	0	9	14	7	7	2	2
gi|255543618|ref|XM_002512826.1|	18	13	19	35	58	32	22	41	33
gi|255541573|ref|XM_002511805.1|	12	11	3	9	8	8	0	12	14
gi|255538827|ref|XM_002510433.1|	0	2	0	2	4	4	0	4	0
gi|255584819|ref|XM_002533081.1|	2	3	0	5	7	9	2	3	0
gi|255571715|ref|XM_002526755.1|	2	0	0	7	3	4	2	0	0
gi|255582122|ref|XM_002531810.1|	2	2	0	2	0	0	0	0	0
gi|255552605|ref|XM_002517300.1|	0	2	5	3	5	4	3	0	2
gi|255545087|ref|XM_002513559.1|	5	3	0	2	3	2	2	0	0
gi|255573608|ref|XM_002527681.1|	0	0	4	2	3	0	2	0	3
gi|255584993|ref|XM_002533162.1|	10	0	6	13	31	28	8	6	0
gi|255541799|ref|XM_002511918.1|	5	2	3	9	6	7	2	11	0
gi|255558074|ref|XM_002520020.1|	0	5	0	3	5	6	2	0	5
gi|255567517|ref|XM_002524692.1|	0	0	0	4	0	0	2	2	2
gi|255579999|ref|XM_002530788.1|	519	594	347	595	377	528	564	581	471
gi|255546631|ref|XM_002514329.1|	0	0	0	2	0	3	3	4	0
gi|255540856|ref|XM_002511447.1|	9	11	9	10	2	7	12	18	7
gi|255539862|ref|XM_002510950.1|	4	9	4	8	9	4	8	9	9
gi|255582938|ref|XM_002532194.1|	7	5	9	9	5	5	4	5	7
gi|255568533|ref|XM_002525195.1|	3	0	2	3	0	0	0	2	0
gi|255539480|ref|XM_002510759.1|	0	2	2	3	2	4	0	0	2
gi|255568787|ref|XM_002525319.1|	7	16	5	7	7	2	3	8	13
gi|255543624|ref|XM_002512829.1|	3	0	0	4	5	4	0	0	0
gi|255547350|ref|XM_002514687.1|	13	11	9	20	15	12	7	10	8
gi|255553142|ref|XM_002517568.1|	13	6	2	7	10	8	9	16	8
gi|255541471|ref|XM_002511754.1|	5	6	2	6	13	6	2	0	3
gi|255555980|ref|XM_002518979.1|	495	131	325	264	281	321	527	371	198
gi|255538625|ref|XM_002510332.1|	373	305	735	365	233	405	833	1671	817
gi|255554774|ref|XM_002518379.1|	2	0	2	2	0	0	0	0	0
gi|255573880|ref|XM_002527813.1|	6	7	0	11	5	10	12	8	18
gi|255571931|ref|XM_002526862.1|	0	0	3	2	2	4	8	4	0
gi|255537448|ref|XM_002509745.1|	0	2	0	2	0	2	0	0	0
gi|255572486|ref|XM_002527132.1|	3	4	5	7	9	0	0	0	0
gi|255560783|ref|XM_002521359.1|	0	0	0	2	3	3	0	0	0
gi|255577892|ref|XM_002529773.1|	9	10	0	8	14	8	10	3	4
gi|255544481|ref|XM_002513256.1|	0	4	0	2	0	0	0	2	0
gi|255549390|ref|XM_002515703.1|	0	2	0	2	5	2	3	5	8
gi|255541779|ref|XM_002511908.1|	2	0	0	2	0	0	0	0	0
gi|255545393|ref|XM_002513711.1|	0	0	0	2	0	0	3	0	0
gi|255583147|ref|XM_002532294.1|	59	16	16	36	20	55	24	64	13
gi|255539247|ref|XM_002510643.1|	210	97	99	278	188	288	153	154	109
gi|255542517|ref|XM_002512276.1|	2	2	0	5	6	0	5	7	4
gi|448935014|gb|JX997183.1|	41	2	10	26	21	17	50	6	9
gi|255585298|ref|XM_002533302.1|	2	0	0	3	0	2	0	0	0
gi|255565426|ref|XM_002523658.1|	2	0	0	2	0	0	0	0	0
gi|255581540|ref|XM_002531530.1|	173	226	89	197	210	125	135	184	135
gi|255562772|ref|XM_002522346.1|	0	0	0	3	4	0	2	0	4
gi|255575270|ref|XM_002528493.1|	5	5	2	2	2	5	3	3	0
gi|255556335|ref|XM_002519156.1|	7	2	4	5	12	12	4	13	9
gi|255577695|ref|XM_002529678.1|	26	21	14	24	36	13	12	19	10
gi|255576986|ref|XM_002529332.1|	3	2	0	15	6	5	7	3	4
gi|255546174|ref|XM_002514101.1|	0	4	0	4	7	5	3	3	2
gi|255545507|ref|XM_002513768.1|	30	41	30	29	34	40	9	16	19
gi|255558865|ref|XM_002520410.1|	0	0	0	2	0	3	0	0	0
gi|255569642|ref|XM_002525741.1|	2	0	2	6	0	3	2	3	0
gi|255578954|ref|XM_002530284.1|	5	9	3	5	5	5	4	2	2
gi|255544623|ref|XM_002513327.1|	48	90	49	77	86	62	61	75	65
gi|255540950|ref|XM_002511494.1|	3	0	0	3	0	0	6	3	0
gi|255576057|ref|XM_002528878.1|	0	0	4	3	12	3	0	0	2
gi|255570206|ref|XM_002526018.1|	0	0	2	3	0	0	4	0	0
gi|255571569|ref|XM_002526685.1|	2	0	0	3	0	0	0	0	0
gi|255540684|ref|XM_002511361.1|	0	0	0	3	0	0	3	2	0
gi|255567155|ref|XM_002524513.1|	31	29	12	26	34	30	73	57	59
gi|255568093|ref|XM_002524977.1|	0	0	0	3	0	2	0	0	0
gi|255572647|ref|XM_002527211.1|	109	30	113	127	75	110	169	146	58
gi|255566246|ref|XM_002524065.1|	0	0	0	2	0	0	0	0	0
gi|255576142|ref|XM_002528920.1|	0	0	2	2	0	0	4	0	0
gi|255542473|ref|XM_002512254.1|	5	0	2	3	4	3	7	4	2
gi|255547316|ref|XM_002514670.1|	6	13	4	11	10	7	12	14	7
gi|255561930|ref|XM_002521928.1|	5	3	7	3	10	5	0	2	0
gi|255571005|ref|XM_002526408.1|	0	2	0	5	2	4	3	0	0
gi|255538659|ref|XM_002510349.1|	29	30	44	56	32	47	49	62	59
gi|255577278|ref|XM_002529475.1|	0	0	0	3	0	2	0	0	0
gi|255579910|ref|XM_002530745.1|	7	14	8	7	7	5	4	5	9
gi|255560184|ref|XM_002521064.1|	0	0	4	5	3	9	2	6	2
gi|255544821|ref|XM_002513426.1|	0	0	0	3	0	0	0	3	0
gi|255553372|ref|XM_002517682.1|	2	2	2	11	3	3	4	2	0
gi|255539041|ref|XM_002510540.1|	2	2	0	6	0	3	4	3	0
gi|255582383|ref|XM_002531935.1|	6	0	0	3	0	0	4	3	0
gi|255587954|ref|XM_002534406.1|	28	30	25	60	44	51	58	110	88
gi|255555846|ref|XM_002518913.1|	0	0	0	3	2	3	0	0	0
gi|255572093|ref|XM_002526941.1|	176	286	105	350	361	276	508	649	790
gi|255542127|ref|XM_002512082.1|	5	8	4	3	0	2	2	3	5
gi|255575836|ref|XM_002528770.1|	0	2	0	2	0	0	0	0	0
gi|255547276|ref|XM_002514650.1|	0	8	0	7	11	2	0	3	5
gi|255542325|ref|XM_002512180.1|	5	7	10	27	15	18	16	14	5
gi|255556763|ref|XM_002519369.1|	3	6	5	5	10	8	3	4	3
gi|255557974|ref|XM_002519970.1|	42	48	39	74	65	53	115	101	85
gi|255541481|ref|XM_002511759.1|	0	7	5	2	4	4	3	3	0
gi|255574090|ref|XM_002527915.1|	0	0	0	2	0	0	0	0	0
gi|255569919|ref|XM_002525877.1|	68	44	42	73	73	44	52	56	57
gi|255550186|ref|XM_002516098.1|	2	0	4	11	12	5	5	2	0
gi|255579131|ref|XM_002530368.1|	0	0	0	3	0	0	0	0	0
gi|255543436|ref|XM_002512735.1|	0	0	0	7	3	3	0	0	0
gi|170676819|gb|EU391593.1|	388	279	483	177	222	246	520	299	351
gi|255581642|ref|XM_002531579.1|	2	0	0	3	3	3	2	6	0
gi|255581185|ref|XM_002531360.1|	2	0	0	5	3	0	0	4	0
gi|255539662|ref|XM_002510850.1|	11	0	7	8	6	14	3	10	7
gi|255564277|ref|XM_002523090.1|	97	100	65	129	155	94	143	132	139
gi|255567974|ref|XM_002524919.1|	4	0	0	4	5	7	10	7	5
gi|255547709|ref|XM_002514866.1|	0	0	0	2	2	0	0	0	0
gi|448929138|gb|JX997166.1|	56	4	79	36	26	33	68	29	27
gi|255589585|ref|XM_002534967.1|	2	5	6	14	9	14	3	4	3
gi|226958294|gb|GF100463.1|	222	232	121	215	176	146	138	169	141
gi|255550380|ref|XM_002516195.1|	206	262	272	376	312	400	598	492	541
gi|255579589|ref|XM_002530590.1|	108	153	73	124	158	152	141	208	198
gi|255569584|ref|XM_002525712.1|	3	5	4	24	13	14	7	10	10
gi|255551176|ref|XM_002516590.1|	2	7	2	3	5	5	4	6	4
gi|255547925|ref|XM_002514974.1|	4	0	2	5	0	0	8	4	0
gi|255558893|ref|XM_002520424.1|	0	0	0	3	0	2	2	2	5
gi|255538935|ref|XM_002510487.1|	29	39	43	62	93	71	45	68	73
gi|255537806|ref|XM_002509924.1|	22	39	22	52	72	53	27	28	22
gi|255552677|ref|XM_002517336.1|	11	11	11	19	14	12	7	9	7
gi|255546705|ref|XM_002514366.1|	7	7	5	13	15	9	5	7	6
gi|255564394|ref|XM_002523148.1|	4	6	2	4	8	4	0	2	0
gi|255547805|ref|XM_002514914.1|	0	0	0	3	0	0	0	0	0
gi|255566260|ref|XM_002524072.1|	7	10	6	11	6	17	13	4	4
gi|255576520|ref|XM_002529106.1|	5	3	2	10	7	12	4	8	10
gi|255547625|ref|XM_002514824.1|	0	2	0	4	0	0	0	0	0
gi|255575119|ref|XM_002528419.1|	6	5	0	8	9	10	6	6	0
gi|255540586|ref|XM_002511312.1|	0	2	0	2	0	0	0	0	0
gi|255566910|ref|XM_002524392.1|	2	0	0	3	0	0	2	0	0
gi|255564586|ref|XM_002523243.1|	0	0	0	2	0	0	2	2	0
gi|255580439|ref|XM_002531000.1|	2	0	0	2	0	0	0	0	0
gi|255568280|ref|XM_002525069.1|	4	0	0	10	4	5	3	2	0
gi|255588002|ref|XM_002534424.1|	3	0	0	3	0	0	0	0	0
gi|255569886|ref|XM_002525861.1|	60	38	62	91	132	67	84	106	59
gi|255539730|ref|XM_002510884.1|	45	10	43	44	49	52	114	94	48
gi|255543556|ref|XM_002512795.1|	10	13	6	15	3	17	5	15	4
gi|255578602|ref|XM_002530117.1|	27	18	8	63	53	32	35	63	31
gi|255560373|ref|XM_002521156.1|	9	10	13	19	19	16	9	12	16
gi|255569947|ref|XM_002525891.1|	10	26	13	18	43	19	6	9	4
gi|255555672|ref|XM_002518826.1|	23	50	41	56	82	58	77	65	100
gi|255587068|ref|XM_002534076.1|	8	0	2	13	13	16	2	4	2
gi|255582667|ref|XM_002532067.1|	2	0	0	2	3	2	3	0	0
gi|255539183|ref|XM_002510611.1|	2	0	0	2	0	0	0	0	0
gi|255578808|ref|XM_002530215.1|	2	0	0	2	2	5	0	2	0
gi|255552777|ref|XM_002517386.1|	11	5	7	3	6	9	3	13	7
gi|255541027|ref|XM_002511532.1|	21	2	16	56	36	56	8	3	6
gi|255538921|ref|XM_002510480.1|	7	0	2	9	12	18	9	8	8
gi|255560002|ref|XM_002520974.1|	2	0	0	3	0	2	0	0	0
gi|255542315|ref|XM_002512175.1|	7	8	18	18	9	17	22	25	18
gi|255584891|ref|XM_002533115.1|	2	0	2	3	5	0	2	0	0
gi|255572348|ref|XM_002527067.1|	3	5	3	2	3	4	0	4	2
gi|255544915|ref|XM_002513473.1|	7	6	3	12	6	14	15	31	13
gi|255582801|ref|XM_002532129.1|	0	0	0	4	8	0	2	2	3
gi|255540396|ref|XM_002511217.1|	8	5	2	6	3	8	3	7	8
gi|255582791|ref|XM_002532124.1|	5	3	2	4	15	7	3	7	4
gi|255574850|ref|XM_002528286.1|	0	7	2	5	9	2	8	5	5
gi|255575868|ref|XM_002528786.1|	0	0	0	4	0	0	0	0	0
gi|255551111|ref|XM_002516558.1|	0	0	0	2	3	0	0	0	0
gi|255565279|ref|XM_002523586.1|	7	4	3	6	5	4	8	8	6
gi|255573013|ref|XM_002527391.1|	2	0	0	3	0	4	0	2	0
gi|255553459|ref|XM_002517725.1|	10	4	6	25	12	11	18	11	2
gi|255570598|ref|XM_002526210.1|	2	0	0	3	0	0	3	0	0
gi|12063652|gb|AE005173.1|	14241	3564	9226	9231	14057	11521	15125	8158	5361
gi|255559495|ref|XM_002520722.1|	2	0	0	2	3	0	2	0	0
gi|255573788|ref|XM_002527768.1|	0	0	0	2	0	0	0	2	0
gi|255581553|ref|XM_002531536.1|	0	2	0	9	0	0	15	9	5
gi|255549795|ref|XM_002515903.1|	8	10	4	7	11	8	5	6	4
gi|255552048|ref|XM_002517023.1|	0	0	0	3	3	0	3	4	0
gi|255574174|ref|XM_002527957.1|	6	2	2	6	10	13	5	7	7
gi|255583560|ref|XM_002532491.1|	3	3	0	2	2	0	0	0	0
gi|255548078|ref|XM_002515050.1|	2	0	0	2	3	2	13	8	2
gi|255568947|ref|XM_002525398.1|	15	11	6	13	8	10	26	18	8
gi|255568254|ref|XM_002525056.1|	2	0	0	2	2	2	2	0	0
gi|255587796|ref|XM_002534353.1|	4	19	9	9	8	10	0	6	6
gi|255577018|ref|XM_002529348.1|	8	13	0	17	6	3	9	9	5
gi|255544699|ref|XM_002513365.1|	0	3	0	4	2	0	0	0	0
gi|255549640|ref|XM_002515826.1|	0	0	0	2	0	0	2	3	0
gi|255543001|ref|XM_002512518.1|	8	0	0	13	6	3	7	5	0
gi|255578836|ref|XM_002530227.1|	0	0	2	4	5	5	0	2	4
gi|255562700|ref|XM_002522310.1|	5	0	4	6	5	5	5	9	0
gi|255580877|ref|XM_002531212.1|	13	3	2	5	11	5	0	0	0
gi|255562987|ref|XM_002522452.1|	0	0	0	2	0	0	0	0	0
gi|255541705|ref|XM_002511871.1|	0	0	0	2	0	0	0	0	0
gi|255570427|ref|XM_002526127.1|	10	6	10	23	31	16	18	6	8
gi|255554740|ref|XM_002518362.1|	0	0	0	2	0	0	0	0	0
gi|255560302|ref|XM_002521122.1|	9	9	11	17	15	11	0	4	0
gi|255569378|ref|XM_002525611.1|	2	0	0	3	2	0	0	0	2
gi|255573223|ref|XM_002527495.1|	2	0	0	2	2	2	0	0	0
gi|255544255|ref|XM_002513144.1|	0	0	0	2	0	0	0	0	0
gi|255554411|ref|XM_002518199.1|	2	2	2	2	0	0	0	0	2
gi|255537324|ref|XM_002509683.1|	73	72	48	76	63	77	34	35	40
gi|255580452|ref|XM_002531006.1|	3	9	2	5	2	5	0	2	0
gi|255587055|ref|XM_002534071.1|	0	0	0	2	0	0	0	0	0
gi|255578673|ref|XM_002530151.1|	0	0	0	4	0	0	0	0	0
gi|255550444|ref|XM_002516227.1|	2	3	2	6	8	2	2	9	11
gi|255583122|ref|XM_002532282.1|	4	3	2	6	8	3	0	3	4
gi|255548424|ref|XM_002515223.1|	2	0	0	2	0	2	0	0	0
gi|255570957|ref|XM_002526384.1|	10	13	8	14	12	13	4	9	10
gi|255561191|ref|XM_002521562.1|	6	0	3	9	2	3	10	0	0
gi|255539636|ref|XM_002510837.1|	2	0	2	2	2	0	0	3	0
gi|255537646|ref|XM_002509844.1|	30	22	24	39	25	27	28	31	17
gi|255585027|ref|XM_002533178.1|	3	0	2	5	4	2	9	0	0
gi|255551630|ref|XM_002516815.1|	39	26	46	59	61	50	36	71	34
gi|255551698|ref|XM_002516849.1|	2	3	0	3	0	3	0	2	2
gi|255547891|ref|XM_002514957.1|	0	3	4	2	0	3	0	0	0
gi|255580755|ref|XM_002531153.1|	7	8	2	8	14	4	4	7	3
gi|255544917|ref|XM_002513474.1|	0	0	0	2	2	0	3	0	0
gi|255572919|ref|XM_002527345.1|	0	0	0	2	0	0	0	0	0
gi|255577756|ref|XM_002529707.1|	0	0	0	2	2	5	0	0	2
gi|255551964|ref|XM_002516981.1|	24	18	11	18	18	7	4	8	10
[truncated: 4,463 more rows]

## Sheet: genes in RML（3 replicates)
#gene identifier	ABML1-1	ABML1-2	ABML1-3	ABML2-1	ABML2-2	ABML2-3	RML-1	RML-2	RML-3
[truncated: 5,870 more rows]

[truncated: 4 more sheets: genes in RPL（3 replicates), gene expression of monoecism, gene expression of pistillate , analysis of transcript change]
