# Supplementary material for: Transcriptomic Analysis for Different Sex Types of Ricinus communis L. during Development from Apical Buds to Inflorescences by Digital Gene Expression Profiling
Source: Front Plant Sci. 2016 Feb 12;6:1208. doi: 10.3389/fpls.2015.01208 (PMC4751274; doi:10.3389/fpls.2015.01208)
Supplement: Supplementary file 7 [file DataSheet7.XLSX]

## Sheet: ABML1-vs-ABPL1.MeanTPM_GeneExpr
GeneID	Means-ABML1	Means-ABPL1	log2Ratio(ABPL1/ABML1)	Probability	KEGG Orthology	GO Component	GO Function	GO Process	Blast nr
29841.m002924	0.01	1.18333	6.88671	0.860354	-	-	-	-	-
30138.m004051	0.01	0.94	6.55459	0.82552	-	-	-	-	-
30146.m003542	0.01	0.823333	6.3634	0.789675	-	-	-	-	-
gi|255557964|ref|XM_002519965.1|	0.01	0.82	6.35755	0.789675	K14558|1|3e-61|235|ath:AT2G25420|periodic tryptophan protein 2	-	-	-	gi|255557965|ref|XP_002520011.1|/0/conserved hypothetical protein [Ricinus communis]
30131.m007009	0.01	0.76	6.24793	0.782225	-	-	-	-	-
30075.m001173	0.01	0.72	6.16993	0.77218	-	-	-	-	-
30073.m002210	0.01	0.706667	6.14296	0.748585	-	-	-	-	-
30174.m009055	0.01	0.706667	6.14296	0.748585	-	-	-	-	-
30169.m006358	0.01	0.7	6.12928	0.74599	-	-	-	-	-
30068.m002654	0.01	0.65	6.02237	0.724368	-	-	-	-	-
gi|255541685|ref|XM_002511861.1|	0.01	0.65	6.02237	0.724368	K06013|1|0.0|820|rcu:RCOM_1616330|STE24 endopeptidase [EC:3.4.24.84]	GO:0043231//intracellular membrane-bounded organelle;GO:0031410//cytoplasmic vesicle	GO:0004175//endopeptidase activity	GO:0044267//cellular protein metabolic process	gi|255541686|ref|XP_002511907.1|/0/caax prenyl protease ste24, putative [Ricinus communis]
29703.m001476	0.01	0.65	6.02237	0.724368	-	-	-	-	-
29333.m001059	0.01	0.6	5.90689	0.716892	-	-	-	-	-
29929.m004611	0.01	0.596667	5.89885	0.716892	-	-	-	-	-
30147.m014338	0.01	0.596667	5.89885	0.716892	-	-	-	-	-
29869.m001161	0.01	0.59	5.88264	0.715361	-	-	-	-	-
30147.m014427	0.01	0.583333	5.86625	0.71331	-	-	-	-	-
gi|255546936|ref|XM_002514480.1|	0.01	0.583333	5.86625	0.71331	-	GO:0005635//nuclear envelope	GO:0022892	GO:0015031//protein transport	gi|255546937|ref|XP_002514526.1|/0/importin, putative [Ricinus communis]
gi|255545243|ref|XM_002513637.1|	0.01	0.536667	5.74595	0.699528	-	GO:0044464//cell part	GO:0046914//transition metal ion binding	-	gi|255545244|ref|XP_002513683.1|/0/conserved hypothetical protein [Ricinus communis]
28067.m000105	0.01	0.53	5.72792	0.668224	-	-	-	-	-
gi|255557698|ref|XM_002519833.1|	0.01	0.53	5.72792	0.668224	K03294|1|6e-06|50.8|olu:OSTLU_43398|basic amino acid/polyamine antiporter, APA family	GO:0031224//intrinsic to membrane	GO:0005275//amine transmembrane transporter activity	GO:0006865//amino acid transport	gi|255557699|ref|XP_002519879.1|/0/amino acid transporter, putative [Ricinus communis]
27905.m000071	0.01	0.53	5.72792	0.668224	-	-	-	-	-
30190.m011093	0.01	0.53	5.72792	0.668224	-	-	-	-	-
29915.m000489	0.01	0.526667	5.71882	0.659399	-	-	-	-	-
gi|255562648|ref|XM_002522284.1|	0.01	0.526667	5.71882	0.659399	K14498|1|0.0|683|rcu:RCOM_0602280|serine/threonine-protein kinase SRK2 [EC:2.7.11.1]	GO:0043231//intracellular membrane-bounded organelle;GO:0044444//cytoplasmic part	GO:0004672//protein kinase activity;GO:0032559	GO:0009845//seed germination;GO:0006796//phosphate-containing compound metabolic process;GO:0006970//response to osmotic stress;GO:0009738//abscisic acid mediated signaling pathway;GO:0006464//cellular protein modification process	gi|255562649|ref|XP_002522330.1|/0/Serine/threonine-protein kinase SAPK10, putative [Ricinus communis]
28677.m000058	0.01	0.476667	5.57491	0.626979	-	-	-	-	-
30174.m009093	0.01	0.476667	5.57491	0.626979	-	-	-	-	-
29912.m005484	0.01	0.473333	5.56478	0.62415	-	-	-	-	-
30128.m008918	0.01	0.47	5.55459	0.62415	-	-	-	-	-
29991.m000621	0.01	0.47	5.55459	0.62415	-	-	-	-	-
29822.m003517	0.01	0.47	5.55459	0.62415	-	-	-	-	-
30122.m000357	0.01	0.47	5.55459	0.62415	-	-	-	-	-
29682.m000590	0.01	0.47	5.55459	0.62415	-	-	-	-	-
gi|255540454|ref|XM_002511246.1|	0.01	0.47	5.55459	0.62415	-	GO:0009536//plastid	-	-	gi|255540455|ref|XP_002511292.1|/1.59624e-167/conserved hypothetical protein [Ricinus communis]
29950.m001183	0.01	0.47	5.55459	0.62415	-	-	-	-	-
30078.m002242	0.01	0.47	5.55459	0.62415	-	-	-	-	-
29904.m002957	0.01	0.47	5.55459	0.62415	-	-	-	-	-
29794.m003370	0.01	0.47	5.55459	0.62415	-	-	-	-	-
30128.m008741	0.01	0.466667	5.54432	0.62415	-	-	-	-	-
29917.m001982	0.01	0.42	5.39232	0.616389	-	-	-	-	-
30156.m001745	0.01	0.42	5.39232	0.616389	-	-	-	-	-
29631.m001050	0.01	0.42	5.39232	0.616389	-	-	-	-	-
29661.m000930	0.01	0.42	5.39232	0.616389	-	-	-	-	-
29701.m000600	0.01	0.42	5.39232	0.616389	-	-	-	-	-
30005.m001253	0.01	0.42	5.39232	0.616389	-	-	-	-	-
29848.m004490	0.01	0.42	5.39232	0.616389	-	-	-	-	-
29726.m004103	0.01	0.413333	5.36923	0.614183	-	-	-	-	-
30076.m004552	0.01	0.413333	5.36923	0.614183	-	-	-	-	-
29986.m001631	0.01	0.413333	5.36923	0.614183	-	-	-	-	-
gi|255539051|ref|XM_002510545.1|	0.01	0.413333	5.36923	0.614183	K14525|1|1e-42|171|pop:POPTR_559398|ribonucleases P/MRP protein subunit RPP25 [EC:3.1.26.5]	GO:0030312//external encapsulating structure;GO:0043231//intracellular membrane-bounded organelle	GO:0005488//binding	-	gi|255539052|ref|XP_002510591.1|/0/conserved hypothetical protein [Ricinus communis]
30170.m013798	0.01	0.41	5.35755	0.614183	-	-	-	-	-
29814.m000737	0.01	0.41	5.35755	0.614183	-	-	-	-	-
29681.m001368	0.01	0.41	5.35755	0.614183	-	-	-	-	-
gi|255546250|ref|XM_002514139.1|	0.01	0.41	5.35755	0.614183	K00469|1|0.0|660|rcu:RCOM_1048680|inositol oxygenase [EC:1.13.99.1]	GO:0044424//intracellular part	GO:0046914//transition metal ion binding;GO:0016701//oxidoreductase activity, acting on single donors with incorporation of molecular oxygen	GO:0006020//inositol metabolic process	gi|255546251|ref|XP_002514185.1|/0/myoinositol oxygenase, putative [Ricinus communis]
30190.m011247	0.01	0.41	5.35755	0.614183	-	-	-	-	-
29633.m000883	0.01	0.41	5.35755	0.614183	-	-	-	-	-
gi|255568023|ref|XM_002524943.1|	0.01	0.406667	5.34577	0.614183	-	GO:0031224//intrinsic to membrane	GO:0008493//tetracycline transporter activity	GO:0015850//organic hydroxy compound transport;GO:0042221//response to chemical stimulus	gi|255568024|ref|XP_002524989.1|/0/Hippocampus abundant transcript 1 protein, putative [Ricinus communis]
29827.m002558	0.01	0.406667	5.34577	0.614183	-	-	-	-	-
28301.m000019	0.01	0.36	5.16993	0.591756	-	-	-	-	-
gi|255538593|ref|XM_002510316.1|	0.01	0.36	5.16993	0.591756	-	-	-	-	gi|255538594|ref|XP_002510362.1|/0/conserved hypothetical protein [Ricinus communis]
30146.m003482	0.01	0.36	5.16993	0.591756	-	-	-	-	-
30170.m014312	0.01	0.36	5.16993	0.591756	-	-	-	-	-
29841.m002783	0.01	0.36	5.16993	0.591756	-	-	-	-	-
29726.m003931	0.01	0.36	5.16993	0.591756	-	-	-	-	-
29842.m003588	0.01	0.36	5.16993	0.591756	-	-	-	-	-
gi|255540250|ref|XM_002511144.1|	0.01	0.36	5.16993	0.591756	K13151|1|0.0|769|rcu:RCOM_1506350|snurportin-1	-	-	-	gi|255540251|ref|XP_002511190.1|/0/conserved hypothetical protein [Ricinus communis]
29788.m000328	0.01	0.36	5.16993	0.591756	-	-	-	-	-
30131.m007152	0.01	0.36	5.16993	0.591756	-	-	-	-	-
29628.m000786	0.01	0.36	5.16993	0.591756	-	-	-	-	-
29883.m002006	0.01	0.356667	5.1565	0.505659	-	-	-	-	-
28629.m000569	0.01	0.356667	5.1565	0.505659	-	-	-	-	-
30128.m008731	0.01	0.356667	5.1565	0.505659	-	-	-	-	-
gi|255549045|ref|XM_002515533.1|	0.01	0.353333	5.14296	0.497534	K05605|1|3e-53|207|gmx:100170729|3-hydroxyisobutyryl-CoA hydrolase [EC:3.1.2.4]	GO:0044464//cell part	GO:0016289//CoA hydrolase activity;GO:0016836//hydro-lyase activity	GO:0009062//fatty acid catabolic process	gi|255549046|ref|XP_002515579.1|/0/3-hydroxybutyryl-CoA dehydratase, putative [Ricinus communis]
30147.m013783	0.01	0.353333	5.14296	0.497534	-	-	-	-	-
29836.m000567	0.01	0.353333	5.14296	0.497534	-	-	-	-	-
29676.m001640	0.01	0.353333	5.14296	0.497534	-	-	-	-	-
gi|255567193|ref|XM_002524532.1|	0.01	0.353333	5.14296	0.497534	-	GO:0044439	-	GO:0006625//protein targeting to peroxisome;GO:0009062//fatty acid catabolic process	gi|255567194|ref|XP_002524578.1|/1.55079e-71/nucleic acid binding protein, putative [Ricinus communis]
30170.m013869	0.01	0.353333	5.14296	0.497534	-	-	-	-	-
29673.m000917	0.01	0.353333	5.14296	0.497534	-	-	-	-	-
29692.m000529	0.01	0.353333	5.14296	0.497534	-	-	-	-	-
30147.m013815	0.01	0.35	5.12928	0.497534	-	-	-	-	-
30206.m000772	0.01	0.35	5.12928	0.497534	-	-	-	-	-
30143.m001181	0.01	0.35	5.12928	0.497534	-	-	-	-	-
gi|255579467|ref|XM_002530531.1|	0.01	0.35	5.12928	0.497534	K15026|1|0.0|1154|rcu:RCOM_0547730|translation initiation factor 2A	GO:0016020//membrane	GO:0008135//translation factor activity, nucleic acid binding	GO:0006412//translation	gi|255579468|ref|XP_002530577.1|/0/Eukaryotic translation initiation factor 3 subunit, putative [Ricinus communis]
30174.m008752	0.01	0.35	5.12928	0.497534	-	-	-	-	-
30190.m010996	0.01	0.35	5.12928	0.497534	-	-	-	-	-
29929.m004656	0.01	0.35	5.12928	0.497534	-	-	-	-	-
29992.m001429	0.01	0.35	5.12928	0.497534	-	-	-	-	-
29636.m000761	0.01	0.35	5.12928	0.497534	-	-	-	-	-
29880.m000365	0.01	0.35	5.12928	0.497534	-	-	-	-	-
30040.m000266	0.01	0.35	5.12928	0.497534	-	-	-	-	-
gi|255578020|ref|XM_002529835.1|	0.01	0.35	5.12928	0.497534	K12192|1|4e-69|260|gmx:100499888|charged multivesicular body protein 2B	GO:0010008//endosome membrane	-	GO:0006810//transport	gi|255578021|ref|XP_002529881.1|/0/Charged multivesicular body protein 2b-B, putative [Ricinus communis]
30146.m003481	0.01	0.35	5.12928	0.497534	-	-	-	-	-
30147.m013984	0.01	0.35	5.12928	0.497534	-	-	-	-	-
gi|255548847|ref|XM_002515434.1|	0.01	0.306667	4.9386	0.394746	-	GO:0043231//intracellular membrane-bounded organelle;GO:0031224//intrinsic to membrane	GO:0035250//UDP-galactosyltransferase activity	GO:0006464//cellular protein modification process	gi|255548848|ref|XP_002515480.1|/0/galactosyltransferase, putative [Ricinus communis]
29908.m006040	0.01	0.306667	4.9386	0.394746	-	-	-	-	-
29739.m003698	0.01	0.303333	4.92283	0.391658	-	-	-	-	-
29908.m005962	0.01	0.303333	4.92283	0.391658	-	-	-	-	-
29765.m000743	0.01	0.303333	4.92283	0.391658	-	-	-	-	-
28837.m000025	0.01	0.303333	4.92283	0.391658	-	-	-	-	-
29630.m000834	0.01	0.303333	4.92283	0.391658	-	-	-	-	-
29908.m006269	0.01	0.303333	4.92283	0.391658	-	-	-	-	-
29841.m002881	0.01	0.3	4.90689	0.391658	-	-	-	-	-
29929.m004728	0.01	0.3	4.90689	0.391658	-	-	-	-	-
28806.m000154	0.01	0.3	4.90689	0.391658	-	-	-	-	-
29693.m001982	0.01	0.3	4.90689	0.391658	-	-	-	-	-
30063.m001443	0.01	0.3	4.90689	0.391658	-	-	-	-	-
gi|255541655|ref|XM_002511846.1|	0.01	0.3	4.90689	0.391658	-	GO:0016020//membrane	-	-	gi|255541656|ref|XP_002511892.1|/8.70522e-110/conserved hypothetical protein [Ricinus communis]
29908.m006069	0.01	0.3	4.90689	0.391658	-	-	-	-	-
29769.m000465	0.01	0.3	4.90689	0.391658	-	-	-	-	-
30169.m006483	0.01	0.3	4.90689	0.391658	-	-	-	-	-
29813.m001488	0.01	0.3	4.90689	0.391658	-	-	-	-	-
28592.m000283	0.01	0.3	4.90689	0.391658	-	-	-	-	-
gi|255576362|ref|XM_002529028.1|	0.01	0.296667	4.89077	0.391658	K01104|1|2e-97|352|rcu:RCOM_0792870|protein-tyrosine phosphatase [EC:3.1.3.48]	GO:0009532//plastid stroma	GO:0004721//phosphoprotein phosphatase activity	GO:0006464//cellular protein modification process	gi|255576363|ref|XP_002529074.1|/2.5181e-96/low molecular weight protein-tyrosine-phosphatase, putative [Ricinus communis]
29576.m000235	0.01	0.296667	4.89077	0.391658	-	-	-	-	-
30169.m006336	0.01	0.296667	4.89077	0.391658	-	-	-	-	-
29904.m002996	0.01	0.296667	4.89077	0.391658	-	-	-	-	-
29788.m000324	0.01	0.296667	4.89077	0.391658	-	-	-	-	-
29676.m001689	0.01	0.296667	4.89077	0.391658	-	-	-	-	-
27428.m000111	0.01	0.296667	4.89077	0.391658	-	-	-	-	-
30146.m003546	0.01	0.296667	4.89077	0.391658	-	-	-	-	-
29708.m000193	0.01	0.296667	4.89077	0.391658	-	-	-	-	-
30169.m006300	0.01	0.296667	4.89077	0.391658	-	-	-	-	-
30057.m000083	0.01	0.296667	4.89077	0.391658	-	-	-	-	-
30170.m013941	0.01	0.296667	4.89077	0.391658	-	-	-	-	-
29610.m000411	0.01	0.296667	4.89077	0.391658	-	-	-	-	-
30076.m004669	0.01	0.296667	4.89077	0.391658	-	-	-	-	-
gi|255541073|ref|XM_002511555.1|	0.01	0.296667	4.89077	0.391658	K08332|1|6e-22|105|vcn:VOLCADRAFT_41528|vacuolar protein 8	GO:0043231//intracellular membrane-bounded organelle	GO:0005488//binding;GO:0003824//catalytic activity	GO:0019941//modification-dependent protein catabolic process;GO:0048528//post-embryonic root development	gi|255541074|ref|XP_002511601.1|/0/ubiquitin-protein ligase, putative [Ricinus communis]
29983.m003303	0.01	0.296667	4.89077	0.391658	-	-	-	-	-
28196.m000207	0.01	0.293333	4.87447	0.389244	-	-	-	-	-
gi|255551676|ref|XM_002516838.1|	0.01	0.293333	4.87447	0.389244	K15450|1|3e-19|95.5|gmx:100816336|tRNA wybutosine-synthesizing protein 3 [EC:2.1.1.-];K02999|5|8e-18|90.9|bdi:100821444|DNA-directed RNA polymerase I subunit RPA1 [EC:2.7.7.6]	GO:0044444//cytoplasmic part	-	-	gi|255551677|ref|XP_002516884.1|/0/acyl-CoA binding protein, putative [Ricinus communis]
gi|255581415|ref|XM_002531470.1|	0.01	0.293333	4.87447	0.389244	K12345|1|9e-111|398|vvi:100243811|3-oxo-5-alpha-steroid 4-dehydrogenase 3 [EC:1.3.99.5]	GO:0031224//intrinsic to membrane;GO:0043231//intracellular membrane-bounded organelle	GO:0016491//oxidoreductase activity	GO:0044238//primary metabolic process	gi|255581416|ref|XP_002531516.1|/3.56091e-180/dfg10 protein, putative [Ricinus communis]
30128.m008691	0.01	0.293333	4.87447	0.389244	-	-	-	-	-
29907.m000628	0.01	0.293333	4.87447	0.389244	-	-	-	-	-
gi|255539073|ref|XM_002510556.1|	0.01	0.293333	4.87447	0.389244	K01115|1|0.0|1765|rcu:RCOM_1599570|phospholipase D [EC:3.1.4.4]	GO:0044464//cell part	GO:0046872//metal ion binding;GO:0004620//phospholipase activity	GO:0006650//glycerophospholipid metabolic process	gi|255539074|ref|XP_002510602.1|/0/phospholipase d delta, putative [Ricinus communis]
30068.m002671	0.01	0.293333	4.87447	0.389244	-	-	-	-	-
29753.m000252	0.01	0.293333	4.87447	0.389244	-	-	-	-	-
gi|255569673|ref|XM_002525756.1|	0.01	0.293333	4.87447	0.389244	-	GO:0044464//cell part	-	-	gi|255569674|ref|XP_002525802.1|/0/conserved hypothetical protein [Ricinus communis]
29736.m002069	0.01	0.293333	4.87447	0.389244	-	-	-	-	-
29724.m000857	0.01	0.293333	4.87447	0.389244	-	-	-	-	-
29636.m000750	0.01	0.293333	4.87447	0.389244	-	-	-	-	-
29912.m005358	0.01	0.293333	4.87447	0.389244	-	-	-	-	-
29842.m003520	0.01	0.293333	4.87447	0.389244	-	-	-	-	-
29917.m002021	0.01	0.293333	4.87447	0.389244	-	-	-	-	-
gi|255544681|ref|XM_002513356.1|	0.01	0.293333	4.87447	0.389244	-	-	-	-	gi|255544682|ref|XP_002513402.1|/0/yth domain-containing protein, putative [Ricinus communis]
29948.m000704	0.01	0.293333	4.87447	0.389244	-	-	-	-	-
30204.m001817	0.01	0.293333	4.87447	0.389244	-	-	-	-	-
gi|255584707|ref|XM_002533029.1|	0.01	0.293333	4.87447	0.389244	K00432|1|2e-75|283|gmx:100306136|glutathione peroxidase [EC:1.11.1.9]	-	GO:0004601//peroxidase activity	GO:0008152//metabolic process;GO:0006950//response to stress	gi|255584708|ref|XP_002533075.1|/0/glutathione peroxidase, putative [Ricinus communis]
30024.m001691	0.01	0.293333	4.87447	0.389244	-	-	-	-	-
30190.m011246	0.01	0.293333	4.87447	0.389244	-	-	-	-	-
30178.m000862	0.01	0.246667	4.62449	0.383196	-	-	-	-	-
29769.m000453	0.01	0.246667	4.62449	0.383196	-	-	-	-	-
29816.m000667	0.01	0.246667	4.62449	0.383196	-	-	-	-	-
29668.m000320	0.01	0.246667	4.62449	0.383196	-	-	-	-	-
28838.m000249	0.01	0.246667	4.62449	0.383196	-	-	-	-	-
29634.m002116	0.01	0.246667	4.62449	0.383196	-	-	-	-	-
gi|255541445|ref|XM_002511741.1|	0.01	0.243333	4.60486	0.381638	K15338|1|0.0|1163|rcu:RCOM_1613690|flap endonuclease GEN [EC:3.1.-.-]	-	GO:0016788//hydrolase activity, acting on ester bonds;GO:0003676//nucleic acid binding	GO:0006259//DNA metabolic process	gi|255541446|ref|XP_002511787.1|/0/DNA binding protein, putative [Ricinus communis]
gi|255558965|ref|XM_002520460.1|	0.01	0.243333	4.60486	0.381638	K14497|1|4e-179|625|rcu:RCOM_0732640|protein phosphatase 2C [EC:3.1.3.16]	GO:0043234//protein complex	GO:0004721//phosphoprotein phosphatase activity;GO:0043169//cation binding	GO:0006464//cellular protein modification process	gi|255558966|ref|XP_002520506.1|/5.2878e-178/protein phosphatase 2c, putative [Ricinus communis]
29171.m000266	0.01	0.243333	4.60486	0.381638	-	-	-	-	-
29661.m000938	0.01	0.243333	4.60486	0.381638	-	-	-	-	-
29889.m003364	0.01	0.243333	4.60486	0.381638	-	-	-	-	-
30147.m014213	0.01	0.243333	4.60486	0.381638	-	-	-	-	-
28324.m000398	0.01	0.243333	4.60486	0.381638	-	-	-	-	-
29801.m003224	0.01	0.243333	4.60486	0.381638	-	-	-	-	-
gi|255544481|ref|XM_002513256.1|	0.01	0.243333	4.60486	0.381638	-	-	-	-	gi|255544482|ref|XP_002513302.1|/1.15903e-174/conserved hypothetical protein [Ricinus communis]
30170.m014087	0.01	0.243333	4.60486	0.381638	-	-	-	-	-
gi|255577443|ref|XM_002529555.1|	0.01	0.243333	4.60486	0.381638	K10394|1|7e-61|234|smo:SELMODRAFT_783|kinesin family member 3/17;K10398|2|4e-58|225|vvi:100255345|kinesin family member 11	GO:0015630//microtubule cytoskeleton	GO:0003774//motor activity;GO:0015631//tubulin binding;GO:0032559	GO:0031109//microtubule polymerization or depolymerization;GO:0048764;GO:0000904//cell morphogenesis involved in differentiation	gi|255577444|ref|XP_002529601.1|/0/Kinesin-II 85 kDa subunit, putative [Ricinus communis]
gi|255578684|ref|XM_002530156.1|	0.01	0.243333	4.60486	0.381638	K14455|1|0.0|869|rcu:RCOM_0323510|aspartate aminotransferase, mitochondrial [EC:2.6.1.1]	-	GO:0046914//transition metal ion binding;GO:0008483//transaminase activity;GO:0048037//cofactor binding	GO:0019752//carboxylic acid metabolic process;GO:0010038//response to metal ion	gi|255578685|ref|XP_002530202.1|/0/aspartate aminotransferase, putative [Ricinus communis]
gi|255572968|ref|XM_002527369.1|	0.01	0.243333	4.60486	0.381638	-	-	-	-	gi|255572969|ref|XP_002527415.1|/1.45615e-140/conserved hypothetical protein [Ricinus communis]
30152.m002411	0.01	0.243333	4.60486	0.381638	-	-	-	-	-
gi|255553856|ref|XM_002517923.1|	0.01	0.243333	4.60486	0.381638	K13430|1|2e-61|235|rcu:RCOM_1078760|serine/threonine-protein kinase PBS1 [EC:2.7.11.1]	GO:0016020//membrane	GO:0004871//signal transducer activity;GO:0004713//protein tyrosine kinase activity;GO:0032559	GO:0006464//cellular protein modification process;GO:0007167//enzyme linked receptor protein signaling pathway	gi|255553857|ref|XP_002517969.1|/0/lrr receptor-linked protein kinase, putative [Ricinus communis]
gi|255562380|ref|XM_002522151.1|	0.01	0.243333	4.60486	0.381638	K01627|1|1e-150|530|rcu:RCOM_1731800|2-dehydro-3-deoxyphosphooctonate aldolase (KDO 8-P synthase) [EC:2.5.1.55]	GO:0044424//intracellular part	GO:0016765//transferase activity, transferring alkyl or aryl (other than methyl) groups	GO:0045489//pectin biosynthetic process;GO:0009103//lipopolysaccharide biosynthetic process	gi|255562381|ref|XP_002522197.1|/1.34845e-149/2-dehydro-3-deoxyphosphooctonate aldolase, putative [Ricinus communis]
29966.m000231	0.01	0.243333	4.60486	0.381638	-	-	-	-	-
30131.m007074	0.01	0.243333	4.60486	0.381638	-	-	-	-	-
29864.m001446	0.01	0.24	4.58496	0.381638	-	-	-	-	-
29933.m001434	0.01	0.24	4.58496	0.381638	-	-	-	-	-
29885.m000138	0.01	0.24	4.58496	0.381638	-	-	-	-	-
30147.m013961	0.01	0.24	4.58496	0.381638	-	-	-	-	-
29822.m003407	0.01	0.24	4.58496	0.381638	-	-	-	-	-
gi|255563563|ref|XM_002522738.1|	0.01	0.24	4.58496	0.381638	-	GO:0044464//cell part	-	GO:0051234//establishment of localization	gi|255563564|ref|XP_002522784.1|/3.23843e-56/conserved hypothetical protein [Ricinus communis]
30024.m001723	0.01	0.24	4.58496	0.381638	-	-	-	-	-
30101.m000371	0.01	0.24	4.58496	0.381638	-	-	-	-	-
29666.m001488	0.01	0.24	4.58496	0.381638	-	-	-	-	-
28525.m000273	0.01	0.24	4.58496	0.381638	-	-	-	-	-
29628.m000770	0.01	0.24	4.58496	0.381638	-	-	-	-	-
29765.m000741	0.01	0.24	4.58496	0.381638	-	-	-	-	-
gi|255548557|ref|XM_002515289.1|	0.01	0.24	4.58496	0.381638	K11507|1|0.0|693|rcu:RCOM_0918390|centromere protein O	GO:0043231//intracellular membrane-bounded organelle;GO:0044427//chromosomal part	-	GO:0009987//cellular process	gi|255548558|ref|XP_002515335.1|/0/conserved hypothetical protein [Ricinus communis]
29637.m000725	0.01	0.24	4.58496	0.381638	-	-	-	-	-
30138.m003985	0.01	0.24	4.58496	0.381638	-	-	-	-	-
gi|255572627|ref|XM_002527201.1|	0.01	0.24	4.58496	0.381638	-	-	-	-	gi|255572628|ref|XP_002527247.1|/0/conserved hypothetical protein [Ricinus communis]
29647.m002112	0.01	0.24	4.58496	0.381638	-	-	-	-	-
28613.m000144	0.01	0.24	4.58496	0.381638	-	-	-	-	-
30076.m004465	0.01	0.24	4.58496	0.381638	-	-	-	-	-
30076.m004446	0.01	0.24	4.58496	0.381638	-	-	-	-	-
29736.m002102	0.01	0.24	4.58496	0.381638	-	-	-	-	-
30131.m006910	0.01	0.24	4.58496	0.381638	-	-	-	-	-
gi|255539185|ref|XM_002510612.1|	0.01	0.24	4.58496	0.381638	-	GO:0043231//intracellular membrane-bounded organelle	GO:0005488//binding	-	gi|255539186|ref|XP_002510658.1|/0/conserved hypothetical protein [Ricinus communis]
gi|255568989|ref|XM_002525419.1|	0.01	0.24	4.58496	0.381638	-	-	GO:0003676//nucleic acid binding	-	gi|255568990|ref|XP_002525465.1|/0/NAC domain-containing protein 21/22, putative [Ricinus communis]
gi|255556415|ref|XM_002519196.1|	0.01	0.236667	4.56478	0.381638	K14497|1|1e-17|89.4|aly:ARALYDRAFT_492207|protein phosphatase 2C [EC:3.1.3.16];K01090|3|2e-17|89.0|pop:POPTR_561999|protein phosphatase [EC:3.1.3.16]	GO:0043234//protein complex	GO:0004721//phosphoprotein phosphatase activity;GO:0043169//cation binding	GO:0006464//cellular protein modification process	gi|255556416|ref|XP_002519242.1|/0/protein phosphatase 2c, putative [Ricinus communis]
30128.m009041	0.01	0.236667	4.56478	0.381638	-	-	-	-	-
30170.m014184	0.01	0.236667	4.56478	0.381638	-	-	-	-	-
30005.m001239	0.01	0.236667	4.56478	0.381638	-	-	-	-	-
29633.m000894	0.01	0.236667	4.56478	0.381638	-	-	-	-	-
27613.m000630	0.01	0.236667	4.56478	0.381638	-	-	-	-	-
28623.m000394	0.01	0.236667	4.56478	0.381638	-	-	-	-	-
gi|255547473|ref|XM_002514748.1|	0.01	0.236667	4.56478	0.381638	K15272|1|3e-51|200|vcn:VOLCADRAFT_107400|solute carrier family 35 (UDP-sugar transporter), member A1/2/3	GO:0012505//endomembrane system;GO:0031224//intrinsic to membrane	GO:0005402//cation:sugar symporter activity	GO:0008643//carbohydrate transport	gi|255547474|ref|XP_002514794.1|/0/UDP-galactose/UDP-N-acetylglucosamine transporter, putative [Ricinus communis]
gi|255567036|ref|XM_002524455.1|	0.01	0.236667	4.56478	0.381638	-	GO:0044464//cell part	GO:0005099//Ras GTPase activator activity	GO:0032318//regulation of Ras GTPase activity	gi|255567037|ref|XP_002524501.1|/0/conserved hypothetical protein [Ricinus communis]
29647.m002105	0.01	0.236667	4.56478	0.381638	-	-	-	-	-
gi|255549909|ref|XM_002515960.1|	0.01	0.236667	4.56478	0.381638	-	-	-	-	gi|255549910|ref|XP_002516006.1|/4.92866e-125/catalytic, putative [Ricinus communis]
28578.m000034	0.01	0.236667	4.56478	0.381638	-	-	-	-	-
30128.m008850	0.01	0.236667	4.56478	0.381638	-	-	-	-	-
29896.m000120	0.01	0.236667	4.56478	0.381638	-	-	-	-	-
29813.m001492	0.01	0.236667	4.56478	0.381638	-	-	-	-	-
29790.m000808	0.01	0.236667	4.56478	0.381638	-	-	-	-	-
29648.m001949	0.01	0.236667	4.56478	0.381638	-	-	-	-	-
gi|255554774|ref|XM_002518379.1|	0.01	0.236667	4.56478	0.381638	-	-	-	-	gi|255554775|ref|XP_002518425.1|/0/conserved hypothetical protein [Ricinus communis]
29813.m001487	0.01	0.236667	4.56478	0.381638	-	-	-	-	-
29912.m005373	0.01	0.236667	4.56478	0.381638	-	-	-	-	-
28469.m000073	0.01	0.236667	4.56478	0.381638	-	-	-	-	-
gi|255564756|ref|XM_002523327.1|	0.01	0.236667	4.56478	0.381638	-	-	GO:0004553//hydrolase activity, hydrolyzing O-glycosyl compounds;GO:0043167//ion binding	GO:0005975//carbohydrate metabolic process	gi|255564757|ref|XP_002523373.1|/0/chitinase, putative [Ricinus communis]
29904.m002992	0.01	0.236667	4.56478	0.381638	-	-	-	-	-
29680.m001724	0.01	0.236667	4.56478	0.381638	-	-	-	-	-
gi|255571886|ref|XM_002526840.1|	0.01	0.236667	4.56478	0.381638	-	GO:0009534//chloroplast thylakoid	GO:0004175//endopeptidase activity	GO:0019538//protein metabolic process	gi|255571887|ref|XP_002526886.1|/0/metalloendopeptidase, putative [Ricinus communis]
29794.m003341	0.01	0.236667	4.56478	0.381638	-	-	-	-	-
28049.m000309	0.01	0.236667	4.56478	0.381638	-	-	-	-	-
29706.m001302	0.01	0.236667	4.56478	0.381638	-	-	-	-	-
gi|255550076|ref|XM_002516043.1|	0.01	0.236667	4.56478	0.381638	K06966|1|2e-91|333|gmx:100306704|	GO:0043231//intracellular membrane-bounded organelle;GO:0044444//cytoplasmic part	GO:0003824//catalytic activity	-	gi|255550077|ref|XP_002516089.1|/3.24757e-112/carboxy-lyase, putative [Ricinus communis]
29889.m003288	0.01	0.236667	4.56478	0.381638	-	-	-	-	-
gi|255556517|ref|XM_002519247.1|	0.01	0.236667	4.56478	0.381638	K13862|1|6e-23|107|ota:Ot04g03190|solute carrier family 4 (sodium borate transporter), member 11	GO:0031224//intrinsic to membrane	GO:0015301//anion:anion antiporter activity;GO:0015103//inorganic anion transmembrane transporter activity	GO:0006820//anion transport;GO:0010035//response to inorganic substance	gi|255556518|ref|XP_002519293.1|/0/Boron transporter, putative [Ricinus communis]
29598.m000468	0.01	0.236667	4.56478	0.381638	-	-	-	-	-
30055.m001537	0.01	0.236667	4.56478	0.381638	-	-	-	-	-
gi|255537790|ref|XM_002509916.1|	0.01	0.236667	4.56478	0.381638	K11979|1|0.0|812|rcu:RCOM_1692040|E3 ubiquitin-protein ligase UBR7 [EC:6.3.2.19]	GO:0044424//intracellular part	GO:0046914//transition metal ion binding;GO:0019787//small conjugating protein ligase activity	GO:0032446//protein modification by small protein conjugation	gi|255537791|ref|XP_002509962.1|/0/protein binding protein, putative [Ricinus communis]
29646.m001059	0.01	0.236667	4.56478	0.381638	-	-	-	-	-
30078.m002279	0.01	0.236667	4.56478	0.381638	-	-	-	-	-
29272.m000044	0.01	0.236667	4.56478	0.381638	-	-	-	-	-
30169.m006441	0.01	0.236667	4.56478	0.381638	-	-	-	-	-
29994.m000453	0.01	0.236667	4.56478	0.381638	-	-	-	-	-
30073.m002221	0.01	0.236667	4.56478	0.381638	-	-	-	-	-
29901.m000418	0.01	0.236667	4.56478	0.381638	-	-	-	-	-
gi|255566190|ref|XM_002524037.1|	0.01	0.233333	4.54432	0.379069	K11835|1|2e-165|580|vvi:100247876|ubiquitin carboxyl-terminal hydrolase 4/11/15 [EC:3.1.2.15]	-	GO:0019783//small conjugating protein-specific protease activity;GO:0016790//thiolester hydrolase activity	GO:0019941//modification-dependent protein catabolic process	gi|255566191|ref|XP_002524083.1|/0/Ubiquitin carboxyl-terminal hydrolase, putative [Ricinus communis]
29661.m000940	0.01	0.233333	4.54432	0.379069	-	-	-	-	-
28966.m000545	0.01	0.233333	4.54432	0.379069	-	-	-	-	-
27940.m000330	0.01	0.233333	4.54432	0.379069	-	-	-	-	-
29641.m000377	0.01	0.233333	4.54432	0.379069	-	-	-	-	-
gi|226958293|gb|GF100462.1|	0.01	0.233333	4.54432	0.379069	K06130|1|7e-31|132|pop:POPTR_805764|lysophospholipase II [EC:3.1.1.5]	-	GO:0004091//carboxylesterase activity	-	gi|255554733|ref|XP_002518404.1|/3.42116e-34/acyl-protein thioesterase 1,2, putative [Ricinus communis]
29912.m005355	0.01	0.233333	4.54432	0.379069	-	-	-	-	-
29908.m006232	0.01	0.233333	4.54432	0.379069	-	-	-	-	-
30066.m000724	0.01	0.233333	4.54432	0.379069	-	-	-	-	-
30149.m000231	0.01	0.233333	4.54432	0.379069	-	-	-	-	-
30204.m001738	0.01	0.233333	4.54432	0.379069	-	-	-	-	-
30170.m013995	0.01	0.233333	4.54432	0.379069	-	-	-	-	-
30147.m014372	0.01	0.233333	4.54432	0.379069	-	-	-	-	-
29588.m000877	0.01	0.233333	4.54432	0.379069	-	-	-	-	-
29628.m000764	0.01	0.233333	4.54432	0.379069	-	-	-	-	-
29601.m000446	0.01	0.233333	4.54432	0.379069	-	-	-	-	-
30174.m008862	0.01	0.233333	4.54432	0.379069	-	-	-	-	-
gi|255537348|ref|XM_002509695.1|	0.01	0.233333	4.54432	0.379069	-	-	-	-	gi|255537349|ref|XP_002509741.1|/0/conserved hypothetical protein [Ricinus communis]
29794.m003344	0.01	0.233333	4.54432	0.379069	-	-	-	-	-
27471.m000420	0.01	0.233333	4.54432	0.379069	-	-	-	-	-
28180.m000394	0.01	0.233333	4.54432	0.379069	-	-	-	-	-
gi|255538077|ref|XM_002510058.1|	0.01	0.233333	4.54432	0.379069	-	GO:0043231//intracellular membrane-bounded organelle	-	GO:0006970//response to osmotic stress	gi|255538078|ref|XP_002510104.1|/0/conserved hypothetical protein [Ricinus communis]
gi|255548823|ref|XM_002515422.1|	0.01	0.233333	4.54432	0.379069	-	-	-	-	gi|255548824|ref|XP_002515468.1|/0/conserved hypothetical protein [Ricinus communis]
29739.m003768	0.01	0.233333	4.54432	0.379069	-	-	-	-	-
30174.m008793	0.01	0.186667	4.22239	0.352801	-	-	-	-	-
gi|255538461|ref|XM_002510250.1|	0.01	0.186667	4.22239	0.352801	K14491|1|9e-10|62.8|pop:POPTR_725513|two-component response regulator ARR-B family	GO:0030312//external encapsulating structure	GO:0003676//nucleic acid binding	GO:0003006//developmental process involved in reproduction	gi|255538462|ref|XP_002510296.1|/7.29372e-173/hypothetical protein RCOM_1592640 [Ricinus communis]
28865.m000016	0.01	0.186667	4.22239	0.352801	-	-	-	-	-
29907.m000627	0.01	0.186667	4.22239	0.352801	-	-	-	-	-
30143.m001190	0.01	0.186667	4.22239	0.352801	-	-	-	-	-
gi|255552190|ref|XM_002517094.1|	0.01	0.186667	4.22239	0.352801	K11294|1|9e-06|52.0|gmx:100786132|nucleolin	-	GO:0046914//transition metal ion binding	-	gi|255552191|ref|XP_002517140.1|/0/hypothetical protein RCOM_0912170 [Ricinus communis]
29661.m000915	0.01	0.186667	4.22239	0.352801	-	-	-	-	-
30190.m010986	0.01	0.186667	4.22239	0.352801	-	-	-	-	-
30068.m002620	0.01	0.186667	4.22239	0.352801	-	-	-	-	-
30204.m001736	0.01	0.186667	4.22239	0.352801	-	-	-	-	-
30204.m001770	0.01	0.186667	4.22239	0.352801	-	-	-	-	-
30174.m008881	0.01	0.186667	4.22239	0.352801	-	-	-	-	-
gi|255576106|ref|XM_002528902.1|	0.01	0.186667	4.22239	0.352801	K05399|1|1e-89|328|osa:4340853|lipopolysaccharide-binding protein	GO:0031090//organelle membrane;GO:0043231//intracellular membrane-bounded organelle	GO:0005488//binding	-	gi|255576107|ref|XP_002528948.1|/0/Lipopolysaccharide-binding protein precursor, putative [Ricinus communis]
29841.m002836	0.01	0.186667	4.22239	0.352801	-	-	-	-	-
28623.m000399	0.01	0.186667	4.22239	0.352801	-	-	-	-	-
29668.m000314	0.01	0.186667	4.22239	0.352801	-	-	-	-	-
30073.m002233	0.01	0.186667	4.22239	0.352801	-	-	-	-	-
30114.m000528	0.01	0.186667	4.22239	0.352801	-	-	-	-	-
29785.m000934	0.01	0.186667	4.22239	0.352801	-	-	-	-	-
gi|255540128|ref|XM_002511083.1|	0.01	0.186667	4.22239	0.352801	K01718|1|3e-67|253|olu:OSTLU_4215|pseudouridylate synthase [EC:4.2.1.70];K15452|2|4e-12|70.9|olu:OSTLU_3606|tRNA pseudouridine synthase 2 [EC:5.4.99.-]	-	GO:0004553//hydrolase activity, hydrolyzing O-glycosyl compounds;GO:0003676//nucleic acid binding;GO:0016866//intramolecular transferase activity	GO:0009451//RNA modification	gi|255540129|ref|XP_002511129.1|/0/ribosomal pseudouridine synthase, putative [Ricinus communis]
30147.m014256	0.01	0.186667	4.22239	0.352801	-	-	-	-	-
29908.m006247	0.01	0.186667	4.22239	0.352801	-	-	-	-	-
29726.m003958	0.01	0.186667	4.22239	0.352801	-	-	-	-	-
30131.m006873	0.01	0.186667	4.22239	0.352801	-	-	-	-	-
29154.m000217	0.01	0.186667	4.22239	0.352801	-	-	-	-	-
30099.m001665	0.01	0.186667	4.22239	0.352801	-	-	-	-	-
29600.m000546	0.01	0.186667	4.22239	0.352801	-	-	-	-	-
29929.m004792	0.01	0.186667	4.22239	0.352801	-	-	-	-	-
29968.m000636	0.01	0.186667	4.22239	0.352801	-	-	-	-	-
29790.m000843	0.01	0.186667	4.22239	0.352801	-	-	-	-	-
29680.m001692	0.01	0.183333	4.1964	0.347038	-	-	-	-	-
gi|255538899|ref|XM_002510469.1|	0.01	0.183333	4.1964	0.347038	K06966|1|2e-121|432|rcu:RCOM_1597390|	-	GO:0003824//catalytic activity	-	gi|255538900|ref|XP_002510515.1|/2.03517e-120/carboxy-lyase, putative [Ricinus communis]
30128.m008606	0.01	0.183333	4.1964	0.347038	-	-	-	-	-
30182.m000135	0.01	0.183333	4.1964	0.347038	-	-	-	-	-
29830.m001469	0.01	0.183333	4.1964	0.347038	-	-	-	-	-
gi|255560500|ref|XM_002521219.1|	0.01	0.183333	4.1964	0.347038	K02293|1|7e-20|97.1|olu:OSTLU_38345|15-cis-phytoene desaturase [EC:1.3.5.5];K00514|3|9e-18|90.1|cme:CMT061C|zeta-carotene desaturase [EC:1.3.5.6]	-	GO:0016705//oxidoreductase activity, acting on paired donors, with incorporation or reduction of molecular oxygen	GO:0008152//metabolic process	gi|255560501|ref|XP_002521265.1|/0/Phytoene dehydrogenase, putative [Ricinus communis]
gi|255575725|ref|XM_002528716.1|	0.01	0.183333	4.1964	0.347038	-	GO:0009534//chloroplast thylakoid;GO:0031229	-	-	gi|255575726|ref|XP_002528762.1|/0/conserved hypothetical protein [Ricinus communis]
29848.m004452	0.01	0.183333	4.1964	0.347038	-	-	-	-	-
29908.m006018	0.01	0.183333	4.1964	0.347038	-	-	-	-	-
27744.m000096	0.01	0.183333	4.1964	0.347038	-	-	-	-	-
gi|255553764|ref|XM_002517877.1|	0.01	0.183333	4.1964	0.347038	-	-	-	-	gi|255553765|ref|XP_002517923.1|/1.22655e-178/conserved hypothetical protein [Ricinus communis]
29917.m001979	0.01	0.183333	4.1964	0.347038	-	-	-	-	-
29666.m001483	0.01	0.183333	4.1964	0.347038	-	-	-	-	-
29122.m000027	0.01	0.183333	4.1964	0.347038	-	-	-	-	-
gi|255542246|ref|XM_002512141.1|	0.01	0.183333	4.1964	0.347038	K06883|1|0.0|682|rcu:RCOM_1775060|	GO:0015630//microtubule cytoskeleton	GO:0016462//pyrophosphatase activity;GO:0032559	GO:0007275//multicellular organismal development;GO:0009987//cellular process	gi|255542247|ref|XP_002512187.1|/0/xpa-binding protein, putative [Ricinus communis]
gi|255548244|ref|XM_002515133.1|	0.01	0.183333	4.1964	0.347038	K03070|1|0.0|1861|rcu:RCOM_1343310|preprotein translocase subunit SecA	GO:0009532//plastid stroma;GO:0009526//plastid envelope;GO:0009534//chloroplast thylakoid	GO:0017111//nucleoside-triphosphatase activity;GO:0008320//protein transmembrane transporter activity;GO:0032559	GO:0009642//response to light intensity;GO:0009657//plastid organization;GO:0015979//photosynthesis;GO:0006886//intracellular protein transport;GO:0000904//cell morphogenesis involved in differentiation	gi|255548245|ref|XP_002515179.1|/0/conserved hypothetical protein [Ricinus communis]
29739.m003728	0.01	0.183333	4.1964	0.347038	-	-	-	-	-
29738.m001010	0.01	0.183333	4.1964	0.347038	-	-	-	-	-
30190.m011238	0.01	0.183333	4.1964	0.347038	-	-	-	-	-
29836.m000588	0.01	0.183333	4.1964	0.347038	-	-	-	-	-
30078.m002309	0.01	0.183333	4.1964	0.347038	-	-	-	-	-
28694.m000674	0.01	0.183333	4.1964	0.347038	-	-	-	-	-
29983.m003307	0.01	0.183333	4.1964	0.347038	-	-	-	-	-
gi|255537658|ref|XM_002509850.1|	0.01	0.183333	4.1964	0.347038	K06636|1|4e-09|62.0|pop:POPTR_559701|structural maintenance of chromosome 1;K09291|2|1e-06|53.9|ath:AT1G79280|nucleoprotein TPR	GO:0016020//membrane;GO:0009536//plastid	-	-	gi|255537659|ref|XP_002509896.1|/0/conserved hypothetical protein [Ricinus communis]
gi|255554647|ref|XM_002518316.1|	0.01	0.183333	4.1964	0.347038	K00344|1|6e-20|97.1|osa:4331066|NADPH2:quinone reductase [EC:1.6.5.5]	GO:0043231//intracellular membrane-bounded organelle	GO:0046914//transition metal ion binding;GO:0016655//oxidoreductase activity, acting on NAD(P)H, quinone or similar compound as acceptor	GO:0008152//metabolic process	gi|255554648|ref|XP_002518362.1|/0/zinc binding dehydrogenase, putative [Ricinus communis]
30190.m011347	0.01	0.183333	4.1964	0.347038	-	-	-	-	-
30040.m000265	0.01	0.183333	4.1964	0.347038	-	-	-	-	-
27914.m000412	0.01	0.183333	4.1964	0.347038	-	-	-	-	-
gi|255567063|ref|XM_002524468.1|	0.01	0.183333	4.1964	0.347038	K04733|1|1e-66|253|smo:SELMODRAFT_159261|interleukin-1 receptor-associated kinase 4 [EC:2.7.11.1];K13416|2|3e-66|252|ath:AT4G33430|brassinosteroid insensitive 1-associated receptor kinase 1 [EC:2.7.10.1 2.7.11.1]	GO:0016020//membrane	GO:0004713//protein tyrosine kinase activity;GO:0016628//oxidoreductase activity, acting on the CH-CH group of donors, NAD or NADP as acceptor;GO:0032559	GO:0006464//cellular protein modification process	gi|255567064|ref|XP_002524514.1|/0/ATP binding protein, putative [Ricinus communis]
29491.m000092	0.01	0.183333	4.1964	0.347038	-	-	-	-	-
30170.m014358	0.01	0.183333	4.1964	0.347038	-	-	-	-	-
30147.m013967	0.01	0.183333	4.1964	0.347038	-	-	-	-	-
28629.m000558	0.01	0.183333	4.1964	0.347038	-	-	-	-	-
29739.m003726	0.01	0.18	4.16993	0.347038	-	-	-	-	-
27789.m000072	0.01	0.18	4.16993	0.347038	-	-	-	-	-
gi|255538897|ref|XM_002510468.1|	0.01	0.18	4.16993	0.347038	K12619|1|0.0|2218|rcu:RCOM_1597380|5'-3' exoribonuclease 2 [EC:3.1.13.-]	GO:0043231//intracellular membrane-bounded organelle	GO:0046914//transition metal ion binding;GO:0008409//5'-3' exonuclease activity	GO:0010586//miRNA metabolic process	gi|255538898|ref|XP_002510514.1|/0/5'->3' exoribonuclease, putative [Ricinus communis]
29660.m000788	0.01	0.18	4.16993	0.347038	-	-	-	-	-
29661.m000924	0.01	0.18	4.16993	0.347038	-	-	-	-	-
27742.m000255	0.01	0.18	4.16993	0.347038	-	-	-	-	-
gi|255555274|ref|XM_002518628.1|	0.01	0.18	4.16993	0.347038	K15452|1|1e-13|76.6|pop:POPTR_642899|tRNA pseudouridine synthase 2 [EC:5.4.99.-]	-	GO:0004553//hydrolase activity, hydrolyzing O-glycosyl compounds;GO:0003676//nucleic acid binding;GO:0016866//intramolecular transferase activity	GO:0009451//RNA modification	gi|255555275|ref|XP_002518674.1|/0/ribosomal pseudouridine synthase, putative [Ricinus communis]
gi|255567659|ref|XM_002524763.1|	0.01	0.18	4.16993	0.347038	K02358|1|0.0|867|rcu:RCOM_0648170|elongation factor Tu	GO:0043231//intracellular membrane-bounded organelle;GO:0030312//external encapsulating structure	GO:0016772//transferase activity, transferring phosphorus-containing groups;GO:0017111//nucleoside-triphosphatase activity;GO:0046914//transition metal ion binding;GO:0008135//translation factor activity, nucleic acid binding;GO:0032561//guanyl ribonucleotide binding;GO:0032559	GO:0006412//translation;GO:0010038//response to metal ion;GO:0009207	gi|255567660|ref|XP_002524809.1|/0/elongation factor tu, putative [Ricinus communis]
29661.m000921	0.01	0.18	4.16993	0.347038	-	-	-	-	-
29983.m003129	0.01	0.18	4.16993	0.347038	-	-	-	-	-
29790.m000841	0.01	0.18	4.16993	0.347038	-	-	-	-	-
gi|255540246|ref|XM_002511142.1|	0.01	0.18	4.16993	0.347038	K07178|1|5e-132|468|rcu:RCOM_1506230|RIO kinase 1 [EC:2.7.11.1]	GO:0044464//cell part	GO:0004672//protein kinase activity;GO:0032559	GO:0006464//cellular protein modification process;GO:0006796//phosphate-containing compound metabolic process	gi|255540247|ref|XP_002511188.1|/6.5598e-131/serine/threonine-protein kinase rio1, putative [Ricinus communis]
28226.m000836	0.01	0.18	4.16993	0.347038	-	-	-	-	-
gi|255541805|ref|XM_002511921.1|	0.01	0.18	4.16993	0.347038	K14963|1|3e-22|106|smo:SELMODRAFT_169971|COMPASS component SWD3	GO:0031461//cullin-RING ubiquitin ligase complex	GO:0004683//calmodulin-dependent protein kinase activity	GO:0000911//cytokinesis by cell plate formation;GO:0016049//cell growth;GO:0009913//epidermal cell differentiation	gi|255541806|ref|XP_002511967.1|/0/F-box and wd40 domain protein, putative [Ricinus communis]
gi|255571551|ref|XM_002526676.1|	0.01	0.18	4.16993	0.347038	-	-	GO:0046914//transition metal ion binding;GO:0003676//nucleic acid binding	-	gi|255571552|ref|XP_002526722.1|/0/conserved hypothetical protein [Ricinus communis]
gi|255542343|ref|XM_002512189.1|	0.01	0.18	4.16993	0.347038	-	-	-	-	gi|255542344|ref|XP_002512235.1|/5.98466e-95/pollen specific protein sf21, putative [Ricinus communis]
gi|255537732|ref|XM_002509887.1|	0.01	0.18	4.16993	0.347038	-	-	-	-	gi|255537733|ref|XP_002509933.1|/0/conserved hypothetical protein [Ricinus communis]
29835.m000652	0.01	0.18	4.16993	0.347038	-	-	-	-	-
gi|255547156|ref|XM_002514590.1|	0.01	0.18	4.16993	0.347038	K15450|1|4e-30|131|smo:SELMODRAFT_418563|tRNA wybutosine-synthesizing protein 3 [EC:2.1.1.-]	-	-	-	gi|255547157|ref|XP_002514636.1|/0/kelch repeat protein, putative [Ricinus communis]
29739.m003576	0.01	0.18	4.16993	0.347038	-	-	-	-	-
30199.m000886	0.01	0.18	4.16993	0.347038	-	-	-	-	-
gi|255584433|ref|XM_002532902.1|	0.01	0.18	4.16993	0.347038	K03143|1|1e-132|470|rcu:RCOM_0417820|transcription initiation factor TFIIH subunit 3	GO:0000441//SSL2-core TFIIH complex;GO:0031410//cytoplasmic vesicle	-	GO:0006259//DNA metabolic process;GO:0006351//transcription, DNA-dependent	gi|255584434|ref|XP_002532948.1|/1.19339e-131/RNA polymerase II transcription factor B subunit, putative [Ricinus communis]
gi|255562971|ref|XM_002522445.1|	0.01	0.18	4.16993	0.347038	K15151|1|6e-33|138|aly:ARALYDRAFT_313324|mediator of RNA polymerase II transcription subunit 10	GO:0043234//protein complex	GO:0005515//protein binding	GO:0044267//cellular protein metabolic process	gi|255562972|ref|XP_002522491.1|/2.95789e-115/protein binding protein, putative [Ricinus communis]
29685.m000496	0.01	0.18	4.16993	0.347038	-	-	-	-	-
30128.m008714	0.01	0.18	4.16993	0.347038	-	-	-	-	-
gi|255551119|ref|XM_002516562.1|	0.01	0.18	4.16993	0.347038	-	-	-	-	gi|255551120|ref|XP_002516608.1|/5.20665e-97/conserved hypothetical protein [Ricinus communis]
gi|255543624|ref|XM_002512829.1|	0.01	0.18	4.16993	0.347038	-	-	-	-	gi|255543625|ref|XP_002512875.1|/0/conserved hypothetical protein [Ricinus communis]
30076.m004576	0.01	0.18	4.16993	0.347038	-	-	-	-	-
29171.m000269	0.01	0.18	4.16993	0.347038	-	-	-	-	-
gi|255563428|ref|XM_002522671.1|	0.01	0.18	4.16993	0.347038	K10411|1|4e-08|58.9|cre:CHLREDRAFT_186669|dynein light chain 1, axonemal;K13415|3|3e-06|52.4|ath:AT4G39400|protein brassinosteroid insensitive 1 [EC:2.7.10.1 2.7.11.1]	-	-	-	gi|255563429|ref|XP_002522717.1|/0/Protein phosphatase 1 regulatory subunit, putative [Ricinus communis]
gi|255566501|ref|XM_002524190.1|	0.01	0.18	4.16993	0.347038	K01930|1|0.0|1007|rcu:RCOM_1482420|folylpolyglutamate synthase [EC:6.3.2.17]	GO:0009532//plastid stroma	GO:0016881//acid-amino acid ligase activity;GO:0032559	GO:0048588//developmental cell growth;GO:0035266//meristem growth;GO:0006760//folic acid-containing compound metabolic process	gi|255566502|ref|XP_002524236.1|/0/folylpolyglutamate synthase, putative [Ricinus communis]
30068.m002593	0.01	0.18	4.16993	0.347038	-	-	-	-	-
gi|255577097|ref|XM_002529387.1|	0.01	0.18	4.16993	0.347038	K09422|1|2e-06|52.4|zma:542683|myb proto-oncogene protein, plant	GO:0043231//intracellular membrane-bounded organelle	GO:0003676//nucleic acid binding	-	gi|255577098|ref|XP_002529433.1|/0/conserved hypothetical protein [Ricinus communis]
29805.m001515	0.01	0.18	4.16993	0.347038	-	-	-	-	-
gi|255543249|ref|XM_002512642.1|	0.01	0.18	4.16993	0.347038	-	-	-	-	gi|255543250|ref|XP_002512688.1|/0/conserved hypothetical protein [Ricinus communis]
30131.m007164	0.01	0.18	4.16993	0.347038	-	-	-	-	-
29773.m000286	0.01	0.18	4.16993	0.347038	-	-	-	-	-
29981.m000578	0.01	0.18	4.16993	0.347038	-	-	-	-	-
28623.m000404	0.01	0.18	4.16993	0.347038	-	-	-	-	-
30190.m010992	0.01	0.18	4.16993	0.347038	-	-	-	-	-
gi|255572907|ref|XM_002527339.1|	0.01	0.18	4.16993	0.347038	K06911|1|6e-174|607|rcu:RCOM_1518700|	GO:0043231//intracellular membrane-bounded organelle	-	-	gi|255572908|ref|XP_002527385.1|/7.48418e-173/pirin, putative [Ricinus communis]
gi|255576537|ref|XM_002529114.1|	0.01	0.18	4.16993	0.347038	K14835|1|3e-23|106|ota:Ot03g00050|ribosomal RNA methyltransferase Nop2 [EC:2.1.1.-]	-	-	-	gi|255576538|ref|XP_002529160.1|/9.27278e-141/tubulin-specific chaperone B, putative [Ricinus communis]
gi|255553910|ref|XM_002517950.1|	0.01	0.18	4.16993	0.347038	-	-	-	-	gi|255553911|ref|XP_002517996.1|/2.88767e-104/structural molecule, putative [Ricinus communis]
29807.m000495	0.01	0.18	4.16993	0.347038	-	-	-	-	-
29853.m000373	0.01	0.18	4.16993	0.347038	-	-	-	-	-
29830.m001445	0.01	0.126667	3.66297	0.318045	-	-	-	-	-
27904.m000207	0.01	0.126667	3.66297	0.318045	-	-	-	-	-
29740.m000485	0.01	0.126667	3.66297	0.318045	-	-	-	-	-
29739.m003686	0.01	0.126667	3.66297	0.318045	-	-	-	-	-
29851.m002455	0.01	0.126667	3.66297	0.318045	-	-	-	-	-
29794.m003447	0.01	0.126667	3.66297	0.318045	-	-	-	-	-
gi|255543177|ref|XM_002512606.1|	0.01	0.126667	3.66297	0.318045	K06636|1|7e-06|50.4|ath:AT3G54670|structural maintenance of chromosome 1	-	-	-	gi|255543178|ref|XP_002512652.1|/0/conserved hypothetical protein [Ricinus communis]
29678.m000505	0.01	0.126667	3.66297	0.318045	-	-	-	-	-
29631.m001029	0.01	0.126667	3.66297	0.318045	-	-	-	-	-
30169.m006400	0.01	0.126667	3.66297	0.318045	-	-	-	-	-
30131.m007041	0.01	0.126667	3.66297	0.318045	-	-	-	-	-
30068.m002597	0.01	0.126667	3.66297	0.318045	-	-	-	-	-
28779.m000142	0.01	0.126667	3.66297	0.318045	-	-	-	-	-
30078.m002353	0.01	0.126667	3.66297	0.318045	-	-	-	-	-
29917.m002023	0.01	0.126667	3.66297	0.318045	-	-	-	-	-
gi|255539572|ref|XM_002510805.1|	0.01	0.126667	3.66297	0.318045	K13412|1|1e-82|305|ppp:PHYPADRAFT_214963|calcium-dependent protein kinase [EC:2.7.11.1]	-	GO:0004674//protein serine/threonine kinase activity;GO:0032559	GO:0006464//cellular protein modification process	gi|255539573|ref|XP_002510851.1|/0/calcium-dependent protein kinase, putative [Ricinus communis]
30138.m003904	0.01	0.126667	3.66297	0.318045	-	-	-	-	-
29851.m002479	0.01	0.126667	3.66297	0.318045	-	-	-	-	-
gi|255573011|ref|XM_002527390.1|	0.01	0.126667	3.66297	0.318045	K14945|1|5e-21|100|rcu:RCOM_0126290|protein quaking;K07562|2|8e-20|96.7|sbi:SORBI_03g046345|nonsense-mediated mRNA decay protein 3	GO:0009528//plastid inner membrane	-	-	gi|255573012|ref|XP_002527436.1|/0/conserved hypothetical protein [Ricinus communis]
29842.m003715	0.01	0.126667	3.66297	0.318045	-	-	-	-	-
29742.m001428	0.01	0.126667	3.66297	0.318045	-	-	-	-	-
27965.m000111	0.01	0.126667	3.66297	0.318045	-	-	-	-	-
29929.m004654	0.01	0.126667	3.66297	0.318045	-	-	-	-	-
gi|255575763|ref|XM_002528735.1|	0.01	0.126667	3.66297	0.318045	K00861|1|2e-12|70.9|osa:4348834|riboflavin kinase [EC:2.7.1.26]	-	GO:0016791//phosphatase activity	-	gi|255575764|ref|XP_002528781.1|/9.70854e-133/2-deoxyglucose-6-phosphate phosphatase, putative [Ricinus communis]
29981.m000595	0.01	0.126667	3.66297	0.318045	-	-	-	-	-
30068.m002557	0.01	0.126667	3.66297	0.318045	-	-	-	-	-
29611.m000225	0.01	0.126667	3.66297	0.318045	-	-	-	-	-
30099.m001701	0.01	0.126667	3.66297	0.318045	-	-	-	-	-
29813.m001512	0.01	0.126667	3.66297	0.318045	-	-	-	-	-
30174.m009027	0.01	0.126667	3.66297	0.318045	-	-	-	-	-
28060.m000072	0.01	0.126667	3.66297	0.318045	-	-	-	-	-
gi|255587762|ref|XM_002534343.1|	0.01	0.126667	3.66297	0.318045	K13207|1|3e-06|50.8|sbi:SORBI_09g018610|CUG-BP- and ETR3-like factor;K11094|2|9e-06|49.3|ath:AT2G30260|U2 small nuclear ribonucleoprotein B''	-	GO:0005488//binding	-	gi|255587763|ref|XP_002534389.1|/8.99269e-151/RNA binding protein, putative [Ricinus communis]
gi|255545963|ref|XM_002513996.1|	0.01	0.126667	3.66297	0.318045	K16052|1|2e-151|534|ppp:PHYPADRAFT_129972|MscS family membrane protein YnaI	GO:0044464//cell part	-	GO:0006810//transport	gi|255545964|ref|XP_002514042.1|/0/conserved hypothetical protein [Ricinus communis]
gi|255543954|ref|XM_002512994.1|	0.01	0.126667	3.66297	0.318045	-	GO:0043231//intracellular membrane-bounded organelle	-	-	gi|255543955|ref|XP_002513040.1|/0/conserved hypothetical protein [Ricinus communis]
28349.m000063	0.01	0.126667	3.66297	0.318045	-	-	-	-	-
29838.m001688	0.01	0.126667	3.66297	0.318045	-	-	-	-	-
29932.m000605	0.01	0.126667	3.66297	0.318045	-	-	-	-	-
29915.m000469	0.01	0.126667	3.66297	0.318045	-	-	-	-	-
30198.m000883	0.01	0.126667	3.66297	0.318045	-	-	-	-	-
30174.m008933	0.01	0.126667	3.66297	0.318045	-	-	-	-	-
29719.m000334	0.01	0.126667	3.66297	0.318045	-	-	-	-	-
gi|255569142|ref|XM_002525494.1|	0.01	0.126667	3.66297	0.318045	-	GO:0044464//cell part	-	-	gi|255569143|ref|XP_002525540.1|/0/conserved hypothetical protein [Ricinus communis]
gi|255575262|ref|XM_002528489.1|	0.01	0.126667	3.66297	0.318045	-	-	GO:0005515//protein binding;GO:0004175//endopeptidase activity	GO:0019538//protein metabolic process;GO:0044092//negative regulation of molecular function	gi|255575263|ref|XP_002528535.1|/0/Cucumisin precursor, putative [Ricinus communis]
30204.m001829	0.01	0.126667	3.66297	0.318045	-	-	-	-	-
29222.m000409	0.01	0.126667	3.66297	0.318045	-	-	-	-	-
29840.m000612	0.01	0.126667	3.66297	0.318045	-	-	-	-	-
gi|255572080|ref|XM_002526935.1|	0.01	0.126667	3.66297	0.318045	K01937|1|5e-78|289|pop:POPTR_711917|CTP synthase [EC:6.3.4.2]	GO:0044464//cell part	GO:0016879//ligase activity, forming carbon-nitrogen bonds	GO:0006220//pyrimidine nucleotide metabolic process;GO:0003006//developmental process involved in reproduction;GO:0010038//response to metal ion	gi|255572081|ref|XP_002526981.1|/5.0785e-89/ctp synthase, putative [Ricinus communis]
29908.m006129	0.01	0.126667	3.66297	0.318045	-	-	-	-	-
gi|255569565|ref|XM_002525703.1|	0.01	0.126667	3.66297	0.318045	K14500|1|0.0|1028|rcu:RCOM_0807080|BR-signaling kinase [EC:2.7.11.1]	GO:0043231//intracellular membrane-bounded organelle;GO:0016020//membrane	GO:0004871//signal transducer activity;GO:0016301//kinase activity;GO:0032559	GO:0043401//steroid hormone mediated signaling pathway;GO:0006464//cellular protein modification process	gi|255569566|ref|XP_002525749.1|/0/receptor protein kinase, putative [Ricinus communis]
gi|255576210|ref|XM_002528953.1|	0.01	0.126667	3.66297	0.318045	K14442|1|1e-166|586|ota:Ot11g02100|ATP-dependent RNA helicase DHX36 [EC:3.6.4.13];K13026|2|8e-164|577|ppp:PHYPADRAFT_175128|ATP-dependent RNA helicase DHX57 [EC:3.6.4.13]	GO:0009536//plastid	GO:0042623//ATPase activity, coupled;GO:0032559	-	gi|255576211|ref|XP_002528999.1|/0/ATP-dependent RNA helicase, putative [Ricinus communis]
29739.m003688	0.01	0.126667	3.66297	0.318045	-	-	-	-	-
29693.m002044	0.01	0.126667	3.66297	0.318045	-	-	-	-	-
29974.m000238	0.01	0.126667	3.66297	0.318045	-	-	-	-	-
29904.m003046	0.01	0.126667	3.66297	0.318045	-	-	-	-	-
30147.m014310	0.01	0.126667	3.66297	0.318045	-	-	-	-	-
30066.m000733	0.01	0.126667	3.66297	0.318045	-	-	-	-	-
30008.m000803	0.01	0.126667	3.66297	0.318045	-	-	-	-	-
30113.m001443	0.01	0.126667	3.66297	0.318045	-	-	-	-	-
gi|255586000|ref|XM_002533624.1|	0.01	0.126667	3.66297	0.318045	K08193|1|4e-83|307|cme:CMP354C|MFS transporter, ACS family, solute carrier family 17 (sodium-dependent inorganic phosphate cotransporter), other;K12303|4|3e-53|207|cre:CHLREDRAFT_78631|MFS transporter, ACS family, solute carrier family 17 (sodium-dependent inorganic phosphate cotransporter), member 9	-	-	GO:0006810//transport	gi|255586001|ref|XP_002533670.1|/0/Inner membrane transport protein yjjL, putative [Ricinus communis]
29235.m000232	0.01	0.126667	3.66297	0.318045	-	-	-	-	-
gi|255546030|ref|XM_002514029.1|	0.01	0.126667	3.66297	0.318045	K06889|1|2e-130|462|rcu:RCOM_1046060|	GO:0031090//organelle membrane;GO:0043231//intracellular membrane-bounded organelle;GO:0005576//extracellular region	GO:0070011//peptidase activity, acting on L-amino acid peptides	GO:0019538//protein metabolic process;GO:0009630//gravitropism;GO:0048513//organ development	gi|255546031|ref|XP_002514075.1|/1.91623e-129/Protein bem46, putative [Ricinus communis]
29646.m001072	0.01	0.126667	3.66297	0.318045	-	-	-	-	-
gi|255552116|ref|XM_002517057.1|	0.01	0.126667	3.66297	0.318045	K08150|1|1e-44|179|osa:4336250|MFS transporter, SP family, solute carrier family 2 (myo-inositol transporter), member 13	GO:0031224//intrinsic to membrane	GO:0016628//oxidoreductase activity, acting on the CH-CH group of donors, NAD or NADP as acceptor;GO:0022857//transmembrane transporter activity	GO:0008152//metabolic process;GO:0071702	gi|255552117|ref|XP_002517103.1|/0/sugar transporter, putative [Ricinus communis]
30190.m011024	0.01	0.126667	3.66297	0.318045	-	-	-	-	-
29646.m001073	0.01	0.126667	3.66297	0.318045	-	-	-	-	-
30146.m003564	0.01	0.126667	3.66297	0.318045	-	-	-	-	-
29983.m003194	0.01	0.126667	3.66297	0.318045	-	-	-	-	-
29637.m000748	0.01	0.126667	3.66297	0.318045	-	-	-	-	-
29636.m000768	0.01	0.126667	3.66297	0.318045	-	-	-	-	-
gi|255574559|ref|XM_002528145.1|	0.01	0.126667	3.66297	0.318045	-	GO:0031224//intrinsic to membrane	GO:0015291//secondary active transmembrane transporter activity	GO:0015698//inorganic anion transport	gi|255574560|ref|XP_002528191.1|/0/sulfate transporter, putative [Ricinus communis]
29648.m002020	0.01	0.126667	3.66297	0.318045	-	-	-	-	-
30170.m013688	0.01	0.126667	3.66297	0.318045	-	-	-	-	-
29656.m000488	0.01	0.126667	3.66297	0.318045	-	-	-	-	-
28357.m000096	0.01	0.126667	3.66297	0.318045	-	-	-	-	-
30169.m006574	0.01	0.126667	3.66297	0.318045	-	-	-	-	-
29739.m003695	0.01	0.126667	3.66297	0.318045	-	-	-	-	-
29842.m003576	0.01	0.126667	3.66297	0.318045	-	-	-	-	-
30026.m001468	0.01	0.126667	3.66297	0.318045	-	-	-	-	-
30024.m001704	0.01	0.126667	3.66297	0.318045	-	-	-	-	-
gi|255570206|ref|XM_002526018.1|	0.01	0.126667	3.66297	0.318045	K11996|1|6e-07|53.1|pop:POPTR_798115|adenylyltransferase and sulfurtransferase;K09579|4|6e-06|49.7|ppp:PHYPADRAFT_194479|peptidyl-prolyl cis-trans isomerase NIMA-interacting 4 [EC:5.2.1.8]	GO:0043231//intracellular membrane-bounded organelle	GO:0016859//cis-trans isomerase activity	-	gi|255570207|ref|XP_002526064.1|/5.88877e-154/rotamase, putative [Ricinus communis]
gi|255550594|ref|XM_002516301.1|	0.01	0.126667	3.66297	0.318045	K00670|1|3e-07|56.2|aly:ARALYDRAFT_477212|peptide alpha-N-acetyltransferase [EC:2.3.1.88]	-	-	-	gi|255550595|ref|XP_002516347.1|/0/TPR repeat-containing protein R13F6.10, putative [Ricinus communis]
28660.m000195	0.01	0.126667	3.66297	0.318045	-	-	-	-	-
30147.m013906	0.01	0.126667	3.66297	0.318045	-	-	-	-	-
28738.m000148	0.01	0.126667	3.66297	0.318045	-	-	-	-	-
30128.m008917	0.01	0.126667	3.66297	0.318045	-	-	-	-	-
gi|255573243|ref|XM_002527505.1|	0.01	0.126667	3.66297	0.318045	-	GO:0043231//intracellular membrane-bounded organelle	GO:0046914//transition metal ion binding;GO:0016491//oxidoreductase activity;GO:0019842//vitamin binding	GO:0008152//metabolic process	gi|255573244|ref|XP_002527551.1|/0/oxidoreductase, putative [Ricinus communis]
29617.m000137	0.01	0.126667	3.66297	0.318045	-	-	-	-	-
30143.m001205	0.01	0.126667	3.66297	0.318045	-	-	-	-	-
30174.m009091	0.01	0.126667	3.66297	0.318045	-	-	-	-	-
29751.m001804	0.01	0.126667	3.66297	0.318045	-	-	-	-	-
30190.m010896	0.01	0.126667	3.66297	0.318045	-	-	-	-	-
29740.m000475	0.01	0.126667	3.66297	0.318045	-	-	-	-	-
29848.m004650	0.01	0.126667	3.66297	0.318045	-	-	-	-	-
gi|255558050|ref|XM_002520008.1|	0.01	0.126667	3.66297	0.318045	-	GO:0009536//plastid	GO:0016301//kinase activity;GO:0032559	GO:0006464//cellular protein modification process	gi|255558051|ref|XP_002520054.1|/0/ATP binding protein, putative [Ricinus communis]
gi|255566711|ref|XM_002524294.1|	0.01	0.126667	3.66297	0.318045	K02964|1|5e-73|272|rcu:RCOM_0961900|small subunit ribosomal protein S18e	GO:0031090//organelle membrane;GO:0015935//small ribosomal subunit;GO:0030312//external encapsulating structure;GO:0031981//nuclear lumen	GO:0003676//nucleic acid binding;GO:0005198//structural molecule activity	GO:0010467//gene expression	gi|255566712|ref|XP_002524340.1|/5.99398e-72/40S ribosomal protein S18, putative [Ricinus communis]
29682.m000576	0.01	0.126667	3.66297	0.318045	-	-	-	-	-
29986.m001661	0.01	0.126667	3.66297	0.318045	-	-	-	-	-
30115.m001246	0.01	0.126667	3.66297	0.318045	-	-	-	-	-
gi|255560440|ref|XM_002521189.1|	0.01	0.126667	3.66297	0.318045	K04424|1|5e-58|224|aly:ARALYDRAFT_909157|sterile alpha motif and leucine zipper containing kinase AZK [EC:2.7.11.25];K14510|2|1e-57|223|aly:ARALYDRAFT_487152|serine/threonine-protein kinase CTR1 [EC:2.7.11.1]	GO:0044444//cytoplasmic part	GO:0031406//carboxylic acid binding;GO:0004713//protein tyrosine kinase activity;GO:0032559	GO:0006464//cellular protein modification process	gi|255560441|ref|XP_002521235.1|/0/protein kinase, putative [Ricinus communis]
30055.m001571	0.01	0.126667	3.66297	0.318045	-	-	-	-	-
29842.m003630	0.01	0.126667	3.66297	0.318045	-	-	-	-	-
30005.m001244	0.01	0.126667	3.66297	0.318045	-	-	-	-	-
29923.m000830	0.01	0.126667	3.66297	0.318045	-	-	-	-	-
29080.m000173	0.01	0.126667	3.66297	0.318045	-	-	-	-	-
29813.m001532	0.01	0.126667	3.66297	0.318045	-	-	-	-	-
gi|255565355|ref|XM_002523623.1|	0.01	0.126667	3.66297	0.318045	K00705|1|0.0|1857|rcu:RCOM_1271340|4-alpha-glucanotransferase [EC:2.4.1.25]	GO:0044444//cytoplasmic part	GO:0030247//polysaccharide binding;GO:0043167//ion binding;GO:0004133//glycogen debranching enzyme activity;GO:0016740//transferase activity	GO:0005982//starch metabolic process;GO:0000023//maltose metabolic process	gi|255565356|ref|XP_002523669.1|/0/4-alpha-glucanotransferase, putative [Ricinus communis]
29953.m000438	0.01	0.126667	3.66297	0.318045	-	-	-	-	-
30174.m008800	0.01	0.126667	3.66297	0.318045	-	-	-	-	-
30148.m001442	0.01	0.126667	3.66297	0.318045	-	-	-	-	-
30171.m000408	0.01	0.126667	3.66297	0.318045	-	-	-	-	-
gi|255569001|ref|XM_002525425.1|	0.01	0.126667	3.66297	0.318045	K09875|1|5e-62|236|osa:4325361|aquaporin SIP	GO:0031224//intrinsic to membrane	-	GO:0051234//establishment of localization	gi|255569002|ref|XP_002525471.1|/1.76217e-103/aquaporin sip2.1, putative [Ricinus communis]
gi|255564945|ref|XM_002523420.1|	0.01	0.126667	3.66297	0.318045	K01528|1|5e-22|105|smo:SELMODRAFT_119205|dynamin GTPase [EC:3.6.5.5]	GO:0043231//intracellular membrane-bounded organelle;GO:0031090//organelle membrane	GO:0017111//nucleoside-triphosphatase activity;GO:0032561//guanyl ribonucleotide binding	GO:0006892//post-Golgi vesicle-mediated transport;GO:0009207	gi|255564946|ref|XP_002523466.1|/0/Dynamin-2A, putative [Ricinus communis]
29588.m000855	0.01	0.126667	3.66297	0.318045	-	-	-	-	-
29854.m001125	0.01	0.126667	3.66297	0.318045	-	-	-	-	-
29912.m005470	0.01	0.126667	3.66297	0.318045	-	-	-	-	-
29762.m000499	0.01	0.126667	3.66297	0.318045	-	-	-	-	-
29930.m000617	0.01	0.126667	3.66297	0.318045	-	-	-	-	-
gi|255544130|ref|XM_002513082.1|	0.01	0.126667	3.66297	0.318045	K02183|1|3e-08|57.8|zma:100281919|calmodulin;K00908|2|4e-08|57.4|osa:4343002|Ca2+/calmodulin-dependent protein kinase [EC:2.7.11.17];K13448|4|2e-07|55.5|vvi:100244152|calcium-binding protein CML	GO:0016020//membrane;GO:0031012//extracellular matrix	GO:0046872//metal ion binding	GO:0023052//signaling	gi|255544131|ref|XP_002513128.1|/0/Reticulocalbin-2 precursor, putative [Ricinus communis]
gi|255570237|ref|XM_002526033.1|	0.01	0.126667	3.66297	0.318045	K13648|1|0.0|1008|rcu:RCOM_0524370|alpha-1,4-galacturonosyltransferase [EC:2.4.1.43]	-	GO:0008194//UDP-glycosyltransferase activity	-	gi|255570238|ref|XP_002526079.1|/0/Glycosyltransferase QUASIMODO1, putative [Ricinus communis]
28492.m000470	0.01	0.126667	3.66297	0.318045	-	-	-	-	-
29889.m003342	0.01	0.126667	3.66297	0.318045	-	-	-	-	-
gi|255564342|ref|XM_002523122.1|	0.01	0.126667	3.66297	0.318045	-	-	-	GO:0048856//anatomical structure development;GO:0007275//multicellular organismal development	gi|255564343|ref|XP_002523168.1|/0/ATP binding protein, putative [Ricinus communis]
29827.m002563	0.01	0.126667	3.66297	0.318045	-	-	-	-	-
30190.m011014	0.01	0.126667	3.66297	0.318045	-	-	-	-	-
30078.m002273	0.01	0.126667	3.66297	0.318045	-	-	-	-	-
29593.m000174	0.01	0.126667	3.66297	0.318045	-	-	-	-	-
29869.m001190	0.01	0.126667	3.66297	0.318045	-	-	-	-	-
27524.m000286	0.01	0.126667	3.66297	0.318045	-	-	-	-	-
30147.m013921	0.01	0.126667	3.66297	0.318045	-	-	-	-	-
29904.m002977	0.01	0.126667	3.66297	0.318045	-	-	-	-	-
30122.m000342	0.01	0.126667	3.66297	0.318045	-	-	-	-	-
30068.m002520	0.01	0.126667	3.66297	0.318045	-	-	-	-	-
29344.m000107	0.01	0.126667	3.66297	0.318045	-	-	-	-	-
58840.m000017	0.01	0.126667	3.66297	0.318045	-	-	-	-	-
28049.m000306	0.01	0.126667	3.66297	0.318045	-	-	-	-	-
29863.m001112	0.01	0.126667	3.66297	0.318045	-	-	-	-	-
30169.m006258	0.01	0.126667	3.66297	0.318045	-	-	-	-	-
30171.m000409	0.01	0.126667	3.66297	0.318045	-	-	-	-	-
29629.m001409	0.01	0.126667	3.66297	0.318045	-	-	-	-	-
28470.m000432	0.01	0.126667	3.66297	0.318045	-	-	-	-	-
gi|255554433|ref|XM_002518210.1|	0.01	0.126667	3.66297	0.318045	-	GO:0009536//plastid	GO:0046914//transition metal ion binding;GO:0051536//iron-sulfur cluster binding;GO:0016713	GO:0006725//cellular aromatic compound metabolic process	gi|255554434|ref|XP_002518256.1|/0/choline monooxygenase, putative [Ricinus communis]
30190.m011201	0.01	0.126667	3.66297	0.318045	-	-	-	-	-
29640.m000410	0.01	0.126667	3.66297	0.318045	-	-	-	-	-
29827.m002545	0.01	0.126667	3.66297	0.318045	-	-	-	-	-
30190.m010890	0.01	0.126667	3.66297	0.318045	-	-	-	-	-
gi|448933945|gb|JX997180.1|	0.01	0.126667	3.66297	0.318045	K03164|1|0.0|907|olu:OSTLU_41836|DNA topoisomerase II [EC:5.99.1.3]	GO:0043231//intracellular membrane-bounded organelle	GO:0003677//DNA binding;GO:0016853//isomerase activity	GO:0044260;GO:0090304	gi|303276424|ref|XP_003057506.1|/0/predicted protein [Micromonas pusilla CCMP1545]
29848.m004500	0.01	0.126667	3.66297	0.318045	-	-	-	-	-
gi|255562642|ref|XM_002522281.1|	0.01	0.123333	3.62449	0.315839	-	GO:0032991//macromolecular complex;GO:0044444//cytoplasmic part	-	GO:0043623//cellular protein complex assembly	gi|255562643|ref|XP_002522327.1|/0/conserved hypothetical protein [Ricinus communis]
30157.m000793	0.01	0.123333	3.62449	0.315839	-	-	-	-	-
28838.m000258	0.01	0.123333	3.62449	0.315839	-	-	-	-	-
29670.m000146	0.01	0.123333	3.62449	0.315839	-	-	-	-	-
30170.m014094	0.01	0.123333	3.62449	0.315839	-	-	-	-	-
28226.m000842	0.01	0.123333	3.62449	0.315839	-	-	-	-	-
gi|255571397|ref|XM_002526601.1|	0.01	0.123333	3.62449	0.315839	-	GO:0000325//plant-type vacuole	-	GO:0006996//organelle organization;GO:0015031//protein transport	gi|255571398|ref|XP_002526647.1|/0/vacuolar protein sorting vps16, putative [Ricinus communis]
29686.m000894	0.01	0.123333	3.62449	0.315839	-	-	-	-	-
30147.m014020	0.01	0.123333	3.62449	0.315839	-	-	-	-	-
29912.m005451	0.01	0.123333	3.62449	0.315839	-	-	-	-	-
29640.m000422	0.01	0.123333	3.62449	0.315839	-	-	-	-	-
56826.m000027	0.01	0.123333	3.62449	0.315839	-	-	-	-	-
gi|255564143|ref|XM_002523023.1|	0.01	0.123333	3.62449	0.315839	-	-	GO:0046914//transition metal ion binding	-	gi|255564144|ref|XP_002523069.1|/0/DNA binding protein, putative [Ricinus communis]
30174.m009095	0.01	0.123333	3.62449	0.315839	-	-	-	-	-
29813.m001534	0.01	0.123333	3.62449	0.315839	-	-	-	-	-
30131.m006895	0.01	0.123333	3.62449	0.315839	-	-	-	-	-
29827.m002603	0.01	0.123333	3.62449	0.315839	-	-	-	-	-
45420.m000032	0.01	0.123333	3.62449	0.315839	-	-	-	-	-
30190.m011233	0.01	0.123333	3.62449	0.315839	-	-	-	-	-
29929.m004564	0.01	0.123333	3.62449	0.315839	-	-	-	-	-
29974.m000237	0.01	0.123333	3.62449	0.315839	-	-	-	-	-
28842.m000927	0.01	0.123333	3.62449	0.315839	-	-	-	-	-
gi|255571987|ref|XM_002526889.1|	0.01	0.123333	3.62449	0.315839	K14806|1|0.0|1111|rcu:RCOM_0530760|ATP-dependent RNA helicase DDX31/DBP7 [EC:3.6.4.13]	-	GO:0032559;GO:0042623//ATPase activity, coupled	-	gi|255571988|ref|XP_002526935.1|/0/dead box ATP-dependent RNA helicase, putative [Ricinus communis]
30024.m001719	0.01	0.123333	3.62449	0.315839	-	-	-	-	-
27504.m000610	0.01	0.123333	3.62449	0.315839	-	-	-	-	-
29908.m006268	0.01	0.123333	3.62449	0.315839	-	-	-	-	-
gi|255544591|ref|XM_002513311.1|	0.01	0.123333	3.62449	0.315839	K13237|1|7e-137|484|vvi:100248493|peroxisomal 2,4-dienoyl-CoA reductase [EC:1.3.1.34]	GO:0042579//microbody;GO:0031090//organelle membrane	GO:0016628//oxidoreductase activity, acting on the CH-CH group of donors, NAD or NADP as acceptor	GO:0008152//metabolic process	gi|255544592|ref|XP_002513357.1|/8.86913e-154/2,4-dienoyl-CoA reductase, putative [Ricinus communis]
29977.m000262	0.01	0.123333	3.62449	0.315839	-	-	-	-	-
30073.m002238	0.01	0.123333	3.62449	0.315839	-	-	-	-	-
27623.m000142	0.01	0.123333	3.62449	0.315839	-	-	-	-	-
30131.m007112	0.01	0.123333	3.62449	0.315839	-	-	-	-	-
30147.m014003	0.01	0.123333	3.62449	0.315839	-	-	-	-	-
30147.m013780	0.01	0.123333	3.62449	0.315839	-	-	-	-	-
29830.m001455	0.01	0.123333	3.62449	0.315839	-	-	-	-	-
30190.m010785	0.01	0.123333	3.62449	0.315839	-	-	-	-	-
30174.m008650	0.01	0.123333	3.62449	0.315839	-	-	-	-	-
gi|255562091|ref|XM_002522008.1|	0.01	0.123333	3.62449	0.315839	-	GO:0016020//membrane	-	-	gi|255562092|ref|XP_002522054.1|/0/conserved hypothetical protein [Ricinus communis]
gi|255580273|ref|XM_002530921.1|	0.01	0.123333	3.62449	0.315839	-	-	-	-	gi|255580274|ref|XP_002530967.1|/1.21232e-149/Phosphatidylinositol transfer protein PDR16, putative [Ricinus communis]
29863.m001114	0.01	0.123333	3.62449	0.315839	-	-	-	-	-
gi|255541367|ref|XM_002511702.1|	0.01	0.123333	3.62449	0.315839	K16055|1|2e-06|55.5|vvi:100253824|trehalose 6-phosphate synthase/phosphatase [EC:2.4.1.15 3.1.3.12]	-	-	-	gi|255541368|ref|XP_002511748.1|/0/nucleotide binding protein, putative [Ricinus communis]
30152.m002414	0.01	0.123333	3.62449	0.315839	-	-	-	-	-
30147.m014156	0.01	0.123333	3.62449	0.315839	-	-	-	-	-
29986.m001623	0.01	0.123333	3.62449	0.315839	-	-	-	-	-
30068.m002561	0.01	0.123333	3.62449	0.315839	-	-	-	-	-
29904.m002955	0.01	0.123333	3.62449	0.315839	-	-	-	-	-
28092.m000080	0.01	0.123333	3.62449	0.315839	-	-	-	-	-
30147.m013931	0.01	0.123333	3.62449	0.315839	-	-	-	-	-
29794.m003423	0.01	0.123333	3.62449	0.315839	-	-	-	-	-
29794.m003361	0.01	0.123333	3.62449	0.315839	-	-	-	-	-
28629.m000571	0.01	0.123333	3.62449	0.315839	-	-	-	-	-
29279.m000134	0.01	0.123333	3.62449	0.315839	-	-	-	-	-
gi|255575292|ref|XM_002528504.1|	0.01	0.123333	3.62449	0.315839	K04424|1|9e-71|267|aly:ARALYDRAFT_909157|sterile alpha motif and leucine zipper containing kinase AZK [EC:2.7.11.25];K14510|5|4e-70|265|rcu:RCOM_0382890|serine/threonine-protein kinase CTR1 [EC:2.7.11.1]	-	GO:0004713//protein tyrosine kinase activity;GO:0032559	GO:0006464//cellular protein modification process	gi|255575293|ref|XP_002528550.1|/0/protein kinase, putative [Ricinus communis]
30147.m014000	0.01	0.123333	3.62449	0.315839	-	-	-	-	-
30128.m008671	0.01	0.123333	3.62449	0.315839	-	-	-	-	-
gi|255551548|ref|XM_002516774.1|	0.01	0.123333	3.62449	0.315839	-	-	GO:0005488//binding	-	gi|255551549|ref|XP_002516820.1|/0/80 kD MCM3-associated protein, putative [Ricinus communis]
30128.m008595	0.01	0.123333	3.62449	0.315839	-	-	-	-	-
29635.m000450	0.01	0.123333	3.62449	0.315839	-	-	-	-	-
29092.m000461	0.01	0.123333	3.62449	0.315839	-	-	-	-	-
gi|255557852|ref|XM_002519910.1|	0.01	0.123333	3.62449	0.315839	K03544|1|0.0|657|rcu:RCOM_1242470|ATP-dependent Clp protease ATP-binding subunit ClpX	GO:0043231//intracellular membrane-bounded organelle	GO:0005515//protein binding;GO:0017111//nucleoside-triphosphatase activity;GO:0032559	GO:0044267//cellular protein metabolic process	gi|255557853|ref|XP_002519956.1|/0/ATP-dependent clp protease ATP-binding subunit clpx, putative [Ricinus communis]
30199.m000880	0.01	0.123333	3.62449	0.315839	-	-	-	-	-
29794.m003394	0.01	0.123333	3.62449	0.315839	-	-	-	-	-
29929.m004532	0.01	0.123333	3.62449	0.315839	-	-	-	-	-
30054.m000808	0.01	0.123333	3.62449	0.315839	-	-	-	-	-
29912.m005538	0.01	0.123333	3.62449	0.315839	-	-	-	-	-
30205.m001624	0.01	0.123333	3.62449	0.315839	-	-	-	-	-
30204.m001787	0.01	0.123333	3.62449	0.315839	-	-	-	-	-
29647.m002007	0.01	0.123333	3.62449	0.315839	-	-	-	-	-
gi|255543798|ref|XM_002512916.1|	0.01	0.123333	3.62449	0.315839	-	GO:0044421//extracellular region part	GO:0016791//phosphatase activity;GO:0046914//transition metal ion binding	-	gi|255543799|ref|XP_002512962.1|/0/Purple acid phosphatase precursor, putative [Ricinus communis]
29333.m001052	0.01	0.123333	3.62449	0.315839	-	-	-	-	-
27496.m000096	0.01	0.123333	3.62449	0.315839	-	-	-	-	-
30075.m001158	0.01	0.123333	3.62449	0.315839	-	-	-	-	-
29813.m001538	0.01	0.123333	3.62449	0.315839	-	-	-	-	-
29816.m000684	0.01	0.123333	3.62449	0.315839	-	-	-	-	-
29983.m003224	0.01	0.123333	3.62449	0.315839	-	-	-	-	-
30174.m008895	0.01	0.123333	3.62449	0.315839	-	-	-	-	-
29693.m002069	0.01	0.123333	3.62449	0.315839	-	-	-	-	-
gi|255567787|ref|XM_002524826.1|	0.01	0.123333	3.62449	0.315839	-	-	GO:0070815//peptidyl-lysine 5-dioxygenase activity;GO:0046914//transition metal ion binding;GO:0019842//vitamin binding	GO:0008152//metabolic process	gi|255567788|ref|XP_002524872.1|/0/oxidoreductase, putative [Ricinus communis]
gi|255544158|ref|XM_002513096.1|	0.01	0.123333	3.62449	0.315839	-	-	-	-	gi|255544159|ref|XP_002513142.1|/0/conserved hypothetical protein [Ricinus communis]
29823.m000209	0.01	0.123333	3.62449	0.315839	-	-	-	-	-
29726.m004026	0.01	0.123333	3.62449	0.315839	-	-	-	-	-
30206.m000753	0.01	0.123333	3.62449	0.315839	-	-	-	-	-
29734.m000418	0.01	0.123333	3.62449	0.315839	-	-	-	-	-
30170.m014036	0.01	0.123333	3.62449	0.315839	-	-	-	-	-
gi|255544374|ref|XM_002513203.1|	0.01	0.123333	3.62449	0.315839	K09422|1|4e-135|478|rcu:RCOM_1762610|myb proto-oncogene protein, plant	GO:0043231//intracellular membrane-bounded organelle	GO:0003676//nucleic acid binding	-	gi|255544375|ref|XP_002513249.1|/4.4735e-134/r2r3-myb transcription factor, putative [Ricinus communis]
gi|255537258|ref|XM_002509650.1|	0.01	0.123333	3.62449	0.315839	K03018|1|0.0|988|zma:100501057|DNA-directed RNA polymerase III subunit RPC1 [EC:2.7.7.6];K03006|3|2e-45|183|osa:4337831|DNA-directed RNA polymerase II subunit RPB1 [EC:2.7.7.6]	GO:0044451//nucleoplasm part	GO:0003676//nucleic acid binding;GO:0046914//transition metal ion binding;GO:0034062//RNA polymerase activity;GO:0016641//oxidoreductase activity, acting on the CH-NH2 group of donors, oxygen as acceptor;GO:0048037//cofactor binding	GO:0006342//chromatin silencing;GO:0007154//cell communication;GO:0016246//RNA interference	gi|255537259|ref|XP_002509696.1|/0/DNA-directed RNA polymerase, putative [Ricinus communis]
gi|255538827|ref|XM_002510433.1|	0.01	0.123333	3.62449	0.315839	K14798|1|0.0|867|rcu:RCOM_1596510|protein LTV1	-	-	-	gi|255538828|ref|XP_002510479.1|/0/conserved hypothetical protein [Ricinus communis]
27733.m000033	0.01	0.123333	3.62449	0.315839	-	-	-	-	-
30068.m002616	0.01	0.123333	3.62449	0.315839	-	-	-	-	-
29681.m001372	0.01	0.123333	3.62449	0.315839	-	-	-	-	-
28219.m000090	0.01	0.123333	3.62449	0.315839	-	-	-	-	-
gi|255537448|ref|XM_002509745.1|	0.01	0.123333	3.62449	0.315839	K00432|1|1e-96|349|rcu:RCOM_1686480|glutathione peroxidase [EC:1.11.1.9]	-	GO:0004601//peroxidase activity;GO:0043169//cation binding	GO:0008152//metabolic process;GO:0006950//response to stress	gi|255537449|ref|XP_002509791.1|/1.54628e-95/glutathione peroxidase, putative [Ricinus communis]
30226.m001998	0.01	0.123333	3.62449	0.315839	-	-	-	-	-
30073.m002294	0.01	0.123333	3.62449	0.315839	-	-	-	-	-
30128.m008979	0.01	0.123333	3.62449	0.315839	-	-	-	-	-
28708.m000174	0.01	0.123333	3.62449	0.315839	-	-	-	-	-
29784.m000364	0.01	0.123333	3.62449	0.315839	-	-	-	-	-
gi|255538201|ref|XM_002510120.1|	0.01	0.123333	3.62449	0.315839	K09660|1|3e-123|438|rcu:RCOM_1589330|mannose-P-dolichol utilization defect 1	GO:0044464//cell part	-	-	gi|255538202|ref|XP_002510166.1|/4.04594e-122/Mannose-P-dolichol utilization defect 1 protein, putative [Ricinus communis]
30128.m008665	0.01	0.123333	3.62449	0.315839	-	-	-	-	-
30147.m013738	0.01	0.123333	3.62449	0.315839	-	-	-	-	-
30147.m013934	0.01	0.123333	3.62449	0.315839	-	-	-	-	-
30146.m003602	0.01	0.123333	3.62449	0.315839	-	-	-	-	-
gi|255571822|ref|XM_002526808.1|	0.01	0.123333	3.62449	0.315839	K13354|1|2e-171|600|rcu:RCOM_0591310|solute carrier family 25 (peroxisomal adenine nucleotide transporter), member 17	GO:0019866//organelle inner membrane;GO:0044439;GO:0031224//intrinsic to membrane	-	GO:0006810//transport	gi|255571823|ref|XP_002526854.1|/2.03088e-170/peroxisomal membrane protein pmp34, putative [Ricinus communis]
gi|255575836|ref|XM_002528770.1|	0.01	0.123333	3.62449	0.315839	-	-	GO:0003824//catalytic activity	-	gi|255575837|ref|XP_002528816.1|/0/o-linked n-acetylglucosamine transferase, ogt, putative [Ricinus communis]
30147.m013898	0.01	0.123333	3.62449	0.315839	-	-	-	-	-
30180.m001052	0.01	0.123333	3.62449	0.315839	-	-	-	-	-
gi|255542987|ref|XM_002512511.1|	0.01	0.123333	3.62449	0.315839	K00036|1|0.0|1136|rcu:RCOM_1436130|glucose-6-phosphate 1-dehydrogenase [EC:1.1.1.49]	GO:0009536//plastid	GO:0016616//oxidoreductase activity, acting on the CH-OH group of donors, NAD or NADP as acceptor;GO:0000166//nucleotide binding	GO:0019318//hexose metabolic process	gi|255542988|ref|XP_002512557.1|/0/glucose-6-phosphate 1-dehydrogenase, putative [Ricinus communis]
29647.m002026	0.01	0.123333	3.62449	0.315839	-	-	-	-	-
29794.m003366	0.01	0.123333	3.62449	0.315839	-	-	-	-	-
gi|255574374|ref|XM_002528055.1|	0.01	0.123333	3.62449	0.315839	K14684|1|0.0|728|rcu:RCOM_0643920|solute carrier family 25 (mitochondrial phosphate transporter), member 23/24/25/41	GO:0031224//intrinsic to membrane;GO:0019866//organelle inner membrane;GO:0009526//plastid envelope;GO:0034357	GO:0000295//adenine nucleotide transmembrane transporter activity	GO:0015868//purine ribonucleotide transport;GO:0009416//response to light stimulus;GO:0009765//photosynthesis, light harvesting	gi|255574375|ref|XP_002528101.1|/0/ADP,ATP carrier protein, putative [Ricinus communis]
gi|255547625|ref|XM_002514824.1|	0.01	0.123333	3.62449	0.315839	K03382|1|1e-30|132|cre:CHLREDRAFT_191584|hydroxyatrazine ethylaminohydrolase [EC:3.5.99.3];K01487|2|2e-23|108|cre:CHLREDRAFT_57990|guanine deaminase [EC:3.5.4.3]	-	GO:0019120//hydrolase activity, acting on acid halide bonds, in C-halide compounds	-	gi|255547626|ref|XP_002514870.1|/0/Atrazine chlorohydrolase, putative [Ricinus communis]
30190.m011179	0.01	0.123333	3.62449	0.315839	-	-	-	-	-
gi|255573996|ref|XM_002527870.1|	0.01	0.123333	3.62449	0.315839	K00948|1|8e-16|83.2|zma:100279628|ribose-phosphate pyrophosphokinase [EC:2.7.6.1]	GO:0043231//intracellular membrane-bounded organelle	GO:0046872//metal ion binding;GO:0016778;GO:0032559	GO:0009117//nucleotide metabolic process;GO:0006796//phosphate-containing compound metabolic process	gi|255573997|ref|XP_002527916.1|/0/Ribose-phosphate pyrophosphokinase, putative [Ricinus communis]
30136.m001010	0.01	0.123333	3.62449	0.315839	-	-	-	-	-
gi|255579638|ref|XM_002530614.1|	0.01	0.123333	3.62449	0.315839	K08740|1|0.0|1045|rcu:RCOM_1389090|DNA mismatch repair protein MSH4	GO:0000228//nuclear chromosome	GO:0003690//double-stranded DNA binding;GO:0032559	GO:0006281//DNA repair;GO:0007127//meiosis I	gi|255579639|ref|XP_002530660.1|/0/DNA mismatch repair protein mutS, putative [Ricinus communis]
30128.m008767	0.01	0.123333	3.62449	0.315839	-	-	-	-	-
29792.m000619	0.01	0.123333	3.62449	0.315839	-	-	-	-	-
34943.m000014	0.01	0.123333	3.62449	0.315839	-	-	-	-	-
30128.m009042	0.01	0.123333	3.62449	0.315839	-	-	-	-	-
28565.m000334	0.01	0.123333	3.62449	0.315839	-	-	-	-	-
30174.m009165	0.01	0.123333	3.62449	0.315839	-	-	-	-	-
gi|255560320|ref|XM_002521131.1|	0.01	0.123333	3.62449	0.315839	-	GO:0044464//cell part	-	-	gi|255560321|ref|XP_002521177.1|/0/conserved hypothetical protein [Ricinus communis]
29901.m000423	0.01	0.123333	3.62449	0.315839	-	-	-	-	-
30205.m001578	0.01	0.123333	3.62449	0.315839	-	-	-	-	-
29583.m000192	0.01	0.123333	3.62449	0.315839	-	-	-	-	-
29794.m003309	0.01	0.123333	3.62449	0.315839	-	-	-	-	-
27777.m000271	0.01	0.123333	3.62449	0.315839	-	-	-	-	-
28838.m000254	0.01	0.123333	3.62449	0.315839	-	-	-	-	-
30131.m007290	0.01	0.123333	3.62449	0.315839	-	-	-	-	-
gi|255586646|ref|XM_002533908.1|	0.01	0.123333	3.62449	0.315839	K04733|1|1e-20|100|aly:ARALYDRAFT_916421|interleukin-1 receptor-associated kinase 4 [EC:2.7.11.1];K00924|2|2e-20|99.4|ath:AT3G55450|[EC:2.7.1.-]	GO:0043234//protein complex	GO:0016301//kinase activity;GO:0019787//small conjugating protein ligase activity;GO:0032559	GO:0032446//protein modification by small protein conjugation	gi|255586647|ref|XP_002533954.1|/0/ATP binding protein, putative [Ricinus communis]
29768.m000107	0.01	0.123333	3.62449	0.315839	-	-	-	-	-
29693.m001974	0.01	0.123333	3.62449	0.315839	-	-	-	-	-
30157.m000799	0.01	0.123333	3.62449	0.315839	-	-	-	-	-
gi|255547547|ref|XM_002514785.1|	0.01	0.123333	3.62449	0.315839	K00924|1|1e-96|352|ath:AT5G22850|[EC:2.7.1.-]	-	GO:0004175//endopeptidase activity	GO:0019538//protein metabolic process	gi|255547548|ref|XP_002514831.1|/0/Aspartic proteinase Asp1 precursor, putative [Ricinus communis]
29970.m001003	0.01	0.123333	3.62449	0.315839	-	-	-	-	-
gi|255566960|ref|XM_002524417.1|	0.01	0.123333	3.62449	0.315839	K14404|1|6e-06|50.8|cme:CMF161C|cleavage and polyadenylation specificity factor subunit 4	-	GO:0046914//transition metal ion binding	-	gi|255566961|ref|XP_002524463.1|/0/nucleic acid binding protein, putative [Ricinus communis]
gi|255559680|ref|XM_002520814.1|	0.01	0.123333	3.62449	0.315839	-	GO:0009536//plastid	GO:0034062//RNA polymerase activity	-	gi|255559681|ref|XP_002520860.1|/3.11818e-126/Protein LRP16, putative [Ricinus communis]
29656.m000476	0.01	0.123333	3.62449	0.315839	-	-	-	-	-
30209.m001509	0.01	0.123333	3.62449	0.315839	-	-	-	-	-
29588.m000870	0.01	0.123333	3.62449	0.315839	-	-	-	-	-
29751.m001908	0.01	0.123333	3.62449	0.315839	-	-	-	-	-
gi|255543638|ref|XM_002512836.1|	0.01	0.123333	3.62449	0.315839	-	GO:0044424//intracellular part	-	-	gi|255543639|ref|XP_002512882.1|/0/conserved hypothetical protein [Ricinus communis]
30115.m001180	0.01	0.123333	3.62449	0.315839	-	-	-	-	-
29955.m001158	0.01	0.123333	3.62449	0.315839	-	-	-	-	-
29726.m004052	0.01	0.123333	3.62449	0.315839	-	-	-	-	-
30170.m013750	0.01	0.123333	3.62449	0.315839	-	-	-	-	-
29428.m000333	0.01	0.123333	3.62449	0.315839	-	-	-	-	-
27894.m000797	0.01	0.123333	3.62449	0.315839	-	-	-	-	-
29842.m003580	0.01	0.123333	3.62449	0.315839	-	-	-	-	-
29912.m005416	0.01	0.123333	3.62449	0.315839	-	-	-	-	-
30018.m000549	0.01	0.123333	3.62449	0.315839	-	-	-	-	-
29736.m002027	0.01	0.123333	3.62449	0.315839	-	-	-	-	-
29841.m002826	0.01	0.123333	3.62449	0.315839	-	-	-	-	-
30068.m002530	0.01	0.123333	3.62449	0.315839	-	-	-	-	-
29758.m000660	0.01	0.123333	3.62449	0.315839	-	-	-	-	-
gi|255577828|ref|XM_002529742.1|	0.01	0.123333	3.62449	0.315839	K00485|1|9e-150|528|ath:AT1G12200|dimethylaniline monooxygenase (N-oxide forming) [EC:1.14.13.8];K11816|5|9e-10|63.5|ath:AT4G32540|YUCCA family monooxygenase [EC:1.14.13.-]	GO:0005789//endoplasmic reticulum membrane	GO:0016709//oxidoreductase activity, acting on paired donors, with incorporation or reduction of molecular oxygen, NAD(P)H as one donor, and incorporation of one atom of oxygen;GO:0050662//coenzyme binding;GO:0000166//nucleotide binding	GO:0008152//metabolic process	gi|255577829|ref|XP_002529788.1|/0/dimethylaniline monooxygenase, putative [Ricinus communis]
gi|255574415|ref|XM_002528075.1|	0.01	0.123333	3.62449	0.315839	-	GO:0009534//chloroplast thylakoid	-	-	gi|255574416|ref|XP_002528121.1|/0/structural molecule, putative [Ricinus communis]
30099.m001686	0.01	0.123333	3.62449	0.315839	-	-	-	-	-
29738.m001035	0.01	0.123333	3.62449	0.315839	-	-	-	-	-
30178.m000881	0.01	0.123333	3.62449	0.315839	-	-	-	-	-
29827.m002670	0.01	0.123333	3.62449	0.315839	-	-	-	-	-
gi|255559842|ref|XM_002520894.1|	0.01	0.123333	3.62449	0.315839	K14497|1|8e-22|104|gmx:100791754|protein phosphatase 2C [EC:3.1.3.16]	-	GO:0004721//phosphoprotein phosphatase activity;GO:0004672//protein kinase activity;GO:0032559	GO:0006464//cellular protein modification process	gi|255559843|ref|XP_002520940.1|/0/protein phosphatase 2c, putative [Ricinus communis]
30128.m008651	0.01	0.123333	3.62449	0.315839	-	-	-	-	-
27401.m000276	0.01	0.123333	3.62449	0.315839	-	-	-	-	-
29635.m000468	0.01	0.123333	3.62449	0.315839	-	-	-	-	-
29736.m002073	0.01	0.123333	3.62449	0.315839	-	-	-	-	-
gi|255540286|ref|XM_002511162.1|	0.01	0.123333	3.62449	0.315839	K08246|1|6e-176|614|rcu:RCOM_1506630|cycloeucalenol cycloisomerase [EC:5.5.1.9]	GO:0043231//intracellular membrane-bounded organelle	GO:0016872//intramolecular lyase activity	GO:0009630//gravitropism;GO:0006897//endocytosis	gi|255540287|ref|XP_002511208.1|/7.94994e-175/Cycloeucalenol cycloisomerase, putative [Ricinus communis]
29929.m004780	0.01	0.123333	3.62449	0.315839	-	-	-	-	-
gi|255540782|ref|XM_002511410.1|	0.01	0.123333	3.62449	0.315839	K10773|1|1e-83|307|bdi:100825895|endonuclease III [EC:4.2.99.18]	-	GO:0003676//nucleic acid binding;GO:0004518//nuclease activity	GO:0006281//DNA repair	gi|255540783|ref|XP_002511456.1|/1.98383e-162/Endonuclease III, putative [Ricinus communis]
30178.m000879	0.01	0.123333	3.62449	0.315839	-	-	-	-	-
30078.m002284	0.01	0.123333	3.62449	0.315839	-	-	-	-	-
gi|255594644|ref|XM_002536086.1|	0.01	0.123333	3.62449	0.315839	K13289|1|8e-10|60.1|ath:AT4G12910|cathepsin A (carboxypeptidase C) [EC:3.4.16.5]	-	GO:0004180//carboxypeptidase activity	GO:0019538//protein metabolic process	gi|255594645|ref|XP_002536132.1|/9.21874e-36/serine carboxypeptidase, putative [Ricinus communis]
29726.m003982	0.01	0.123333	3.62449	0.315839	-	-	-	-	-
gi|255555982|ref|XM_002518980.1|	0.01	0.123333	3.62449	0.315839	K08150|1|2e-61|235|vvi:100268023|MFS transporter, SP family, solute carrier family 2 (myo-inositol transporter), member 13	GO:0031224//intrinsic to membrane	GO:0016628//oxidoreductase activity, acting on the CH-CH group of donors, NAD or NADP as acceptor;GO:0022857//transmembrane transporter activity	GO:0008152//metabolic process;GO:0071702	gi|255555983|ref|XP_002519026.1|/0/sugar transporter, putative [Ricinus communis]
29950.m001156	0.01	0.123333	3.62449	0.315839	-	-	-	-	-
29333.m001087	0.01	0.123333	3.62449	0.315839	-	-	-	-	-
gi|255561390|ref|XM_002521660.1|	0.01	0.123333	3.62449	0.315839	K04523|1|0.0|999|rcu:RCOM_0873810|ubiquilin	-	-	-	gi|255561391|ref|XP_002521706.1|/0/plant ubiquilin, putative [Ricinus communis]
29933.m001411	0.01	0.123333	3.62449	0.315839	-	-	-	-	-
gi|255561364|ref|XM_002521647.1|	0.01	0.123333	3.62449	0.315839	-	GO:0009536//plastid	GO:0015291//secondary active transmembrane transporter activity	GO:0015893//drug transport	gi|255561365|ref|XP_002521693.1|/0/DNA-damage-inducible protein f, putative [Ricinus communis]
gi|255582108|ref|XM_002531803.1|	0.01	0.123333	3.62449	0.315839	-	GO:0043231//intracellular membrane-bounded organelle	GO:0003824//catalytic activity	GO:0043412//macromolecule modification	gi|255582109|ref|XP_002531849.1|/2.66466e-147/lipoate-protein ligase, putative [Ricinus communis]
29801.m003231	0.01	0.123333	3.62449	0.315839	-	-	-	-	-
29585.m000608	0.01	0.123333	3.62449	0.315839	-	-	-	-	-
29966.m000223	0.01	0.123333	3.62449	0.315839	-	-	-	-	-
gi|255546635|ref|XM_002514331.1|	0.01	0.123333	3.62449	0.315839	-	GO:0005635//nuclear envelope	GO:0022892	GO:0015031//protein transport	gi|255546636|ref|XP_002514377.1|/1.36266e-173/importin beta-4, putative [Ricinus communis]
29794.m003451	0.01	0.123333	3.62449	0.315839	-	-	-	-	-
27543.m000153	0.01	0.123333	3.62449	0.315839	-	-	-	-	-
30174.m009022	0.01	0.12	3.58496	0.315839	-	-	-	-	-
29654.m000300	0.01	0.12	3.58496	0.315839	-	-	-	-	-
27524.m000295	0.01	0.12	3.58496	0.315839	-	-	-	-	-
gi|255573150|ref|XM_002527459.1|	0.01	0.12	3.58496	0.315839	-	-	GO:0046914//transition metal ion binding	GO:0009725//response to hormone stimulus	gi|255573151|ref|XP_002527505.1|/1.4836e-65/conserved hypothetical protein [Ricinus communis]
29889.m003401	0.01	0.12	3.58496	0.315839	-	-	-	-	-
gi|255551510|ref|XM_002516755.1|	0.01	0.12	3.58496	0.315839	K01915|1|0.0|893|rcu:RCOM_0678350|glutamine synthetase [EC:6.3.1.2]	-	GO:0016211;GO:0032559	GO:0006541//glutamine metabolic process	gi|255551511|ref|XP_002516801.1|/0/glutamine synthetase plant, putative [Ricinus communis]
28320.m001087	0.01	0.12	3.58496	0.315839	-	-	-	-	-
gi|255560995|ref|XM_002521464.1|	0.01	0.12	3.58496	0.315839	K02935|1|4e-14|77.0|gmx:100800454|large subunit ribosomal protein L7/L12	GO:0043229//intracellular organelle;GO:0030529//ribonucleoprotein complex	GO:0005198//structural molecule activity	GO:0010467//gene expression	gi|255560996|ref|XP_002521510.1|/1.44585e-79/50S ribosomal protein L7/L12, putative [Ricinus communis]
gi|255560760|ref|XM_002521348.1|	0.01	0.12	3.58496	0.315839	K00020|1|7e-82|302|olu:OSTLU_45774|3-hydroxyisobutyrate dehydrogenase [EC:1.1.1.31]	GO:0009532//plastid stroma	GO:0016616//oxidoreductase activity, acting on the CH-OH group of donors, NAD or NADP as acceptor;GO:0048037//cofactor binding	GO:0006007//glucose catabolic process;GO:0009081//branched-chain amino acid metabolic process	gi|255560761|ref|XP_002521394.1|/0/3-hydroxyisobutyrate dehydrogenase, putative [Ricinus communis]
28200.m000193	0.01	0.12	3.58496	0.315839	-	-	-	-	-
29676.m001701	0.01	0.12	3.58496	0.315839	-	-	-	-	-
gi|255561760|ref|XM_002521844.1|	0.01	0.12	3.58496	0.315839	K14638|1|0.0|865|sbi:SORBI_01g009890|solute carrier family 15 (peptide/histidine transporter), member 3/4	GO:0031224//intrinsic to membrane	-	GO:0015833//peptide transport	gi|255561761|ref|XP_002521890.1|/0/peptide transporter, putative [Ricinus communis]
30048.m000319	0.01	0.12	3.58496	0.315839	-	-	-	-	-
gi|255558621|ref|XM_002520290.1|	0.01	0.12	3.58496	0.315839	K03660|1|0.0|774|rcu:RCOM_0563200|N-glycosylase/DNA lyase [EC:3.2.2.- 4.2.99.18]	GO:0009536//plastid	GO:0003677//DNA binding;GO:0000702//oxidized base lesion DNA N-glycosylase activity	GO:0006281//DNA repair	gi|255558622|ref|XP_002520336.1|/0/8-oxoguanine DNA glycosylase, putative [Ricinus communis]
28492.m000482	0.01	0.12	3.58496	0.315839	-	-	-	-	-
27383.m000164	0.01	0.12	3.58496	0.315839	-	-	-	-	-
gi|255563898|ref|XM_002522903.1|	0.01	0.12	3.58496	0.315839	-	-	-	-	gi|255563899|ref|XP_002522949.1|/0/hypothetical protein RCOM_0584970 [Ricinus communis]
gi|255578804|ref|XM_002530213.1|	0.01	0.12	3.58496	0.315839	K10761|1|0.0|1061|rcu:RCOM_0075620|tRNA(His) guanylyltransferase [EC:2.7.7.79]	-	-	-	gi|255578805|ref|XP_002530259.1|/0/conserved hypothetical protein [Ricinus communis]
gi|255581062|ref|XM_002531301.1|	0.01	0.12	3.58496	0.315839	K13946|1|0.0|862|rcu:RCOM_1151110|auxin influx carrier (AUX1 LAX family)	GO:0031224//intrinsic to membrane	GO:0015291//secondary active transmembrane transporter activity	GO:0015837//amine transport;GO:0009755//hormone-mediated signaling pathway	gi|255581063|ref|XP_002531347.1|/0/amino acid transporter, putative [Ricinus communis]
30128.m008553	0.01	0.12	3.58496	0.315839	-	-	-	-	-
29739.m003687	0.01	0.12	3.58496	0.315839	-	-	-	-	-
27732.m000289	0.01	0.12	3.58496	0.315839	-	-	-	-	-
gi|255556891|ref|XM_002519433.1|	0.01	0.12	3.58496	0.315839	-	GO:0009536//plastid	-	-	gi|255556892|ref|XP_002519479.1|/1.78209e-95/conserved hypothetical protein [Ricinus communis]
gi|255564149|ref|XM_002523026.1|	0.01	0.12	3.58496	0.315839	K01188|1|5e-153|539|osa:4338560|beta-glucosidase [EC:3.2.1.21];K05350|2|3e-126|450|smo:SELMODRAFT_185578|beta-glucosidase [EC:3.2.1.21]	-	GO:0015926//glucosidase activity;GO:0043167//ion binding	GO:0044238//primary metabolic process	gi|255564150|ref|XP_002523072.1|/0/beta-glucosidase, putative [Ricinus communis]
29762.m000491	0.01	0.12	3.58496	0.315839	-	-	-	-	-
gi|255574180|ref|XM_002527960.1|	0.01	0.12	3.58496	0.315839	K11789|1|0.0|2962|rcu:RCOM_0205780|HIV-1 Vpr-binding protein	GO:0031461//cullin-RING ubiquitin ligase complex;GO:0043231//intracellular membrane-bounded organelle	GO:0005488//binding	GO:0048608//reproductive structure development;GO:0048827//phyllome development;GO:0009791//post-embryonic development	gi|255574181|ref|XP_002528006.1|/0/conserved hypothetical protein [Ricinus communis]
29263.m000092	0.01	0.12	3.58496	0.315839	-	-	-	-	-
gi|255583281|ref|XM_002532359.1|	0.01	0.12	3.58496	0.315839	K12126|1|5e-08|57.0|aly:ARALYDRAFT_471048|phytochrome-interacting factor 3	GO:0043231//intracellular membrane-bounded organelle	-	GO:0006351//transcription, DNA-dependent	gi|255583282|ref|XP_002532405.1|/3.87194e-177/DNA binding protein, putative [Ricinus communis]
30032.m000465	0.01	0.12	3.58496	0.315839	-	-	-	-	-
29908.m006279	0.01	0.12	3.58496	0.315839	-	-	-	-	-
gi|255563830|ref|XM_002522870.1|	0.01	0.12	3.58496	0.315839	-	GO:0043231//intracellular membrane-bounded organelle	GO:0005488//binding	-	gi|255563831|ref|XP_002522916.1|/0/conserved hypothetical protein [Ricinus communis]
29691.m000282	0.01	0.12	3.58496	0.315839	-	-	-	-	-
gi|255554033|ref|XM_002518011.1|	0.01	0.12	3.58496	0.315839	K04711|1|4e-140|494|rcu:RCOM_1018420|dihydroceramidase [EC:3.5.1.-]	GO:0031224//intrinsic to membrane;GO:0043231//intracellular membrane-bounded organelle	GO:0016810//hydrolase activity, acting on carbon-nitrogen (but not peptide) bonds	GO:0046519	gi|255554034|ref|XP_002518057.1|/4.71584e-139/alkaline phytoceramidase, putative [Ricinus communis]
gi|255577484|ref|XM_002529575.1|	0.01	0.12	3.58496	0.315839	K06207|1|0.0|1350|rcu:RCOM_0751130|GTP-binding protein	GO:0044464//cell part	GO:0017111//nucleoside-triphosphatase activity;GO:0008135//translation factor activity, nucleic acid binding;GO:0032561//guanyl ribonucleotide binding	GO:0006412//translation;GO:0009207	gi|255577485|ref|XP_002529621.1|/0/GTP-binding protein typa/bipa, putative [Ricinus communis]
gi|255550553|ref|XM_002516281.1|	0.01	0.12	3.58496	0.315839	K04733|1|1e-65|249|smo:SELMODRAFT_159261|interleukin-1 receptor-associated kinase 4 [EC:2.7.11.1];K13430|4|3e-60|231|pop:POPTR_548061|serine/threonine-protein kinase PBS1 [EC:2.7.11.1]	-	GO:0004683//calmodulin-dependent protein kinase activity;GO:0032559	GO:0050896//response to stimulus;GO:0006464//cellular protein modification process	gi|255550554|ref|XP_002516327.1|/0/ATP binding protein, putative [Ricinus communis]
30174.m008839	0.01	0.12	3.58496	0.315839	-	-	-	-	-
29989.m000426	0.01	0.12	3.58496	0.315839	-	-	-	-	-
29751.m001906	0.01	0.12	3.58496	0.315839	-	-	-	-	-
gi|255552751|ref|XM_002517373.1|	0.01	0.12	3.58496	0.315839	K09391|1|2e-76|284|gmx:100806151|E2F transcription factor 7/8	GO:0043234//protein complex;GO:0043231//intracellular membrane-bounded organelle	GO:0003676//nucleic acid binding;GO:0001071//nucleic acid binding transcription factor activity	GO:0006351//transcription, DNA-dependent	gi|255552752|ref|XP_002517419.1|/2.1649e-171/E2F, putative [Ricinus communis]
gi|255564734|ref|XM_002523316.1|	0.01	0.12	3.58496	0.315839	-	-	-	-	gi|255564735|ref|XP_002523362.1|/4.81204e-136/conserved hypothetical protein [Ricinus communis]
gi|255556957|ref|XM_002519466.1|	0.01	0.12	3.58496	0.315839	K05658|1|3e-102|370|vvi:100262734|ATP-binding cassette, subfamily B (MDR/TAP), member 1;K00924|2|2e-99|360|aly:ARALYDRAFT_494273|[EC:2.7.1.-]	GO:0016020//membrane;GO:0009536//plastid	GO:0004713//protein tyrosine kinase activity;GO:0032559	GO:0006464//cellular protein modification process	gi|255556958|ref|XP_002519512.1|/0/Protein kinase APK1A, chloroplast precursor, putative [Ricinus communis]
30190.m010928	0.01	0.12	3.58496	0.315839	-	-	-	-	-
30005.m001298	0.01	0.12	3.58496	0.315839	-	-	-	-	-
gi|255580691|ref|XM_002531122.1|	0.01	0.12	3.58496	0.315839	K10268|1|6e-23|106|smo:SELMODRAFT_410553|F-box and leucine-rich repeat protein 2/20	-	GO:0003824//catalytic activity	-	gi|255580692|ref|XP_002531168.1|/0/ubiquitin-protein ligase, putative [Ricinus communis]
29794.m003386	0.01	0.12	3.58496	0.315839	-	-	-	-	-
30128.m008925	0.01	0.12	3.58496	0.315839	-	-	-	-	-
30072.m000947	0.01	0.12	3.58496	0.315839	-	-	-	-	-
29977.m000261	0.01	0.12	3.58496	0.315839	-	-	-	-	-
27451.m000251	0.01	0.12	3.58496	0.315839	-	-	-	-	-
29637.m000764	0.01	0.12	3.58496	0.315839	-	-	-	-	-
gi|255555153|ref|XM_002518568.1|	0.01	0.12	3.58496	0.315839	K12198|1|1e-131|467|rcu:RCOM_1305670|charged multivesicular body protein 5	-	-	GO:0006810//transport	gi|255555154|ref|XP_002518614.1|/1.36395e-130/Charged multivesicular body protein, putative [Ricinus communis]
29957.m001396	0.01	0.12	3.58496	0.315839	-	-	-	-	-
gi|255578360|ref|XM_002530001.1|	0.01	0.12	3.58496	0.315839	K07407|1|3e-25|115|vvi:100267960|alpha-galactosidase [EC:3.2.1.22]	GO:0030312//external encapsulating structure	GO:0043167//ion binding;GO:0015925	GO:0044238//primary metabolic process	gi|255578361|ref|XP_002530047.1|/0/alpha-galactosidase/alpha-n-acetylgalactosaminidase, putative [Ricinus communis]
30170.m013773	0.01	0.12	3.58496	0.315839	-	-	-	-	-
29841.m002800	0.01	0.12	3.58496	0.315839	-	-	-	-	-
29844.m003291	0.01	0.12	3.58496	0.315839	-	-	-	-	-
29620.m000557	0.01	0.12	3.58496	0.315839	-	-	-	-	-
28725.m000325	0.01	0.12	3.58496	0.315839	-	-	-	-	-
27894.m000805	0.01	0.12	3.58496	0.315839	-	-	-	-	-
29759.m000282	0.01	0.12	3.58496	0.315839	-	-	-	-	-
30204.m001824	0.01	0.12	3.58496	0.315839	-	-	-	-	-
gi|255560124|ref|XM_002521034.1|	0.01	0.12	3.58496	0.315839	-	GO:0043231//intracellular membrane-bounded organelle	GO:0005488//binding	GO:0006259//DNA metabolic process;GO:0007126//meiosis;GO:0010212//response to ionizing radiation;GO:0048229//gametophyte development	gi|255560125|ref|XP_002521080.1|/8.99014e-171/conserved hypothetical protein [Ricinus communis]
29889.m003365	0.01	0.12	3.58496	0.315839	-	-	-	-	-
28035.m000361	0.01	0.12	3.58496	0.315839	-	-	-	-	-
30131.m007276	0.01	0.12	3.58496	0.315839	-	-	-	-	-
29747.m001100	0.01	0.12	3.58496	0.315839	-	-	-	-	-
27904.m000210	0.01	0.12	3.58496	0.315839	-	-	-	-	-
30152.m002400	0.01	0.12	3.58496	0.315839	-	-	-	-	-
gi|255586918|ref|XM_002534015.1|	0.01	0.12	3.58496	0.315839	K03260|1|0.0|1091|rcu:RCOM_0013460|translation initiation factor 4G	-	GO:0008135//translation factor activity, nucleic acid binding	GO:0006412//translation	gi|255586919|ref|XP_002534061.1|/0/Eukaryotic initiation factor iso-4F subunit p82-34, putative [Ricinus communis]
gi|255542553|ref|XM_002512294.1|	0.01	0.12	3.58496	0.315839	-	-	-	-	gi|255542554|ref|XP_002512340.1|/0/conserved hypothetical protein [Ricinus communis]
gi|255558973|ref|XM_002520464.1|	0.01	0.12	3.58496	0.315839	-	GO:0005667//transcription factor complex	GO:0008135//translation factor activity, nucleic acid binding	GO:0006351//transcription, DNA-dependent;GO:0006412//translation	gi|255558974|ref|XP_002520510.1|/0/transcription initiation factor, putative [Ricinus communis]
30221.m002241	0.01	0.12	3.58496	0.315839	-	-	-	-	-
29992.m001435	0.01	0.12	3.58496	0.315839	-	-	-	-	-
30167.m000859	0.01	0.12	3.58496	0.315839	-	-	-	-	-
gi|255569449|ref|XM_002525646.1|	0.01	0.12	3.58496	0.315839	K10523|1|1e-148|524|gmx:100818306|speckle-type POZ protein	-	GO:0005488//binding	GO:0009414//response to water deprivation;GO:0009651//response to salt stress	gi|255569450|ref|XP_002525692.1|/0/BTB and MATH domain-containing protein, putative [Ricinus communis]
gi|255583390|ref|XM_002532410.1|	0.01	0.12	3.58496	0.315839	-	-	-	-	gi|255583391|ref|XP_002532456.1|/1.88072e-62/RNA binding protein, putative [Ricinus communis]
29653.m000298	0.01	0.12	3.58496	0.315839	-	-	-	-	-
29726.m004006	0.01	0.12	3.58496	0.315839	-	-	-	-	-
29841.m002741	0.01	0.12	3.58496	0.315839	-	-	-	-	-
gi|255549885|ref|XM_002515948.1|	0.01	0.12	3.58496	0.315839	-	-	-	-	gi|255549886|ref|XP_002515994.1|/5.92573e-51/Cytochrome c oxidase assembly protein COX19, putative [Ricinus communis]
29736.m002109	0.01	0.12	3.58496	0.315839	-	-	-	-	-
30183.m001287	0.01	0.12	3.58496	0.315839	-	-	-	-	-
29830.m001467	0.01	0.12	3.58496	0.315839	-	-	-	-	-
gi|255560385|ref|XM_002521162.1|	0.01	0.12	3.58496	0.315839	K09835|1|1e-16|86.7|bdi:100838443|prolycopene isomerase [EC:5.2.1.13]	GO:0043231//intracellular membrane-bounded organelle	GO:0046914//transition metal ion binding;GO:0003824//catalytic activity	-	gi|255560386|ref|XP_002521208.1|/0/phytoene dehydrogenase, putative [Ricinus communis]
gi|255565508|ref|XM_002523699.1|	0.01	0.12	3.58496	0.315839	K09646|1|0.0|785|rcu:RCOM_0475920|serine carboxypeptidase 1 [EC:3.4.16.-]	GO:0044464//cell part	GO:0004180//carboxypeptidase activity	GO:0019538//protein metabolic process	gi|255565509|ref|XP_002523745.1|/0/retinoid-inducible serine carboxypeptidase, putative [Ricinus communis]
30128.m008897	0.01	0.12	3.58496	0.315839	-	-	-	-	-
29844.m003333	0.01	0.12	3.58496	0.315839	-	-	-	-	-
gi|255569306|ref|XM_002525575.1|	0.01	0.12	3.58496	0.315839	K02213|1|0.0|1015|rcu:RCOM_0611750|cell division control protein 6	-	GO:0005488//binding	GO:0007049//cell cycle;GO:0006259//DNA metabolic process	gi|255569307|ref|XP_002525621.1|/0/cdc6, putative [Ricinus communis]
30190.m011098	0.01	0.12	3.58496	0.315839	-	-	-	-	-
gi|255552629|ref|XM_002517312.1|	0.01	0.12	3.58496	0.315839	K05391|1|0.0|829|pop:POPTR_592282|cyclic nucleotide gated channel, other eukaryote	GO:0031224//intrinsic to membrane;GO:0044459//plasma membrane part	GO:0005216//ion channel activity;GO:0005515//protein binding;GO:0000166//nucleotide binding	GO:0006811//ion transport;GO:0006875//cellular metal ion homeostasis;GO:0000904//cell morphogenesis involved in differentiation	gi|255552630|ref|XP_002517358.1|/0/Cyclic nucleotide-gated ion channel, putative [Ricinus communis]
gi|255566264|ref|XM_002524074.1|	0.01	0.12	3.58496	0.315839	K11838|1|0.0|2181|rcu:RCOM_0423090|ubiquitin carboxyl-terminal hydrolase 7 [EC:3.1.2.15]	-	GO:0019783//small conjugating protein-specific protease activity;GO:0016790//thiolester hydrolase activity	GO:0019941//modification-dependent protein catabolic process	gi|255566265|ref|XP_002524120.1|/0/Ubiquitin carboxyl-terminal hydrolase, putative [Ricinus communis]
gi|255586619|ref|XM_002533896.1|	0.01	0.12	3.58496	0.315839	-	-	-	-	gi|255586620|ref|XP_002533942.1|/2.25335e-129/protein with unknown function [Ricinus communis]
30147.m014498	0.01	0.12	3.58496	0.315839	-	-	-	-	-
gi|255558365|ref|XM_002520164.1|	0.01	0.12	3.58496	0.315839	K08243|1|9e-94|342|gmx:547911|6'-deoxychalcone synthase [EC:2.3.1.170];K00011|3|3e-70|263|ath:AT2G37790|aldehyde reductase [EC:1.1.1.21];K00002|4|3e-66|250|osa:4338987|alcohol dehydrogenase (NADP+) [EC:1.1.1.2];K00085|5|2e-47|188|ath:AT2G21260|aldose-6-phosphate reductase (NADPH2) [EC:1.1.1.200]	-	GO:0016747//transferase activity, transferring acyl groups other than amino-acyl groups	GO:0008152//metabolic process	gi|255558366|ref|XP_002520210.1|/0/aldo-keto reductase, putative [Ricinus communis]
29917.m001969	0.01	0.12	3.58496	0.315839	-	-	-	-	-
30024.m001689	0.01	0.12	3.58496	0.315839	-	-	-	-	-
30170.m014337	0.01	0.12	3.58496	0.315839	-	-	-	-	-
28462.m000129	0.01	0.12	3.58496	0.315839	-	-	-	-	-
30131.m007182	0.01	0.12	3.58496	0.315839	-	-	-	-	-
28952.m000016	0.01	0.12	3.58496	0.315839	-	-	-	-	-
29825.m000326	0.01	0.12	3.58496	0.315839	-	-	-	-	-
30106.m000659	0.01	0.12	3.58496	0.315839	-	-	-	-	-
gi|255584494|ref|XM_002532930.1|	0.01	0.12	3.58496	0.315839	K00924|1|0.0|743|ath:AT1G30270|[EC:2.7.1.-];K07198|3|2e-72|271|aly:ARALYDRAFT_484683|5'-AMP-activated protein kinase, catalytic alpha subunit [EC:2.7.11.11]	GO:0043231//intracellular membrane-bounded organelle;GO:0044444//cytoplasmic part;GO:0016020//membrane	GO:0004674//protein serine/threonine kinase activity;GO:0032559	GO:0031667//response to nutrient levels;GO:0023052//signaling;GO:0071805//potassium ion transmembrane transport;GO:0006950//response to stress;GO:0006464//cellular protein modification process	gi|255584495|ref|XP_002532976.1|/0/CBL-interacting serine/threonine-protein kinase, putative [Ricinus communis]
gi|255541779|ref|XM_002511908.1|	0.01	0.12	3.58496	0.315839	K01206|1|3e-77|287|aly:ARALYDRAFT_475890|alpha-L-fucosidase [EC:3.2.1.51];K00514|3|2e-31|135|rcu:RCOM_1428040|zeta-carotene desaturase [EC:1.3.5.6]	GO:0044464//cell part	GO:0016787//hydrolase activity	GO:0044238//primary metabolic process	gi|255541780|ref|XP_002511954.1|/0/Esterase precursor, putative [Ricinus communis]
gi|255560304|ref|XM_002521123.1|	0.01	0.12	3.58496	0.315839	-	GO:0044464//cell part	-	-	gi|255560305|ref|XP_002521169.1|/1.37122e-163/conserved hypothetical protein [Ricinus communis]
gi|255565426|ref|XM_002523658.1|	0.01	0.12	3.58496	0.315839	K00225|1|8e-07|52.8|ota:Ot04g02840|L-galactono-1,4-lactone dehydrogenase [EC:1.3.2.3]	-	-	-	gi|255565427|ref|XP_002523704.1|/1.40617e-180/conserved hypothetical protein [Ricinus communis]
gi|255571569|ref|XM_002526685.1|	0.01	0.12	3.58496	0.315839	K13523|1|9e-20|94.0|rcu:RCOM_0090060|lysophosphatidic acid acyltransferase / lysophosphatidylinositol acyltransferase [EC:2.3.1.51 2.3.1.-]	-	GO:0016747//transferase activity, transferring acyl groups other than amino-acyl groups	-	gi|255571570|ref|XP_002526731.1|/7.21065e-91/conserved hypothetical protein [Ricinus communis]
29986.m001605	0.01	0.12	3.58496	0.315839	-	-	-	-	-
30147.m014505	0.01	0.12	3.58496	0.315839	-	-	-	-	-
30147.m013837	0.01	0.12	3.58496	0.315839	-	-	-	-	-
30078.m002333	0.01	0.12	3.58496	0.315839	-	-	-	-	-
gi|255551972|ref|XM_002516985.1|	0.01	0.12	3.58496	0.315839	K01303|1|0.0|1489|rcu:RCOM_0909450|acylaminoacyl-peptidase [EC:3.4.19.1]	GO:0009536//plastid	GO:0004175//endopeptidase activity	GO:0019538//protein metabolic process	gi|255551973|ref|XP_002517031.1|/0/acylamino-acid-releasing enzyme, putative [Ricinus communis]
29679.m000380	0.01	0.12	3.58496	0.315839	-	-	-	-	-
gi|255581185|ref|XM_002531360.1|	0.01	0.12	3.58496	0.315839	K14611|1|0.0|899|pop:POPTR_570060|solute carrier family 23 (nucleobase transporter), member 1/2	GO:0016020//membrane;GO:0030312//external encapsulating structure;GO:0043231//intracellular membrane-bounded organelle	GO:0005215//transporter activity	GO:0006810//transport	gi|255581186|ref|XP_002531406.1|/0/purine permease, putative [Ricinus communis]
30169.m006587	0.01	0.12	3.58496	0.315839	-	-	-	-	-
gi|255554313|ref|XM_002518151.1|	0.01	0.12	3.58496	0.315839	K14963|1|4e-12|72.0|smo:SELMODRAFT_169971|COMPASS component SWD3;K14549|2|1e-11|70.5|ota:Ot15g01310|U3 small nucleolar RNA-associated protein 15	-	-	-	gi|255554314|ref|XP_002518197.1|/0/nucleotide binding protein, putative [Ricinus communis]
gi|255580439|ref|XM_002531000.1|	0.01	0.12	3.58496	0.315839	K06196|1|1e-93|341|ppp:PHYPADRAFT_146798|cytochrome c-type biogenesis protein	GO:0031976;GO:0042651//thylakoid membrane	-	GO:0017004//cytochrome complex assembly;GO:0008152//metabolic process;GO:0019725//cellular homeostasis	gi|255580440|ref|XP_002531046.1|/1.81656e-179/Thiol:disulfide interchange protein dsbD precursor, putative [Ricinus communis]
29706.m001290	0.01	0.12	3.58496	0.315839	-	-	-	-	-
gi|255538981|ref|XM_002510510.1|	0.01	0.12	3.58496	0.315839	K10398|1|3e-29|129|olu:OSTLU_30968|kinesin family member 11;K10401|2|6e-29|128|ppp:PHYPADRAFT_113725|kinesin family member 18/19;K10395|3|2e-27|122|gmx:100817984|kinesin family member 4/7/21/27	GO:0015630//microtubule cytoskeleton	GO:0003774//motor activity;GO:0032559	GO:0007017//microtubule-based process	gi|255538982|ref|XP_002510556.1|/0/protein with unknown function [Ricinus communis]
gi|255588128|ref|XM_002534464.1|	0.01	0.12	3.58496	0.315839	K01082|1|0.0|746|rcu:RCOM_0280030|3'(2'), 5'-bisphosphate nucleotidase [EC:3.1.3.7]	-	GO:0016312//inositol bisphosphate phosphatase activity;GO:0016772//transferase activity, transferring phosphorus-containing groups;GO:0008252//nucleotidase activity	GO:0044237//cellular metabolic process	gi|255588129|ref|XP_002534510.1|/0/diphosphonucleoside phosphohydrolase, putative [Ricinus communis]
29709.m001182	0.01	0.12	3.58496	0.315839	-	-	-	-	-
29887.m000234	0.01	0.12	3.58496	0.315839	-	-	-	-	-
gi|255539183|ref|XM_002510611.1|	0.01	0.12	3.58496	0.315839	K13341|1|5e-13|73.6|bdi:100831860|peroxin-7	GO:0031461//cullin-RING ubiquitin ligase complex;GO:0043231//intracellular membrane-bounded organelle	GO:0005488//binding	GO:0032446//protein modification by small protein conjugation;GO:0009738//abscisic acid mediated signaling pathway	gi|255539184|ref|XP_002510657.1|/0/nucleotide binding protein, putative [Ricinus communis]
29647.m002031	0.01	0.12	3.58496	0.315839	-	-	-	-	-
29813.m001491	0.01	0.12	3.58496	0.315839	-	-	-	-	-
28962.m000453	0.01	0.12	3.58496	0.315839	-	-	-	-	-
30178.m000872	0.01	0.12	3.58496	0.315839	-	-	-	-	-
29726.m003909	0.01	0.12	3.58496	0.315839	-	-	-	-	-
gi|255548078|ref|XM_002515050.1|	0.01	0.12	3.58496	0.315839	K01507|1|5e-133|471|rcu:RCOM_1340580|inorganic pyrophosphatase [EC:3.6.1.1]	GO:0044435	GO:0046872//metal ion binding;GO:0016462//pyrophosphatase activity	GO:0006793//phosphorus metabolic process	gi|255548079|ref|XP_002515096.1|/5.48563e-132/inorganic pyrophosphatase, putative [Ricinus communis]
gi|255570973|ref|XM_002526392.1|	0.01	0.12	3.58496	0.315839	K03083|1|1e-62|223|pop:POPTR_672849|glycogen synthase kinase 3 beta [EC:2.7.11.26]	GO:0044444//cytoplasmic part;GO:0016020//membrane	GO:0004672//protein kinase activity;GO:0032559	GO:0006464//cellular protein modification process;GO:0006970//response to osmotic stress	gi|255570974|ref|XP_002526438.1|/6.11952e-68/conserved hypothetical protein [Ricinus communis]
29738.m001022	0.01	0.12	3.58496	0.315839	-	-	-	-	-
gi|255569378|ref|XM_002525611.1|	0.01	0.12	3.58496	0.315839	K10257|1|0.0|955|rcu:RCOM_0612610|omega-3 fatty acid desaturase (delta-15 desaturase) [EC:1.14.19.-]	-	GO:0016705//oxidoreductase activity, acting on paired donors, with incorporation or reduction of molecular oxygen	GO:0044238//primary metabolic process	gi|255569379|ref|XP_002525657.1|/0/Omega-3 fatty acid desaturase, endoplasmic reticulum, putative [Ricinus communis]
gi|255566404|ref|XM_002524142.1|	0.01	0.12	3.58496	0.315839	K12591|1|9e-52|204|ath:AT5G35910|exosome complex exonuclease RRP6 [EC:3.1.13.-]	GO:0044464//cell part	GO:0005488//binding;GO:0004527//exonuclease activity	GO:0034641//cellular nitrogen compound metabolic process	gi|255566405|ref|XP_002524188.1|/0/3'-5' exonuclease, putative [Ricinus communis]
gi|255573223|ref|XM_002527495.1|	0.01	0.12	3.58496	0.315839	K14489|1|0.0|1945|rcu:RCOM_1149450|arabidopsis histidine kinase 2/3/4 (cytokinin receptor) [EC:2.7.13.3]	GO:0044464//cell part	GO:0004673//protein histidine kinase activity;GO:0004871//signal transducer activity;GO:0032559	GO:0006468//protein phosphorylation;GO:0007165//signal transduction;GO:0006351//transcription, DNA-dependent	gi|255573224|ref|XP_002527541.1|/0/histidine kinase 1, 2, 3 plant, putative [Ricinus communis]
30093.m000356	0.01	0.12	3.58496	0.315839	-	-	-	-	-
30066.m000726	0.01	0.12	3.58496	0.315839	-	-	-	-	-
29842.m003510	0.01	0.12	3.58496	0.315839	-	-	-	-	-
29642.m000288	0.01	0.12	3.58496	0.315839	-	-	-	-	-
gi|255544499|ref|XM_002513265.1|	0.01	0.12	3.58496	0.315839	K10706|1|0.0|4036|rcu:RCOM_1573560|senataxin [EC:3.6.4.-]	-	GO:0003678//DNA helicase activity;GO:0008187//poly-pyrimidine tract binding;GO:0004518//nuclease activity;GO:0032559	GO:0006259//DNA metabolic process	gi|255544500|ref|XP_002513311.1|/0/splicing endonuclease positive effector sen1, putative [Ricinus communis]
29869.m001140	0.01	0.12	3.58496	0.315839	-	-	-	-	-
gi|255558163|ref|XM_002520063.1|	0.01	0.12	3.58496	0.315839	-	-	GO:0003824//catalytic activity;GO:0005488//binding	GO:0008152//metabolic process;GO:0006810//transport	gi|255558164|ref|XP_002520109.1|/9.26365e-119/nucleic acid binding protein, putative [Ricinus communis]
29842.m003610	0.01	0.12	3.58496	0.315839	-	-	-	-	-
29822.m003336	0.01	0.12	3.58496	0.315839	-	-	-	-	-
29889.m003283	0.01	0.12	3.58496	0.315839	-	-	-	-	-
29912.m005401	0.01	0.12	3.58496	0.315839	-	-	-	-	-
gi|255545657|ref|XM_002513843.1|	0.01	0.12	3.58496	0.315839	-	-	-	GO:0051234//establishment of localization	gi|255545658|ref|XP_002513889.1|/0/transporter, putative [Ricinus communis]
30147.m014046	0.01	0.12	3.58496	0.315839	-	-	-	-	-
28196.m000211	0.01	0.12	3.58496	0.315839	-	-	-	-	-
29908.m006074	0.01	0.12	3.58496	0.315839	-	-	-	-	-
29216.m000253	0.01	0.12	3.58496	0.315839	-	-	-	-	-
29618.m000102	0.01	0.12	3.58496	0.315839	-	-	-	-	-
30174.m008605	0.01	0.12	3.58496	0.315839	-	-	-	-	-
gi|255548733|ref|XM_002515377.1|	0.01	0.12	3.58496	0.315839	-	GO:0005618//cell wall;GO:0031224//intrinsic to membrane;GO:0031090//organelle membrane;GO:0043231//intracellular membrane-bounded organelle	-	-	gi|255548734|ref|XP_002515423.1|/0/Endosomal P24A protein precursor, putative [Ricinus communis]
gi|255558223|ref|XM_002520093.1|	0.01	0.12	3.58496	0.315839	-	-	-	-	gi|255558224|ref|XP_002520139.1|/0/conserved hypothetical protein [Ricinus communis]
30131.m007267	0.01	0.12	3.58496	0.315839	-	-	-	-	-
gi|255570279|ref|XM_002526054.1|	0.01	0.12	3.58496	0.315839	K06672|1|0.0|3268|rcu:RCOM_0525580|cohesin loading factor subunit SCC2	-	GO:0046914//transition metal ion binding	GO:0007062//sister chromatid cohesion;GO:0003006//developmental process involved in reproduction	gi|255570280|ref|XP_002526100.1|/0/pearli, putative [Ricinus communis]
29726.m003996	0.01	0.12	3.58496	0.315839	-	-	-	-	-
30068.m002661	0.01	0.12	3.58496	0.315839	-	-	-	-	-
29822.m003486	0.01	0.12	3.58496	0.315839	-	-	-	-	-
30138.m004018	0.01	0.12	3.58496	0.315839	-	-	-	-	-
29908.m006035	0.01	0.12	3.58496	0.315839	-	-	-	-	-
30179.m000555	0.01	0.12	3.58496	0.315839	-	-	-	-	-
30146.m003504	0.01	0.12	3.58496	0.315839	-	-	-	-	-
30065.m001165	0.01	0.12	3.58496	0.315839	-	-	-	-	-
gi|255547184|ref|XM_002514604.1|	0.01	0.12	3.58496	0.315839	K01126|1|0.0|889|rcu:RCOM_1469670|glycerophosphoryl diester phosphodiesterase [EC:3.1.4.46]	-	GO:0008081//phosphoric diester hydrolase activity	GO:0019400	gi|255547185|ref|XP_002514650.1|/0/glycerophosphoryl diester phosphodiesterase, putative [Ricinus communis]
29950.m001165	0.01	0.12	3.58496	0.315839	-	-	-	-	-
30170.m013642	0.01	0.12	3.58496	0.315839	-	-	-	-	-
gi|255554858|ref|XM_002518421.1|	0.01	0.12	3.58496	0.315839	K12190|1|0.0|792|rcu:RCOM_0904150|ESCRT-II complex subunit VPS36	GO:0010008//endosome membrane	-	GO:0006810//transport	gi|255554859|ref|XP_002518467.1|/0/Vacuolar protein sorting protein, putative [Ricinus communis]
gi|255546220|ref|XM_002514124.1|	0.01	0.12	3.58496	0.315839	K11303|1|0.0|918|rcu:RCOM_1048220|histone acetyltransferase 1 [EC:2.3.1.48]	GO:0043231//intracellular membrane-bounded organelle	GO:0004402//histone acetyltransferase activity	GO:0016568//chromatin modification;GO:0044238//primary metabolic process;GO:0044260	gi|255546221|ref|XP_002514170.1|/0/histone acetyltransferase type B catalytic subunit, putative [Ricinus communis]
gi|255551860|ref|XM_002516930.1|	0.01	0.12	3.58496	0.315839	K13528|1|1e-125|446|rcu:RCOM_0682620|mediator of RNA polymerase II transcription subunit 20	GO:0043234//protein complex	-	GO:0006355//regulation of transcription, DNA-dependent	gi|255551861|ref|XP_002516976.1|/1.32304e-124/conserved hypothetical protein [Ricinus communis]
gi|255575478|ref|XM_002528595.1|	0.01	0.12	3.58496	0.315839	K10576|1|9e-54|210|vvi:100250088|ubiquitin-conjugating enzyme E2 H [EC:6.3.2.19];K13415|2|4e-49|194|osa:4324691|protein brassinosteroid insensitive 1 [EC:2.7.10.1 2.7.11.1]	GO:0031224//intrinsic to membrane	GO:0016301//kinase activity;GO:0032559	GO:0006464//cellular protein modification process;GO:0007167//enzyme linked receptor protein signaling pathway	gi|255575479|ref|XP_002528641.1|/0/Protein kinase APK1A, chloroplast precursor, putative [Ricinus communis]
30128.m008982	0.01	0.12	3.58496	0.315839	-	-	-	-	-
29687.m000571	0.01	0.12	3.58496	0.315839	-	-	-	-	-
29986.m001603	0.01	0.12	3.58496	0.315839	-	-	-	-	-
gi|255562294|ref|XM_002522109.1|	0.01	0.12	3.58496	0.315839	K07300|1|3e-08|58.9|osa:4333044|Ca2+:H+ antiporter	GO:0005773//vacuole;GO:0031224//intrinsic to membrane;GO:0031090//organelle membrane	GO:0046872//metal ion binding	GO:0006810//transport	gi|255562295|ref|XP_002522155.1|/0/calcium ion binding protein, putative [Ricinus communis]
gi|223928114|gb|FJ643486.1|	0.01	0.12	3.58496	0.315839	K03921|1|4e-175|612|rcu:RCOM_1076820|acyl-[acyl-carrier-protein] desaturase [EC:1.14.19.2]	GO:0009536//plastid	GO:0046872//metal ion binding;GO:0016717//oxidoreductase activity, acting on paired donors, with oxidation of a pair of donors resulting in the reduction of molecular oxygen to two molecules of water	GO:0006631//fatty acid metabolic process	gi|223928115|gb|ACN23827.1|/0/stearoyl-acyl-carrier protein desaturase [Ricinus communis]
29588.m000854	0.01	0.12	3.58496	0.315839	-	-	-	-	-
gi|255558070|ref|XM_002520018.1|	0.01	0.12	3.58496	0.315839	K14555|1|0.0|1655|rcu:RCOM_1327280|U3 small nucleolar RNA-associated protein 13	GO:0031981//nuclear lumen;GO:0030684//preribosome	GO:0004683//calmodulin-dependent protein kinase activity	GO:0042254//ribosome biogenesis;GO:0003006//developmental process involved in reproduction;GO:0009790//embryo development	gi|255558071|ref|XP_002520064.1|/0/U3 small nucleolar RNA-associated protein, putative [Ricinus communis]
30131.m007196	0.01	0.12	3.58496	0.315839	-	-	-	-	-
gi|255556779|ref|XM_002519377.1|	0.01	0.12	3.58496	0.315839	K09291|1|1e-21|104|gmx:100811882|nucleoprotein TPR;K10400|4|5e-20|99.0|vvi:100255624|kinesin family member 15	-	-	-	gi|255556780|ref|XP_002519423.1|/0/ATSMC2, putative [Ricinus communis]
gi|255559510|ref|XM_002520729.1|	0.01	0.12	3.58496	0.315839	-	GO:0044464//cell part	GO:0016741	GO:0006730//one-carbon metabolic process	gi|255559511|ref|XP_002520775.1|/0/ATP binding protein, putative [Ricinus communis]
29964.m000156	0.01	0.12	3.58496	0.315839	-	-	-	-	-
27504.m000611	0.01	0.12	3.58496	0.315839	-	-	-	-	-
28533.m000040	0.01	0.12	3.58496	0.315839	-	-	-	-	-
30174.m009116	0.01	0.12	3.58496	0.315839	-	-	-	-	-
29929.m004676	0.01	0.12	3.58496	0.315839	-	-	-	-	-
29848.m004598	0.01	0.12	3.58496	0.315839	-	-	-	-	-
gi|255551856|ref|XM_002516928.1|	0.01	0.12	3.58496	0.315839	K01115|1|0.0|2242|rcu:RCOM_0682600|phospholipase D [EC:3.1.4.4]	-	GO:0004620//phospholipase activity;GO:0016628//oxidoreductase activity, acting on the CH-CH group of donors, NAD or NADP as acceptor	GO:0008152//metabolic process;GO:0048513//organ development;GO:0009267//cellular response to starvation	gi|255551857|ref|XP_002516974.1|/0/phospholipase d zeta, putative [Ricinus communis]
gi|255551624|ref|XM_002516812.1|	0.01	0.12	3.58496	0.315839	K06228|1|3e-45|182|cre:CHLREDRAFT_104702|fused [EC:2.7.11.1]	-	GO:0015631//tubulin binding;GO:0004674//protein serine/threonine kinase activity;GO:0032559	GO:0000911//cytokinesis by cell plate formation;GO:0006464//cellular protein modification process;GO:0007349//cellularization	gi|255551625|ref|XP_002516858.1|/0/ATP binding protein, putative [Ricinus communis]
30170.m013657	0.01	0.12	3.58496	0.315839	-	-	-	-	-
30106.m000663	0.01	0.12	3.58496	0.315839	-	-	-	-	-
gi|255569709|ref|XM_002525773.1|	0.01	0.12	3.58496	0.315839	K03319|1|1e-173|607|mtr:MTR_2g009220|divalent anion:Na+ symporter, DASS family	GO:0009526//plastid envelope	-	GO:0051707//response to other organism;GO:0030001//metal ion transport;GO:0015740//C4-dicarboxylate transport	gi|22121982|gb|AAM89397.1|/0/glutamate/malate translocator [Nicotiana tabacum]
27777.m000273	0.12	1.23667	3.36535	0.567798	-	-	-	-	-
29633.m000918	0.12	1.02	3.08746	0.541297	-	-	-	-	-
gi|255542127|ref|XM_002512082.1|	0.12	1	3.05889	0.537559	K01850|1|0.0|633|rcu:RCOM_1622040|chorismate mutase [EC:5.4.99.5]	GO:0043231//intracellular membrane-bounded organelle	GO:0016866//intramolecular transferase activity	GO:0008652//cellular amino acid biosynthetic process;GO:0050896//response to stimulus;GO:0043648//dicarboxylic acid metabolic process	gi|255542128|ref|XP_002512128.1|/2.42242e-180/Chorismate mutase, chloroplast precursor, putative [Ricinus communis]
29983.m003308	0.236667	1.88	2.9898	0.605046	-	-	-	-	-
30190.m010894	0.126667	1	2.98089	0.535794	-	-	-	-	-
29703.m001531	0.12	0.943333	2.97473	0.52959	-	-	-	-	-
29647.m002108	0.126667	0.946667	2.90182	0.52959	-	-	-	-	-
29930.m000611	0.12	0.883333	2.87992	0.521622	-	-	-	-	-
30169.m006377	0.12	0.883333	2.87992	0.521622	-	-	-	-	-
29900.m001566	0.126667	0.88	2.79647	0.520402	-	-	-	-	-
30128.m008820	0.126667	0.88	2.79647	0.520402	-	-	-	-	-
29929.m004573	0.126667	0.88	2.79647	0.520402	-	-	-	-	-
29780.m001368	0.12	0.826667	2.78427	0.510357	-	-	-	-	-
gi|255575536|ref|XM_002528623.1|	0.12	0.823333	2.77844	0.50719	K11423|1|3e-52|204|vcn:VOLCADRAFT_65215|histone-lysine N-methyltransferase SETD2 [EC:2.1.1.43];K11422|4|9e-26|116|cme:CMG025C|histone-lysine N-methyltransferase SETD1 [EC:2.1.1.43]	GO:0043231//intracellular membrane-bounded organelle	GO:0016279//protein-lysine N-methyltransferase activity	GO:0016571//histone methylation;GO:0003006//developmental process involved in reproduction	gi|255575537|ref|XP_002528669.1|/0/set domain protein, putative [Ricinus communis]
29822.m003384	0.243333	1.59	2.70802	0.587214	-	-	-	-	-
29950.m001145	0.243333	1.59	2.70802	0.587214	-	-	-	-	-
29682.m000581	0.126667	0.826667	2.70627	0.50719	-	-	-	-	-
29609.m000599	0.12	0.76	2.66297	0.495198	-	-	-	-	-
29827.m002586	0.12	0.76	2.66297	0.495198	-	-	-	-	-
29889.m003286	0.12	0.76	2.66297	0.495198	-	-	-	-	-
29917.m001937	0.12	0.76	2.66297	0.495198	-	-	-	-	-
29728.m000845	0.243333	1.52333	2.64623	0.581919	-	-	-	-	-
28515.m000321	0.186667	1.11667	2.58066	0.546644	-	-	-	-	-
29706.m001336	0.293333	1.75	2.57674	0.594534	-	-	-	-	-
29889.m003316	0.236667	1.34	2.5013	0.5658	-	-	-	-	-
28748.m000207	0.126667	0.71	2.48678	0.486191	-	-	-	-	-
29758.m000656	0.126667	0.706667	2.47999	0.486191	-	-	-	-	-
29683.m000466	0.126667	0.703333	2.47317	0.486191	-	-	-	-	-
30073.m002214	0.126667	0.703333	2.47317	0.486191	-	-	-	-	-
29848.m004713	0.126667	0.7	2.46632	0.484141	-	-	-	-	-
29200.m000165	0.66	3.46	2.39023	0.636012	-	-	-	-	-
29848.m004559	0.126667	0.656667	2.37412	0.470358	-	-	-	-	-
27811.m000084	0.126667	0.646667	2.35199	0.465426	-	-	-	-	-
30170.m014085	0.126667	0.64	2.33703	0.463116	-	-	-	-	-
29743.m000295	0.12	0.59	2.29768	0.45346	-	-	-	-	-
30076.m004685	0.12	0.59	2.29768	0.45346	-	-	-	-	-
gi|255548460|ref|XM_002515241.1|	0.12	0.586667	2.28951	0.45346	K02210|1|0.0|1363|rcu:RCOM_1347200|minichromosome maintenance protein 7 (cell division control protein 47)	GO:0043231//intracellular membrane-bounded organelle	GO:0003676//nucleic acid binding;GO:0042623//ATPase activity, coupled;GO:0032559	GO:0009756//carbohydrate mediated signaling;GO:0006261//DNA-dependent DNA replication	gi|255548461|ref|XP_002515287.1|/0/DNA replication licensing factor MCM7, putative [Ricinus communis]
29703.m001513	0.12	0.583333	2.28129	0.450631	-	-	-	-	-
27428.m000107	0.296667	1.41	2.24878	0.56676	-	-	-	-	-
30146.m003553	0.236667	1.12	2.24257	0.537559	-	-	-	-	-
28320.m001148	0.476667	2.24667	2.23673	0.608213	-	-	-	-	-
30170.m013981	0.126667	0.596667	2.23589	0.45346	-	-	-	-	-
29901.m000419	0.303333	1.41667	2.22352	0.56676	-	-	-	-	-
29641.m000385	0.126667	0.59	2.21968	0.450631	-	-	-	-	-
30146.m003543	0.126667	0.586667	2.2115	0.450631	-	-	-	-	-
30147.m013768	0.126667	0.583333	2.20328	0.450631	-	-	-	-	-
28644.m000913	0.243333	1.11667	2.19819	0.535794	-	-	-	-	-
27471.m000412	0.126667	0.58	2.19502	0.448918	-	-	-	-	-
29761.m000421	3.49333	15.9667	2.19239	0.674038	-	-	-	-	-
29864.m001492	0.353333	1.59667	2.17596	0.57774	-	-	-	-	-
gi|255574291|ref|XM_002528014.1|	0.12	0.536667	2.16099	0.444842	K12261|1|0.0|1088|rcu:RCOM_0466960|2-hydroxyacyl-CoA lyase 1 [EC:4.1.-.-]	-	GO:0046872//metal ion binding;GO:0016831//carboxy-lyase activity;GO:0019842//vitamin binding	-	gi|255574292|ref|XP_002528060.1|/0/2-hydroxyphytanoyl-CoA lyase, putative [Ricinus communis]
30174.m008666	0.12	0.53	2.14296	0.44287	-	-	-	-	-
29638.m000527	0.12	0.53	2.14296	0.44287	-	-	-	-	-
30125.m001262	0.236667	1.04333	2.14027	0.527851	-	-	-	-	-
29617.m000139	0.12	0.526667	2.13386	0.44287	-	-	-	-	-
gi|255541195|ref|XM_002511616.1|	0.23	0.993333	2.11064	0.521622	K08341|1|1e-57|221|pop:POPTR_552018|GABA(A) receptor-associated protein (autophagy-related protein 8)	-	GO:0004871//signal transducer activity	-	gi|255541196|ref|XP_002511662.1|/2.11423e-60/gaba(A) receptor-associated protein, putative [Ricinus communis]
29788.m000318	0.236667	1.00333	2.08387	0.52292	-	-	-	-	-
30190.m010873	0.94	3.98	2.08204	0.634896	-	-	-	-	-
29912.m005395	0.126667	0.533333	2.074	0.44287	-	-	-	-	-
29838.m001661	0.576667	2.41667	2.06721	0.607771	-	-	-	-	-
gi|255554025|ref|XM_002518007.1|	0.126667	0.53	2.06496	0.440663	-	-	GO:0016741	GO:0006730//one-carbon metabolic process	gi|255554026|ref|XP_002518053.1|/0/S-adenosylmethionine-dependent methyltransferase, putative [Ricinus communis]
29439.m000224	0.126667	0.53	2.06496	0.440663	-	-	-	-	-
30027.m000810	0.126667	0.53	2.06496	0.440663	-	-	-	-	-
gi|255547282|ref|XM_002514653.1|	0.126667	0.526667	2.05585	0.440663	K14440|1|3e-59|229|ppp:PHYPADRAFT_107791|SWI/SNF-related matrix-associated actin-dependent regulator of chromatin subfamily A-like protein 1 [EC:3.6.4.12]	-	GO:0017111//nucleoside-triphosphatase activity;GO:0003676//nucleic acid binding;GO:0004518//nuclease activity;GO:0032559	-	gi|255547283|ref|XP_002514699.1|/0/ATP binding protein, putative [Ricinus communis]
27516.m000172	0.353333	1.46333	2.05016	0.566163	-	-	-	-	-
30136.m001051	0.126667	0.523333	2.04669	0.440663	-	-	-	-	-
29635.m000455	0.126667	0.523333	2.04669	0.440663	-	-	-	-	-
28401.m000073	0.243333	1	2.03899	0.521622	-	-	-	-	-
29726.m004017	0.413333	1.66333	2.0087	0.576286	-	-	-	-	-
28350.m000100	0.363333	1.45667	2.00331	0.564009	-	-	-	-	-
30169.m006307	0.12	0.48	2	0.420495	-	-	-	-	-
29827.m002673	0.12	0.48	2	0.420495	-	-	-	-	-
29736.m002081	0.12	0.476667	1.98995	0.420495	-	-	-	-	-
29609.m000602	0.946667	3.76	1.9898	0.62877	-	-	-	-	-
30190.m011282	0.12	0.473333	1.97982	0.418237	-	-	-	-	-
29968.m000644	0.48	1.88667	1.97473	0.585605	-	-	-	-	-
30147.m014419	0.12	0.47	1.96963	0.418237	-	-	-	-	-
27934.m000193	0.423333	1.65	1.9626	0.573976	-	-	-	-	-
gi|255537630|ref|XM_002509836.1|	0.41	1.59	1.95533	0.570887	K13254|1|5e-58|224|bdi:100828523|spastin [EC:3.6.4.3]	-	GO:0032559;GO:0042623//ATPase activity, coupled	-	gi|255537631|ref|XP_002509882.1|/0/ATP binding protein, putative [Ricinus communis]
30063.m001438	0.403333	1.53333	1.92663	0.566812	-	-	-	-	-
29986.m001593	0.576667	2.18667	1.92292	0.596013	-	-	-	-	-
30174.m008795	0.126667	0.48	1.922	0.418237	-	-	-	-	-
29904.m002961	0.296667	1.11667	1.91228	0.52959	-	-	-	-	-
30073.m002310	0.126667	0.476667	1.91194	0.418237	-	-	-	-	-
30174.m008861	0.186667	0.7	1.90689	0.463116	-	-	-	-	-
29842.m003509	3.72	13.9033	1.90206	0.66215	-	-	-	-	-
29962.m000052	0.236667	0.88	1.89465	0.495198	-	-	-	-	-
30190.m010771	0.126667	0.47	1.89162	0.410113	-	-	-	-	-
29794.m003471	0.126667	0.47	1.89162	0.410113	-	-	-	-	-
30098.m001732	0.126667	0.47	1.89162	0.410113	-	-	-	-	-
30182.m000131	0.126667	0.47	1.89162	0.410113	-	-	-	-	-
gi|255587855|ref|XM_002534372.1|	0.126667	0.47	1.89162	0.410113	K06675|1|0.0|2209|rcu:RCOM_0100760|structural maintenance of chromosome 4	GO:0043231//intracellular membrane-bounded organelle;GO:0043232	GO:0032559	GO:0006996//organelle organization	gi|255587856|ref|XP_002534418.1|/0/Structural maintenance of chromosome, putative [Ricinus communis]
29634.m002150	0.306667	1.12667	1.87732	0.52959	-	-	-	-	-
29780.m001320	0.293333	1.07	1.867	0.524425	-	-	-	-	-
gi|255573450|ref|XM_002527605.1|	0.243333	0.886667	1.86546	0.495198	-	-	GO:0046914//transition metal ion binding	GO:0006351//transcription, DNA-dependent	gi|255573451|ref|XP_002527651.1|/0/nucleic acid binding protein, putative [Ricinus communis]
29993.m001048	0.346667	1.25333	1.85415	0.542621	-	-	-	-	-
30138.m003969	1.11	3.99333	1.84703	0.625266	-	-	-	-	-
30079.m000451	0.296667	1.05667	1.83261	0.521622	-	-	-	-	-
29662.m000448	0.423333	1.48333	1.80898	0.557649	-	-	-	-	-
29693.m002099	0.353333	1.23667	1.80735	0.537559	-	-	-	-	-
29724.m000829	0.406667	1.42	1.80397	0.553315	-	-	-	-	-
29751.m001820	0.353333	1.23333	1.80346	0.537559	-	-	-	-	-
gi|255551355|ref|XM_002516678.1|	0.236667	0.823333	1.79862	0.487723	K03848|1|1e-135|479|rcu:RCOM_1725550|alpha-1,3-glucosyltransferase [EC:2.4.1.267]	GO:0031090//organelle membrane	GO:0016757//transferase activity, transferring glycosyl groups	-	gi|255551356|ref|XP_002516724.1|/1.66628e-134/dolichyl glycosyltransferase, putative [Ricinus communis]
30010.m000651	0.76	2.64333	1.79829	0.602139	-	-	-	-	-
29588.m000859	0.12	0.413333	1.78427	0.391658	-	-	-	-	-
gi|255564404|ref|XM_002523153.1|	0.12	0.41	1.77259	0.391658	K01890|1|0.0|1153|rcu:RCOM_1338780|phenylalanyl-tRNA synthetase beta chain [EC:6.1.1.20]	GO:0043234//protein complex;GO:0044424//intracellular part	GO:0004812//aminoacyl-tRNA ligase activity;GO:0046872//metal ion binding;GO:0003723//RNA binding;GO:0032559	GO:0006418//tRNA aminoacylation for protein translation	gi|255564405|ref|XP_002523199.1|/0/phenylalanyl-tRNA synthetase beta chain, putative [Ricinus communis]
30147.m014150	0.12	0.41	1.77259	0.391658	-	-	-	-	-
30026.m001489	0.12	0.41	1.77259	0.391658	-	-	-	-	-
29805.m001495	0.12	0.41	1.77259	0.391658	-	-	-	-	-
29792.m000622	0.293333	1	1.76939	0.510357	-	-	-	-	-
30130.m000280	0.293333	0.99	1.75489	0.50719	-	-	-	-	-
30169.m006296	0.243333	0.82	1.75269	0.486191	-	-	-	-	-
30170.m013670	0.126667	0.426667	1.75207	0.394746	-	-	-	-	-
29842.m003579	2.22667	7.46667	1.74558	0.641619	-	-	-	-	-
30116.m000381	0.403333	1.35	1.74291	0.544879	-	-	-	-	-
29889.m003303	0.353333	1.17667	1.7356	0.52959	-	-	-	-	-
gi|255541505|ref|XM_002511771.1|	0.126667	0.42	1.72935	0.391658	-	GO:0044464//cell part	GO:0016616//oxidoreductase activity, acting on the CH-OH group of donors, NAD or NADP as acceptor	GO:0033692//cellular polysaccharide biosynthetic process	gi|255541506|ref|XP_002511817.1|/2.42633e-180/dtdp-4-dehydrorhamnose dehydrogenase, putative [Ricinus communis]
30190.m011116	0.126667	0.42	1.72935	0.391658	-	-	-	-	-
30008.m000786	0.126667	0.42	1.72935	0.391658	-	-	-	-	-
30174.m008783	0.23	0.76	1.72437	0.470358	-	-	-	-	-
29908.m006123	0.23	0.76	1.72437	0.470358	-	-	-	-	-
29804.m001523	0.303333	1	1.72102	0.50719	-	-	-	-	-
30055.m001624	0.126667	0.416667	1.71786	0.391658	-	-	-	-	-
29729.m002301	0.126667	0.416667	1.71786	0.391658	-	-	-	-	-
30186.m001299	0.126667	0.416667	1.71786	0.391658	-	-	-	-	-
29848.m004446	0.303333	0.996667	1.71621	0.504594	-	-	-	-	-
29661.m000928	0.356667	1.17	1.71386	0.527851	-	-	-	-	-
30054.m000821	0.576667	1.88333	1.70748	0.574781	-	-	-	-	-
29908.m006108	0.126667	0.413333	1.70627	0.391658	-	-	-	-	-
29912.m005431	0.126667	0.413333	1.70627	0.391658	-	-	-	-	-
gi|255588181|ref|XM_002534479.1|	0.126667	0.413333	1.70627	0.391658	-	-	GO:0005488//binding;GO:0016891//endoribonuclease activity, producing 5'-phosphomonoesters	-	gi|255588182|ref|XP_002534525.1|/2.88314e-138/nuclease, putative [Ricinus communis]
27687.m000067	0.126667	0.413333	1.70627	0.391658	-	-	-	-	-
30146.m003607	0.126667	0.413333	1.70627	0.391658	-	-	-	-	-
29841.m002774	0.126667	0.413333	1.70627	0.391658	-	-	-	-	-
30005.m001284	0.126667	0.413333	1.70627	0.391658	-	-	-	-	-
29804.m001536	0.126667	0.413333	1.70627	0.391658	-	-	-	-	-
30015.m000213	0.126667	0.413333	1.70627	0.391658	-	-	-	-	-
29195.m000052	0.126667	0.41	1.69459	0.389244	-	-	-	-	-
27461.m000102	0.126667	0.41	1.69459	0.389244	-	-	-	-	-
29822.m003511	0.126667	0.41	1.69459	0.389244	-	-	-	-	-
30147.m013901	0.126667	0.41	1.69459	0.389244	-	-	-	-	-
gi|255540052|ref|XM_002511045.1|	0.126667	0.41	1.69459	0.389244	K11294|1|6e-11|68.6|zma:100273020|nucleolin;K13126|2|3e-10|66.2|rcu:RCOM_0296620|polyadenylate-binding protein;K14787|5|5e-10|65.5|pop:POPTR_413036|multiple RNA-binding domain-containing protein 1	-	GO:0005488//binding	-	gi|255540053|ref|XP_002511091.1|/0/RNA-binding protein, putative [Ricinus communis]
30142.m000628	0.126667	0.41	1.69459	0.389244	-	-	-	-	-
29983.m003179	0.126667	0.41	1.69459	0.389244	-	-	-	-	-
29912.m005437	0.126667	0.41	1.69459	0.389244	-	-	-	-	-
gi|255555894|ref|XM_002518937.1|	0.236667	0.76	1.68314	0.465426	-	-	-	-	gi|255555895|ref|XP_002518983.1|/1.0013e-143/conserved hypothetical protein [Ricinus communis]
29647.m002022	0.406667	1.28667	1.66172	0.533821	-	-	-	-	-
29915.m000474	0.186667	0.59	1.66025	0.440663	-	-	-	-	-
29950.m001126	0.186667	0.586667	1.65208	0.440663	-	-	-	-	-
gi|255539009|ref|XM_002510524.1|	0.353333	1.10667	1.64712	0.51913	K05309|1|1e-171|600|rcu:RCOM_1598650|microsomal prostaglandin-E synthase 2 [EC:5.3.99.3]	GO:0043231//intracellular membrane-bounded organelle	GO:0015036//disulfide oxidoreductase activity	GO:0019725//cellular homeostasis	gi|255539010|ref|XP_002510570.1|/1.43655e-170/conserved hypothetical protein [Ricinus communis]
30068.m002642	0.583333	1.82667	1.64682	0.566501	-	-	-	-	-
27446.m000473	0.356667	1.11333	1.64224	0.519571	-	-	-	-	-
30213.m000673	0.403333	1.24	1.6203	0.527955	-	-	-	-	-
29600.m000554	0.12	0.366667	1.61143	0.384675	-	-	-	-	-
30128.m008619	0.12	0.36	1.58496	0.383196	-	-	-	-	-
30174.m008706	0.12	0.36	1.58496	0.383196	-	-	-	-	-
gi|255541075|ref|XM_002511556.1|	0.12	0.36	1.58496	0.383196	K03294|1|0.0|936|rcu:RCOM_1608660|basic amino acid/polyamine antiporter, APA family	GO:0031224//intrinsic to membrane	GO:0005275//amine transmembrane transporter activity	GO:0006865//amino acid transport	gi|255541076|ref|XP_002511602.1|/0/cationic amino acid transporter, putative [Ricinus communis]
28693.m000106	0.12	0.36	1.58496	0.383196	-	-	-	-	-
30170.m014016	0.293333	0.88	1.58496	0.487723	-	-	-	-	-
29794.m003429	0.236667	0.706667	1.57817	0.45346	-	-	-	-	-
gi|255557557|ref|XM_002519763.1|	0.176667	0.526667	1.57586	0.418237	K14309|1|0.0|1258|rcu:RCOM_1657160|nuclear pore complex protein Nup93	GO:0005635//nuclear envelope;GO:0031981//nuclear lumen	GO:0005488//binding	GO:0051234//establishment of localization	gi|255557558|ref|XP_002519809.1|/0/nuclear pore complex protein nup93, putative [Ricinus communis]
29825.m000332	0.12	0.356667	1.57154	0.383196	-	-	-	-	-
29999.m000214	0.12	0.356667	1.57154	0.383196	-	-	-	-	-
29904.m003051	0.343333	1.02	1.57089	0.503296	-	-	-	-	-
30174.m008771	0.176667	0.523333	1.5667	0.418237	-	-	-	-	-
29637.m000736	0.12	0.353333	1.558	0.381638	-	-	-	-	-
30174.m008720	0.12	0.353333	1.558	0.381638	-	-	-	-	-
30221.m002216	0.236667	0.693333	1.55069	0.450631	-	-	-	-	-
29118.m000100	0.12	0.35	1.54432	0.381638	-	-	-	-	-
29848.m004548	0.12	0.35	1.54432	0.381638	-	-	-	-	-
30147.m013732	0.243333	0.706667	1.5381	0.450631	-	-	-	-	-
28657.m000391	1.82333	5.29	1.53669	0.614442	-	-	-	-	-
29269.m000250	0.816667	2.36667	1.53504	0.576104	-	-	-	-	-
28134.m000177	0.126667	0.366667	1.53343	0.383196	-	-	-	-	-
gi|255575270|ref|XM_002528493.1|	0.243333	0.703333	1.53127	0.450631	K10405|1|2e-81|303|osa:4337093|kinesin family member C1;K10406|2|7e-81|301|gmx:100782704|kinesin family member C2/C3	GO:0043232;GO:0016020//membrane	GO:0046872//metal ion binding;GO:0003774//motor activity;GO:0015631//tubulin binding;GO:0032559	GO:0009856//pollination;GO:0009207;GO:0007017//microtubule-based process;GO:0000904//cell morphogenesis involved in differentiation	gi|255575271|ref|XP_002528539.1|/0/calmodulin binding protein, putative [Ricinus communis]
gi|255582157|ref|XM_002531827.1|	0.876667	2.53	1.52904	0.580154	-	GO:0009536//plastid	GO:0004486//methylenetetrahydrofolate dehydrogenase [NAD(P)+] activity;GO:0019238//cyclohydrolase activity	GO:0006760//folic acid-containing compound metabolic process	gi|255582158|ref|XP_002531873.1|/5.88338e-159/methylenetetrahydrofolate dehydrogenase, putative [Ricinus communis]
29747.m001052	0.47	1.35333	1.52578	0.528682	-	-	-	-	-
29848.m004644	0.186667	0.536667	1.52356	0.418237	-	-	-	-	-
30169.m006522	0.41	1.17667	1.52101	0.516508	-	-	-	-	-
29701.m000588	0.54	1.53667	1.50877	0.542179	-	-	-	-	-
gi|255545312|ref|XM_002513671.1|	0.126667	0.36	1.50696	0.381638	-	GO:0043231//intracellular membrane-bounded organelle	-	-	gi|255545313|ref|XP_002513717.1|/0/expressed protein, putative [Ricinus communis]
gi|255552397|ref|XM_002517197.1|	0.126667	0.36	1.50696	0.381638	K03798|1|4e-78|291|cre:CHLREDRAFT_58334|cell division protease FtsH [EC:3.4.24.-]	-	GO:0004175//endopeptidase activity;GO:0032559;GO:0042623//ATPase activity, coupled	GO:0019538//protein metabolic process	gi|255552398|ref|XP_002517243.1|/0/Mitochondrial respiratory chain complexes assembly protein AFG3, putative [Ricinus communis]
29681.m001371	0.126667	0.36	1.50696	0.381638	-	-	-	-	-
29705.m000587	0.126667	0.36	1.50696	0.381638	-	-	-	-	-
gi|255550657|ref|XM_002516332.1|	0.126667	0.36	1.50696	0.381638	K01412|1|3e-11|70.1|osa:4332040|mitochondrial processing peptidase [EC:3.4.24.64]	GO:0009532//plastid stroma	GO:0004175//endopeptidase activity;GO:0046914//transition metal ion binding	GO:0019538//protein metabolic process	gi|255550658|ref|XP_002516378.1|/0/pitrilysin, putative [Ricinus communis]
gi|255564791|ref|XM_002523344.1|	0.126667	0.36	1.50696	0.381638	-	-	-	-	gi|255564792|ref|XP_002523390.1|/0/nuclear pore complex protein nup153, putative [Ricinus communis]
gi|255565869|ref|XM_002523878.1|	0.126667	0.36	1.50696	0.381638	K14327|1|0.0|1537|rcu:RCOM_1070440|regulator of nonsense transcripts 2	-	-	GO:0010467//gene expression;GO:0044260	gi|255565870|ref|XP_002523924.1|/0/Regulator of nonsense transcripts, putative [Ricinus communis]
30147.m014392	0.353333	1	1.5009	0.49782	-	-	-	-	-
29651.m000288	0.353333	1	1.5009	0.49782	-	-	-	-	-
29589.m001291	0.126667	0.356667	1.49354	0.381638	-	-	-	-	-
29841.m002802	0.126667	0.356667	1.49354	0.381638	-	-	-	-	-
28176.m000270	0.126667	0.356667	1.49354	0.381638	-	-	-	-	-
30147.m013839	0.586667	1.65	1.49185	0.546592	-	-	-	-	-
29986.m001670	0.523333	1.47	1.49001	0.536884	-	-	-	-	-
30128.m008548	1.04667	2.94	1.49001	0.586227	-	-	-	-	-
30190.m011066	0.356667	1	1.48735	0.495198	-	-	-	-	-
gi|255578173|ref|XM_002529910.1|	0.293333	0.82	1.48308	0.470358	K00208|1|0.0|719|rcu:RCOM_0565650|enoyl-[acyl-carrier protein] reductase I [EC:1.3.1.9]	-	GO:0004312//fatty acid synthase activity	GO:0008152//metabolic process	gi|255578174|ref|XP_002529956.1|/0/short-chain dehydrogenase, putative [Ricinus communis]
27955.m000381	0.126667	0.353333	1.47999	0.381638	-	-	-	-	-
27538.m000329	0.126667	0.353333	1.47999	0.381638	-	-	-	-	-
29709.m001192	0.126667	0.353333	1.47999	0.381638	-	-	-	-	-
29736.m002075	0.126667	0.353333	1.47999	0.381638	-	-	-	-	-
30078.m002304	0.126667	0.353333	1.47999	0.381638	-	-	-	-	-
29822.m003476	0.126667	0.353333	1.47999	0.381638	-	-	-	-	-
29726.m004014	0.296667	0.826667	1.47846	0.470358	-	-	-	-	-
29844.m003221	0.296667	0.826667	1.47846	0.470358	-	-	-	-	-
29923.m000811	0.65	1.80667	1.47482	0.551757	-	-	-	-	-
29818.m000406	0.89	2.47333	1.47458	0.573872	-	-	-	-	-
29644.m000182	0.81	2.25	1.47393	0.566812	-	-	-	-	-
29651.m000284	0.126667	0.35	1.46632	0.379069	-	-	-	-	-
gi|255560433|ref|XM_002521186.1|	0.126667	0.35	1.46632	0.379069	K01602|1|2e-94|342|rcu:RCOM_1571640|ribulose-bisphosphate carboxylase small chain [EC:4.1.1.39]	GO:0005840//ribosome;GO:0009532//plastid stroma;GO:0009526//plastid envelope;GO:0009534//chloroplast thylakoid;GO:0005576//extracellular region;GO:0044436	GO:0046914//transition metal ion binding;GO:0016491//oxidoreductase activity;GO:0016831//carboxy-lyase activity	GO:0015977//carbon fixation;GO:0043094;GO:0009639//response to red or far red light;GO:0006950//response to stress	gi|255560434|ref|XP_002521232.1|/1.73523e-93/Ribulose bisphosphate carboxylase small chain 1B, chloroplast precursor, putative [Ricinus communis]
29912.m005388	0.126667	0.35	1.46632	0.379069	-	-	-	-	-
29842.m003582	0.126667	0.35	1.46632	0.379069	-	-	-	-	-
30206.m000755	0.126667	0.35	1.46632	0.379069	-	-	-	-	-
30174.m008812	0.126667	0.35	1.46632	0.379069	-	-	-	-	-
gi|255554411|ref|XM_002518199.1|	0.126667	0.35	1.46632	0.379069	K07203|1|0.0|2682|rcu:RCOM_1704650|FKBP12-rapamycin complex-associated protein	-	GO:0016772//transferase activity, transferring phosphorus-containing groups;GO:0032559	GO:0006796//phosphate-containing compound metabolic process	gi|255554412|ref|XP_002518245.1|/0/fkbp-rapamycin associated protein, putative [Ricinus communis]
gi|255584960|ref|XM_002533146.1|	0.126667	0.35	1.46632	0.379069	K00133|1|0.0|682|rcu:RCOM_0053530|aspartate-semialdehyde dehydrogenase [EC:1.2.1.11]	GO:0009532//plastid stroma	GO:0016620//oxidoreductase activity, acting on the aldehyde or oxo group of donors, NAD or NADP as acceptor;GO:0005515//protein binding;GO:0000166//nucleotide binding	GO:0006566//threonine metabolic process;GO:0000097//sulfur amino acid biosynthetic process	gi|255584961|ref|XP_002533192.1|/0/aspartate semialdehyde dehydrogenase, putative [Ricinus communis]
gi|255556142|ref|XM_002519060.1|	0.126667	0.35	1.46632	0.379069	-	-	-	-	gi|255556143|ref|XP_002519106.1|/0/conserved hypothetical protein [Ricinus communis]
30116.m000391	0.126667	0.35	1.46632	0.379069	-	-	-	-	-
29863.m001085	0.236667	0.653333	1.46496	0.444842	-	-	-	-	-
29863.m001082	0.573333	1.57667	1.45943	0.539973	-	-	-	-	-
30075.m001172	0.236667	0.65	1.45758	0.44287	-	-	-	-	-
29904.m002981	0.6	1.64333	1.45359	0.542621	-	-	-	-	-
29080.m000174	4.59667	12.5333	1.44711	0.630847	-	-	-	-	-
gi|255556849|ref|XM_002519412.1|	0.303333	0.826667	1.4464	0.465426	K01674|1|5e-162|568|rcu:RCOM_1353440|carbonic anhydrase [EC:4.2.1.1]	-	GO:0046914//transition metal ion binding;GO:0016836//hydro-lyase activity	GO:0044237//cellular metabolic process	gi|255556850|ref|XP_002519458.1|/5.79744e-161/carbonic anhydrase, putative [Ricinus communis]
29736.m002044	0.236667	0.643333	1.44271	0.44287	-	-	-	-	-
29222.m000395	0.236667	0.643333	1.44271	0.44287	-	-	-	-	-
28610.m000073	0.236667	0.64	1.43522	0.440663	-	-	-	-	-
29726.m003917	0.766667	2.06667	1.43063	0.559622	-	-	-	-	-
30128.m009010	1.28667	3.46333	1.42852	0.58968	-	-	-	-	-
28180.m000390	0.463333	1.24333	1.42409	0.516041	-	-	-	-	-
29569.m000146	0.483333	1.29333	1.42	0.519467	-	-	-	-	-
29994.m000456	0.286667	0.766667	1.41923	0.456393	-	-	-	-	-
28883.m000730	0.243333	0.65	1.41751	0.44287	-	-	-	-	-
30131.m007012	0.243333	0.643333	1.40263	0.440663	-	-	-	-	-
29492.m000071	0.47	1.24	1.39961	0.514536	-	-	-	-	-
gi|255540722|ref|XM_002511380.1|	0.293333	0.766667	1.38606	0.45346	K00797|1|0.0|672|rcu:RCOM_1511350|spermidine synthase [EC:2.5.1.16]	-	GO:0008757//S-adenosylmethionine-dependent methyltransferase activity;GO:0016765//transferase activity, transferring alkyl or aryl (other than methyl) groups	GO:0006596//polyamine biosynthetic process;GO:0006730//one-carbon metabolic process	gi|255540723|ref|XP_002511426.1|/0/spermidine synthase 1, putative [Ricinus communis]
27749.m000343	0.813333	2.12333	1.38441	0.554872	-	-	-	-	-
28525.m000264	0.88	2.28667	1.37767	0.559492	-	-	-	-	-
30147.m014123	0.296667	0.77	1.37602	0.45346	-	-	-	-	-
29838.m001724	0.246667	0.64	1.37551	0.438665	-	-	-	-	-
29642.m000279	0.976667	2.53	1.3732	0.56567	-	-	-	-	-
29794.m003328	0.82	2.11667	1.3681	0.553964	-	-	-	-	-
30147.m013755	0.186667	0.48	1.36257	0.391658	-	-	-	-	-
29646.m001103	0.456667	1.17333	1.3614	0.503037	-	-	-	-	-
30064.m000490	0.41	1.05333	1.36127	0.491564	-	-	-	-	-
29638.m000522	0.413333	1.06	1.35869	0.492862	-	-	-	-	-
30131.m007044	0.813333	2.08333	1.35698	0.551991	-	-	-	-	-
28011.m000077	1.47	3.76333	1.35619	0.585085	-	-	-	-	-
29676.m001705	0.413333	1.05667	1.35414	0.490915	-	-	-	-	-
29794.m003422	0.12	0.306667	1.35364	0.362508	-	-	-	-	-
30147.m013959	0.463333	1.17667	1.34458	0.501454	-	-	-	-	-
gi|301341512|gb|HM150785.1|	0.186667	0.473333	1.34239	0.391658	-	-	-	-	-
29745.m000371	0.186667	0.473333	1.34239	0.391658	-	-	-	-	-
gi|255553904|ref|XM_002517947.1|	0.186667	0.473333	1.34239	0.391658	-	-	GO:0046914//transition metal ion binding	-	gi|255553905|ref|XP_002517993.1|/0/vacuolar membrane protein pep3, putative [Ricinus communis]
29740.m000489	0.236667	0.6	1.34211	0.420495	-	-	-	-	-
gi|255555762|ref|XM_002518871.1|	0.12	0.303333	1.33787	0.352801	-	-	-	-	gi|255555763|ref|XP_002518917.1|/9.74463e-164/conserved hypothetical protein [Ricinus communis]
29666.m001484	0.303333	0.766667	1.3377	0.450631	-	-	-	-	-
gi|255551964|ref|XM_002516981.1|	1.23333	3.10667	1.3328	0.573405	-	-	-	-	gi|255551965|ref|XP_002517027.1|/4.2887e-173/conserved hypothetical protein [Ricinus communis]
28752.m000325	0.186667	0.47	1.3322	0.389244	-	-	-	-	-
30206.m000762	0.186667	0.47	1.3322	0.389244	-	-	-	-	-
28644.m000923	0.12	0.3	1.32193	0.352801	-	-	-	-	-
30183.m001293	0.12	0.3	1.32193	0.352801	-	-	-	-	-
29912.m005580	0.12	0.3	1.32193	0.352801	-	-	-	-	-
28093.m000124	0.12	0.3	1.32193	0.352801	-	-	-	-	-
30131.m006918	0.12	0.3	1.32193	0.352801	-	-	-	-	-
30190.m010964	0.12	0.3	1.32193	0.352801	-	-	-	-	-
30170.m013756	1.11333	2.78	1.3202	0.568032	-	-	-	-	-
29758.m000663	3.46	8.63	1.31859	0.610133	-	-	-	-	-
30190.m011258	0.236667	0.59	1.31786	0.418237	-	-	-	-	-
29169.m000017	0.236667	0.59	1.31786	0.418237	-	-	-	-	-
27538.m000322	0.236667	0.59	1.31786	0.418237	-	-	-	-	-
30128.m008855	0.236667	0.59	1.31786	0.418237	-	-	-	-	-
30128.m008974	0.353333	0.88	1.31647	0.470358	-	-	-	-	-
29666.m001487	0.353333	0.88	1.31647	0.470358	-	-	-	-	-
29279.m000137	0.47	1.17	1.31578	0.499299	-	-	-	-	-
27940.m000337	0.186667	0.463333	1.31159	0.389244	-	-	-	-	-
29732.m000320	0.95	2.35667	1.31075	0.555781	-	-	-	-	-
30147.m014276	0.236667	0.586667	1.30968	0.418237	-	-	-	-	-
29706.m001335	0.59	1.46	1.30718	0.519364	-	-	-	-	-
28324.m000405	0.12	0.296667	1.30581	0.352801	-	-	-	-	-
29761.m000412	0.12	0.296667	1.30581	0.352801	-	-	-	-	-
30184.m001171	0.12	0.296667	1.30581	0.352801	-	-	-	-	-
gi|255580755|ref|XM_002531153.1|	0.403333	0.996667	1.30514	0.482609	-	GO:0009526//plastid envelope;GO:0009532//plastid stroma	GO:0016859//cis-trans isomerase activity	GO:0006810//transport;GO:0044267//cellular protein metabolic process	gi|255580756|ref|XP_002531199.1|/0/Trigger factor, putative [Ricinus communis]
gi|255567087|ref|XM_002524480.1|	0.286667	0.706667	1.30166	0.444842	-	-	-	-	gi|255567088|ref|XP_002524526.1|/0/conserved hypothetical protein [Ricinus communis]
29646.m001108	1.40333	3.45333	1.29913	0.573301	-	-	-	-	-
gi|255554560|ref|XM_002518273.1|	0.12	0.293333	1.28951	0.347038	K02433|1|5e-39|160|ppp:PHYPADRAFT_220555|aspartyl-tRNA(Asn)/glutamyl-tRNA (Gln) amidotransferase subunit A [EC:6.3.5.6 6.3.5.7]	GO:0031090//organelle membrane;GO:0043231//intracellular membrane-bounded organelle	GO:0016811//hydrolase activity, acting on carbon-nitrogen (but not peptide) bonds, in linear amides;GO:0016879//ligase activity, forming carbon-nitrogen bonds	GO:0006952//defense response	gi|255554561|ref|XP_002518319.1|/0/glutamyl-tRNA(gln) amidotransferase subunit A, putative [Ricinus communis]
29598.m000454	0.12	0.293333	1.28951	0.347038	-	-	-	-	-
29983.m003174	0.12	0.293333	1.28951	0.347038	-	-	-	-	-
29901.m000422	0.12	0.293333	1.28951	0.347038	-	-	-	-	-
30190.m011265	0.12	0.293333	1.28951	0.347038	-	-	-	-	-
29929.m004642	0.12	0.293333	1.28951	0.347038	-	-	-	-	-
gi|255575842|ref|XM_002528773.1|	0.12	0.293333	1.28951	0.347038	K13348|1|3e-36|149|vcn:VOLCADRAFT_107206|protein Mpv17	GO:0031224//intrinsic to membrane	-	-	gi|255575843|ref|XP_002528819.1|/1.74672e-95/peroxisomal membrane protein 2, pxmp2, putative [Ricinus communis]
30169.m006340	0.12	0.293333	1.28951	0.347038	-	-	-	-	-
27893.m000227	0.413333	1.01	1.28898	0.481337	-	-	-	-	-
29983.m003287	0.65	1.58333	1.28445	0.521206	-	-	-	-	-
29848.m004614	5.26333	12.7967	1.28172	0.610627	-	-	-	-	-
28226.m000835	0.99	2.40667	1.28154	0.551653	-	-	-	-	-
29733.m000748	0.413333	1	1.27462	0.479416	-	-	-	-	-
29711.m000333	0.47	1.13333	1.26984	0.489721	-	-	-	-	-
29705.m000598	0.243333	0.586667	1.26961	0.410113	-	-	-	-	-
30170.m014227	0.926667	2.23333	1.26908	0.546436	-	-	-	-	-
30146.m003595	0.293333	0.706667	1.26849	0.44287	-	-	-	-	-
gi|255556461|ref|XM_002519219.1|	0.466667	1.12	1.26303	0.48819	-	-	-	-	gi|255556462|ref|XP_002519265.1|/0/conserved hypothetical protein [Ricinus communis]
gi|255581557|ref|XM_002531538.1|	0.293333	0.703333	1.26167	0.44287	K14792|1|0.0|2463|rcu:RCOM_0036510|rRNA biogenesis protein RRP5	GO:0016020//membrane;GO:0031981//nuclear lumen	GO:0003676//nucleic acid binding	GO:0006396//RNA processing	gi|255581558|ref|XP_002531584.1|/0/programmed cell death protein, putative [Ricinus communis]
gi|255537076|ref|XM_002509559.1|	0.126667	0.303333	1.25987	0.352801	-	-	-	-	gi|255537077|ref|XP_002509605.1|/0/Maspardin, putative [Ricinus communis]
28152.m000924	0.126667	0.303333	1.25987	0.352801	-	-	-	-	-
gi|255558074|ref|XM_002520020.1|	0.126667	0.303333	1.25987	0.352801	K09753|1|6e-42|169|sbi:SORBI_07g021680|cinnamoyl-CoA reductase [EC:1.2.1.44]	-	GO:0048037//cofactor binding;GO:0033764//steroid dehydrogenase activity, acting on the CH-OH group of donors, NAD or NADP as acceptor	GO:0008202//steroid metabolic process	gi|255558075|ref|XP_002520066.1|/3.09981e-180/cinnamoyl-CoA reductase, putative [Ricinus communis]
30147.m013903	0.693333	1.66	1.25956	0.524866	-	-	-	-	-
28842.m000916	0.643333	1.53667	1.25617	0.516924	-	-	-	-	-
30131.m007071	0.933333	2.22333	1.25226	0.543737	-	-	-	-	-
29806.m000976	0.353333	0.84	1.24936	0.458599	-	-	-	-	-
gi|255546270|ref|XM_002514149.1|	1.11333	2.64667	1.24929	0.554145	K02866|1|4e-22|103|osa:4332737|large subunit ribosomal protein L10e	GO:0031090//organelle membrane;GO:0043231//intracellular membrane-bounded organelle	GO:0016791//phosphatase activity	-	gi|255546271|ref|XP_002514195.1|/1.11423e-144/Acid phosphatase 1 precursor, putative [Ricinus communis]
27543.m000152	0.87	2.06667	1.24822	0.538753	-	-	-	-	-
29852.m002011	4.57	10.8467	1.24699	0.603515	-	-	-	-	-
29693.m002059	0.126667	0.3	1.24393	0.347038	-	-	-	-	-
gi|255561218|ref|XM_002521575.1|	0.126667	0.3	1.24393	0.347038	-	-	-	-	gi|255561219|ref|XP_002521621.1|/1.46455e-90/hypothetical protein RCOM_1090390 [Ricinus communis]
29980.m000174	0.126667	0.3	1.24393	0.347038	-	-	-	-	-
gi|255587596|ref|XM_002534280.1|	0.126667	0.3	1.24393	0.347038	K03549|1|0.0|734|smo:SELMODRAFT_180044|KUP system potassium uptake protein	GO:0009536//plastid	GO:0046873//metal ion transmembrane transporter activity	GO:0034220//ion transmembrane transport;GO:0030001//metal ion transport	gi|255587597|ref|XP_002534326.1|/0/Potassium transporter, putative [Ricinus communis]
29848.m004677	0.126667	0.3	1.24393	0.347038	-	-	-	-	-
30115.m001214	0.126667	0.3	1.24393	0.347038	-	-	-	-	-
30076.m004633	0.126667	0.3	1.24393	0.347038	-	-	-	-	-
30174.m008825	0.126667	0.3	1.24393	0.347038	-	-	-	-	-
29794.m003485	0.126667	0.3	1.24393	0.347038	-	-	-	-	-
gi|255585200|ref|XM_002533257.1|	0.126667	0.3	1.24393	0.347038	K11674|1|1e-49|196|gmx:100788061|microspherule protein 1;K14774|4|6e-18|91.3|ota:Ot16g00680|U3 small nucleolar RNA-associated protein 25	-	-	-	gi|255585201|ref|XP_002533303.1|/0/protein with unknown function [Ricinus communis]
27699.m000218	0.876667	2.07	1.23953	0.537377	-	-	-	-	-
30147.m014215	1.39667	3.29333	1.23756	0.564164	-	-	-	-	-
30063.m001439	1.10667	2.60333	1.23414	0.551498	-	-	-	-	-
gi|255548354|ref|XM_002515188.1|	0.866667	2.03667	1.23266	0.536261	-	GO:0031224//intrinsic to membrane	-	-	gi|255548355|ref|XP_002515234.1|/3.5956e-102/Protein FAM18B, putative [Ricinus communis]
30170.m014343	0.23	0.54	1.23133	0.400639	-	-	-	-	-
30174.m009013	57.76	135.4	1.22909	0.624306	-	-	-	-	-
gi|255537346|ref|XM_002509694.1|	0.126667	0.296667	1.22781	0.347038	K13148|1|5e-84|310|rcu:RCOM_0598050|integrator complex subunit 11 [EC:3.1.27.-];K15692|4|3e-08|58.9|smo:SELMODRAFT_66937|E3 ubiquitin-protein ligase RNF13 [EC:6.3.2.19]	GO:0031090//organelle membrane;GO:0043231//intracellular membrane-bounded organelle;GO:0044444//cytoplasmic part	GO:0046914//transition metal ion binding;GO:0019787//small conjugating protein ligase activity	GO:0032446//protein modification by small protein conjugation	gi|255537347|ref|XP_002509740.1|/0/cleavage and polyadenylation specificity factor, putative [Ricinus communis]
gi|255568533|ref|XM_002525195.1|	0.126667	0.296667	1.22781	0.347038	K14963|1|1e-10|66.2|gmx:100798080|COMPASS component SWD3;K12662|4|7e-10|63.5|ota:Ot14g00400|U4/U6 small nuclear ribonucleoprotein PRP4	GO:0031461//cullin-RING ubiquitin ligase complex;GO:0031234//extrinsic to internal side of plasma membrane	-	-	gi|255568534|ref|XP_002525241.1|/0/WD-repeat protein, putative [Ricinus communis]
gi|255560310|ref|XM_002521126.1|	0.126667	0.296667	1.22781	0.347038	K01597|1|0.0|808|rcu:RCOM_0888230|diphosphomevalonate decarboxylase [EC:4.1.1.33]	-	GO:0016772//transferase activity, transferring phosphorus-containing groups;GO:0016831//carboxy-lyase activity;GO:0032559	GO:0006720//isoprenoid metabolic process;GO:0006796//phosphate-containing compound metabolic process	gi|255560311|ref|XP_002521172.1|/0/diphosphomevalonate decarboxylase, putative [Ricinus communis]
30198.m000882	0.126667	0.296667	1.22781	0.347038	-	-	-	-	-
gi|255558643|ref|XM_002520301.1|	0.176667	0.413333	1.22628	0.383196	K03438|1|2e-85|314|ppp:PHYPADRAFT_43703|16S rRNA (cytosine1402-N4)-methyltransferase [EC:2.1.1.199]	GO:0043231//intracellular membrane-bounded organelle	GO:0008170//N-methyltransferase activity	GO:0031167//rRNA methylation	gi|255558644|ref|XP_002520347.1|/0/s-adenosyl-methyltransferase mraw, putative [Ricinus communis]
29806.m000942	0.703333	1.64	1.22142	0.519831	-	-	-	-	-
29842.m003569	0.303333	0.706667	1.22013	0.440663	-	-	-	-	-
gi|255581296|ref|XM_002531413.1|	8.93667	20.8033	1.21901	0.612521	K06892|1|3e-135|479|pop:POPTR_830724|	-	GO:0046914//transition metal ion binding;GO:0016706//oxidoreductase activity, acting on paired donors, with incorporation or reduction of molecular oxygen, 2-oxoglutarate as one donor, and incorporation of one atom each of oxygen into both donors	GO:0051553	gi|255581297|ref|XP_002531459.1|/0/Flavonol synthase/flavanone 3-hydroxylase, putative [Ricinus communis]
29740.m000469	0.53	1.23	1.21459	0.492109	-	-	-	-	-
29154.m000209	0.176667	0.41	1.21459	0.381638	-	-	-	-	-
30128.m008562	0.176667	0.41	1.21459	0.381638	-	-	-	-	-
30147.m013897	0.303333	0.703333	1.2133	0.440663	-	-	-	-	-
30055.m001619	0.126667	0.293333	1.2115	0.347038	-	-	-	-	-
gi|255547519|ref|XM_002514771.1|	0.126667	0.293333	1.2115	0.347038	K08057|1|1e-172|603|sbi:SORBI_03g042500|calreticulin	GO:0043231//intracellular membrane-bounded organelle	GO:0046872//metal ion binding;GO:0005515//protein binding	GO:0044267//cellular protein metabolic process	gi|255547520|ref|XP_002514817.1|/0/calreticulin, putative [Ricinus communis]
29848.m004701	0.126667	0.293333	1.2115	0.347038	-	-	-	-	-
gi|255552952|ref|XM_002517473.1|	0.126667	0.293333	1.2115	0.347038	-	-	-	-	gi|255552953|ref|XP_002517519.1|/0/hypothetical protein RCOM_0894640 [Ricinus communis]
30027.m000823	0.126667	0.293333	1.2115	0.347038	-	-	-	-	-
gi|255577609|ref|XM_002529636.1|	0.126667	0.293333	1.2115	0.347038	K00472|1|8e-94|340|rcu:RCOM_0998510|prolyl 4-hydroxylase [EC:1.14.11.2]	GO:0043231//intracellular membrane-bounded organelle	GO:0046914//transition metal ion binding;GO:0019842//vitamin binding;GO:0019798	GO:0019471	gi|255577610|ref|XP_002529682.1|/8.89466e-93/prolyl 4-hydroxylase alpha subunit, putative [Ricinus communis]
29588.m000856	0.126667	0.293333	1.2115	0.347038	-	-	-	-	-
29742.m001437	0.126667	0.293333	1.2115	0.347038	-	-	-	-	-
27913.m000019	0.353333	0.816667	1.20872	0.450631	-	-	-	-	-
29634.m002111	0.996667	2.29667	1.20436	0.539999	-	-	-	-	-
30068.m002602	0.766667	1.76667	1.20436	0.52266	-	-	-	-	-
29904.m002991	1.53333	3.53	1.203	0.562789	-	-	-	-	-
gi|255566774|ref|XM_002524325.1|	2.08333	4.79333	1.20214	0.574884	K01362|1|2e-168|590|ath:AT5G39830|[EC:3.4.21.-]	GO:0044436;GO:0009534//chloroplast thylakoid	GO:0004175//endopeptidase activity;GO:0016628//oxidoreductase activity, acting on the CH-CH group of donors, NAD or NADP as acceptor	GO:0009765//photosynthesis, light harvesting;GO:0019538//protein metabolic process	gi|255566775|ref|XP_002524371.1|/0/Protease degQ precursor, putative [Ricinus communis]
29701.m000602	2.05333	4.71333	1.19878	0.574236	-	-	-	-	-
29848.m004594	0.54	1.23667	1.19543	0.492109	-	-	-	-	-
29912.m005363	0.643333	1.47	1.19218	0.506489	-	-	-	-	-
29841.m002754	0.236667	0.54	1.1901	0.394746	-	-	-	-	-
29689.m000182	0.64	1.46	1.18982	0.505425	-	-	-	-	-
30169.m006320	2.45	5.58667	1.18921	0.578882	-	-	-	-	-
gi|255561654|ref|XM_002521791.1|	0.466667	1.06	1.1836	0.47625	K14498|1|0.0|683|rcu:RCOM_0774030|serine/threonine-protein kinase SRK2 [EC:2.7.11.1]	GO:0043231//intracellular membrane-bounded organelle;GO:0044444//cytoplasmic part	GO:0004674//protein serine/threonine kinase activity;GO:0032559;GO:0019902//phosphatase binding	GO:0048827//phyllome development;GO:0009755//hormone-mediated signaling pathway;GO:0005984//disaccharide metabolic process;GO:0032412//regulation of ion transmembrane transporter activity;GO:0010118//stomatal movement;GO:0006796//phosphate-containing compound metabolic process;GO:0006633//fatty acid biosynthetic process;GO:0006970//response to osmotic stress;GO:0006464//cellular protein modificat…	gi|255561655|ref|XP_002521837.1|/0/Serine/threonine-protein kinase SAPK10, putative [Ricinus communis]
29637.m000739	0.936667	2.12	1.17846	0.532056	-	-	-	-	-
gi|255575356|ref|XM_002528535.1|	0.293333	0.66	1.16993	0.429943	K12836|1|2e-132|471|rcu:RCOM_0382140|splicing factor U2AF 35 kDa subunit	GO:0043231//intracellular membrane-bounded organelle	GO:0046914//transition metal ion binding;GO:0003676//nucleic acid binding	-	gi|255575357|ref|XP_002528581.1|/2.03917e-131/U2 snrnp auxiliary factor, small subunit, putative [Ricinus communis]
gi|255584616|ref|XM_002532986.1|	5.31333	11.94	1.16811	0.596169	K05666|1|3e-112|405|olu:OSTLU_35503|ATP-binding cassette, subfamily C (CFTR/MRP), member 2;K05658|5|9e-33|141|osa:9268765|ATP-binding cassette, subfamily B (MDR/TAP), member 1	GO:0031224//intrinsic to membrane	GO:0042626//ATPase activity, coupled to transmembrane movement of substances;GO:0016491//oxidoreductase activity;GO:0032559	GO:0006810//transport;GO:0009207	gi|255584617|ref|XP_002533032.1|/0/multidrug resistance-associated protein 2, 6 (mrp2, 6), abc-transoprter, putative [Ricinus communis]
28140.m000103	0.706667	1.58667	1.1669	0.510383	-	-	-	-	-
30024.m001736	0.76	1.70333	1.16429	0.515574	-	-	-	-	-
30202.m000254	0.236667	0.53	1.16314	0.391658	-	-	-	-	-
29848.m004494	0.236667	0.53	1.16314	0.391658	-	-	-	-	-
29851.m002408	0.753333	1.68667	1.16281	0.514795	-	-	-	-	-
30190.m010891	0.52	1.16333	1.16168	0.483725	-	-	-	-	-
gi|255559750|ref|XM_002520849.1|	0.186667	0.416667	1.15843	0.381638	K01069|1|1e-129|460|rcu:RCOM_0690340|hydroxyacylglutathione hydrolase [EC:3.1.2.6]	-	GO:0046914//transition metal ion binding;GO:0016790//thiolester hydrolase activity	GO:0006089//lactate metabolic process	gi|255559751|ref|XP_002520895.1|/1.17969e-128/hydroxyacylglutathione hydrolase, putative [Ricinus communis]
29630.m000807	2.97667	6.64333	1.15821	0.581841	-	-	-	-	-
gi|255537354|ref|XM_002509698.1|	0.42	0.936667	1.15715	0.461403	K14777|1|7e-41|167|olu:OSTLU_26724|ATP-dependent RNA helicase DDX47/RRP3 [EC:3.6.4.13];K12858|2|7e-41|167|cre:CHLREDRAFT_136917|ATP-dependent RNA helicase DDX23/PRP28 [EC:3.6.4.13];K03257|4|3e-40|165|cme:CMK028C|translation initiation factor 4A;K11594|5|1e-39|163|cme:CMT173C|ATP-dependent RNA helicase [EC:3.6.4.13]	GO:0043231//intracellular membrane-bounded organelle	GO:0004386//helicase activity;GO:0042623//ATPase activity, coupled;GO:0032559	GO:0045216//cell-cell junction organization;GO:0010496//intercellular transport	gi|255537355|ref|XP_002509744.1|/0/dead box ATP-dependent RNA helicase, putative [Ricinus communis]
29612.m000381	0.42	0.936667	1.15715	0.461403	-	-	-	-	-
29002.m000144	1.87333	4.17333	1.15559	0.56541	-	-	-	-	-
27537.m000014	0.236667	0.526667	1.15403	0.391658	-	-	-	-	-
29986.m001638	0.236667	0.526667	1.15403	0.391658	-	-	-	-	-
gi|255539031|ref|XM_002510535.1|	0.236667	0.526667	1.15403	0.391658	K15191|1|6e-11|67.8|osa:4342177|La-related protein 7	GO:0044424//intracellular part	GO:0003676//nucleic acid binding	-	gi|255539032|ref|XP_002510581.1|/0/lupus la ribonucleoprotein, putative [Ricinus communis]
29758.m000646	0.77	1.71333	1.15388	0.514717	-	-	-	-	-
29612.m000374	0.296667	0.66	1.15362	0.420495	-	-	-	-	-
29739.m003777	0.243333	0.54	1.15003	0.394746	-	-	-	-	-
29569.m000152	0.766667	1.7	1.14886	0.513939	-	-	-	-	-
29989.m000434	0.48	1.06333	1.14749	0.474718	-	-	-	-	-
gi|255565116|ref|XM_002523505.1|	0.186667	0.413333	1.14684	0.381638	-	GO:0043231//intracellular membrane-bounded organelle	GO:0003677//DNA binding;GO:0001071//nucleic acid binding transcription factor activity	GO:0006351//transcription, DNA-dependent	gi|255565117|ref|XP_002523551.1|/0/homeobox protein knotted-1, putative [Ricinus communis]
gi|255543197|ref|XM_002512616.1|	0.186667	0.413333	1.14684	0.381638	K12489|1|0.0|1283|pop:POPTR_554695|Arf-GAP with coiled-coil, ANK repeat and PH domain-containing protein	GO:0016020//membrane;GO:0005798//Golgi-associated vesicle	GO:0046914//transition metal ion binding;GO:0016301//kinase activity;GO:0005083//small GTPase regulator activity;GO:0005543//phospholipid binding;GO:0032559	GO:0003002//regionalization;GO:0032012//regulation of ARF protein signal transduction;GO:0009887//organ morphogenesis;GO:0006464//cellular protein modification process;GO:0009725//response to hormone stimulus	gi|255543198|ref|XP_002512662.1|/0/ATP binding protein, putative [Ricinus communis]
29788.m000333	1.7	3.76333	1.14648	0.559726	-	-	-	-	-
29757.m000742	1.04	2.3	1.14505	0.534548	-	-	-	-	-
29908.m006257	5.27667	11.6333	1.14057	0.593106	-	-	-	-	-
28613.m000142	0.59	1.29667	1.13602	0.492265	-	-	-	-	-
gi|255547581|ref|XM_002514802.1|	0.186667	0.41	1.13516	0.379069	K01823|1|1e-154|544|rcu:RCOM_1078490|isopentenyl-diphosphate delta-isomerase [EC:5.3.3.2]	-	GO:0016863//intramolecular oxidoreductase activity, transposing C=C bonds	GO:0006720//isoprenoid metabolic process	gi|255547582|ref|XP_002514848.1|/1.88382e-153/isopentenyl-diphosphate delta isomerase, putative [Ricinus communis]
30147.m014521	0.186667	0.41	1.13516	0.379069	-	-	-	-	-
29908.m006256	1.29	2.83	1.13343	0.545969	-	-	-	-	-
28223.m000096	0.346667	0.76	1.13245	0.44287	-	-	-	-	-
gi|255588907|ref|XM_002534714.1|	0.59	1.29333	1.13231	0.490734	K02356|1|2e-16|84.0|cme:CMK187C|elongation factor P	GO:0044424//intracellular part	GO:0008135//translation factor activity, nucleic acid binding	GO:0006412//translation;GO:0006518//peptide metabolic process	gi|255588908|ref|XP_002534760.1|/9.07972e-99/Elongation factor P, putative [Ricinus communis]
29657.m000486	0.696667	1.52667	1.13184	0.505555	-	-	-	-	-
29940.m000400	0.643333	1.40667	1.12864	0.497872	-	-	-	-	-
gi|255544707|ref|XM_002513369.1|	0.296667	0.646667	1.12418	0.418237	K13525|1|2e-15|82.8|cme:CML023C|transitional endoplasmic reticulum ATPase;K12196|3|3e-15|82.0|cre:CHLREDRAFT_181992|vacuolar protein-sorting-associated protein 4	GO:0043234//protein complex;GO:0005618//cell wall	GO:0046914//transition metal ion binding;GO:0042623//ATPase activity, coupled;GO:0032559	-	gi|255544708|ref|XP_002513415.1|/0/Proteasome-activating nucleotidase, putative [Ricinus communis]
30147.m014038	0.296667	0.646667	1.12418	0.418237	-	-	-	-	-
30146.m003577	0.353333	0.77	1.12383	0.444842	-	-	-	-	-
30128.m008840	0.186667	0.406667	1.12338	0.379069	-	-	-	-	-
gi|255563045|ref|XM_002522481.1|	0.243333	0.53	1.12306	0.391658	K13117|1|0.0|1291|rcu:RCOM_1013010|ATP-dependent RNA helicase DDX35 [EC:3.6.4.13]	-	GO:0004386//helicase activity;GO:0032559;GO:0042623//ATPase activity, coupled	-	gi|255563046|ref|XP_002522527.1|/0/ATP-dependent RNA helicase, putative [Ricinus communis]
30143.m001198	0.243333	0.53	1.12306	0.391658	-	-	-	-	-
28128.m000156	0.243333	0.53	1.12306	0.391658	-	-	-	-	-
gi|255573670|ref|XM_002527711.1|	0.993333	2.16	1.12068	0.528578	-	GO:0005635//nuclear envelope	GO:0005049//nuclear export signal receptor activity;GO:0022892	GO:0006605//protein targeting	gi|255573671|ref|XP_002527757.1|/0/Importin-7, putative [Ricinus communis]
30148.m001410	1.87	4.05333	1.11607	0.559778	-	-	-	-	-
29814.m000720	1.08667	2.35333	1.1148	0.533276	-	-	-	-	-
29908.m005974	0.243333	0.526667	1.11396	0.389244	-	-	-	-	-
gi|255544453|ref|XM_002513242.1|	1.32667	2.87	1.11324	0.544256	K04498|1|0.0|3063|rcu:RCOM_1573230|E1A/CREB-binding protein [EC:2.3.1.48]	GO:0043231//intracellular membrane-bounded organelle	GO:0000989//transcription factor binding transcription factor activity;GO:0004468//lysine N-acetyltransferase activity;GO:0046914//transition metal ion binding	GO:0009648//photoperiodism;GO:0006357//regulation of transcription from RNA polymerase II promoter;GO:0009292//genetic transfer;GO:0009791//post-embryonic development;GO:0043543	gi|255544454|ref|XP_002513288.1|/0/transcription cofactor, putative [Ricinus communis]
29915.m000480	2.04333	4.41667	1.11203	0.562685	-	-	-	-	-
28582.m000329	0.76	1.64	1.10962	0.508566	-	-	-	-	-
29631.m001018	1.23	2.65	1.10733	0.539532	-	-	-	-	-
28725.m000318	0.876667	1.88667	1.10574	0.519493	-	-	-	-	-
29706.m001330	1.23667	2.65333	1.10135	0.539142	-	-	-	-	-
29675.m000389	2.15667	4.62	1.09909	0.56349	-	-	-	-	-
29848.m004648	0.36	0.77	1.09686	0.44287	-	-	-	-	-
29648.m002014	0.52	1.11	1.09398	0.47625	-	-	-	-	-
29884.m000182	0.41	0.873333	1.09091	0.450631	-	-	-	-	-
29848.m004690	0.413333	0.88	1.0902	0.45346	-	-	-	-	-
29908.m005964	0.413333	0.88	1.0902	0.45346	-	-	-	-	-
29666.m001436	0.583333	1.24	1.08795	0.485802	-	-	-	-	-
29226.m000080	0.303333	0.643333	1.08466	0.410113	-	-	-	-	-
gi|255582171|ref|XM_002531834.1|	0.303333	0.643333	1.08466	0.410113	K03845|1|3e-166|582|rcu:RCOM_1439850|alpha-1,3-mannosyltransferase [EC:2.4.1.258]	GO:0043231//intracellular membrane-bounded organelle	GO:0000030//mannosyltransferase activity	GO:0006464//cellular protein modification process	gi|255582172|ref|XP_002531880.1|/3.72507e-165/Dolichyl-P-Man:Man(5)GlcNAc(2)-PP-dolichyl mannosyltransferase, putative [Ricinus communis]
30226.m002042	1.33	2.81	1.07914	0.539765	-	-	-	-	-
29739.m003593	1	2.11	1.07724	0.523361	-	-	-	-	-
29717.m000225	0.306667	0.646667	1.07635	0.410113	-	-	-	-	-
30184.m001177	37.63	79.31	1.07562	0.60637	-	-	-	-	-
29589.m001241	0.76	1.6	1.074	0.499948	-	-	-	-	-
29804.m001550	0.53	1.11333	1.07082	0.470721	-	-	-	-	-
gi|255554840|ref|XM_002518412.1|	14.6433	30.7533	1.0705	0.595312	K14557|1|0.0|1269|rcu:RCOM_0903860|U3 small nucleolar RNA-associated protein 6	GO:0044464//cell part	-	GO:0010467//gene expression	gi|255554841|ref|XP_002518458.1|/0/hepatocellular carcinoma-associated antigen, putative [Ricinus communis]
29969.m000264	0.423333	0.886667	1.0666	0.447308	-	-	-	-	-
27837.m000165	0.646667	1.35333	1.06542	0.487515	-	-	-	-	-
29889.m003244	0.48	1.00333	1.06369	0.45808	-	-	-	-	-
30174.m008880	0.933333	1.95	1.06301	0.51316	-	-	-	-	-
29835.m000648	1.04333	2.17667	1.06092	0.518896	-	-	-	-	-
gi|255571156|ref|XM_002526483.1|	13.46	27.9033	1.05176	0.588693	K14006|1|0.0|1466|rcu:RCOM_0659690|protein transport protein SEC23	GO:0012507//ER to Golgi transport vesicle membrane	GO:0046914//transition metal ion binding	GO:0048193//Golgi vesicle transport;GO:0015031//protein transport	gi|255571157|ref|XP_002526529.1|/0/protein transport protein sec23, putative [Ricinus communis]
30032.m000475	2.09667	4.34333	1.05071	0.548201	-	-	-	-	-
30190.m011267	0.996667	2.05333	1.04278	0.511758	-	-	-	-	-
29647.m002039	0.286667	0.59	1.04134	0.394746	-	-	-	-	-
gi|255553152|ref|XM_002517573.1|	1.17	2.40667	1.04053	0.520194	K12812|1|0.0|813|rcu:RCOM_0899160|ATP-dependent RNA helicase UAP56/SUB2 [EC:3.6.4.13]	GO:0031981//nuclear lumen	GO:0042623//ATPase activity, coupled;GO:0032559	GO:0010038//response to metal ion	gi|255553153|ref|XP_002517619.1|/0/dead box ATP-dependent RNA helicase, putative [Ricinus communis]
29900.m001626	0.12	0.246667	1.03953	0.322899	-	-	-	-	-
29780.m001373	0.52	1.06667	1.03653	0.46161	-	-	-	-	-
29844.m003168	1.28667	2.63667	1.03508	0.524737	-	-	-	-	-
29983.m003251	1.29	2.64333	1.03499	0.522712	-	-	-	-	-
30170.m014373	0.346667	0.71	1.03427	0.420495	-	-	-	-	-
gi|255568606|ref|XM_002525231.1|	0.346667	0.71	1.03427	0.420495	-	-	GO:0016798//hydrolase activity, acting on glycosyl bonds	GO:0044238//primary metabolic process	gi|255568607|ref|XP_002525277.1|/0/beta-glucanase, putative [Ricinus communis]
29981.m000600	1.63667	3.34667	1.03196	0.534314	-	-	-	-	-
30142.m000639	8.01667	16.3533	1.02851	0.578337	-	-	-	-	-
29780.m001356	1.53	3.12	1.02801	0.531563	-	-	-	-	-
29970.m000983	2.21667	4.52	1.02793	0.546047	-	-	-	-	-
29792.m000610	0.52	1.06	1.02748	0.45712	-	-	-	-	-
29815.m000492	0.54	1.1	1.02647	0.461455	-	-	-	-	-
27519.m000117	3.63667	7.40333	1.02556	0.56214	-	-	-	-	-
29889.m003323	17.7267	36.0767	1.02514	0.587629	-	-	-	-	-
29835.m000657	2.92	5.93667	1.02368	0.554249	-	-	-	-	-
28802.m000134	0.9	1.82667	1.02122	0.499585	-	-	-	-	-
gi|255572342|ref|XM_002527064.1|	0.23	0.466667	1.02076	0.383196	K10365|1|2e-136|483|rcu:RCOM_0297070|capping protein (actin filament) muscle Z-line, beta	GO:0015629//actin cytoskeleton	GO:0008092//cytoskeletal protein binding	GO:0007010//cytoskeleton organization	gi|255572343|ref|XP_002527110.1|/2.17103e-135/f-actin capping protein beta subunit, putative [Ricinus communis]
29848.m004696	0.58	1.17667	1.02058	0.467502	-	-	-	-	-
gi|255587796|ref|XM_002534353.1|	0.933333	1.89333	1.02046	0.501817	K09284|1|0.0|655|rcu:RCOM_0394760|AP2-like factor, euAP2 lineage	GO:0043231//intracellular membrane-bounded organelle	GO:0003676//nucleic acid binding;GO:0001071//nucleic acid binding transcription factor activity;GO:0016628//oxidoreductase activity, acting on the CH-CH group of donors, NAD or NADP as acceptor	GO:0006351//transcription, DNA-dependent	gi|255587797|ref|XP_002534399.1|/0/Floral homeotic protein APETALA2, putative [Ricinus communis]
29983.m003313	0.236667	0.48	1.02018	0.383196	-	-	-	-	-
28359.m000278	0.12	0.243333	1.0199	0.318045	-	-	-	-	-
gi|255559760|ref|XM_002520854.1|	0.12	0.243333	1.0199	0.318045	-	GO:0009526//plastid envelope	GO:0003824//catalytic activity	-	gi|255559761|ref|XP_002520900.1|/0/alpha/beta hydrolase, putative [Ricinus communis]
gi|255554185|ref|XM_002518087.1|	0.12	0.243333	1.0199	0.318045	K15692|1|7e-06|51.2|gmx:100793048|E3 ubiquitin-protein ligase RNF13 [EC:6.3.2.19]	-	-	-	gi|255554186|ref|XP_002518133.1|/0/hypothetical protein RCOM_1020610 [Ricinus communis]
28320.m001084	0.12	0.243333	1.0199	0.318045	-	-	-	-	-
30073.m002257	0.12	0.243333	1.0199	0.318045	-	-	-	-	-
gi|548941212|emb|JB350454.1|	0.12	0.243333	1.0199	0.318045	K07953|1|7e-84|308|vvi:100248702|GTP-binding protein SAR1 [EC:3.6.5.-]	GO:0043231//intracellular membrane-bounded organelle	GO:0032561//guanyl ribonucleotide binding	GO:0015031//protein transport	gi|255542870|ref|XP_002512498.1|/9.76187e-87/GTP-binding protein sar1, putative [Ricinus communis]
29646.m001064	0.296667	0.6	1.01612	0.394746	-	-	-	-	-
gi|255557956|ref|XM_002519961.1|	0.176667	0.356667	1.01355	0.352801	-	-	-	-	gi|255557957|ref|XP_002520007.1|/0/conserved hypothetical protein [Ricinus communis]
30170.m014013	0.176667	0.356667	1.01355	0.352801	-	-	-	-	-
30174.m008641	0.766667	1.54667	1.01249	0.487723	-	-	-	-	-
29671.m000295	0.813333	1.64	1.01178	0.491694	-	-	-	-	-
29656.m000482	0.41	0.826667	1.01168	0.436822	-	-	-	-	-
gi|255544134|ref|XM_002513084.1|	0.47	0.946667	1.0102	0.446504	K11518|1|1e-178|623|rcu:RCOM_1454110|mitochondrial import receptor subunit TOM40	GO:0031966//mitochondrial membrane	GO:0004871//signal transducer activity;GO:0005244//voltage-gated ion channel activity	GO:0043269//regulation of ion transport	gi|255544135|ref|XP_002513130.1|/1.84079e-177/mitochondrial import receptor subunit tom40, putative [Ricinus communis]
gi|255546140|ref|XM_002514084.1|	0.236667	0.476667	1.01012	0.383196	K02218|1|0.0|838|rcu:RCOM_1047520|casein kinase 1 [EC:2.7.11.1]	-	GO:0004672//protein kinase activity;GO:0032559	GO:0006464//cellular protein modification process	gi|255546141|ref|XP_002514130.1|/0/casein kinase, putative [Ricinus communis]
28226.m000858	1.93333	3.89333	1.00992	0.537948	-	-	-	-	-
30170.m013759	0.293333	0.59	1.00817	0.394746	-	-	-	-	-
30190.m011117	0.293333	0.59	1.00817	0.394746	-	-	-	-	-
gi|255537026|ref|XM_002509534.1|	0.293333	0.59	1.00817	0.394746	K09553|1|0.0|1082|rcu:RCOM_1679700|stress-induced-phosphoprotein 1	-	-	GO:0050896//response to stimulus	gi|255537027|ref|XP_002509580.1|/0/heat shock protein 70 (HSP70)-interacting protein, putative [Ricinus communis]
30204.m001772	0.293333	0.59	1.00817	0.394746	-	-	-	-	-
29900.m001601	0.59	1.18667	1.00813	0.467502	-	-	-	-	-
28470.m000430	1.41667	2.83667	1.0017	0.523205	-	-	-	-	-
29620.m000558	8.67333	17.35	1.00028	0.576053	-	-	-	-	-
gi|255566848|ref|XM_002524362.1|	0.12	0.24	1	0.318045	-	GO:0016020//membrane;GO:0031410//cytoplasmic vesicle	GO:0016772//transferase activity, transferring phosphorus-containing groups	GO:0006796//phosphate-containing compound metabolic process	gi|255566849|ref|XP_002524408.1|/0/serine-threonine protein kinase, plant-type, putative [Ricinus communis]
29589.m001253	0.41	0.82	1	0.434849	-	-	-	-	-
27847.m000125	0.12	0.24	1	0.318045	-	-	-	-	-
29794.m003342	0.12	0.24	1	0.318045	-	-	-	-	-
27798.m000592	0.12	0.24	1	0.318045	-	-	-	-	-
29880.m000368	0.293333	0.586667	1	0.391658	-	-	-	-	-
29780.m001355	0.12	0.24	1	0.318045	-	-	-	-	-
28966.m000529	0.176667	0.353333	1	0.352801	-	-	-	-	-
29851.m002377	0.12	0.24	1	0.318045	-	-	-	-	-
gi|548941015|emb|JB350257.1|	17.9033	0.01	-10.806	0.989617	K00588|1|3e-136|483|rcu:RCOM_0812690|caffeoyl-CoA O-methyltransferase [EC:2.1.1.104]	-	GO:0008171//O-methyltransferase activity;GO:0043169//cation binding	GO:0006730//one-carbon metabolic process;GO:0009699//phenylpropanoid biosynthetic process	gi|255555405|ref|XP_002518739.1|/3.42523e-135/o-methyltransferase, putative [Ricinus communis]
gi|255573875|ref|XM_002527811.1|	2.64333	0.01	-8.04621	0.935991	K01528|1|6e-18|91.3|smo:SELMODRAFT_119205|dynamin GTPase [EC:3.6.5.5]	GO:0030139//endocytic vesicle;GO:0031090//organelle membrane	GO:0017111//nucleoside-triphosphatase activity;GO:0032561//guanyl ribonucleotide binding;GO:0005515//protein binding	GO:0009725//response to hormone stimulus;GO:0006892//post-Golgi vesicle-mediated transport;GO:0009207;GO:0006897//endocytosis	gi|255573876|ref|XP_002527857.1|/0/Dynamin-2A, putative [Ricinus communis]
gi|255566994|ref|XM_002524434.1|	1.47	0.01	-7.19967	0.889659	K14638|1|5e-116|416|ppp:PHYPADRAFT_189464|solute carrier family 15 (peptide/histidine transporter), member 3/4	GO:0031224//intrinsic to membrane	-	GO:0006950//response to stress;GO:0015833//peptide transport;GO:0009719	gi|255566995|ref|XP_002524480.1|/0/oligopeptide transporter, putative [Ricinus communis]
gi|255573045|ref|XM_002527407.1|	1.34667	0.01	-7.07325	0.879043	K11086|1|4e-36|152|rcu:RCOM_0771300|small nuclear ribonucleoprotein B and B'	GO:0043231//intracellular membrane-bounded organelle	GO:0016835//carbon-oxygen lyase activity;GO:0051536//iron-sulfur cluster binding;GO:0016799//hydrolase activity, hydrolyzing N-glycosyl compounds;GO:0004518//nuclease activity	GO:0035510;GO:0006281//DNA repair;GO:0006305;GO:0006342//chromatin silencing	gi|255573046|ref|XP_002527453.1|/0/conserved hypothetical protein [Ricinus communis]
29630.m000810	1.14333	0.01	-6.8371	0.856071	-	-	-	-	-
gi|13491223|gb|AC079890.13|	1.12667	0.01	-6.81592	0.854955	K00652|1|1e-91|160|osa:4349380|8-amino-7-oxononanoate synthase [EC:2.3.1.47]	GO:0043231//intracellular membrane-bounded organelle;GO:0031224//intrinsic to membrane;GO:0031410//cytoplasmic vesicle	GO:0022857//transmembrane transporter activity;GO:0016787//hydrolase activity	GO:0006810//transport	gi|31433510|gb|AAP55015.1|/0/expressed protein [Oryza sativa Japonica Group]
29794.m003419	1.05667	0.01	-6.72338	0.84125	-	-	-	-	-
29742.m001397	1.04667	0.01	-6.70966	0.840134	-	-	-	-	-
gi|255542827|ref|XM_002512431.1|	0.993333	0.01	-6.63421	0.83079	K14497|1|3e-21|101|smo:SELMODRAFT_113714|protein phosphatase 2C [EC:3.1.3.16];K01090|2|7e-21|100|sbi:SORBI_01g038410|protein phosphatase [EC:3.1.3.16]	-	GO:0016791//phosphatase activity	-	gi|255542828|ref|XP_002512477.1|/0/protein phosphatase, putative [Ricinus communis]
gi|255575061|ref|XM_002528390.1|	0.99	0.01	-6.62936	0.83079	K01710|1|2e-120|430|cme:CME136C|dTDP-glucose 4,6-dehydratase [EC:4.2.1.46];K12449|2|1e-28|125|aly:ARALYDRAFT_481719|UDP-apiose/xylose synthase	-	GO:0048037//cofactor binding;GO:0016831//carboxy-lyase activity	GO:0008152//metabolic process	gi|255575062|ref|XP_002528436.1|/0/dtdp-glucose 4-6-dehydratase, putative [Ricinus communis]
30078.m002320	0.986667	0.01	-6.62449	0.83079	-	-	-	-	-
gi|255546340|ref|XM_002514184.1|	0.96	0.01	-6.58496	0.827831	K00029|1|0.0|1044|pop:POPTR_737670|malate dehydrogenase (oxaloacetate-decarboxylating)(NADP+) [EC:1.1.1.40]	GO:0044424//intracellular part	GO:0004470//malic enzyme activity;GO:0000166//nucleotide binding;GO:0043169//cation binding	GO:0043648//dicarboxylic acid metabolic process	gi|255546341|ref|XP_002514230.1|/0/malic enzyme, putative [Ricinus communis]
28320.m001081	0.926667	0.01	-6.53398	0.82456	-	-	-	-	-
gi|255557466|ref|XM_002519718.1|	0.89	0.01	-6.47573	0.811971	K06892|1|4e-37|152|pop:POPTR_550478|;K05933|2|6e-36|148|sbi:SORBI_04g034520|aminocyclopropanecarboxylate oxidase [EC:1.14.17.4]	-	GO:0016706//oxidoreductase activity, acting on paired donors, with incorporation or reduction of molecular oxygen, 2-oxoglutarate as one donor, and incorporation of one atom each of oxygen into both donors;GO:0016701//oxidoreductase activity, acting on single donors with incorporation of molecular oxygen	GO:0051553	gi|255557467|ref|XP_002519764.1|/1.39503e-120/1-aminocyclopropane-1-carboxylate oxidase, putative [Ricinus communis]
gi|255558387|ref|XM_002520175.1|	0.886667	0.01	-6.47032	0.805274	K14806|1|4e-26|117|ath:AT2G40700|ATP-dependent RNA helicase DDX31/DBP7 [EC:3.6.4.13];K14805|2|6e-25|114|mtr:MTR_7g057250|ATP-dependent RNA helicase DDX24/MAK5 [EC:3.6.4.13];K12858|3|1e-24|113|olu:OSTLU_94867|ATP-dependent RNA helicase DDX23/PRP28 [EC:3.6.4.13];K14810|5|1e-19|96.7|smo:SELMODRAFT_424270|ATP-dependent RNA helicase DDX56/DBP9 [EC:3.6.4.13]	-	GO:0032559;GO:0042623//ATPase activity, coupled	-	gi|255558388|ref|XP_002520221.1|/0/dead box ATP-dependent RNA helicase, putative [Ricinus communis]
gi|255580424|ref|XM_002530993.1|	0.87	0.01	-6.44294	0.802211	K04733|1|9e-43|172|smo:SELMODRAFT_159261|interleukin-1 receptor-associated kinase 4 [EC:2.7.11.1];K13416|2|3e-42|170|ath:AT4G33430|brassinosteroid insensitive 1-associated receptor kinase 1 [EC:2.7.10.1 2.7.11.1];K13418|3|4e-42|169|aly:ARALYDRAFT_895025|somatic embryogenesis receptor kinase 1 [EC:2.7.10.1 2.7.11.1]	-	GO:0004672//protein kinase activity;GO:0032559	GO:0006464//cellular protein modification process	gi|255580425|ref|XP_002531039.1|/7.97931e-146/ATP binding protein, putative [Ricinus communis]
29908.m006221	0.863333	0.01	-6.43185	0.801199	-	-	-	-	-
gi|255547867|ref|XM_002514945.1|	0.82	0.01	-6.35755	0.789675	K09775|1|3e-81|298|rcu:RCOM_1081740|hypothetical protein	GO:0044464//cell part	-	-	gi|255547868|ref|XP_002514991.1|/3.5797e-80/conserved hypothetical protein [Ricinus communis]
gi|255555780|ref|XM_002518880.1|	0.77	0.01	-6.26679	0.783445	K13126|1|3e-09|61.2|bdi:100829057|polyadenylate-binding protein	-	GO:0003676//nucleic acid binding	-	gi|255555781|ref|XP_002518926.1|/0/RNA-binding protein, putative [Ricinus communis]
gi|255575816|ref|XM_002528761.1|	0.763333	0.01	-6.25424	0.782225	K10400|1|0.0|1410|gmx:100814373|kinesin family member 15	GO:0015630//microtubule cytoskeleton	GO:0003774//motor activity;GO:0032559	GO:0007017//microtubule-based process	gi|255575817|ref|XP_002528807.1|/0/kinesin, putative [Ricinus communis]
gi|255588297|ref|XM_002534515.1|	0.756667	0.01	-6.24159	0.782225	-	-	GO:0003676//nucleic acid binding	-	gi|255588298|ref|XP_002534561.1|/0/conserved hypothetical protein [Ricinus communis]
gi|255578470|ref|XM_002530054.1|	0.756667	0.01	-6.24159	0.782225	K12662|1|0.0|919|rcu:RCOM_0255520|U4/U6 small nuclear ribonucleoprotein PRP4	GO:0016604//nuclear body;GO:0031461//cullin-RING ubiquitin ligase complex;GO:0030529//ribonucleoprotein complex	GO:0005488//binding;GO:0004468//lysine N-acetyltransferase activity	GO:0000377;GO:0045165//cell fate commitment;GO:0003006//developmental process involved in reproduction	gi|255578471|ref|XP_002530100.1|/0/U4/U6 small nuclear ribonucleoprotein Prp4, putative [Ricinus communis]
29625.m000716	0.75	0.01	-6.22882	0.780564	-	-	-	-	-
gi|255556625|ref|XM_002519301.1|	0.743333	0.01	-6.21594	0.777683	K11648|1|1e-135|480|rcu:RCOM_1004090|SWI/SNF-related matrix-associated actin-dependent regulator of chromatin subfamily B member 1	GO:0043231//intracellular membrane-bounded organelle;GO:0005694//chromosome	GO:0005488//binding	GO:0016568//chromatin modification	gi|255556626|ref|XP_002519347.1|/1.27583e-134/snf5, putative [Ricinus communis]
gi|255569380|ref|XM_002525612.1|	0.71	0.01	-6.14975	0.761304	K03885|1|0.0|709|pop:POPTR_203252|NADH dehydrogenase [EC:1.6.99.3]	GO:0005743//mitochondrial inner membrane	GO:0050662//coenzyme binding;GO:0050136//NADH dehydrogenase (quinone) activity	GO:0008152//metabolic process	gi|255569381|ref|XP_002525658.1|/0/Rotenone-insensitive NADH-ubiquinone oxidoreductase, mitochondrial precursor, putative [Ricinus communis]
gi|255587475|ref|XM_002534239.1|	0.71	0.01	-6.14975	0.761304	-	-	-	-	gi|255587476|ref|XP_002534285.1|/5.7952e-128/conserved hypothetical protein [Ricinus communis]
29118.m000103	0.706667	0.01	-6.14296	0.748585	-	-	-	-	-
27964.m000346	0.706667	0.01	-6.14296	0.748585	-	-	-	-	-
gi|255537106|ref|XM_002509574.1|	0.703333	0.01	-6.13614	0.74599	K15292|1|0.0|1247|rcu:RCOM_1680900|syntaxin-binding protein 1	GO:0043231//intracellular membrane-bounded organelle;GO:0044444//cytoplasmic part;GO:0016020//membrane	GO:0005488//binding	GO:0006887//exocytosis;GO:0015031//protein transport	gi|255537107|ref|XP_002509620.1|/0/plant sec1, putative [Ricinus communis]
gi|255559962|ref|XM_002520954.1|	0.703333	0.01	-6.13614	0.74599	K00847|1|1e-15|83.2|ppp:PHYPADRAFT_105010|fructokinase [EC:2.7.1.4]	GO:0043231//intracellular membrane-bounded organelle	GO:0004396//hexokinase activity	GO:0006796//phosphate-containing compound metabolic process	gi|255559963|ref|XP_002521000.1|/0/ribokinase, putative [Ricinus communis]
gi|255585116|ref|XM_002533218.1|	0.696667	0.01	-6.1224	0.74599	K06892|1|0.0|637|rcu:RCOM_0550810|	-	GO:0046914//transition metal ion binding;GO:0016706//oxidoreductase activity, acting on paired donors, with incorporation or reduction of molecular oxygen, 2-oxoglutarate as one donor, and incorporation of one atom each of oxygen into both donors;GO:0016701//oxidoreductase activity, acting on single donors with incorporation of molecular oxygen	GO:0032502//developmental process;GO:0051553;GO:0031669//cellular response to nutrient levels	gi|255585117|ref|XP_002533264.1|/0/Flavonol synthase/flavanone 3-hydroxylase, putative [Ricinus communis]
29603.m000538	0.696667	0.01	-6.1224	0.74599	-	-	-	-	-
gi|255578366|ref|XM_002530004.1|	0.683333	0.01	-6.09452	0.735503	K13150|1|0.0|1073|rcu:RCOM_0794230|coilin	-	-	-	gi|255578367|ref|XP_002530050.1|/0/conserved hypothetical protein [Ricinus communis]
30152.m002426	0.65	0.01	-6.02237	0.724368	-	-	-	-	-
gi|255576222|ref|XM_002528959.1|	0.65	0.01	-6.02237	0.724368	-	-	-	-	gi|255576223|ref|XP_002529005.1|/2.06783e-169/Non-imprinted in Prader-Willi/Angelman syndrome region protein, putative [Ricinus communis]
gi|255547204|ref|XM_002514614.1|	0.643333	0.01	-6.00749	0.722188	K11407|1|0.0|1312|rcu:RCOM_1469870|histone deacetylase 6/10 [EC:3.5.1.98]	GO:0043231//intracellular membrane-bounded organelle	-	GO:0006476//protein deacetylation	gi|255547205|ref|XP_002514660.1|/0/histone deacetylase hda1, putative [Ricinus communis]
gi|255563581|ref|XM_002522747.1|	0.643333	0.01	-6.00749	0.722188	K12741|1|5e-83|306|gmx:100801373|heterogeneous nuclear ribonucleoprotein A1/A3;K14314|5|5e-71|266|gmx:100778001|nuclear pore complex protein Nup210	GO:0032991//macromolecular complex	GO:0003676//nucleic acid binding	-	gi|255563582|ref|XP_002522793.1|/9.14159e-106/Heterogeneous nuclear ribonucleoprotein A1, putative [Ricinus communis]
gi|255555722|ref|XM_002518851.1|	0.64	0.01	-6	0.722188	-	GO:0043231//intracellular membrane-bounded organelle	-	-	gi|255555723|ref|XP_002518897.1|/0/Protein MYG1, putative [Ricinus communis]
30114.m000531	0.586667	0.01	-5.87447	0.715361	-	-	-	-	-
gi|255565328|ref|XM_002523610.1|	0.58	0.01	-5.85798	0.71331	K03580|1|0.0|930|sbi:SORBI_02g033850|ATP-dependent helicase HepA [EC:3.6.4.-];K11643|3|2e-167|589|gmx:100790230|chromodomain-helicase-DNA-binding protein 4 [EC:3.6.4.12]	GO:0043231//intracellular membrane-bounded organelle;GO:0044427//chromosomal part	GO:0017111//nucleoside-triphosphatase activity;GO:0003676//nucleic acid binding;GO:0046914//transition metal ion binding;GO:0032559	GO:0006325//chromatin organization	gi|255565329|ref|XP_002523656.1|/0/chromodomain helicase DNA binding protein, putative [Ricinus communis]
gi|255562257|ref|XM_002522091.1|	0.58	0.01	-5.85798	0.71331	K13289|1|3e-117|420|mtr:MTR_4g021500|cathepsin A (carboxypeptidase C) [EC:3.4.16.5];K09756|3|3e-109|393|ath:AT5G09640|serine carboxypeptidase-like 19 [EC:3.4.16.- 2.3.1.91]	-	GO:0004180//carboxypeptidase activity	GO:0019538//protein metabolic process	gi|255562258|ref|XP_002522137.1|/0/serine carboxypeptidase, putative [Ricinus communis]
29736.m002035	0.58	0.01	-5.85798	0.71331	-	-	-	-	-
30147.m014198	0.576667	0.01	-5.84967	0.71331	-	-	-	-	-
gi|255563628|ref|XM_002522770.1|	0.576667	0.01	-5.84967	0.71331	K02895|1|3e-96|348|rcu:RCOM_0180520|large subunit ribosomal protein L24	GO:0009532//plastid stroma;GO:0030529//ribonucleoprotein complex	GO:0003723//RNA binding;GO:0005198//structural molecule activity	GO:0010467//gene expression	gi|255563629|ref|XP_002522816.1|/3.68288e-95/mitochondrial ribosomal protein L24, putative [Ricinus communis]
30170.m013731	0.533333	0.01	-5.73697	0.668224	-	-	-	-	-
gi|255549640|ref|XM_002515826.1|	0.533333	0.01	-5.73697	0.668224	K13418|1|4e-24|110|aly:ARALYDRAFT_895025|somatic embryogenesis receptor kinase 1 [EC:2.7.10.1 2.7.11.1];K13430|4|8e-23|105|osa:4329463|serine/threonine-protein kinase PBS1 [EC:2.7.11.1]	GO:0043231//intracellular membrane-bounded organelle;GO:0016020//membrane	GO:0016301//kinase activity;GO:0032559	GO:0006464//cellular protein modification process	gi|255549641|ref|XP_002515872.1|/6.07575e-165/Serine/threonine-protein kinase PBS1, putative [Ricinus communis]
gi|255542329|ref|XM_002512182.1|	0.53	0.01	-5.72792	0.668224	K08857|1|0.0|1166|rcu:RCOM_1427830|NIMA (never in mitosis gene a)-related kinase [EC:2.7.11.1]	-	GO:0004702//receptor signaling protein serine/threonine kinase activity;GO:0032559	GO:0006464//cellular protein modification process	gi|255542330|ref|XP_002512228.1|/0/ATP binding protein, putative [Ricinus communis]
gi|255556236|ref|XM_002519107.1|	0.53	0.01	-5.72792	0.668224	-	-	-	-	gi|255556237|ref|XP_002519153.1|/0/conserved hypothetical protein [Ricinus communis]
gi|255539229|ref|XM_002510634.1|	0.526667	0.01	-5.71882	0.659399	K12385|1|0.0|2240|rcu:RCOM_1601160|Niemann-Pick C1 protein	GO:0031090//organelle membrane;GO:0043231//intracellular membrane-bounded organelle;GO:0031224//intrinsic to membrane	GO:0004888//transmembrane signaling receptor activity	GO:0015918//sterol transport	gi|255539230|ref|XP_002510680.1|/0/hedgehog receptor, putative [Ricinus communis]
gi|255553716|ref|XM_002517853.1|	0.523333	0.01	-5.70966	0.657089	K02355|1|0.0|1350|rcu:RCOM_1173940|elongation factor G	GO:0043231//intracellular membrane-bounded organelle	GO:0017111//nucleoside-triphosphatase activity;GO:0008135//translation factor activity, nucleic acid binding;GO:0032561//guanyl ribonucleotide binding;GO:0032559	GO:0006412//translation;GO:0010038//response to metal ion;GO:0009207	gi|255553717|ref|XP_002517899.1|/0/translation elongation factor G, putative [Ricinus communis]
gi|255544424|ref|XM_002513228.1|	0.523333	0.01	-5.70966	0.657089	K03596|1|0.0|1268|rcu:RCOM_1767360|GTP-binding protein LepA	GO:0009536//plastid;GO:0016020//membrane	GO:0017111//nucleoside-triphosphatase activity;GO:0043021//ribonucleoprotein complex binding;GO:0008135//translation factor activity, nucleic acid binding;GO:0032561//guanyl ribonucleotide binding	GO:0006412//translation;GO:0009207	gi|317411669|sp|B9RHQ5.1|GUFP_RICCO/0/RecName: Full=Translation factor GUF1 homolog, chloroplastic; AltName: Full=Elongation factor 4 homolog; Short=EF-4; AltName: Full=GTPase GUF1 homolog; AltName: Full=Ribosomal back-translocase; Flags: Precursor
gi|255550142|ref|XM_002516076.1|	0.523333	0.01	-5.70966	0.657089	K00797|1|0.0|650|rcu:RCOM_0706750|spermidine synthase [EC:2.5.1.16]	GO:0044424//intracellular part	GO:0016765//transferase activity, transferring alkyl or aryl (other than methyl) groups	GO:0006596//polyamine biosynthetic process;GO:0030154//cell differentiation;GO:0000902//cell morphogenesis;GO:0009888//tissue development;GO:0060918//auxin transport	gi|255550143|ref|XP_002516122.1|/0/Spermidine synthase, putative [Ricinus communis]
gi|255561521|ref|XM_002521725.1|	0.523333	0.01	-5.70966	0.657089	K00058|1|5e-26|117|sbi:SORBI_10g026070|D-3-phosphoglycerate dehydrogenase [EC:1.1.1.95]	-	GO:0016616//oxidoreductase activity, acting on the CH-OH group of donors, NAD or NADP as acceptor;GO:0000166//nucleotide binding	GO:0008152//metabolic process	gi|255561522|ref|XP_002521771.1|/0/phosphoglycerate dehydrogenase, putative [Ricinus communis]
gi|255555914|ref|XM_002518947.1|	0.523333	0.01	-5.70966	0.657089	K00630|1|0.0|812|rcu:RCOM_1316770|glycerol-3-phosphate O-acyltransferase [EC:2.3.1.15]	GO:0009532//plastid stroma	GO:0008374//O-acyltransferase activity	GO:0006644//phospholipid metabolic process	gi|255555915|ref|XP_002518993.1|/0/plastidial glycerol-phosphate acyltransferase [Ricinus communis]
gi|255585913|ref|XM_002533584.1|	0.523333	0.01	-5.70966	0.657089	K00121|1|0.0|750|rcu:RCOM_0996200|S-(hydroxymethyl)glutathione dehydrogenase / alcohol dehydrogenase [EC:1.1.1.284 1.1.1.1]	GO:0042579//microbody	GO:0046914//transition metal ion binding;GO:0016616//oxidoreductase activity, acting on the CH-OH group of donors, NAD or NADP as acceptor;GO:0016657//oxidoreductase activity, acting on NAD(P)H, nitrogenous group as acceptor	GO:0006067//ethanol metabolic process;GO:0009791//post-embryonic development;GO:0006081//cellular aldehyde metabolic process;GO:0009408//response to heat	gi|255585914|ref|XP_002533630.1|/0/alcohol dehydrogenase, putative [Ricinus communis]
29724.m000852	0.52	0.01	-5.70044	0.657089	-	-	-	-	-
gi|255567081|ref|XM_002524477.1|	0.52	0.01	-5.70044	0.657089	K01307|1|0.0|663|rcu:RCOM_0106060|gamma-glutamyl hydrolase [EC:3.4.19.9]	-	GO:0008242//omega peptidase activity	GO:0006575//cellular modified amino acid metabolic process;GO:0009064//glutamine family amino acid metabolic process	gi|255567082|ref|XP_002524523.1|/0/Gamma-glutamyl hydrolase precursor, putative [Ricinus communis]
30147.m014245	0.52	0.01	-5.70044	0.657089	-	-	-	-	-
gi|255571872|ref|XM_002526833.1|	0.52	0.01	-5.70044	0.657089	K13946|1|0.0|871|rcu:RCOM_0592670|auxin influx carrier (AUX1 LAX family)	GO:0031224//intrinsic to membrane	GO:0015291//secondary active transmembrane transporter activity	GO:0015837//amine transport;GO:0009755//hormone-mediated signaling pathway	gi|255571873|ref|XP_002526879.1|/0/amino acid transporter, putative [Ricinus communis]
30170.m013791	0.516667	0.01	-5.69116	0.646317	-	-	-	-	-
gi|255546540|ref|XM_002514284.1|	0.516667	0.01	-5.69116	0.646317	K12355|1|0.0|996|rcu:RCOM_1053330|coniferyl-aldehyde dehydrogenase [EC:1.2.1.68]	-	GO:0016620//oxidoreductase activity, acting on the aldehyde or oxo group of donors, NAD or NADP as acceptor	GO:0008152//metabolic process	gi|255546541|ref|XP_002514330.1|/0/aldehyde dehydrogenase, putative [Ricinus communis]
29678.m000512	0.483333	0.01	-5.59495	0.626979	-	-	-	-	-
gi|255542795|ref|XM_002512415.1|	0.483333	0.01	-5.59495	0.626979	K01051|1|0.0|637|gmx:100800971|pectinesterase [EC:3.1.1.11]	GO:0030312//external encapsulating structure	GO:0030234//enzyme regulator activity;GO:0004091//carboxylesterase activity	GO:0071555//cell wall organization	gi|255542796|ref|XP_002512461.1|/0/Pectinesterase-2 precursor, putative [Ricinus communis]
gi|255552530|ref|XM_002517263.1|	0.48	0.01	-5.58496	0.626979	K14569|1|0.0|1441|rcu:RCOM_1635820|ribosome biogenesis protein BMS1	GO:0043231//intracellular membrane-bounded organelle	GO:0017111//nucleoside-triphosphatase activity;GO:0032561//guanyl ribonucleotide binding	GO:0022613//ribonucleoprotein complex biogenesis;GO:0009207	gi|255552531|ref|XP_002517309.1|/0/ribosome biogenesis protein bms1, putative [Ricinus communis]
gi|255562694|ref|XM_002522307.1|	0.48	0.01	-5.58496	0.626979	-	-	-	-	gi|255562695|ref|XP_002522353.1|/0/conserved hypothetical protein [Ricinus communis]
gi|255560214|ref|XM_002521079.1|	0.48	0.01	-5.58496	0.626979	K05841|1|0.0|1175|rcu:RCOM_1721370|sterol 3beta-glucosyltransferase [EC:2.4.1.173]	-	GO:0035251//UDP-glucosyltransferase activity	GO:0030258//lipid modification	gi|255560215|ref|XP_002521125.1|/0/transferase, transferring glycosyl groups, putative [Ricinus communis]
30146.m003559	0.473333	0.01	-5.56478	0.62415	-	-	-	-	-
gi|255562165|ref|XM_002522045.1|	0.473333	0.01	-5.56478	0.62415	-	-	-	-	gi|255562166|ref|XP_002522091.1|/0/conserved hypothetical protein [Ricinus communis]
29822.m003424	0.473333	0.01	-5.56478	0.62415	-	-	-	-	-
30182.m000136	0.473333	0.01	-5.56478	0.62415	-	-	-	-	-
gi|255562010|ref|XM_002521968.1|	0.473333	0.01	-5.56478	0.62415	K03012|1|3e-74|274|rcu:RCOM_0610380|DNA-directed RNA polymerase II subunit RPB4	GO:0016591//DNA-directed RNA polymerase II, holoenzyme	GO:0034062//RNA polymerase activity;GO:0005488//binding	GO:0006351//transcription, DNA-dependent	gi|255562011|ref|XP_002522014.1|/3.28546e-73/DNA-directed RNA polymerase II, putative [Ricinus communis]
gi|255566465|ref|XM_002524172.1|	0.473333	0.01	-5.56478	0.62415	K10523|1|0.0|711|rcu:RCOM_1481430|speckle-type POZ protein	GO:0044444//cytoplasmic part	GO:0005515//protein binding	GO:0009651//response to salt stress	gi|255566466|ref|XP_002524218.1|/0/Speckle-type POZ protein, putative [Ricinus communis]
29844.m003228	0.47	0.01	-5.55459	0.62415	-	-	-	-	-
30089.m000996	0.47	0.01	-5.55459	0.62415	-	-	-	-	-
gi|255546368|ref|XM_002514198.1|	0.47	0.01	-5.55459	0.62415	K07151|1|0.0|1370|rcu:RCOM_1050370|dolichyl-diphosphooligosaccharide--protein glycosyltransferase [EC:2.4.1.119]	GO:0043231//intracellular membrane-bounded organelle;GO:0016020//membrane	GO:0004576//oligosaccharyl transferase activity	GO:0006464//cellular protein modification process;GO:0006970//response to osmotic stress	gi|255546369|ref|XP_002514244.1|/0/oligosaccharyl transferase, putative [Ricinus communis]
gi|255548534|ref|XM_002515278.1|	0.47	0.01	-5.55459	0.62415	K08332|1|1e-13|76.6|vcn:VOLCADRAFT_41528|vacuolar protein 8;K10590|3|3e-13|75.5|smo:SELMODRAFT_149458|E3 ubiquitin-protein ligase TRIP12 [EC:6.3.2.19]	GO:0005635//nuclear envelope	GO:0022892	GO:0006605//protein targeting	gi|255548535|ref|XP_002515324.1|/0/importin alpha, putative [Ricinus communis]
gi|255560278|ref|XM_002521111.1|	0.47	0.01	-5.55459	0.62415	K03144|1|5e-11|65.9|vvi:100258601|transcription initiation factor TFIIH subunit 4	GO:0031224//intrinsic to membrane;GO:0031090//organelle membrane;GO:0043231//intracellular membrane-bounded organelle	-	-	gi|255560279|ref|XP_002521157.1|/5.26119e-100/conserved hypothetical protein [Ricinus communis]
gi|255547659|ref|XM_002514841.1|	0.47	0.01	-5.55459	0.62415	K01634|1|0.0|1036|rcu:RCOM_1079290|sphinganine-1-phosphate aldolase [EC:4.1.2.27]	GO:0043231//intracellular membrane-bounded organelle	GO:0048037//cofactor binding;GO:0016832//aldehyde-lyase activity	GO:0006665//sphingolipid metabolic process;GO:0019752//carboxylic acid metabolic process	gi|255547660|ref|XP_002514887.1|/0/sphingosine phosphate lyase, putative [Ricinus communis]
27791.m000086	0.463333	0.01	-5.53398	0.622437	-	-	-	-	-
30147.m013912	0.463333	0.01	-5.53398	0.622437	-	-	-	-	-
gi|255555260|ref|XM_002518621.1|	0.463333	0.01	-5.53398	0.622437	-	GO:0044429//mitochondrial part;GO:0044421//extracellular region part	GO:0017111//nucleoside-triphosphatase activity;GO:0016298//lipase activity;GO:0004091//carboxylesterase activity	GO:0006633//fatty acid biosynthetic process;GO:0006544//glycine metabolic process;GO:0007623//circadian rhythm;GO:0009639//response to red or far red light	gi|255555261|ref|XP_002518667.1|/0/Triacylglycerol lipase 1 precursor, putative [Ricinus communis]
gi|255551634|ref|XM_002516817.1|	0.463333	0.01	-5.53398	0.622437	-	-	-	-	gi|255551635|ref|XP_002516863.1|/0/conserved hypothetical protein [Ricinus communis]
29666.m001454	0.463333	0.01	-5.53398	0.622437	-	-	-	-	-
29634.m002124	0.463333	0.01	-5.53398	0.622437	-	-	-	-	-
29827.m002638	0.46	0.01	-5.52356	0.622437	-	-	-	-	-
29636.m000739	0.46	0.01	-5.52356	0.622437	-	-	-	-	-
gi|255537532|ref|XM_002509787.1|	0.46	0.01	-5.52356	0.622437	-	-	-	-	gi|255537533|ref|XP_002509833.1|/5.09645e-127/conserved hypothetical protein [Ricinus communis]
gi|255546228|ref|XM_002514128.1|	0.423333	0.01	-5.40372	0.616389	-	GO:0044464//cell part	-	-	gi|255546229|ref|XP_002514174.1|/1.08493e-113/conserved hypothetical protein [Ricinus communis]
gi|255556491|ref|XM_002519234.1|	0.423333	0.01	-5.40372	0.616389	K10589|1|0.0|2090|rcu:RCOM_1002390|ubiquitin-protein ligase E3 C [EC:6.3.2.19]	GO:0044464//cell part;GO:0043234//protein complex	GO:0016879//ligase activity, forming carbon-nitrogen bonds	GO:0032446//protein modification by small protein conjugation	gi|255556492|ref|XP_002519280.1|/0/ubiquitin-protein ligase, putative [Ricinus communis]
30074.m001372	0.423333	0.01	-5.40372	0.616389	-	-	-	-	-
gi|255574350|ref|XM_002528043.1|	0.423333	0.01	-5.40372	0.616389	K06100|1|0.0|2443|rcu:RCOM_0643400|symplekin	GO:0005849//mRNA cleavage factor complex	-	GO:0016441//posttranscriptional gene silencing	gi|255574351|ref|XP_002528089.1|/0/symplekin, putative [Ricinus communis]
gi|255553222|ref|XM_002517608.1|	0.42	0.01	-5.39232	0.616389	K12856|1|0.0|4637|rcu:RCOM_0900710|pre-mRNA-processing factor 8	GO:0005618//cell wall;GO:0009536//plastid;GO:0030529//ribonucleoprotein complex	GO:0035251//UDP-glucosyltransferase activity	GO:0006073//cellular glucan metabolic process;GO:0048316//seed development;GO:0000377;GO:0005985//sucrose metabolic process;GO:0006950//response to stress	gi|255553223|ref|XP_002517654.1|/0/Pre-mRNA-processing-splicing factor, putative [Ricinus communis]
gi|255585732|ref|XM_002533502.1|	0.42	0.01	-5.39232	0.616389	K14490|1|2e-84|308|rcu:RCOM_0331410|histidine-containing phosphotransfer peotein	GO:0031410//cytoplasmic vesicle	GO:0060089;GO:0016628//oxidoreductase activity, acting on the CH-CH group of donors, NAD or NADP as acceptor	GO:0007165//signal transduction;GO:0008152//metabolic process	gi|255585733|ref|XP_002533548.1|/1.9884e-83/Histidine-containing phosphotransfer protein, putative [Ricinus communis]
gi|255584951|ref|XM_002533142.1|	0.42	0.01	-5.39232	0.616389	K00999|1|2e-121|432|rcu:RCOM_0846690|CDP-diacylglycerol--inositol 3-phosphatidyltransferase [EC:2.7.8.11]	GO:0044464//cell part	GO:0017169//CDP-alcohol phosphatidyltransferase activity	GO:0046474//glycerophospholipid biosynthetic process	gi|255584952|ref|XP_002533188.1|/2.73396e-120/phosphatidylinositol synthase, putative [Ricinus communis]
gi|255572072|ref|XM_002526931.1|	0.416667	0.01	-5.38082	0.616389	-	GO:0009536//plastid	-	GO:0016197//endosomal transport	gi|255572073|ref|XP_002526977.1|/0/vacuolar protein sorting, putative [Ricinus communis]
29908.m005991	0.416667	0.01	-5.38082	0.616389	-	-	-	-	-
gi|255566198|ref|XM_002524041.1|	0.416667	0.01	-5.38082	0.616389	-	-	-	-	gi|255566199|ref|XP_002524087.1|/0/conserved hypothetical protein [Ricinus communis]
gi|255545605|ref|XM_002513817.1|	0.416667	0.01	-5.38082	0.616389	K10400|1|1e-07|58.5|rcu:RCOM_0773970|kinesin family member 15;K09291|2|2e-07|57.8|mtr:MTR_2g063480|nucleoprotein TPR	-	-	-	gi|255545606|ref|XP_002513863.1|/0/ATP binding protein, putative [Ricinus communis]
29901.m000416	0.416667	0.01	-5.38082	0.616389	-	-	-	-	-
gi|255561485|ref|XM_002521707.1|	0.413333	0.01	-5.36923	0.614183	K15442|1|0.0|840|rcu:RCOM_1329440|tRNA-specific adenosine deaminase 3	-	GO:0003824//catalytic activity;GO:0046914//transition metal ion binding	-	gi|255561486|ref|XP_002521753.1|/0/hydrolase, putative [Ricinus communis]
gi|255570085|ref|XM_002525959.1|	0.413333	0.01	-5.36923	0.614183	K09422|1|4e-107|385|rcu:RCOM_0842100|myb proto-oncogene protein, plant	GO:0043231//intracellular membrane-bounded organelle	GO:0003676//nucleic acid binding	-	gi|255570086|ref|XP_002526005.1|/4.1415e-106/r2r3-myb transcription factor, putative [Ricinus communis]
gi|255552062|ref|XM_002517030.1|	0.413333	0.01	-5.36923	0.614183	-	-	-	-	gi|255552063|ref|XP_002517076.1|/0/ice binding protein, putative [Ricinus communis]
gi|255558637|ref|XM_002520298.1|	0.413333	0.01	-5.36923	0.614183	K11498|1|0.0|1021|bdi:100836602|centromeric protein E	GO:0016020//membrane;GO:0015630//microtubule cytoskeleton	GO:0003774//motor activity;GO:0032559	GO:0007017//microtubule-based process	gi|255558638|ref|XP_002520344.1|/0/kinesin heavy chain, putative [Ricinus communis]
gi|255548739|ref|XM_002515380.1|	0.413333	0.01	-5.36923	0.614183	K05605|1|0.0|777|rcu:RCOM_0920900|3-hydroxyisobutyryl-CoA hydrolase [EC:3.1.2.4]	GO:0043231//intracellular membrane-bounded organelle	GO:0016289//CoA hydrolase activity;GO:0016829//lyase activity	GO:0009062//fatty acid catabolic process	gi|255548740|ref|XP_002515426.1|/0/Enoyl-CoA hydratase, mitochondrial precursor, putative [Ricinus communis]
gi|255572894|ref|XM_002527333.1|	0.413333	0.01	-5.36923	0.614183	-	-	-	GO:0009628//response to abiotic stimulus;GO:0006810//transport;GO:0042221//response to chemical stimulus	gi|255572895|ref|XP_002527379.1|/0/carbohydrate transporter, putative [Ricinus communis]
30169.m006389	0.413333	0.01	-5.36923	0.614183	-	-	-	-	-
gi|255552026|ref|XM_002517012.1|	0.413333	0.01	-5.36923	0.614183	K13811|1|0.0|905|rcu:RCOM_0910820|3'-phosphoadenosine 5'-phosphosulfate synthase [EC:2.7.7.4 2.7.1.25]	GO:0016020//membrane;GO:0009536//plastid	GO:0004779//sulfate adenylyltransferase activity	GO:0006790//sulfur compound metabolic process;GO:0010038//response to metal ion	gi|255552027|ref|XP_002517058.1|/0/sulfate adenylyltransferase, putative [Ricinus communis]
gi|255573575|ref|XM_002527666.1|	0.413333	0.01	-5.36923	0.614183	K06127|1|2e-165|579|rcu:RCOM_0440510|ubiquinone biosynthesis methyltransferase [EC:2.1.1.201]	GO:0043231//intracellular membrane-bounded organelle	GO:0016741	GO:0006730//one-carbon metabolic process	gi|255573576|ref|XP_002527712.1|/2.09015e-164/ubiquinone/menaquinone biosynthesis methyltransferase, putative [Ricinus communis]
gi|255556684|ref|XM_002519330.1|	0.41	0.01	-5.35755	0.614183	K06962|1|5e-163|571|rcu:RCOM_1298920|	-	-	-	gi|255556685|ref|XP_002519376.1|/6.18434e-162/conserved hypothetical protein [Ricinus communis]
28359.m000280	0.41	0.01	-5.35755	0.614183	-	-	-	-	-
gi|255574236|ref|XM_002527987.1|	0.41	0.01	-5.35755	0.614183	-	GO:0009534//chloroplast thylakoid	GO:0022892	GO:0006605//protein targeting	gi|255574237|ref|XP_002528033.1|/1.73958e-113/protein transporter, putative [Ricinus communis]
30109.m000168	0.41	0.01	-5.35755	0.614183	-	-	-	-	-
gi|255546074|ref|XM_002514051.1|	0.41	0.01	-5.35755	0.614183	K08790|1|0.0|644|ppp:PHYPADRAFT_131231|serine/threonine kinase 38 [EC:2.7.11.1]	-	GO:0004674//protein serine/threonine kinase activity;GO:0032559	GO:0006464//cellular protein modification process	gi|255546075|ref|XP_002514097.1|/0/serine/threonine-protein kinase, putative [Ricinus communis]
30147.m014049	0.406667	0.01	-5.34577	0.614183	-	-	-	-	-
29794.m003367	0.406667	0.01	-5.34577	0.614183	-	-	-	-	-
gi|255556481|ref|XM_002519229.1|	0.406667	0.01	-5.34577	0.614183	K01188|1|8e-15|80.5|vvi:100252705|beta-glucosidase [EC:3.2.1.21]	GO:0031410//cytoplasmic vesicle	GO:0043167//ion binding;GO:0015925	GO:0044238//primary metabolic process	gi|255556482|ref|XP_002519275.1|/0/hydrolase, hydrolyzing O-glycosyl compounds, putative [Ricinus communis]
gi|255539217|ref|XM_002510628.1|	0.406667	0.01	-5.34577	0.614183	-	-	-	GO:0009987//cellular process	gi|255539218|ref|XP_002510674.1|/0/protein binding protein, putative [Ricinus communis]
30071.m000440	0.403333	0.01	-5.3339	0.612184	-	-	-	-	-
gi|82468802|gb|DQ268869.1|	0.403333	0.01	-5.3339	0.612184	K15813|1|0.0|1247|vvi:100259856|beta-amyrin synthase [EC:5.4.99.39];K15822|3|0.0|1160|aly:ARALYDRAFT_316793|camelliol C synthase [EC:5.4.99.38]	-	GO:0031559//oxidosqualene cyclase activity	-	gi|122210891|sp|Q2XPU7.1|LUPS_RICCO/0/RecName: Full=Lupeol synthase
28140.m000101	0.403333	0.01	-5.3339	0.612184	-	-	-	-	-
gi|255583485|ref|XM_002532455.1|	0.4	0.01	-5.32193	0.612184	K12852|1|0.0|1925|rcu:RCOM_0510040|116 kDa U5 small nuclear ribonucleoprotein component	GO:0032991//macromolecular complex;GO:0030312//external encapsulating structure;GO:0016604//nuclear body;GO:0016020//membrane	GO:0017111//nucleoside-triphosphatase activity;GO:0003723//RNA binding;GO:0032561//guanyl ribonucleotide binding	GO:0045595//regulation of cell differentiation;GO:0009207;GO:0003006//developmental process involved in reproduction	gi|255583486|ref|XP_002532501.1|/0/116 kD U5 small nuclear ribonucleoprotein component, putative [Ricinus communis]
gi|255577709|ref|XM_002529685.1|	0.366667	0.01	-5.1964	0.594014	K11228|1|2e-73|275|ota:Ot13g01170|mitogen-activated protein kinase kinase kinase [EC:2.7.11.1];K13414|2|9e-71|266|pop:POPTR_1071643|mitogen-activated protein kinase kinase kinase 1, plant [EC:2.7.11.25]	-	GO:0004672//protein kinase activity;GO:0016628//oxidoreductase activity, acting on the CH-CH group of donors, NAD or NADP as acceptor;GO:0032559	GO:0006464//cellular protein modification process	gi|255577710|ref|XP_002529731.1|/0/mitogen activated protein kinase kinase kinase 3, mapkkk3, mekk3, putative [Ricinus communis]
30170.m014243	0.363333	0.01	-5.18322	0.591756	-	-	-	-	-
29908.m006038	0.363333	0.01	-5.18322	0.591756	-	-	-	-	-
28077.m000082	0.363333	0.01	-5.18322	0.591756	-	-	-	-	-
30174.m008753	0.363333	0.01	-5.18322	0.591756	-	-	-	-	-
29908.m006128	0.363333	0.01	-5.18322	0.591756	-	-	-	-	-
gi|255555018|ref|XM_002518501.1|	0.363333	0.01	-5.18322	0.591756	K00677|1|4e-14|76.6|ppp:PHYPADRAFT_152837|UDP-N-acetylglucosamine acyltransferase [EC:2.3.1.129]	-	GO:0008374//O-acyltransferase activity	-	gi|255555019|ref|XP_002518547.1|/2.03669e-143/UDP-3-O-[3-hydroxymyristoyl] glucosamine N-acyltransferase, putative [Ricinus communis]
gi|255584431|ref|XM_002532901.1|	0.363333	0.01	-5.18322	0.591756	K02729|1|9e-132|467|rcu:RCOM_0417610|20S proteasome subunit alpha 5 [EC:3.4.25.1]	GO:0005839//proteasome core complex;GO:0043231//intracellular membrane-bounded organelle	GO:0004175//endopeptidase activity	GO:0019941//modification-dependent protein catabolic process	gi|255584432|ref|XP_002532947.1|/1.1155e-130/proteasome subunit alpha type, putative [Ricinus communis]
29983.m003301	0.363333	0.01	-5.18322	0.591756	-	-	-	-	-
30174.m008613	0.36	0.01	-5.16993	0.591756	-	-	-	-	-
gi|255555078|ref|XM_002518531.1|	0.36	0.01	-5.16993	0.591756	-	GO:0044464//cell part	GO:0046914//transition metal ion binding	-	gi|255555079|ref|XP_002518577.1|/0/transcription factor, putative [Ricinus communis]
28176.m000262	0.36	0.01	-5.16993	0.591756	-	-	-	-	-
29908.m006030	0.36	0.01	-5.16993	0.591756	-	-	-	-	-
29585.m000599	0.356667	0.01	-5.1565	0.505659	-	-	-	-	-
gi|255553557|ref|XM_002517774.1|	0.356667	0.01	-5.1565	0.505659	K06966|1|9e-123|437|rcu:RCOM_0968220|	GO:0044444//cytoplasmic part;GO:0043231//intracellular membrane-bounded organelle	GO:0003824//catalytic activity	-	gi|255553558|ref|XP_002517820.1|/1.01748e-121/carboxy-lyase, putative [Ricinus communis]
29728.m000817	0.356667	0.01	-5.1565	0.505659	-	-	-	-	-
gi|255542433|ref|XM_002512234.1|	0.356667	0.01	-5.1565	0.505659	K03240|1|0.0|852|rcu:RCOM_1429150|translation initiation factor eIF-2B subunit epsilon	-	GO:0008135//translation factor activity, nucleic acid binding;GO:0016772//transferase activity, transferring phosphorus-containing groups	GO:0006413//translational initiation	gi|255542434|ref|XP_002512280.1|/0/eukaryotic translation initiation factor 2b, epsilon subunit, putative [Ricinus communis]
gi|255572180|ref|XM_002526984.1|	0.356667	0.01	-5.1565	0.505659	-	GO:0044464//cell part	-	-	gi|255572181|ref|XP_002527030.1|/1.47566e-173/Non-imprinted in Prader-Willi/Angelman syndrome region protein, putative [Ricinus communis]
gi|255555566|ref|XM_002518774.1|	0.356667	0.01	-5.1565	0.505659	K12489|1|0.0|1587|rcu:RCOM_0814510|Arf-GAP with coiled-coil, ANK repeat and PH domain-containing protein	GO:0009532//plastid stroma	GO:0046914//transition metal ion binding;GO:0005083//small GTPase regulator activity;GO:0008483//transaminase activity	GO:0032012//regulation of ARF protein signal transduction;GO:0009085//lysine biosynthetic process;GO:0009627//systemic acquired resistance	gi|255555567|ref|XP_002518820.1|/0/gcn4-complementing protein, putative [Ricinus communis]
gi|255540642|ref|XM_002511340.1|	0.353333	0.01	-5.14296	0.497534	K15283|1|0.0|652|rcu:RCOM_1510440|solute carrier family 35, member E1	GO:0019866//organelle inner membrane;GO:0009941//chloroplast envelope;GO:0031224//intrinsic to membrane	GO:0005342//organic acid transmembrane transporter activity;GO:0008514//organic anion transmembrane transporter activity;GO:0015291//secondary active transmembrane transporter activity	GO:0015711//organic anion transport	gi|255540643|ref|XP_002511386.1|/0/Triose phosphate/phosphate translocator, non-green plastid, chloroplast precursor, putative [Ricinus communis]
gi|255565199|ref|XM_002523546.1|	0.353333	0.01	-5.14296	0.497534	K14411|1|0.0|671|pop:POPTR_832343|RNA-binding protein Musashi	GO:0032991//macromolecular complex	GO:0003676//nucleic acid binding	-	gi|255565200|ref|XP_002523592.1|/0/RNA-binding protein, putative [Ricinus communis]
gi|255574793|ref|XM_002528258.1|	0.353333	0.01	-5.14296	0.497534	-	-	-	GO:0009409//response to cold;GO:0006970//response to osmotic stress;GO:0006355//regulation of transcription, DNA-dependent	gi|255574794|ref|XP_002528304.1|/0/conserved hypothetical protein [Ricinus communis]
gi|255555736|ref|XM_002518858.1|	0.353333	0.01	-5.14296	0.497534	-	GO:0005741//mitochondrial outer membrane	-	GO:0006612//protein targeting to membrane	gi|255555737|ref|XP_002518904.1|/0/conserved hypothetical protein [Ricinus communis]
gi|255561539|ref|XM_002521734.1|	0.353333	0.01	-5.14296	0.497534	-	-	-	-	gi|255561540|ref|XP_002521780.1|/0/conserved hypothetical protein [Ricinus communis]
30147.m014424	0.353333	0.01	-5.14296	0.497534	-	-	-	-	-
gi|255584548|ref|XM_002532955.1|	0.353333	0.01	-5.14296	0.497534	K10398|1|0.0|1236|gmx:100796881|kinesin family member 11	GO:0015630//microtubule cytoskeleton	GO:0003774//motor activity;GO:0032559	GO:0007017//microtubule-based process	gi|255584549|ref|XP_002533001.1|/0/Bipolar kinesin KRP-130, putative [Ricinus communis]
gi|255537002|ref|XM_002509522.1|	0.353333	0.01	-5.14296	0.497534	K15015|1|6e-19|93.6|vvi:100249618|solute carrier family 32 (vesicular inhibitory amino acid transporter);K14209|3|8e-19|93.2|ppp:PHYPADRAFT_115714|solute carrier family 36 (proton-coupled amino acid transporter)	GO:0031224//intrinsic to membrane	GO:0005275//amine transmembrane transporter activity	GO:0009628//response to abiotic stimulus;GO:0006865//amino acid transport	gi|255537003|ref|XP_002509568.1|/0/amino acid transporter, putative [Ricinus communis]
29717.m000233	0.353333	0.01	-5.14296	0.497534	-	-	-	-	-
gi|255562628|ref|XM_002522274.1|	0.353333	0.01	-5.14296	0.497534	K14753|1|5e-08|57.4|cre:CHLREDRAFT_105734|guanine nucleotide-binding protein subunit beta-2-like 1 protein;K11274|2|3e-07|55.1|smo:SELMODRAFT_111629|chromosome transmission fidelity protein 4;K14963|3|3e-07|54.7|zma:100276374|COMPASS component SWD3	GO:0031461//cullin-RING ubiquitin ligase complex	-	GO:0007275//multicellular organismal development;GO:0003006//developmental process involved in reproduction	gi|255562629|ref|XP_002522320.1|/0/conserved hypothetical protein [Ricinus communis]
gi|255537412|ref|XM_002509727.1|	0.353333	0.01	-5.14296	0.497534	K09291|1|1e-13|77.4|sbi:SORBI_04g028320|nucleoprotein TPR;K10400|5|5e-12|72.4|pop:POPTR_927223|kinesin family member 15	-	-	-	gi|255537413|ref|XP_002509773.1|/0/ATP binding protein, putative [Ricinus communis]
29794.m003430	0.353333	0.01	-5.14296	0.497534	-	-	-	-	-
gi|255549007|ref|XM_002515514.1|	0.353333	0.01	-5.14296	0.497534	K05681|1|1e-41|171|cme:CMS467C|ATP-binding cassette, subfamily G (WHITE), member 2;K12843|3|4e-39|162|vvi:100248403|U4/U6 small nuclear ribonucleoprotein PRP3	GO:0044464//cell part	GO:0017111//nucleoside-triphosphatase activity;GO:0015604//organic phosphonate transmembrane transporter activity;GO:0032559	GO:0009207	gi|255549008|ref|XP_002515560.1|/0/ATP-binding cassette transporter, putative [Ricinus communis]
29842.m003591	0.353333	0.01	-5.14296	0.497534	-	-	-	-	-
gi|255551367|ref|XM_002516684.1|	0.353333	0.01	-5.14296	0.497534	-	GO:0044444//cytoplasmic part	-	GO:0006073//cellular glucan metabolic process;GO:0005984//disaccharide metabolic process	gi|255551368|ref|XP_002516730.1|/0/conserved hypothetical protein [Ricinus communis]
gi|255558957|ref|XM_002520456.1|	0.353333	0.01	-5.14296	0.497534	-	-	-	-	gi|255558958|ref|XP_002520502.1|/0/conserved hypothetical protein [Ricinus communis]
30225.m001719	0.353333	0.01	-5.14296	0.497534	-	-	-	-	-
30226.m002023	0.353333	0.01	-5.14296	0.497534	-	-	-	-	-
29729.m002348	0.353333	0.01	-5.14296	0.497534	-	-	-	-	-
29794.m003439	0.353333	0.01	-5.14296	0.497534	-	-	-	-	-
gi|255536978|ref|XM_002509510.1|	0.353333	0.01	-5.14296	0.497534	K12177|1|0.0|820|rcu:RCOM_1678560|COP9 signalosome complex subunit 3	GO:0043234//protein complex	GO:0005488//binding	GO:0051319;GO:0000338//protein deneddylation;GO:0009639//response to red or far red light	gi|255536979|ref|XP_002509556.1|/0/26S proteasome regulatory subunit S3, putative [Ricinus communis]
gi|255557288|ref|XM_002519629.1|	0.353333	0.01	-5.14296	0.497534	K10609|1|0.0|1467|rcu:RCOM_0632460|cullin 4	GO:0043231//intracellular membrane-bounded organelle;GO:0031461//cullin-RING ubiquitin ligase complex	GO:0019899//enzyme binding	GO:0048827//phyllome development;GO:0006259//DNA metabolic process;GO:0009756//carbohydrate mediated signaling;GO:0048572;GO:0009640//photomorphogenesis;GO:0019941//modification-dependent protein catabolic process;GO:0016567//protein ubiquitination;GO:0009793//embryo development ending in seed dormancy	gi|255557289|ref|XP_002519675.1|/0/cullin, putative [Ricinus communis]
29790.m000831	0.353333	0.01	-5.14296	0.497534	-	-	-	-	-
gi|255577472|ref|XM_002529569.1|	0.353333	0.01	-5.14296	0.497534	K10999|1|0.0|1489|vvi:100256811|cellulose synthase A [EC:2.4.1.12]	GO:0031224//intrinsic to membrane	GO:0016759//cellulose synthase activity;GO:0046914//transition metal ion binding	GO:0045229//external encapsulating structure organization;GO:0009250//glucan biosynthetic process	gi|255577473|ref|XP_002529615.1|/0/Cellulose synthase A catalytic subunit 6 [UDP-forming], putative [Ricinus communis]
gi|255565967|ref|XM_002523926.1|	0.353333	0.01	-5.14296	0.497534	K03086|1|2e-70|265|olu:OSTLU_41331|RNA polymerase primary sigma factor;K03093|3|2e-53|208|rcu:RCOM_0798990|RNA polymerase sigma factor	GO:0009536//plastid	GO:0003676//nucleic acid binding;GO:0001071//nucleic acid binding transcription factor activity;GO:0000996	GO:0006351//transcription, DNA-dependent;GO:0009639//response to red or far red light	gi|255565968|ref|XP_002523972.1|/0/RNA polymerase sigma factor rpoD1, putative [Ricinus communis]
gi|255556122|ref|XM_002519050.1|	0.353333	0.01	-5.14296	0.497534	K14018|1|0.0|1458|rcu:RCOM_0938150|phospholipase A-2-activating protein	-	-	-	gi|255556123|ref|XP_002519096.1|/0/phospholipase A-2-activating protein, putative [Ricinus communis]
29626.m000153	0.353333	0.01	-5.14296	0.497534	-	-	-	-	-
gi|255564374|ref|XM_002523138.1|	0.353333	0.01	-5.14296	0.497534	K06942|1|0.0|764|rcu:RCOM_1337330|	GO:0044464//cell part	GO:0032561//guanyl ribonucleotide binding	GO:0010038//response to metal ion	gi|255564375|ref|XP_002523184.1|/0/GTP-dependent nucleic acid-binding protein engD, putative [Ricinus communis]
27798.m000585	0.346667	0.01	-5.11548	0.471266	-	-	-	-	-
30143.m001209	0.346667	0.01	-5.11548	0.471266	-	-	-	-	-
gi|255547258|ref|XM_002514641.1|	0.346667	0.01	-5.11548	0.471266	K13420|1|5e-14|76.3|aly:ARALYDRAFT_356368|LRR receptor-like serine/threonine-protein kinase FLS2 [EC:2.7.11.1];K13415|4|6e-12|69.3|osa:4324691|protein brassinosteroid insensitive 1 [EC:2.7.10.1 2.7.11.1]	-	-	-	gi|255547259|ref|XP_002514687.1|/1.18432e-123/leucine-rich repeat containing protein, putative [Ricinus communis]
gi|255564803|ref|XM_002523350.1|	0.346667	0.01	-5.11548	0.471266	K00873|1|0.0|999|rcu:RCOM_0342830|pyruvate kinase [EC:2.7.1.40]	GO:0044424//intracellular part	GO:0031420;GO:0016301//kinase activity;GO:0032559	GO:0006796//phosphate-containing compound metabolic process;GO:0006007//glucose catabolic process	gi|255564804|ref|XP_002523396.1|/0/pyruvate kinase, putative [Ricinus communis]
27451.m000252	0.346667	0.01	-5.11548	0.471266	-	-	-	-	-
gi|255562207|ref|XM_002522066.1|	0.346667	0.01	-5.11548	0.471266	K13289|1|2e-95|348|mtr:MTR_4g021500|cathepsin A (carboxypeptidase C) [EC:3.4.16.5];K09756|3|1e-94|345|ath:AT5G09640|serine carboxypeptidase-like 19 [EC:3.4.16.- 2.3.1.91]	-	GO:0004180//carboxypeptidase activity	GO:0019538//protein metabolic process	gi|255562208|ref|XP_002522112.1|/0/serine carboxypeptidase, putative [Ricinus communis]
gi|301341489|gb|HM150762.1|	0.346667	0.01	-5.11548	0.471266	-	-	-	-	-
30167.m000858	0.346667	0.01	-5.11548	0.471266	-	-	-	-	-
30084.m000186	0.346667	0.01	-5.11548	0.471266	-	-	-	-	-
27828.m000099	0.346667	0.01	-5.11548	0.471266	-	-	-	-	-
gi|255583345|ref|XM_002532388.1|	0.346667	0.01	-5.11548	0.471266	K03841|1|0.0|692|rcu:RCOM_0454000|fructose-1,6-bisphosphatase I [EC:3.1.3.11]	GO:0044424//intracellular part	GO:0016628//oxidoreductase activity, acting on the CH-CH group of donors, NAD or NADP as acceptor;GO:0019203//carbohydrate phosphatase activity;GO:0043169//cation binding	GO:0005975//carbohydrate metabolic process	gi|255583346|ref|XP_002532434.1|/0/Fructose-1,6-bisphosphatase, cytosolic, putative [Ricinus communis]
gi|255559638|ref|XM_002520793.1|	0.346667	0.01	-5.11548	0.471266	-	-	-	-	gi|255559639|ref|XP_002520839.1|/0/conserved hypothetical protein [Ricinus communis]
27744.m000097	0.346667	0.01	-5.11548	0.471266	-	-	-	-	-
28644.m000938	0.343333	0.01	-5.10154	0.467814	-	-	-	-	-
gi|255581481|ref|XM_002531502.1|	0.343333	0.01	-5.10154	0.467814	K01097|1|4e-11|67.0|ppp:PHYPADRAFT_170201|N-acylneuraminate-9-phosphatase [EC:3.1.3.29]	GO:0043231//intracellular membrane-bounded organelle	GO:0016791//phosphatase activity	-	gi|255581482|ref|XP_002531548.1|/3.03288e-154/N-acylneuraminate-9-phosphatase, putative [Ricinus communis]
30138.m003980	0.306667	0.01	-4.9386	0.394746	-	-	-	-	-
30169.m006598	0.303333	0.01	-4.92283	0.391658	-	-	-	-	-
gi|255537983|ref|XM_002510011.1|	0.303333	0.01	-4.92283	0.391658	K11498|1|3e-132|471|ppp:PHYPADRAFT_129159|centromeric protein E	GO:0015630//microtubule cytoskeleton	GO:0003774//motor activity;GO:0032559	GO:0007017//microtubule-based process	gi|255537984|ref|XP_002510057.1|/0/ATP binding protein, putative [Ricinus communis]
30147.m014136	0.303333	0.01	-4.92283	0.391658	-	-	-	-	-
29682.m000591	0.303333	0.01	-4.92283	0.391658	-	-	-	-	-
29820.m000987	0.303333	0.01	-4.92283	0.391658	-	-	-	-	-
gi|255550049|ref|XM_002516030.1|	0.303333	0.01	-4.92283	0.391658	K07976|1|1e-49|192|aly:ARALYDRAFT_492904|Rab family, other	-	GO:0032561//guanyl ribonucleotide binding;GO:0003824//catalytic activity	GO:0006810//transport;GO:0035556//intracellular signal transduction	gi|255550050|ref|XP_002516076.1|/1.35427e-87/protein with unknown function [Ricinus communis]
gi|255584502|ref|XM_002532934.1|	0.303333	0.01	-4.92283	0.391658	K06167|1|8e-97|351|ath:AT4G03610|PhnP protein	-	GO:0003824//catalytic activity	-	gi|255584503|ref|XP_002532980.1|/2.63112e-170/catalytic, putative [Ricinus communis]
gi|255570832|ref|XM_002526323.1|	0.303333	0.01	-4.92283	0.391658	K14486|1|8e-139|493|vvi:100245251|auxin response factor	GO:0043231//intracellular membrane-bounded organelle	GO:0003676//nucleic acid binding;GO:0001071//nucleic acid binding transcription factor activity;GO:0005515//protein binding	GO:0009755//hormone-mediated signaling pathway;GO:0009791//post-embryonic development;GO:0006351//transcription, DNA-dependent;GO:0001708//cell fate specification	gi|255570833|ref|XP_002526369.1|/0/Auxin response factor, putative [Ricinus communis]
gi|255536942|ref|XM_002509492.1|	0.303333	0.01	-4.92283	0.391658	-	-	-	-	gi|255536943|ref|XP_002509538.1|/2.39813e-114/conserved hypothetical protein [Ricinus communis]
29889.m003246	0.303333	0.01	-4.92283	0.391658	-	-	-	-	-
gi|255564437|ref|XM_002523169.1|	0.303333	0.01	-4.92283	0.391658	K03834|1|0.0|652|pop:POPTR_1067317|tyrosine-specific transport protein	GO:0043231//intracellular membrane-bounded organelle	-	GO:0015837//amine transport	gi|255564438|ref|XP_002523215.1|/0/Tyrosine-specific transport protein, putative [Ricinus communis]
gi|255561962|ref|XM_002521944.1|	0.303333	0.01	-4.92283	0.391658	K13345|1|0.0|732|rcu:RCOM_0609720|peroxin-12	GO:0044439	GO:0046914//transition metal ion binding	GO:0006625//protein targeting to peroxisome;GO:0009062//fatty acid catabolic process;GO:0009653//anatomical structure morphogenesis	gi|255561963|ref|XP_002521990.1|/0/conserved hypothetical protein [Ricinus communis]
gi|255556827|ref|XM_002519401.1|	0.303333	0.01	-4.92283	0.391658	-	-	GO:0016211;GO:0032559	GO:0009725//response to hormone stimulus;GO:0006541//glutamine metabolic process;GO:0071941	gi|255556828|ref|XP_002519447.1|/0/Protein fluG, putative [Ricinus communis]
28016.m000098	0.303333	0.01	-4.92283	0.391658	-	-	-	-	-
gi|255556569|ref|XM_002519273.1|	0.303333	0.01	-4.92283	0.391658	K08494|1|4e-122|435|ath:AT1G48240|novel plant SNARE	GO:0016020//membrane	-	-	gi|255556570|ref|XP_002519319.1|/4.60792e-147/novel plant snare, putative [Ricinus communis]
27704.m000148	0.303333	0.01	-4.92283	0.391658	-	-	-	-	-
gi|255552048|ref|XM_002517023.1|	0.303333	0.01	-4.92283	0.391658	-	-	-	-	gi|224111108|ref|XP_002315750.1|/0/predicted protein [Populus trichocarpa]
29576.m000225	0.303333	0.01	-4.92283	0.391658	-	-	-	-	-
29690.m000424	0.303333	0.01	-4.92283	0.391658	-	-	-	-	-
gi|255559327|ref|XM_002520638.1|	0.303333	0.01	-4.92283	0.391658	-	-	-	-	gi|255559328|ref|XP_002520684.1|/7.05291e-19/conserved hypothetical protein [Ricinus communis]
gi|255549602|ref|XM_002515807.1|	0.303333	0.01	-4.92283	0.391658	K14293|1|0.0|1620|rcu:RCOM_0736490|importin subunit beta-1	GO:0005635//nuclear envelope;GO:0009536//plastid	GO:0022892	GO:0015031//protein transport	gi|255549603|ref|XP_002515853.1|/0/importin beta-1, putative [Ricinus communis]
gi|255536824|ref|XM_002509433.1|	0.303333	0.01	-4.92283	0.391658	K14489|1|1e-13|76.3|vvi:100263145|arabidopsis histidine kinase 2/3/4 (cytokinin receptor) [EC:2.7.13.3]	-	GO:0043167//ion binding;GO:0008422//beta-glucosidase activity	GO:0044238//primary metabolic process	gi|255536825|ref|XP_002509479.1|/0/Glucan endo-1,3-beta-glucosidase precursor, putative [Ricinus communis]
gi|255571317|ref|XM_002526562.1|	0.303333	0.01	-4.92283	0.391658	K10610|1|0.0|1975|rcu:RCOM_1091910|DNA damage-binding protein 1	GO:0043231//intracellular membrane-bounded organelle;GO:0031461//cullin-RING ubiquitin ligase complex	GO:0003676//nucleic acid binding	GO:0006355//regulation of transcription, DNA-dependent;GO:0009640//photomorphogenesis;GO:0007602//phototransduction;GO:0003006//developmental process involved in reproduction	gi|255571318|ref|XP_002526608.1|/0/DNA repair protein xp-E, putative [Ricinus communis]
gi|255558672|ref|XM_002520315.1|	0.303333	0.01	-4.92283	0.391658	K13416|1|0.0|1069|rcu:RCOM_1534760|brassinosteroid insensitive 1-associated receptor kinase 1 [EC:2.7.10.1 2.7.11.1];K13417|5|0.0|839|ath:AT2G13790|somatic embryogenesis receptor kinase 4 [EC:2.7.10.1 2.7.11.1]	GO:0031224//intrinsic to membrane;GO:0032991//macromolecular complex;GO:0043231//intracellular membrane-bounded organelle	GO:0004871//signal transducer activity;GO:0016628//oxidoreductase activity, acting on the CH-CH group of donors, NAD or NADP as acceptor;GO:0005102//receptor binding;GO:0004713//protein tyrosine kinase activity;GO:0046983//protein dimerization activity;GO:0032559	GO:0006952//defense response;GO:0043401//steroid hormone mediated signaling pathway;GO:0040007//growth;GO:0002239//response to oomycetes;GO:0006464//cellular protein modification process	gi|255558673|ref|XP_002520361.1|/0/BRASSINOSTEROID INSENSITIVE 1-associated receptor kinase 1 precursor, putative [Ricinus communis]
gi|255549372|ref|XM_002515694.1|	0.303333	0.01	-4.92283	0.391658	-	-	-	-	gi|255549373|ref|XP_002515740.1|/0/conserved hypothetical protein [Ricinus communis]
gi|255566081|ref|XM_002523983.1|	0.296667	0.01	-4.89077	0.391658	-	GO:0009528//plastid inner membrane	GO:0015151//alpha-glucoside transmembrane transporter activity	GO:0005984//disaccharide metabolic process;GO:0051707//response to other organism;GO:0005982//starch metabolic process;GO:0009628//response to abiotic stimulus;GO:0032501//multicellular organismal process;GO:0000017//alpha-glucoside transport	gi|255566082|ref|XP_002524029.1|/0/conserved hypothetical protein [Ricinus communis]
gi|255549235|ref|XM_002515626.1|	0.296667	0.01	-4.89077	0.391658	K00924|1|2e-88|325|ath:AT5G22850|[EC:2.7.1.-]	GO:0031224//intrinsic to membrane	GO:0004175//endopeptidase activity	GO:0019538//protein metabolic process	gi|255549236|ref|XP_002515672.1|/0/Aspartic proteinase nepenthesin-1 precursor, putative [Ricinus communis]
gi|255554211|ref|XM_002518100.1|	0.296667	0.01	-4.89077	0.391658	K01728|1|0.0|784|rcu:RCOM_1022270|pectate lyase [EC:4.2.2.2]	-	GO:0016837	-	gi|255554212|ref|XP_002518146.1|/0/Pectate lyase precursor, putative [Ricinus communis]
gi|255542843|ref|XM_002512439.1|	0.296667	0.01	-4.89077	0.391658	K08332|1|3e-13|75.1|vcn:VOLCADRAFT_41528|vacuolar protein 8;K10590|3|1e-11|70.1|smo:SELMODRAFT_149458|E3 ubiquitin-protein ligase TRIP12 [EC:6.3.2.19]	GO:0005635//nuclear envelope	GO:0022892	GO:0006605//protein targeting	gi|255542844|ref|XP_002512485.1|/0/importin alpha, putative [Ricinus communis]
29630.m000797	0.296667	0.01	-4.89077	0.391658	-	-	-	-	-
gi|255559556|ref|XM_002520752.1|	0.296667	0.01	-4.89077	0.391658	K13415|1|7e-46|183|sbi:SORBI_03g032990|protein brassinosteroid insensitive 1 [EC:2.7.10.1 2.7.11.1]	GO:0031224//intrinsic to membrane	GO:0004871//signal transducer activity;GO:0004674//protein serine/threonine kinase activity;GO:0032559	GO:0006464//cellular protein modification process	gi|255559557|ref|XP_002520798.1|/0/Nodulation receptor kinase precursor, putative [Ricinus communis]
gi|255587099|ref|XM_002534090.1|	0.296667	0.01	-4.89077	0.391658	-	GO:0044464//cell part	-	-	gi|255587100|ref|XP_002534136.1|/0/Auxin-induced protein 5NG4, putative [Ricinus communis]
29646.m001116	0.296667	0.01	-4.89077	0.391658	-	-	-	-	-
30045.m000475	0.296667	0.01	-4.89077	0.391658	-	-	-	-	-
gi|255545553|ref|XM_002513791.1|	0.296667	0.01	-4.89077	0.391658	K11380|1|2e-29|130|ppp:PHYPADRAFT_27586|NuA3 HAT complex component NTO1	-	GO:0046914//transition metal ion binding	-	gi|255545554|ref|XP_002513837.1|/0/phd finger protein, putative [Ricinus communis]
gi|255573573|ref|XM_002527665.1|	0.296667	0.01	-4.89077	0.391658	K06287|1|1e-108|389|rcu:RCOM_0440500|septum formation protein	GO:0009536//plastid	-	-	gi|255573574|ref|XP_002527711.1|/1.60586e-107/maf protein, putative [Ricinus communis]
28883.m000742	0.296667	0.01	-4.89077	0.391658	-	-	-	-	-
28166.m001048	0.296667	0.01	-4.89077	0.391658	-	-	-	-	-
30074.m001407	0.296667	0.01	-4.89077	0.391658	-	-	-	-	-
30053.m000103	0.296667	0.01	-4.89077	0.391658	-	-	-	-	-
gi|255553976|ref|XM_002517983.1|	0.296667	0.01	-4.89077	0.391658	K00558|1|0.0|3041|rcu:RCOM_1176970|DNA (cytosine-5-)-methyltransferase [EC:2.1.1.37]	GO:0043231//intracellular membrane-bounded organelle	GO:0016747//transferase activity, transferring acyl groups other than amino-acyl groups;GO:0008757//S-adenosylmethionine-dependent methyltransferase activity;GO:0003676//nucleic acid binding	GO:0032776//DNA methylation on cytosine	gi|255553977|ref|XP_002518029.1|/0/DNA (cytosine-5)-methyltransferase, putative [Ricinus communis]
gi|255561410|ref|XM_002521670.1|	0.293333	0.01	-4.87447	0.389244	-	-	-	GO:0033124//regulation of GTP catabolic process;GO:0015031//protein transport	gi|255561411|ref|XP_002521716.1|/0/protein with unknown function [Ricinus communis]
30174.m008719	0.293333	0.01	-4.87447	0.389244	-	-	-	-	-
28320.m001109	0.293333	0.01	-4.87447	0.389244	-	-	-	-	-
gi|255537638|ref|XM_002509840.1|	0.293333	0.01	-4.87447	0.389244	K13412|1|0.0|981|rcu:RCOM_1689450|calcium-dependent protein kinase [EC:2.7.11.1]	-	GO:0046872//metal ion binding;GO:0004674//protein serine/threonine kinase activity;GO:0032559	GO:0006464//cellular protein modification process	gi|255537639|ref|XP_002509886.1|/0/calcium-dependent protein kinase, putative [Ricinus communis]
gi|255546188|ref|XM_002514108.1|	0.293333	0.01	-4.87447	0.389244	-	-	-	GO:0009914//hormone transport;GO:0048869//cellular developmental process	gi|255546189|ref|XP_002514154.1|/4.51425e-170/pollen specific protein sf21, putative [Ricinus communis]
29905.m000431	0.293333	0.01	-4.87447	0.389244	-	-	-	-	-
27704.m000151	0.293333	0.01	-4.87447	0.389244	-	-	-	-	-
gi|255565912|ref|XM_002523899.1|	0.293333	0.01	-4.87447	0.389244	K09287|1|8e-14|77.8|aly:ARALYDRAFT_888685|RAV-like factor	GO:0043231//intracellular membrane-bounded organelle	GO:0046914//transition metal ion binding;GO:0003676//nucleic acid binding	GO:0006351//transcription, DNA-dependent	gi|255565913|ref|XP_002523945.1|/0/transcription factor, putative [Ricinus communis]
30131.m007046	0.293333	0.01	-4.87447	0.389244	-	-	-	-	-
29693.m002100	0.286667	0.01	-4.8413	0.389244	-	-	-	-	-
gi|255542236|ref|XM_002512136.1|	0.286667	0.01	-4.8413	0.389244	K11000|1|0.0|2994|vvi:100265625|callose synthase [EC:2.4.1.-]	GO:0043234//protein complex;GO:0044444//cytoplasmic part;GO:0016020//membrane	GO:0035251//UDP-glucosyltransferase activity	GO:0006074//(1->3)-beta-D-glucan metabolic process	gi|255542237|ref|XP_002512182.1|/0/conserved hypothetical protein [Ricinus communis]
30174.m009113	0.286667	0.01	-4.8413	0.389244	-	-	-	-	-
gi|255555540|ref|XM_002518761.1|	0.246667	0.01	-4.62449	0.383196	K08818|1|5e-56|217|vvi:100246062|cell division cycle 2-like [EC:2.7.11.22];K13118|2|3e-09|62.0|cre:CHLREDRAFT_17930|protein DGCR14	GO:0016020//membrane	-	-	gi|255555541|ref|XP_002518807.1|/0/DNA binding protein, putative [Ricinus communis]
gi|255577247|ref|XM_002529460.1|	0.246667	0.01	-4.62449	0.383196	K15336|1|5e-45|181|vvi:100259391|tRNA (cytosine38-C5)-methyltransferase [EC:2.1.1.204]	-	-	-	gi|255577248|ref|XP_002529506.1|/0/pentatricopeptide repeat-containing protein, putative [Ricinus communis]
gi|255547222|ref|XM_002514623.1|	0.246667	0.01	-4.62449	0.383196	-	GO:0009536//plastid	-	-	gi|255547223|ref|XP_002514669.1|/1.58097e-164/conserved hypothetical protein [Ricinus communis]
gi|255551397|ref|XM_002516699.1|	0.246667	0.01	-4.62449	0.383196	K11493|1|3e-33|140|ota:Ot03g05690|regulator of chromosome condensation;K10615|4|1e-18|92.8|cme:CMB070C|E3 ubiquitin-protein ligase HERC4 [EC:6.3.2.19]	-	GO:0017016//Ras GTPase binding	-	gi|255551398|ref|XP_002516745.1|/0/Ran GTPase binding protein, putative [Ricinus communis]
28014.m000118	0.246667	0.01	-4.62449	0.383196	-	-	-	-	-
29929.m004650	0.246667	0.01	-4.62449	0.383196	-	-	-	-	-
gi|255587730|ref|XM_002534329.1|	0.246667	0.01	-4.62449	0.383196	K04506|1|0.0|655|rcu:RCOM_0446280|E3 ubiquitin-protein ligase SIAH1 [EC:6.3.2.19]	GO:0043231//intracellular membrane-bounded organelle	GO:0046914//transition metal ion binding;GO:0019787//small conjugating protein ligase activity	GO:0019941//modification-dependent protein catabolic process;GO:0032501//multicellular organismal process;GO:0032446//protein modification by small protein conjugation	gi|255587731|ref|XP_002534375.1|/0/Ubiquitin ligase SINAT2, putative [Ricinus communis]
30128.m009008	0.246667	0.01	-4.62449	0.383196	-	-	-	-	-
30131.m007026	0.246667	0.01	-4.62449	0.383196	-	-	-	-	-
29706.m001348	0.246667	0.01	-4.62449	0.383196	-	-	-	-	-
30174.m008908	0.246667	0.01	-4.62449	0.383196	-	-	-	-	-
30225.m001703	0.246667	0.01	-4.62449	0.383196	-	-	-	-	-
gi|255547861|ref|XM_002514942.1|	0.243333	0.01	-4.60486	0.381638	K08818|1|0.0|1353|rcu:RCOM_1081710|cell division cycle 2-like [EC:2.7.11.22]	GO:0044444//cytoplasmic part	GO:0004674//protein serine/threonine kinase activity;GO:0032559	GO:0006464//cellular protein modification process	gi|255547862|ref|XP_002514988.1|/0/cdk10/11, putative [Ricinus communis]
29822.m003347	0.243333	0.01	-4.60486	0.381638	-	-	-	-	-
gi|255548987|ref|XM_002515504.1|	0.243333	0.01	-4.60486	0.381638	K09566|1|3e-119|427|rcu:RCOM_0924670|peptidyl-prolyl isomerase G (cyclophilin G) [EC:5.2.1.8]	-	GO:0016859//cis-trans isomerase activity	GO:0044267//cellular protein metabolic process	gi|255548988|ref|XP_002515550.1|/4.23202e-118/peptidyl-prolyl cis-trans isomerase, putative [Ricinus communis]
30025.m000586	0.243333	0.01	-4.60486	0.381638	-	-	-	-	-
27613.m000643	0.243333	0.01	-4.60486	0.381638	-	-	-	-	-
gi|255565528|ref|XM_002523709.1|	0.243333	0.01	-4.60486	0.381638	-	GO:0019866//organelle inner membrane;GO:0043231//intracellular membrane-bounded organelle	-	GO:0007005//mitochondrion organization	gi|255565529|ref|XP_002523755.1|/2.57308e-89/conserved hypothetical protein [Ricinus communis]
29983.m003190	0.243333	0.01	-4.60486	0.381638	-	-	-	-	-
29950.m001185	0.243333	0.01	-4.60486	0.381638	-	-	-	-	-
29929.m004592	0.243333	0.01	-4.60486	0.381638	-	-	-	-	-
gi|255572659|ref|XM_002527217.1|	0.243333	0.01	-4.60486	0.381638	K13289|1|0.0|1040|rcu:RCOM_1627120|cathepsin A (carboxypeptidase C) [EC:3.4.16.5]	GO:0043231//intracellular membrane-bounded organelle	GO:0004180//carboxypeptidase activity	GO:0019538//protein metabolic process	gi|255572660|ref|XP_002527263.1|/0/serine carboxypeptidase, putative [Ricinus communis]
30006.m000290	0.243333	0.01	-4.60486	0.381638	-	-	-	-	-
gi|255575810|ref|XM_002528758.1|	0.243333	0.01	-4.60486	0.381638	K01940|1|0.0|917|rcu:RCOM_0395600|argininosuccinate synthase [EC:6.3.4.5]	GO:0009532//plastid stroma	GO:0016879//ligase activity, forming carbon-nitrogen bonds;GO:0032559	GO:0006525//arginine metabolic process	gi|255575811|ref|XP_002528804.1|/0/argininosuccinate synthase, putative [Ricinus communis]
29777.m000275	0.243333	0.01	-4.60486	0.381638	-	-	-	-	-
gi|255546784|ref|XM_002514405.1|	0.243333	0.01	-4.60486	0.381638	K14442|1|0.0|1804|pop:POPTR_420510|ATP-dependent RNA helicase DHX36 [EC:3.6.4.13]	GO:0043231//intracellular membrane-bounded organelle	GO:0003723//RNA binding;GO:0042623//ATPase activity, coupled;GO:0032559	-	gi|255546785|ref|XP_002514451.1|/0/ATP-dependent RNA helicase, putative [Ricinus communis]
30174.m009118	0.243333	0.01	-4.60486	0.381638	-	-	-	-	-
gi|255548288|ref|XM_002515155.1|	0.243333	0.01	-4.60486	0.381638	K13430|1|5e-58|223|rcu:RCOM_1078760|serine/threonine-protein kinase PBS1 [EC:2.7.11.1];K04733|4|4e-57|219|smo:SELMODRAFT_33807|interleukin-1 receptor-associated kinase 4 [EC:2.7.11.1]	-	GO:0004702//receptor signaling protein serine/threonine kinase activity;GO:0032559	GO:0006464//cellular protein modification process;GO:0033554//cellular response to stress	gi|255548289|ref|XP_002515201.1|/0/Serine/threonine-protein kinase PBS1, putative [Ricinus communis]
gi|255543099|ref|XM_002512567.1|	0.243333	0.01	-4.60486	0.381638	-	-	-	-	gi|255543100|ref|XP_002512613.1|/0/conserved hypothetical protein [Ricinus communis]
gi|255569988|ref|XM_002525911.1|	0.243333	0.01	-4.60486	0.381638	-	GO:0044464//cell part	GO:0005099//Ras GTPase activator activity	GO:0032318//regulation of Ras GTPase activity	gi|255569989|ref|XP_002525957.1|/0/ecotropic viral integration site, putative [Ricinus communis]
28637.m000206	0.243333	0.01	-4.60486	0.381638	-	-	-	-	-
30200.m000348	0.243333	0.01	-4.60486	0.381638	-	-	-	-	-
gi|255583645|ref|XM_002532532.1|	0.243333	0.01	-4.60486	0.381638	K01087|1|0.0|769|rcu:RCOM_0196180|trehalose 6-phosphate phosphatase [EC:3.1.3.12]	-	GO:0019203//carbohydrate phosphatase activity	GO:0005991//trehalose metabolic process	gi|255583646|ref|XP_002532578.1|/0/trehalose-6-phosphate synthase, putative [Ricinus communis]
gi|255538723|ref|XM_002510381.1|	0.243333	0.01	-4.60486	0.381638	K13998|1|0.0|1206|rcu:RCOM_1595270|dihydrofolate reductase / thymidylate synthase [EC:1.5.1.3 2.1.1.45]	GO:0044424//intracellular part	GO:0042083//5,10-methylenetetrahydrofolate-dependent methyltransferase activity;GO:0016646//oxidoreductase activity, acting on the CH-NH group of donors, NAD or NADP as acceptor	GO:0006544//glycine metabolic process;GO:0009177;GO:0006730//one-carbon metabolic process	gi|255538724|ref|XP_002510427.1|/0/bifunctional dihydrofolate reductase-thymidylate synthase, putative [Ricinus communis]
30128.m008991	0.243333	0.01	-4.60486	0.381638	-	-	-	-	-
gi|255586520|ref|XM_002533853.1|	0.243333	0.01	-4.60486	0.381638	K14842|1|5e-150|528|rcu:RCOM_0322170|ribosome biogenesis protein NSA2	GO:0030529//ribonucleoprotein complex	-	GO:0010467//gene expression;GO:0022613//ribonucleoprotein complex biogenesis	gi|255586521|ref|XP_002533899.1|/6.10452e-149/TGF-beta-inducible nuclear protein, putative [Ricinus communis]
gi|255552064|ref|XM_002517031.1|	0.243333	0.01	-4.60486	0.381638	-	GO:0031224//intrinsic to membrane	-	-	gi|255552065|ref|XP_002517077.1|/1.94753e-143/conserved hypothetical protein [Ricinus communis]
29848.m004496	0.243333	0.01	-4.60486	0.381638	-	-	-	-	-
30136.m001035	0.243333	0.01	-4.60486	0.381638	-	-	-	-	-
30138.m003886	0.243333	0.01	-4.60486	0.381638	-	-	-	-	-
gi|255544817|ref|XM_002513424.1|	0.243333	0.01	-4.60486	0.381638	K07238|1|1e-134|477|rcu:RCOM_1577360|zinc transporter, ZIP family	GO:0044464//cell part	GO:0008324//cation transmembrane transporter activity	GO:0006812//cation transport	gi|255544818|ref|XP_002513470.1|/1.36357e-133/integral membrane protein, putative [Ricinus communis]
gi|255587079|ref|XM_002534081.1|	0.243333	0.01	-4.60486	0.381638	K10143|1|0.0|1318|rcu:RCOM_0002700|E3 ubiquitin-protein ligase RFWD2 [EC:6.3.2.19]	GO:0043231//intracellular membrane-bounded organelle;GO:0031461//cullin-RING ubiquitin ligase complex	GO:0016628//oxidoreductase activity, acting on the CH-CH group of donors, NAD or NADP as acceptor;GO:0046914//transition metal ion binding;GO:0005515//protein binding;GO:0019787//small conjugating protein ligase activity	GO:0009646//response to absence of light;GO:0009648//photoperiodism;GO:0010118//stomatal movement;GO:0006259//DNA metabolic process;GO:0032446//protein modification by small protein conjugation;GO:0009812//flavonoid metabolic process;GO:0009639//response to red or far red light	gi|255587080|ref|XP_002534127.1|/0/ubiquitin ligase protein cop1, putative [Ricinus communis]
30170.m013931	0.243333	0.01	-4.60486	0.381638	-	-	-	-	-
gi|255576957|ref|XM_002529318.1|	0.243333	0.01	-4.60486	0.381638	-	GO:0009534//chloroplast thylakoid	-	-	gi|255576958|ref|XP_002529364.1|/0/protein with unknown function [Ricinus communis]
29792.m000602	0.243333	0.01	-4.60486	0.381638	-	-	-	-	-
29667.m000353	0.243333	0.01	-4.60486	0.381638	-	-	-	-	-
30169.m006443	0.243333	0.01	-4.60486	0.381638	-	-	-	-	-
gi|255547923|ref|XM_002514973.1|	0.243333	0.01	-4.60486	0.381638	-	-	GO:0046914//transition metal ion binding	-	gi|255547924|ref|XP_002515019.1|/3.18097e-147/protein binding protein, putative [Ricinus communis]
29596.m000720	0.243333	0.01	-4.60486	0.381638	-	-	-	-	-
29657.m000467	0.243333	0.01	-4.60486	0.381638	-	-	-	-	-
30106.m000662	0.243333	0.01	-4.60486	0.381638	-	-	-	-	-
30190.m011326	0.243333	0.01	-4.60486	0.381638	-	-	-	-	-
30148.m001412	0.243333	0.01	-4.60486	0.381638	-	-	-	-	-
28611.m000105	0.243333	0.01	-4.60486	0.381638	-	-	-	-	-
gi|255553634|ref|XM_002517812.1|	0.243333	0.01	-4.60486	0.381638	K03028|1|0.0|1535|rcu:RCOM_1172830|26S proteasome regulatory subunit N1	GO:0005838//proteasome regulatory particle;GO:0043231//intracellular membrane-bounded organelle;GO:0016020//membrane	GO:0032182//small conjugating protein binding	GO:0019941//modification-dependent protein catabolic process;GO:0009894;GO:0007049//cell cycle	gi|255553635|ref|XP_002517858.1|/0/26S proteasome regulatory subunit rpn1, putative [Ricinus communis]
gi|255556355|ref|XM_002519166.1|	0.243333	0.01	-4.60486	0.381638	K10578|1|2e-164|577|rcu:RCOM_1000310|ubiquitin-conjugating enzyme E2 J1 [EC:6.3.2.19]	-	GO:0019787//small conjugating protein ligase activity	GO:0019941//modification-dependent protein catabolic process;GO:0032446//protein modification by small protein conjugation	gi|255556356|ref|XP_002519212.1|/1.93045e-163/non-canonical ubiquitin conjugating enzyme, putative [Ricinus communis]
29650.m000274	0.243333	0.01	-4.60486	0.381638	-	-	-	-	-
29596.m000722	0.243333	0.01	-4.60486	0.381638	-	-	-	-	-
gi|255578673|ref|XM_002530151.1|	0.243333	0.01	-4.60486	0.381638	K00423|1|0.0|1197|rcu:RCOM_0657480|L-ascorbate oxidase [EC:1.10.3.3]	-	GO:0046914//transition metal ion binding;GO:0016682//oxidoreductase activity, acting on diphenols and related substances as donors, oxygen as acceptor	GO:0008152//metabolic process	gi|255578674|ref|XP_002530197.1|/0/l-ascorbate oxidase, putative [Ricinus communis]
gi|255565696|ref|XM_002523792.1|	0.243333	0.01	-4.60486	0.381638	-	GO:0031966//mitochondrial membrane	-	-	gi|255565697|ref|XP_002523838.1|/0/conserved hypothetical protein [Ricinus communis]
28281.m000381	0.243333	0.01	-4.60486	0.381638	-	-	-	-	-
30170.m014359	0.243333	0.01	-4.60486	0.381638	-	-	-	-	-
29093.m000080	0.243333	0.01	-4.60486	0.381638	-	-	-	-	-
gi|255564275|ref|XM_002523089.1|	0.243333	0.01	-4.60486	0.381638	K10406|1|2e-93|342|vvi:100249019|kinesin family member C2/C3	GO:0015630//microtubule cytoskeleton	GO:0003774//motor activity;GO:0032559	GO:0007017//microtubule-based process	gi|255564276|ref|XP_002523135.1|/0/kinesin heavy chain, putative [Ricinus communis]
29842.m003618	0.243333	0.01	-4.60486	0.381638	-	-	-	-	-
29889.m003277	0.243333	0.01	-4.60486	0.381638	-	-	-	-	-
27965.m000109	0.243333	0.01	-4.60486	0.381638	-	-	-	-	-
29842.m003586	0.243333	0.01	-4.60486	0.381638	-	-	-	-	-
gi|255566820|ref|XM_002524348.1|	0.243333	0.01	-4.60486	0.381638	-	GO:0009527//plastid outer membrane	-	GO:0009658//chloroplast organization	gi|255566821|ref|XP_002524394.1|/0/conserved hypothetical protein [Ricinus communis]
29942.m000731	0.243333	0.01	-4.60486	0.381638	-	-	-	-	-
28140.m000102	0.243333	0.01	-4.60486	0.381638	-	-	-	-	-
gi|255546889|ref|XM_002514457.1|	0.236667	0.01	-4.56478	0.381638	K01103|1|0.0|1407|rcu:RCOM_1668120|6-phosphofructo-2-kinase / fructose-2,6-bisphosphatase [EC:2.7.1.105 3.1.3.46]	GO:0044444//cytoplasmic part;GO:0016020//membrane	GO:0008443//phosphofructokinase activity;GO:0019203//carbohydrate phosphatase activity;GO:0032559	GO:0006000//fructose metabolic process;GO:0006796//phosphate-containing compound metabolic process	gi|255546890|ref|XP_002514503.1|/0/fructose-6-phosphate,2-kinase/fructose-2, 6-bisphosphatase, putative [Ricinus communis]
gi|255544613|ref|XM_002513322.1|	0.236667	0.01	-4.56478	0.381638	K01011|1|0.0|773|rcu:RCOM_1574740|thiosulfate/3-mercaptopyruvate sulfurtransferase [EC:2.8.1.1 2.8.1.2]	GO:0009536//plastid	GO:0016783//sulfurtransferase activity	GO:0032502//developmental process;GO:0015698//inorganic anion transport	gi|255544614|ref|XP_002513368.1|/0/thiosulfate sulfertansferase, putative [Ricinus communis]
gi|255541397|ref|XM_002511717.1|	0.236667	0.01	-4.56478	0.381638	K13648|1|0.0|1321|rcu:RCOM_1612930|alpha-1,4-galacturonosyltransferase [EC:2.4.1.43]	GO:0043231//intracellular membrane-bounded organelle	GO:0008194//UDP-glycosyltransferase activity	GO:0045489//pectin biosynthetic process	gi|255541398|ref|XP_002511763.1|/0/transferase, transferring glycosyl groups, putative [Ricinus communis]
gi|255577105|ref|XM_002529391.1|	0.236667	0.01	-4.56478	0.381638	K01551|1|9e-149|525|vvi:100266785|arsenite-transporting ATPase [EC:3.6.3.16]	GO:0009532//plastid stroma	GO:0019829//cation-transporting ATPase activity;GO:0032559	GO:0006811//ion transport;GO:0030003//cellular cation homeostasis	gi|255577106|ref|XP_002529437.1|/0/arsenical pump-driving atpase, putative [Ricinus communis]
30073.m002242	0.236667	0.01	-4.56478	0.381638	-	-	-	-	-
29657.m000469	0.236667	0.01	-4.56478	0.381638	-	-	-	-	-
30078.m002260	0.236667	0.01	-4.56478	0.381638	-	-	-	-	-
gi|255536972|ref|XM_002509507.1|	0.236667	0.01	-4.56478	0.381638	K02871|1|8e-94|342|rcu:RCOM_1678530|large subunit ribosomal protein L13	GO:0030529//ribonucleoprotein complex	GO:0005198//structural molecule activity	GO:0010467//gene expression	gi|255536973|ref|XP_002509553.1|/9.61298e-93/50S ribosomal protein L13, putative [Ricinus communis]
29929.m004679	0.236667	0.01	-4.56478	0.381638	-	-	-	-	-
30190.m010971	0.236667	0.01	-4.56478	0.381638	-	-	-	-	-
gi|255565672|ref|XM_002523780.1|	0.236667	0.01	-4.56478	0.381638	K13448|1|1e-102|371|rcu:RCOM_1281800|calcium-binding protein CML	-	GO:0046872//metal ion binding	-	gi|255565673|ref|XP_002523826.1|/1.28356e-101/ef-hand calcium binding protein, putative [Ricinus communis]
gi|255582436|ref|XM_002531960.1|	0.236667	0.01	-4.56478	0.381638	-	-	GO:0016407//acetyltransferase activity	-	gi|255582437|ref|XP_002532006.1|/1.38201e-109/expressed protein, putative [Ricinus communis]
gi|255569105|ref|XM_002525476.1|	0.236667	0.01	-4.56478	0.381638	K13210|1|0.0|1207|rcu:RCOM_0742410|far upstream element-binding protein	-	GO:0016787//hydrolase activity	-	gi|255569106|ref|XP_002525522.1|/0/nucleic acid binding protein, putative [Ricinus communis]
gi|255582553|ref|XM_002532014.1|	0.236667	0.01	-4.56478	0.381638	K12900|1|2e-42|171|rcu:RCOM_0036490|FUS-interacting serine-arginine-rich protein 1;K12891|4|5e-12|70.5|mtr:MTR_5g070450|splicing factor, arginine/serine-rich 2	GO:0016604//nuclear body	GO:0003676//nucleic acid binding	GO:0000377	gi|255582554|ref|XP_002532060.1|/1.80982e-64/serine/arginine rich splicing factor, putative [Ricinus communis]
29981.m000573	0.236667	0.01	-4.56478	0.381638	-	-	-	-	-
gi|255572534|ref|XM_002527156.1|	0.236667	0.01	-4.56478	0.381638	-	-	-	-	gi|255572535|ref|XP_002527202.1|/0/hypothetical protein RCOM_1075930 [Ricinus communis]
28708.m000184	0.236667	0.01	-4.56478	0.381638	-	-	-	-	-
gi|255581024|ref|XM_002531283.1|	0.236667	0.01	-4.56478	0.381638	-	-	-	-	gi|255581025|ref|XP_002531329.1|/1.4494e-152/transcription factor, putative [Ricinus communis]
28725.m000315	0.236667	0.01	-4.56478	0.381638	-	-	-	-	-
gi|255560413|ref|XM_002521176.1|	0.236667	0.01	-4.56478	0.381638	-	GO:0009503	-	GO:0009687//abscisic acid metabolic process;GO:0009416//response to light stimulus;GO:0016116//carotenoid metabolic process;GO:0042554//superoxide anion generation	gi|255560414|ref|XP_002521222.1|/4.95013e-128/conserved hypothetical protein [Ricinus communis]
gi|255587041|ref|XM_002534065.1|	0.236667	0.01	-4.56478	0.381638	K00700|1|0.0|1734|rcu:RCOM_0022940|1,4-alpha-glucan branching enzyme [EC:2.4.1.18]	-	GO:0016798//hydrolase activity, acting on glycosyl bonds;GO:0016758//transferase activity, transferring hexosyl groups;GO:0043167//ion binding	GO:0044238//primary metabolic process	gi|255587042|ref|XP_002534111.1|/0/starch branching enzyme II, putative [Ricinus communis]
29648.m002006	0.236667	0.01	-4.56478	0.381638	-	-	-	-	-
gi|255561265|ref|XM_002521598.1|	0.236667	0.01	-4.56478	0.381638	-	-	-	GO:0009416//response to light stimulus	gi|255561266|ref|XP_002521644.1|/0/hypothetical protein RCOM_1110800 [Ricinus communis]
29801.m003085	0.236667	0.01	-4.56478	0.381638	-	-	-	-	-
28102.m000110	0.236667	0.01	-4.56478	0.381638	-	-	-	-	-
gi|255579587|ref|XM_002530589.1|	0.236667	0.01	-4.56478	0.381638	K01681|1|0.0|1777|rcu:RCOM_0782740|aconitate hydratase 1 [EC:4.2.1.3]	GO:0043231//intracellular membrane-bounded organelle;GO:0044444//cytoplasmic part;GO:0005576//extracellular region;GO:0016020//membrane	GO:0003729//mRNA binding;GO:0051536//iron-sulfur cluster binding;GO:0046914//transition metal ion binding;GO:0016641//oxidoreductase activity, acting on the CH-NH2 group of donors, oxygen as acceptor;GO:0016836//hydro-lyase activity	GO:0010039//response to iron ion;GO:0009692;GO:0044262//cellular carbohydrate metabolic process;GO:0006970//response to osmotic stress;GO:0072350//tricarboxylic acid metabolic process	gi|255579588|ref|XP_002530635.1|/0/aconitase, putative [Ricinus communis]
gi|255579618|ref|XM_002530604.1|	0.236667	0.01	-4.56478	0.381638	-	-	-	-	gi|255579619|ref|XP_002530650.1|/0/electron transporter, putative [Ricinus communis]
gi|255557726|ref|XM_002519847.1|	0.236667	0.01	-4.56478	0.381638	K12890|1|2e-94|344|rcu:RCOM_0866580|splicing factor, arginine/serine-rich 1/9	GO:0043231//intracellular membrane-bounded organelle	GO:0005488//binding	GO:0007548//sex differentiation;GO:0006396//RNA processing	gi|255557727|ref|XP_002519893.1|/2.93128e-93/arginine/serine-rich splicing factor, putative [Ricinus communis]
29719.m000329	0.236667	0.01	-4.56478	0.381638	-	-	-	-	-
gi|255571890|ref|XM_002526842.1|	0.236667	0.01	-4.56478	0.381638	K01657|1|0.0|1109|rcu:RCOM_0592860|anthranilate synthase component I [EC:4.1.3.27]	GO:0043234//protein complex;GO:0009536//plastid	GO:0016833//oxo-acid-lyase activity	GO:0009725//response to hormone stimulus;GO:0009850//auxin metabolic process;GO:0006568//tryptophan metabolic process;GO:0048527//lateral root development;GO:0006950//response to stress	gi|255571891|ref|XP_002526888.1|/0/anthranilate synthase component I, putative [Ricinus communis]
29904.m002959	0.236667	0.01	-4.56478	0.381638	-	-	-	-	-
28609.m000206	0.236667	0.01	-4.56478	0.381638	-	-	-	-	-
gi|255545895|ref|XM_002513962.1|	0.236667	0.01	-4.56478	0.381638	-	GO:0043231//intracellular membrane-bounded organelle	GO:0016765//transferase activity, transferring alkyl or aryl (other than methyl) groups;GO:0005515//protein binding	GO:0034968//histone lysine methylation;GO:0048764;GO:0010481//epidermal cell division;GO:0009639//response to red or far red light	gi|255545896|ref|XP_002514008.1|/2.91718e-124/conserved hypothetical protein [Ricinus communis]
29790.m000835	0.236667	0.01	-4.56478	0.381638	-	-	-	-	-
29981.m000575	0.236667	0.01	-4.56478	0.381638	-	-	-	-	-
29716.m000307	0.236667	0.01	-4.56478	0.381638	-	-	-	-	-
30147.m014434	0.236667	0.01	-4.56478	0.381638	-	-	-	-	-
gi|255537142|ref|XM_002509592.1|	0.236667	0.01	-4.56478	0.381638	K10398|1|4e-54|211|gmx:100796881|kinesin family member 11;K10394|2|7e-54|211|smo:SELMODRAFT_783|kinesin family member 3/17	GO:0009536//plastid;GO:0015630//microtubule cytoskeleton	GO:0003774//motor activity;GO:0032559	GO:0007017//microtubule-based process	gi|255537143|ref|XP_002509638.1|/0/Kinesin heavy chain, putative [Ricinus communis]
gi|255567517|ref|XM_002524692.1|	0.236667	0.01	-4.56478	0.381638	K01968|1|0.0|1456|rcu:RCOM_0646250|3-methylcrotonyl-CoA carboxylase alpha subunit [EC:6.4.1.4]	GO:0005840//ribosome;GO:0043231//intracellular membrane-bounded organelle	GO:0016421//CoA carboxylase activity;GO:0046914//transition metal ion binding;GO:0016879//ligase activity, forming carbon-nitrogen bonds;GO:0032559	GO:0006551//leucine metabolic process	gi|255567518|ref|XP_002524738.1|/0/acetyl-CoA carboxylase, putative [Ricinus communis]
29725.m000232	0.236667	0.01	-4.56478	0.381638	-	-	-	-	-
29751.m001870	0.236667	0.01	-4.56478	0.381638	-	-	-	-	-
gi|255562772|ref|XM_002522346.1|	0.236667	0.01	-4.56478	0.381638	-	-	-	-	gi|255562773|ref|XP_002522392.1|/0/electron transporter, putative [Ricinus communis]
gi|255552915|ref|XM_002517455.1|	0.236667	0.01	-4.56478	0.381638	K14498|1|0.0|674|rcu:RCOM_0855720|serine/threonine-protein kinase SRK2 [EC:2.7.11.1]	-	GO:0004672//protein kinase activity;GO:0032559	GO:0006464//cellular protein modification process	gi|255552916|ref|XP_002517501.1|/0/Serine/threonine-protein kinase SAPK3, putative [Ricinus communis]
gi|255583182|ref|XM_002532311.1|	0.236667	0.01	-4.56478	0.381638	K05609|1|1e-133|473|rcu:RCOM_0191600|ubiquitin carboxyl-terminal hydrolase L3 [EC:3.4.19.12]	GO:0044464//cell part	GO:0016790//thiolester hydrolase activity	GO:0019941//modification-dependent protein catabolic process	gi|255583183|ref|XP_002532357.1|/1.49514e-132/Ubiquitin carboxyl-terminal hydrolase isozyme L3, putative [Ricinus communis]
30128.m008935	0.236667	0.01	-4.56478	0.381638	-	-	-	-	-
gi|255552825|ref|XM_002517410.1|	0.236667	0.01	-4.56478	0.381638	K13024|1|0.0|2045|rcu:RCOM_0854040|inositol hexakisphosphate/diphosphoinositol-pentakisphosphate kinase [EC:2.7.4.21 2.7.4.24]	GO:0016020//membrane	GO:0016791//phosphatase activity;GO:0046872//metal ion binding	GO:0008152//metabolic process	gi|255552826|ref|XP_002517456.1|/0/acid phosphatase, putative [Ricinus communis]
gi|255586667|ref|XM_002533917.1|	0.236667	0.01	-4.56478	0.381638	-	-	-	-	gi|255586668|ref|XP_002533963.1|/0/conserved hypothetical protein [Ricinus communis]
gi|255543436|ref|XM_002512735.1|	0.236667	0.01	-4.56478	0.381638	K01904|1|0.0|1072|rcu:RCOM_1443470|4-coumarate--CoA ligase [EC:6.2.1.12]	-	GO:0016405//CoA-ligase activity;GO:0016703;GO:0032559	GO:0006725//cellular aromatic compound metabolic process	gi|255543437|ref|XP_002512781.1|/0/AMP dependent CoA ligase, putative [Ricinus communis]
29759.m000276	0.236667	0.01	-4.56478	0.381638	-	-	-	-	-
30041.m000234	0.236667	0.01	-4.56478	0.381638	-	-	-	-	-
30190.m011298	0.236667	0.01	-4.56478	0.381638	-	-	-	-	-
gi|255570068|ref|XM_002525951.1|	0.236667	0.01	-4.56478	0.381638	K15305|1|0.0|1313|rcu:RCOM_0598020|vacuole morphology and inheritance protein 14	GO:0031090//organelle membrane	-	-	gi|255570069|ref|XP_002525997.1|/0/conserved hypothetical protein [Ricinus communis]
30170.m014161	0.236667	0.01	-4.56478	0.381638	-	-	-	-	-
29739.m003577	0.236667	0.01	-4.56478	0.381638	-	-	-	-	-
gi|255539415|ref|XM_002510727.1|	0.236667	0.01	-4.56478	0.381638	K12818|1|0.0|2031|rcu:RCOM_1602810|ATP-dependent RNA helicase DHX8/PRP22 [EC:3.6.4.13]	GO:0043231//intracellular membrane-bounded organelle;GO:0044444//cytoplasmic part	GO:0003724//RNA helicase activity;GO:0003676//nucleic acid binding;GO:0042623//ATPase activity, coupled;GO:0032559	-	gi|255539416|ref|XP_002510773.1|/0/ATP-dependent RNA helicase, putative [Ricinus communis]
gi|255562061|ref|XM_002521993.1|	0.236667	0.01	-4.56478	0.381638	K01259|1|0.0|754|rcu:RCOM_1381370|proline iminopeptidase [EC:3.4.11.5]	GO:0009536//plastid	GO:0008238//exopeptidase activity	GO:0019538//protein metabolic process	gi|255562062|ref|XP_002522039.1|/0/proline iminopeptidase, putative [Ricinus communis]
gi|255574711|ref|XM_002528218.1|	0.236667	0.01	-4.56478	0.381638	-	-	-	-	gi|255574712|ref|XP_002528264.1|/5.66786e-153/conserved hypothetical protein [Ricinus communis]
30178.m000880	0.236667	0.01	-4.56478	0.381638	-	-	-	-	-
30128.m008971	0.236667	0.01	-4.56478	0.381638	-	-	-	-	-
29904.m002932	0.236667	0.01	-4.56478	0.381638	-	-	-	-	-
gi|255581934|ref|XM_002531720.1|	0.236667	0.01	-4.56478	0.381638	-	GO:0044464//cell part	GO:0003676//nucleic acid binding	-	gi|255581935|ref|XP_002531766.1|/6.30815e-165/transcription factor, putative [Ricinus communis]
gi|255549967|ref|XM_002515989.1|	0.236667	0.01	-4.56478	0.381638	-	-	-	-	gi|255549968|ref|XP_002516035.1|/0/conserved hypothetical protein [Ricinus communis]
28838.m000247	0.236667	0.01	-4.56478	0.381638	-	-	-	-	-
gi|255566629|ref|XM_002524253.1|	0.236667	0.01	-4.56478	0.381638	K10999|1|0.0|2086|rcu:RCOM_0959480|cellulose synthase A [EC:2.4.1.12]	GO:0031224//intrinsic to membrane	GO:0016759//cellulose synthase activity;GO:0046914//transition metal ion binding	GO:0045229//external encapsulating structure organization;GO:0009250//glucan biosynthetic process	gi|255566630|ref|XP_002524299.1|/0/Cellulose synthase A catalytic subunit 6 [UDP-forming], putative [Ricinus communis]
gi|255555410|ref|XM_002518696.1|	0.236667	0.01	-4.56478	0.381638	K14297|1|2e-27|122|mtr:MTR_1g066430|nuclear pore complex protein Nup98-Nup96;K15692|2|3e-08|58.9|ppp:PHYPADRAFT_16563|E3 ubiquitin-protein ligase RNF13 [EC:6.3.2.19];K11982|4|2e-07|56.2|vvi:100262515|E3 ubiquitin-protein ligase RNF115/126 [EC:6.3.2.19];K13148|5|3e-07|55.8|vvi:100261060|integrator complex subunit 11 [EC:3.1.27.-]	-	GO:0046914//transition metal ion binding	-	gi|255555411|ref|XP_002518742.1|/0/protein binding protein, putative [Ricinus communis]
gi|255553483|ref|XM_002517737.1|	0.236667	0.01	-4.56478	0.381638	K13366|1|0.0|948|rcu:RCOM_0964720|polyamine oxidase (propane-1,3-diamine-forming) [EC:1.5.3.14]	-	GO:0016647//oxidoreductase activity, acting on the CH-NH group of donors, oxygen as acceptor;GO:0050662//coenzyme binding	GO:0008152//metabolic process	gi|255553484|ref|XP_002517783.1|/0/polyamine oxidase, putative [Ricinus communis]
30169.m006451	0.236667	0.01	-4.56478	0.381638	-	-	-	-	-
29993.m001054	0.236667	0.01	-4.56478	0.381638	-	-	-	-	-
gi|255575714|ref|XM_002528711.1|	0.236667	0.01	-4.56478	0.381638	-	GO:0009534//chloroplast thylakoid	GO:0015036//disulfide oxidoreductase activity	GO:0019725//cellular homeostasis	gi|255575715|ref|XP_002528757.1|/4.98108e-167/conserved hypothetical protein [Ricinus communis]
gi|255551314|ref|XM_002516658.1|	0.236667	0.01	-4.56478	0.381638	-	GO:0044432//endoplasmic reticulum part;GO:0044425//membrane part	GO:0032561//guanyl ribonucleotide binding;GO:0030695//GTPase regulator activity;GO:0019899//enzyme binding	GO:0006810//transport	gi|255551315|ref|XP_002516704.1|/0/spike-1, putative [Ricinus communis]
28962.m000454	0.236667	0.01	-4.56478	0.381638	-	-	-	-	-
gi|255540494|ref|XM_002511266.1|	0.236667	0.01	-4.56478	0.381638	-	-	-	-	gi|255540495|ref|XP_002511312.1|/9.37242e-147/conserved hypothetical protein [Ricinus communis]
29794.m003371	0.236667	0.01	-4.56478	0.381638	-	-	-	-	-
28525.m000274	0.236667	0.01	-4.56478	0.381638	-	-	-	-	-
29693.m002021	0.236667	0.01	-4.56478	0.381638	-	-	-	-	-
29598.m000471	0.236667	0.01	-4.56478	0.381638	-	-	-	-	-
30068.m002660	0.236667	0.01	-4.56478	0.381638	-	-	-	-	-
29726.m003890	0.236667	0.01	-4.56478	0.381638	-	-	-	-	-
gi|255573526|ref|XM_002527642.1|	0.236667	0.01	-4.56478	0.381638	K01505|1|1e-36|152|olu:OSTLU_28382|1-aminocyclopropane-1-carboxylate deaminase [EC:3.5.99.7]	GO:0009536//plastid	GO:0046914//transition metal ion binding;GO:0016810//hydrolase activity, acting on carbon-nitrogen (but not peptide) bonds;GO:0048037//cofactor binding;GO:0016846//carbon-sulfur lyase activity	GO:0009692;GO:0010038//response to metal ion	gi|255573527|ref|XP_002527688.1|/0/1-aminocyclopropane-1-carboxylate deaminase, putative [Ricinus communis]
gi|255573972|ref|XM_002527858.1|	0.23	0.01	-4.52356	0.379069	-	-	-	-	gi|255573973|ref|XP_002527904.1|/0/conserved hypothetical protein [Ricinus communis]
gi|255545489|ref|XM_002513759.1|	0.23	0.01	-4.52356	0.379069	K04460|1|1e-21|102|ath:AT2G42810|protein phosphatase 5 [EC:3.1.3.16];K09553|2|4e-21|100|gmx:100776102|stress-induced-phosphoprotein 1	-	-	GO:0050896//response to stimulus	gi|255545490|ref|XP_002513805.1|/0/heat shock protein 70 (HSP70)-interacting protein, putative [Ricinus communis]
29772.m000317	0.23	0.01	-4.52356	0.379069	-	-	-	-	-
gi|255584638|ref|XM_002532997.1|	0.23	0.01	-4.52356	0.379069	K14007|1|0.0|1847|rcu:RCOM_0424000|protein transport protein SEC24	GO:0012507//ER to Golgi transport vesicle membrane	GO:0046914//transition metal ion binding	GO:0048193//Golgi vesicle transport;GO:0006996//organelle organization;GO:0015031//protein transport	gi|255584639|ref|XP_002533043.1|/0/Protein transport protein Sec24A, putative [Ricinus communis]
gi|255566854|ref|XM_002524365.1|	0.23	0.01	-4.52356	0.379069	K01265|1|2e-178|623|rcu:RCOM_0705640|methionyl aminopeptidase [EC:3.4.11.18]	GO:0009536//plastid	GO:0043169//cation binding;GO:0008238//exopeptidase activity;GO:0008237//metallopeptidase activity	GO:0006464//cellular protein modification process	gi|255566855|ref|XP_002524411.1|/2.36864e-177/methionine aminopeptidase, putative [Ricinus communis]
gi|255583120|ref|XM_002532281.1|	0.23	0.01	-4.52356	0.379069	K09422|1|0.0|1117|rcu:RCOM_0915890|myb proto-oncogene protein, plant	GO:0043231//intracellular membrane-bounded organelle	GO:0003676//nucleic acid binding	-	gi|255583121|ref|XP_002532327.1|/0/myb3r3, putative [Ricinus communis]
30041.m000239	0.23	0.01	-4.52356	0.379069	-	-	-	-	-
29889.m003388	0.23	0.01	-4.52356	0.379069	-	-	-	-	-
29842.m003707	0.23	0.01	-4.52356	0.379069	-	-	-	-	-
30170.m013754	0.23	0.01	-4.52356	0.379069	-	-	-	-	-
30174.m008973	0.23	0.01	-4.52356	0.379069	-	-	-	-	-
gi|255537718|ref|XM_002509880.1|	0.23	0.01	-4.52356	0.379069	-	-	-	-	gi|255537719|ref|XP_002509926.1|/1.31372e-150/conserved hypothetical protein [Ricinus communis]
29640.m000416	0.23	0.01	-4.52356	0.379069	-	-	-	-	-
gi|255558893|ref|XM_002520424.1|	0.23	0.01	-4.52356	0.379069	-	-	-	-	gi|255558894|ref|XP_002520470.1|/7.08308e-162/conserved hypothetical protein [Ricinus communis]
30147.m014149	0.23	0.01	-4.52356	0.379069	-	-	-	-	-
29848.m004592	0.23	0.01	-4.52356	0.379069	-	-	-	-	-
29660.m000776	0.23	0.01	-4.52356	0.379069	-	-	-	-	-
29588.m000862	0.23	0.01	-4.52356	0.379069	-	-	-	-	-
30190.m011054	0.23	0.01	-4.52356	0.379069	-	-	-	-	-
30073.m002251	0.23	0.01	-4.52356	0.379069	-	-	-	-	-
28966.m000524	0.186667	0.01	-4.22239	0.352801	-	-	-	-	-
gi|255542705|ref|XM_002512370.1|	0.186667	0.01	-4.22239	0.352801	K01362|1|5e-139|492|ath:AT5G27660|[EC:3.4.21.-];K14810|4|6e-36|150|ota:Ot01g04880|ATP-dependent RNA helicase DDX56/DBP9 [EC:3.6.4.13]	-	GO:0016628//oxidoreductase activity, acting on the CH-CH group of donors, NAD or NADP as acceptor;GO:0004175//endopeptidase activity	GO:0019538//protein metabolic process	gi|255542706|ref|XP_002512416.1|/0/serine protease htra2, putative [Ricinus communis]
gi|255543454|ref|XM_002512744.1|	0.186667	0.01	-4.22239	0.352801	K05298|1|0.0|738|rcu:RCOM_1443660|glyceraldehyde-3-phosphate dehydrogenase (NADP+) (phosphorylating) [EC:1.2.1.13]	GO:0009536//plastid	GO:0000166//nucleotide binding	GO:0015977//carbon fixation;GO:0019318//hexose metabolic process	gi|255543455|ref|XP_002512790.1|/0/glyceraldehyde 3-phosphate dehydrogenase, putative [Ricinus communis]
30162.m001283	0.186667	0.01	-4.22239	0.352801	-	-	-	-	-
30147.m014090	0.186667	0.01	-4.22239	0.352801	-	-	-	-	-
gi|255550663|ref|XM_002516335.1|	0.186667	0.01	-4.22239	0.352801	K10400|1|4e-102|371|aly:ARALYDRAFT_479423|kinesin family member 15	GO:0015630//microtubule cytoskeleton;GO:0044444//cytoplasmic part	GO:0003777//microtubule motor activity;GO:0032559	GO:0000911//cytokinesis by cell plate formation;GO:0007017//microtubule-based process;GO:0032502//developmental process	gi|255550664|ref|XP_002516381.1|/0/Carboxy-terminal kinesin, putative [Ricinus communis]
gi|255549049|ref|XM_002515535.1|	0.186667	0.01	-4.22239	0.352801	K03593|1|2e-42|171|vvi:100242483|ATP-binding protein involved in chromosome partitioning	GO:0009536//plastid	GO:0032559	GO:0008152//metabolic process	gi|255549050|ref|XP_002515581.1|/0/Protein mrp, putative [Ricinus communis]
30128.m008912	0.186667	0.01	-4.22239	0.352801	-	-	-	-	-
gi|255569681|ref|XM_002525760.1|	0.186667	0.01	-4.22239	0.352801	K15634|1|1e-06|51.6|zma:100284555|probable phosphoglycerate mutase [EC:5.4.2.1]	-	-	-	gi|255569682|ref|XP_002525806.1|/6.05221e-128/catalytic, putative [Ricinus communis]
30073.m002298	0.186667	0.01	-4.22239	0.352801	-	-	-	-	-
29989.m000412	0.186667	0.01	-4.22239	0.352801	-	-	-	-	-
gi|255544975|ref|XM_002513503.1|	0.186667	0.01	-4.22239	0.352801	K11422|1|4e-36|152|cme:CMG025C|histone-lysine N-methyltransferase SETD1 [EC:2.1.1.43];K09188|2|9e-35|147|cme:CMD005C|histone-lysine N-methyltransferase MLL3 [EC:2.1.1.43];K11380|5|1e-23|110|ppp:PHYPADRAFT_27586|NuA3 HAT complex component NTO1	GO:0043231//intracellular membrane-bounded organelle	GO:0046914//transition metal ion binding;GO:0016279//protein-lysine N-methyltransferase activity	GO:0009292//genetic transfer;GO:0006351//transcription, DNA-dependent;GO:0016571//histone methylation	gi|255544976|ref|XP_002513549.1|/0/trithorax, putative [Ricinus communis]
gi|255540878|ref|XM_002511458.1|	0.186667	0.01	-4.22239	0.352801	K11855|1|1e-09|65.1|aly:ARALYDRAFT_495902|ubiquitin carboxyl-terminal hydrolase 36/42 [EC:3.1.2.15]	-	GO:0005488//binding;GO:0016790//thiolester hydrolase activity	GO:0019941//modification-dependent protein catabolic process	gi|255540879|ref|XP_002511504.1|/0/conserved hypothetical protein [Ricinus communis]
29868.m000353	0.186667	0.01	-4.22239	0.352801	-	-	-	-	-
gi|255586529|ref|XM_002533857.1|	0.186667	0.01	-4.22239	0.352801	K01528|1|7e-17|87.8|olu:OSTLU_29011|dynamin GTPase [EC:3.6.5.5]	GO:0043231//intracellular membrane-bounded organelle	GO:0032561//guanyl ribonucleotide binding;GO:0017111//nucleoside-triphosphatase activity	GO:0009207	gi|255586530|ref|XP_002533903.1|/0/ATP binding protein, putative [Ricinus communis]
gi|255543309|ref|XM_002512672.1|	0.186667	0.01	-4.22239	0.352801	-	GO:0044444//cytoplasmic part;GO:0016020//membrane	-	-	gi|255543310|ref|XP_002512718.1|/7.27627e-116/conserved hypothetical protein [Ricinus communis]
gi|255558843|ref|XM_002520399.1|	0.186667	0.01	-4.22239	0.352801	K01689|1|0.0|927|rcu:RCOM_0731100|enolase [EC:4.2.1.11]	GO:0043234//protein complex;GO:0043231//intracellular membrane-bounded organelle	GO:0046872//metal ion binding;GO:0016836//hydro-lyase activity	GO:0006007//glucose catabolic process	gi|255558844|ref|XP_002520445.1|/0/enolase, putative [Ricinus communis]
28822.m000031	0.186667	0.01	-4.22239	0.352801	-	-	-	-	-
gi|255572871|ref|XM_002527322.1|	0.186667	0.01	-4.22239	0.352801	-	GO:0016020//membrane	-	GO:0009725//response to hormone stimulus;GO:0040007//growth	gi|255572872|ref|XP_002527368.1|/0/SAB, putative [Ricinus communis]
gi|255586692|ref|XM_002533926.1|	0.186667	0.01	-4.22239	0.352801	K03327|1|0.0|903|rcu:RCOM_0063820|multidrug resistance protein, MATE family	GO:0044464//cell part	GO:0015291//secondary active transmembrane transporter activity	GO:0003006//developmental process involved in reproduction;GO:0015893//drug transport	gi|255586693|ref|XP_002533972.1|/0/multidrug resistance pump, putative [Ricinus communis]
gi|255583234|ref|XM_002532336.1|	0.186667	0.01	-4.22239	0.352801	K00140|1|0.0|972|rcu:RCOM_0818840|malonate-semialdehyde dehydrogenase (acetylating) / methylmalonate-semialdehyde dehydrogenase [EC:1.2.1.18 1.2.1.27]	GO:0043231//intracellular membrane-bounded organelle	GO:0046914//transition metal ion binding;GO:0016620//oxidoreductase activity, acting on the aldehyde or oxo group of donors, NAD or NADP as acceptor	GO:0008152//metabolic process;GO:0006950//response to stress	gi|255583235|ref|XP_002532382.1|/0/methylmalonate-semialdehyde dehydrogenase, putative [Ricinus communis]
gi|255551622|ref|XM_002516811.1|	0.186667	0.01	-4.22239	0.352801	K11647|1|2e-151|537|cme:CMM316C|SWI/SNF-related matrix-associated actin-dependent regulator of chromatin subfamily A member 2/4 [EC:3.6.4.-]	GO:0043231//intracellular membrane-bounded organelle;GO:0044444//cytoplasmic part	GO:0017111//nucleoside-triphosphatase activity;GO:0003676//nucleic acid binding;GO:0032559	GO:0010160//formation of organ boundary;GO:0010468//regulation of gene expression;GO:0009791//post-embryonic development;GO:0006950//response to stress	gi|255551623|ref|XP_002516857.1|/0/conserved hypothetical protein [Ricinus communis]
gi|255562443|ref|XM_002522182.1|	0.186667	0.01	-4.22239	0.352801	K14611|1|2e-178|623|gmx:100820526|solute carrier family 23 (nucleobase transporter), member 1/2	GO:0044464//cell part	GO:0005215//transporter activity	GO:0006810//transport	gi|255562444|ref|XP_002522228.1|/0/purine permease, putative [Ricinus communis]
30098.m001731	0.186667	0.01	-4.22239	0.352801	-	-	-	-	-
gi|255539309|ref|XM_002510674.1|	0.186667	0.01	-4.22239	0.352801	K01365|1|2e-164|576|mtr:MTR_3g116080|cathepsin L [EC:3.4.22.15];K15272|2|5e-152|535|vvi:100248746|solute carrier family 35 (UDP-sugar transporter), member A1/2/3;K01376|3|1e-146|517|ath:AT4G35350|[EC:3.4.22.-]	GO:0030312//external encapsulating structure	GO:0004175//endopeptidase activity;GO:0016628//oxidoreductase activity, acting on the CH-CH group of donors, NAD or NADP as acceptor	GO:0019538//protein metabolic process;GO:0012501//programmed cell death	gi|255539310|ref|XP_002510720.1|/0/cysteine protease, putative [Ricinus communis]
gi|255584846|ref|XM_002533094.1|	0.186667	0.01	-4.22239	0.352801	-	-	-	-	gi|255584847|ref|XP_002533140.1|/6.53239e-180/conserved hypothetical protein [Ricinus communis]
30170.m013906	0.186667	0.01	-4.22239	0.352801	-	-	-	-	-
30131.m006934	0.186667	0.01	-4.22239	0.352801	-	-	-	-	-
gi|255567448|ref|XM_002524658.1|	0.186667	0.01	-4.22239	0.352801	K15014|1|0.0|832|rcu:RCOM_1096470|solute carrier family 29 (equilibrative nucleoside transporter), member 1/2/3	GO:0016020//membrane	GO:0015932//nucleobase-containing compound transmembrane transporter activity	GO:0015858//nucleoside transport	gi|255567449|ref|XP_002524704.1|/0/nucleoside transporter, putative [Ricinus communis]
30147.m014525	0.186667	0.01	-4.22239	0.352801	-	-	-	-	-
gi|255569350|ref|XM_002525597.1|	0.186667	0.01	-4.22239	0.352801	-	-	-	-	gi|255569351|ref|XP_002525643.1|/0/ATP binding protein, putative [Ricinus communis]
gi|255542933|ref|XM_002512484.1|	0.186667	0.01	-4.22239	0.352801	K01262|1|0.0|974|rcu:RCOM_1435660|Xaa-Pro aminopeptidase [EC:3.4.11.9]	GO:0043231//intracellular membrane-bounded organelle	GO:0046914//transition metal ion binding;GO:0008238//exopeptidase activity;GO:0008237//metallopeptidase activity	GO:0019538//protein metabolic process	gi|255542934|ref|XP_002512530.1|/0/xaa-pro dipeptidase, putative [Ricinus communis]
30174.m008904	0.186667	0.01	-4.22239	0.352801	-	-	-	-	-
gi|255538789|ref|XM_002510414.1|	0.186667	0.01	-4.22239	0.352801	-	-	-	-	gi|255538790|ref|XP_002510460.1|/3.86465e-172/conserved hypothetical protein [Ricinus communis]
gi|255564903|ref|XM_002523399.1|	0.186667	0.01	-4.22239	0.352801	K15272|1|0.0|660|rcu:RCOM_1043060|solute carrier family 35 (UDP-sugar transporter), member A1/2/3	GO:0012505//endomembrane system;GO:0031224//intrinsic to membrane	GO:0005402//cation:sugar symporter activity	GO:0008643//carbohydrate transport	gi|255564904|ref|XP_002523445.1|/0/CMP-sialic acid transporter, putative [Ricinus communis]
gi|255577460|ref|XM_002529563.1|	0.186667	0.01	-4.22239	0.352801	-	-	GO:0016810//hydrolase activity, acting on carbon-nitrogen (but not peptide) bonds	-	gi|255577461|ref|XP_002529609.1|/7.04567e-125/expressed protein, putative [Ricinus communis]
gi|255547024|ref|XM_002514524.1|	0.186667	0.01	-4.22239	0.352801	K14207|1|2e-152|537|vvi:100258371|solute carrier family 38 (sodium-coupled neutral amino acid transporter), member 2	GO:0031224//intrinsic to membrane;GO:0031090//organelle membrane;GO:0043231//intracellular membrane-bounded organelle	GO:0005275//amine transmembrane transporter activity	-	gi|255547025|ref|XP_002514570.1|/0/amino acid transporter, putative [Ricinus communis]
29807.m000496	0.186667	0.01	-4.22239	0.352801	-	-	-	-	-
gi|255547613|ref|XM_002514818.1|	0.186667	0.01	-4.22239	0.352801	K13430|1|0.0|870|rcu:RCOM_1078760|serine/threonine-protein kinase PBS1 [EC:2.7.11.1]	-	GO:0004871//signal transducer activity;GO:0004713//protein tyrosine kinase activity;GO:0032559	GO:0042742//defense response to bacterium;GO:0006468//protein phosphorylation	gi|255547614|ref|XP_002514864.1|/0/receptor serine-threonine protein kinase, putative [Ricinus communis]
29842.m003624	0.186667	0.01	-4.22239	0.352801	-	-	-	-	-
gi|255566954|ref|XM_002524414.1|	0.186667	0.01	-4.22239	0.352801	K03426|1|0.0|778|rcu:RCOM_0221070|NAD+ diphosphatase [EC:3.6.1.22]	GO:0009536//plastid	GO:0043169//cation binding;GO:0004551//nucleotide diphosphatase activity	-	gi|255566955|ref|XP_002524460.1|/0/mutt/nudix hydrolase, putative [Ricinus communis]
30136.m001007	0.186667	0.01	-4.22239	0.352801	-	-	-	-	-
30078.m002280	0.186667	0.01	-4.22239	0.352801	-	-	-	-	-
29333.m001088	0.186667	0.01	-4.22239	0.352801	-	-	-	-	-
30147.m014148	0.186667	0.01	-4.22239	0.352801	-	-	-	-	-
29669.m000808	0.186667	0.01	-4.22239	0.352801	-	-	-	-	-
30131.m007013	0.186667	0.01	-4.22239	0.352801	-	-	-	-	-
gi|255578146|ref|XM_002529897.1|	0.186667	0.01	-4.22239	0.352801	K15501|1|0.0|1244|pop:POPTR_879398|serine/threonine-protein phosphatase 6 regulatory subunit 3	-	-	-	gi|255578147|ref|XP_002529943.1|/0/conserved hypothetical protein [Ricinus communis]
29889.m003366	0.186667	0.01	-4.22239	0.352801	-	-	-	-	-
29929.m004729	0.186667	0.01	-4.22239	0.352801	-	-	-	-	-
gi|255540264|ref|XM_002511151.1|	0.186667	0.01	-4.22239	0.352801	K11650|1|0.0|1036|rcu:RCOM_1506520|SWI/SNF-related matrix-associated actin-dependent regulator of chromatin subfamily D	-	-	GO:0048513//organ development	gi|255540265|ref|XP_002511197.1|/0/brg-1 associated factor, putative [Ricinus communis]
29660.m000778	0.186667	0.01	-4.22239	0.352801	-	-	-	-	-
gi|255560178|ref|XM_002521061.1|	0.186667	0.01	-4.22239	0.352801	-	-	-	-	gi|255560179|ref|XP_002521107.1|/0/catalytic, putative [Ricinus communis]
gi|255570202|ref|XM_002526016.1|	0.186667	0.01	-4.22239	0.352801	K13412|1|0.0|987|rcu:RCOM_1479000|calcium-dependent protein kinase [EC:2.7.11.1];K00924|3|0.0|885|ath:AT5G12180|[EC:2.7.1.-]	GO:0044424//intracellular part;GO:0016020//membrane	GO:0004674//protein serine/threonine kinase activity;GO:0046872//metal ion binding;GO:0032559	GO:0009860//pollen tube growth;GO:0006464//cellular protein modification process	gi|255570203|ref|XP_002526062.1|/0/calcium-dependent protein kinase, putative [Ricinus communis]
29706.m001276	0.186667	0.01	-4.22239	0.352801	-	-	-	-	-
gi|255575063|ref|XM_002528391.1|	0.186667	0.01	-4.22239	0.352801	K01874|1|0.0|1023|rcu:RCOM_0464530|methionyl-tRNA synthetase [EC:6.1.1.10]	GO:0009536//plastid	GO:0004812//aminoacyl-tRNA ligase activity;GO:0032559	GO:0006418//tRNA aminoacylation for protein translation;GO:0003006//developmental process involved in reproduction	gi|255575064|ref|XP_002528437.1|/0/methionine-tRNA synthetase, putative [Ricinus communis]
gi|255555786|ref|XM_002518883.1|	0.186667	0.01	-4.22239	0.352801	K11835|1|0.0|1917|rcu:RCOM_1314030|ubiquitin carboxyl-terminal hydrolase 4/11/15 [EC:3.1.2.15]	-	GO:0016790//thiolester hydrolase activity;GO:0070011//peptidase activity, acting on L-amino acid peptides	GO:0019941//modification-dependent protein catabolic process	gi|255555787|ref|XP_002518929.1|/0/Ubiquitin carboxyl-terminal hydrolase, putative [Ricinus communis]
gi|255549584|ref|XM_002515798.1|	0.186667	0.01	-4.22239	0.352801	K09842|1|0.0|2136|rcu:RCOM_0951470|abscisic-aldehyde oxidase [EC:1.2.3.14];K11817|2|0.0|2032|pop:POPTR_767106|indole-3-acetaldehyde oxidase [EC:1.2.3.7]	-	GO:0046914//transition metal ion binding;GO:0051536//iron-sulfur cluster binding;GO:0050662//coenzyme binding;GO:0016623	GO:0008152//metabolic process	gi|255549585|ref|XP_002515844.1|/0/aldehyde oxidase, putative [Ricinus communis]
gi|255543314|ref|XM_002512674.1|	0.186667	0.01	-4.22239	0.352801	-	GO:0043234//protein complex;GO:0009534//chloroplast thylakoid	GO:0003824//catalytic activity	GO:0009767//photosynthetic electron transport chain	gi|255543315|ref|XP_002512720.1|/0/conserved hypothetical protein [Ricinus communis]
29981.m000582	0.186667	0.01	-4.22239	0.352801	-	-	-	-	-
gi|255540684|ref|XM_002511361.1|	0.186667	0.01	-4.22239	0.352801	-	-	-	-	gi|255540685|ref|XP_002511407.1|/0/kinesin light chain, putative [Ricinus communis]
gi|255554944|ref|XM_002518464.1|	0.186667	0.01	-4.22239	0.352801	-	-	GO:0004091//carboxylesterase activity;GO:0016298//lipase activity	GO:0009694//jasmonic acid metabolic process;GO:0051707//response to other organism	gi|255554945|ref|XP_002518510.1|/0/conserved hypothetical protein [Ricinus communis]
28601.m000065	0.186667	0.01	-4.22239	0.352801	-	-	-	-	-
gi|255563172|ref|XM_002522544.1|	0.186667	0.01	-4.22239	0.352801	K10661|1|4e-07|54.7|smo:SELMODRAFT_50521|E3 ubiquitin-protein ligase MARCH6 [EC:6.3.2.19]	GO:0043231//intracellular membrane-bounded organelle	GO:0046914//transition metal ion binding	-	gi|255563173|ref|XP_002522590.1|/0/protein binding protein, putative [Ricinus communis]
gi|255572774|ref|XM_002527274.1|	0.186667	0.01	-4.22239	0.352801	K14298|1|0.0|741|rcu:RCOM_0471040|mRNA export factor	GO:0043231//intracellular membrane-bounded organelle	-	-	gi|255572775|ref|XP_002527320.1|/0/plant poly(A)+ RNA export protein, putative [Ricinus communis]
gi|255537000|ref|XM_002509521.1|	0.186667	0.01	-4.22239	0.352801	K15015|1|2e-15|81.6|aly:ARALYDRAFT_486995|solute carrier family 32 (vesicular inhibitory amino acid transporter)	GO:0031224//intrinsic to membrane	GO:0005275//amine transmembrane transporter activity	GO:0009628//response to abiotic stimulus;GO:0006865//amino acid transport	gi|255537001|ref|XP_002509567.1|/0/amino acid transporter, putative [Ricinus communis]
gi|255552695|ref|XM_002517345.1|	0.186667	0.01	-4.22239	0.352801	-	-	GO:0005488//binding;GO:0016891//endoribonuclease activity, producing 5'-phosphomonoesters	-	gi|255552696|ref|XP_002517391.1|/2.166e-143/nuclease, putative [Ricinus communis]
gi|255572948|ref|XM_002527359.1|	0.186667	0.01	-4.22239	0.352801	-	GO:0031224//intrinsic to membrane;GO:0043231//intracellular membrane-bounded organelle;GO:0031090//organelle membrane	GO:0032561//guanyl ribonucleotide binding;GO:0016787//hydrolase activity	GO:0007010//cytoskeleton organization;GO:0009913//epidermal cell differentiation;GO:0048193//Golgi vesicle transport;GO:0009826//unidimensional cell growth;GO:0042546//cell wall biogenesis	gi|255572949|ref|XP_002527405.1|/0/Protein SEY1, putative [Ricinus communis]
29957.m001418	0.186667	0.01	-4.22239	0.352801	-	-	-	-	-
28470.m000440	0.186667	0.01	-4.22239	0.352801	-	-	-	-	-
gi|255582801|ref|XM_002532129.1|	0.186667	0.01	-4.22239	0.352801	-	GO:0031224//intrinsic to membrane	-	GO:0006810//transport	gi|255582802|ref|XP_002532175.1|/1.81825e-111/Protein transport protein SFT2, putative [Ricinus communis]
30131.m007218	0.186667	0.01	-4.22239	0.352801	-	-	-	-	-
30174.m008768	0.186667	0.01	-4.22239	0.352801	-	-	-	-	-
gi|255545635|ref|XM_002513832.1|	0.186667	0.01	-4.22239	0.352801	K03650|1|0.0|963|rcu:RCOM_1033960|tRNA modification GTPase [EC:3.6.-.-]	GO:0044464//cell part	GO:0017111//nucleoside-triphosphatase activity;GO:0032561//guanyl ribonucleotide binding	GO:0035556//intracellular signal transduction;GO:0008033//tRNA processing;GO:0009207	gi|255545636|ref|XP_002513878.1|/0/gtpase mss1/trme, putative [Ricinus communis]
gi|255540076|ref|XM_002511057.1|	0.186667	0.01	-4.22239	0.352801	K05766|1|3e-24|112|ath:AT3G23610|slingshot;K04459|3|2e-12|73.6|sbi:SORBI_10g011780|dual specificity phosphatase [EC:3.1.3.16 3.1.3.48];K14819|4|2e-12|73.2|cme:CMN326C|dual specificity phosphatase 12 [EC:3.1.3.16 3.1.3.48]	GO:0044424//intracellular part	GO:0016772//transferase activity, transferring phosphorus-containing groups;GO:0046914//transition metal ion binding;GO:0016616//oxidoreductase activity, acting on the CH-OH group of donors, NAD or NADP as acceptor;GO:0004721//phosphoprotein phosphatase activity	GO:0009642//response to light intensity;GO:0010118//stomatal movement;GO:0009725//response to hormone stimulus;GO:0006796//phosphate-containing compound metabolic process;GO:0072387;GO:0030865//cortical cytoskeleton organization;GO:0007127//meiosis I;GO:0009657//plastid organization;GO:0010467//gene expression;GO:0006464//cellular protein modification process	gi|255540077|ref|XP_002511103.1|/0/phosphoprotein phosphatase, putative [Ricinus communis]
gi|255544917|ref|XM_002513474.1|	0.186667	0.01	-4.22239	0.352801	K12843|1|2e-66|252|vvi:100248403|U4/U6 small nuclear ribonucleoprotein PRP3;K05681|2|1e-62|239|cme:CMS467C|ATP-binding cassette, subfamily G (WHITE), member 2;K02065|4|2e-20|99.4|pop:POPTR_275971|putative ABC transport system ATP-binding protein	GO:0044464//cell part	GO:0017111//nucleoside-triphosphatase activity;GO:0015604//organic phosphonate transmembrane transporter activity;GO:0032559	GO:0009725//response to hormone stimulus;GO:0009207;GO:0006970//response to osmotic stress	gi|255544918|ref|XP_002513520.1|/0/ATP-binding cassette transporter, putative [Ricinus communis]
30169.m006244	0.186667	0.01	-4.22239	0.352801	-	-	-	-	-
gi|255541695|ref|XM_002511866.1|	0.186667	0.01	-4.22239	0.352801	K07029|1|0.0|635|rcu:RCOM_1616380|	GO:0043231//intracellular membrane-bounded organelle	GO:0016301//kinase activity	GO:0007186//G-protein coupled receptor signaling pathway;GO:0006796//phosphate-containing compound metabolic process	gi|255541696|ref|XP_002511912.1|/0/bmru protein, putative [Ricinus communis]
gi|255536944|ref|XM_002509493.1|	0.186667	0.01	-4.22239	0.352801	K01783|1|2e-128|456|rcu:RCOM_1677790|ribulose-phosphate 3-epimerase [EC:5.1.3.1]	GO:0016020//membrane	GO:0016857//racemase and epimerase activity, acting on carbohydrates and derivatives	GO:0044238//primary metabolic process	gi|255536945|ref|XP_002509539.1|/2.7024e-127/ribulose-5-phosphate-3-epimerase, putative [Ricinus communis]
29636.m000742	0.186667	0.01	-4.22239	0.352801	-	-	-	-	-
gi|255560987|ref|XM_002521460.1|	0.186667	0.01	-4.22239	0.352801	K00102|1|4e-39|161|vvi:100242784|D-lactate dehydrogenase (cytochrome) [EC:1.1.2.4]	GO:0043231//intracellular membrane-bounded organelle	GO:0004457//lactate dehydrogenase activity;GO:0050662//coenzyme binding	GO:0008152//metabolic process	gi|255560988|ref|XP_002521506.1|/0/d-lactate dehydrognease 2, putative [Ricinus communis]
gi|255539263|ref|XM_002510651.1|	0.186667	0.01	-4.22239	0.352801	-	-	-	-	gi|255539264|ref|XP_002510697.1|/3.24394e-101/conserved hypothetical protein [Ricinus communis]
gi|255543672|ref|XM_002512853.1|	0.186667	0.01	-4.22239	0.352801	K05692|1|2e-98|357|cre:CHLREDRAFT_24392|actin beta/gamma 1;K10355|2|8e-98|355|ath:AT2G42100|actin, other eukaryote	GO:0015629//actin cytoskeleton	-	GO:0016049//cell growth;GO:0000904//cell morphogenesis involved in differentiation;GO:0030036//actin cytoskeleton organization	gi|255543673|ref|XP_002512899.1|/0/Actin, putative [Ricinus communis]
30147.m013868	0.186667	0.01	-4.22239	0.352801	-	-	-	-	-
gi|255553224|ref|XM_002517609.1|	0.186667	0.01	-4.22239	0.352801	K13153|1|3e-149|525|rcu:RCOM_0900820|U11/U12 small nuclear ribonucleoprotein 25 kDa protein	-	-	-	gi|255553225|ref|XP_002517655.1|/4.30945e-148/conserved hypothetical protein [Ricinus communis]
28329.m000064	0.186667	0.01	-4.22239	0.352801	-	-	-	-	-
29757.m000711	0.186667	0.01	-4.22239	0.352801	-	-	-	-	-
gi|255575767|ref|XM_002528737.1|	0.186667	0.01	-4.22239	0.352801	K01528|1|1e-81|302|cme:CME019C|dynamin GTPase [EC:3.6.5.5]	-	GO:0032561//guanyl ribonucleotide binding;GO:0017111//nucleoside-triphosphatase activity	GO:0009207	gi|255575768|ref|XP_002528783.1|/0/dynamin, putative [Ricinus communis]
gi|255582592|ref|XM_002532033.1|	0.186667	0.01	-4.22239	0.352801	K12586|1|9e-168|587|rcu:RCOM_0374000|exosome complex component RRP43	-	GO:0003676//nucleic acid binding;GO:0008408//3'-5' exonuclease activity	GO:0010467//gene expression	gi|255582593|ref|XP_002532079.1|/1.08911e-166/exosome complex exonuclease rrp43, putative [Ricinus communis]
gi|255551383|ref|XM_002516692.1|	0.186667	0.01	-4.22239	0.352801	K01056|1|1e-87|320|sbi:SORBI_03g007130|peptidyl-tRNA hydrolase, PTH1 family [EC:3.1.1.29]	GO:0009536//plastid	GO:0004091//carboxylesterase activity	GO:0006396//RNA processing	gi|255551384|ref|XP_002516738.1|/7.83501e-146/peptidyl-tRNA hydrolase, putative [Ricinus communis]
29950.m001172	0.186667	0.01	-4.22239	0.352801	-	-	-	-	-
gi|255558695|ref|XM_002520326.1|	0.186667	0.01	-4.22239	0.352801	K13104|1|3e-176|615|rcu:RCOM_1192570|zinc finger protein 830	GO:0044464//cell part	GO:0046914//transition metal ion binding	-	gi|255558696|ref|XP_002520372.1|/3.93916e-175/Coiled-coil domain-containing protein, putative [Ricinus communis]
29661.m000949	0.186667	0.01	-4.22239	0.352801	-	-	-	-	-
gi|255564191|ref|XM_002523047.1|	0.186667	0.01	-4.22239	0.352801	-	-	GO:0016741	GO:0006730//one-carbon metabolic process	gi|255564192|ref|XP_002523093.1|/4.65121e-141/conserved hypothetical protein [Ricinus communis]
gi|255583188|ref|XM_002532314.1|	0.186667	0.01	-4.22239	0.352801	K12180|1|7e-63|238|rcu:RCOM_1608290|COP9 signalosome complex subunit 7	GO:0043234//protein complex;GO:0043231//intracellular membrane-bounded organelle	GO:0005488//binding	GO:0043623//cellular protein complex assembly;GO:0000338//protein deneddylation;GO:0009639//response to red or far red light	gi|255583189|ref|XP_002532360.1|/3.43822e-109/cop9 complex subunit 7a, putative [Ricinus communis]
gi|255573213|ref|XM_002527490.1|	0.186667	0.01	-4.22239	0.352801	K12879|1|0.0|3502|rcu:RCOM_1148800|THO complex subunit 2	GO:0044464//cell part	GO:0004673//protein histidine kinase activity	GO:0007165//signal transduction	gi|255573214|ref|XP_002527536.1|/0/tho2 protein, putative [Ricinus communis]
29634.m002060	0.186667	0.01	-4.22239	0.352801	-	-	-	-	-
29822.m003334	0.186667	0.01	-4.22239	0.352801	-	-	-	-	-
29625.m000707	0.186667	0.01	-4.22239	0.352801	-	-	-	-	-
29688.m000267	0.186667	0.01	-4.22239	0.352801	-	-	-	-	-
30025.m000589	0.186667	0.01	-4.22239	0.352801	-	-	-	-	-
gi|255549907|ref|XM_002515959.1|	0.186667	0.01	-4.22239	0.352801	-	GO:0043231//intracellular membrane-bounded organelle	-	-	gi|255549908|ref|XP_002516005.1|/3.60021e-161/transcription factor, putative [Ricinus communis]
30017.m000315	0.186667	0.01	-4.22239	0.352801	-	-	-	-	-
gi|255564392|ref|XM_002523147.1|	0.176667	0.01	-4.14296	0.347038	K08064|1|4e-23|107|gmx:100782085|nuclear transcription factor Y, alpha	GO:0005634//nucleus	-	GO:0006351//transcription, DNA-dependent	gi|255564393|ref|XP_002523193.1|/1.64561e-80/Nuclear transcription factor Y subunit A-4, putative [Ricinus communis]
gi|255565535|ref|XM_002523712.1|	0.176667	0.01	-4.14296	0.347038	K10357|1|4e-170|597|aly:ARALYDRAFT_887631|myosin V;K03165|2|3e-155|548|ota:Ot06g03550|DNA topoisomerase III [EC:5.99.1.2]	GO:0044444//cytoplasmic part;GO:0016020//membrane;GO:0015629//actin cytoskeleton	GO:0017111//nucleoside-triphosphatase activity;GO:0032559	GO:0030029//actin filament-based process	gi|255565536|ref|XP_002523758.1|/0/myosin vIII, putative [Ricinus communis]
29776.m000484	0.176667	0.01	-4.14296	0.347038	-	-	-	-	-
gi|255583807|ref|XM_002532610.1|	0.176667	0.01	-4.14296	0.347038	K15119|1|0.0|687|rcu:RCOM_0149700|solute carrier family 25, member 39/40	GO:0019866//organelle inner membrane;GO:0031224//intrinsic to membrane	-	GO:0006810//transport	gi|255583808|ref|XP_002532656.1|/0/mitochondrial carrier protein, putative [Ricinus communis]
29912.m005387	0.176667	0.01	-4.14296	0.347038	-	-	-	-	-
30078.m002261	0.176667	0.01	-4.14296	0.347038	-	-	-	-	-
27810.m000664	0.176667	0.01	-4.14296	0.347038	-	-	-	-	-
gi|255593398|ref|XM_002535814.1|	0.176667	0.01	-4.14296	0.347038	K05391|1|3e-15|69.7|rcu:RCOM_0919490|cyclic nucleotide gated channel, other eukaryote	GO:0016020//membrane	GO:0015075//ion transmembrane transporter activity;GO:0005488//binding	GO:0006810//transport	gi|255593399|ref|XP_002535860.1|/1.24504e-24/conserved hypothetical protein [Ricinus communis]
29726.m004008	0.176667	0.01	-4.14296	0.347038	-	-	-	-	-
gi|255542515|ref|XM_002512275.1|	0.176667	0.01	-4.14296	0.347038	K08145|1|8e-100|362|smo:SELMODRAFT_437958|MFS transporter, SP family, solute carrier family 2 (facilitated glucose transporter), member 8	GO:0031224//intrinsic to membrane	GO:0016628//oxidoreductase activity, acting on the CH-CH group of donors, NAD or NADP as acceptor;GO:0022857//transmembrane transporter activity	GO:0008152//metabolic process;GO:0071702	gi|255542516|ref|XP_002512321.1|/0/sugar transporter, putative [Ricinus communis]
gi|255558357|ref|XM_002520160.1|	0.176667	0.01	-4.14296	0.347038	K00938|1|0.0|882|rcu:RCOM_0699810|phosphomevalonate kinase [EC:2.7.4.2]	-	GO:0016301//kinase activity;GO:0032559	GO:0006796//phosphate-containing compound metabolic process	gi|255558358|ref|XP_002520206.1|/0/ATP binding protein, putative [Ricinus communis]
gi|255550218|ref|XM_002516114.1|	0.176667	0.01	-4.14296	0.347038	K11592|1|0.0|3211|rcu:RCOM_0707850|endoribonuclease Dicer [EC:3.1.26.-]	GO:0031981//nuclear lumen	GO:0003723//RNA binding;GO:0016891//endoribonuclease activity, producing 5'-phosphomonoesters;GO:0042623//ATPase activity, coupled;GO:0032559	GO:0006259//DNA metabolic process;GO:0030422//production of siRNA involved in RNA interference;GO:0035195//gene silencing by miRNA	gi|255550219|ref|XP_002516160.1|/0/Ribonuclease III, putative [Ricinus communis]
29620.m000545	0.176667	0.01	-4.14296	0.347038	-	-	-	-	-
gi|255537398|ref|XM_002509720.1|	0.176667	0.01	-4.14296	0.347038	-	GO:0031224//intrinsic to membrane;GO:0031410//cytoplasmic vesicle	-	-	gi|255537399|ref|XP_002509766.1|/2.56314e-142/conserved hypothetical protein [Ricinus communis]
gi|255558839|ref|XM_002520397.1|	0.176667	0.01	-4.14296	0.347038	K04802|1|8e-148|520|rcu:RCOM_0731080|proliferating cell nuclear antigen	GO:0043234//protein complex;GO:0043231//intracellular membrane-bounded organelle	GO:0003676//nucleic acid binding;GO:0030234//enzyme regulator activity	GO:0006260//DNA replication	gi|255558840|ref|XP_002520443.1|/1.00559e-146/proliferating cell nuclear antigen, putative [Ricinus communis]
gi|255548681|ref|XM_002515351.1|	0.176667	0.01	-4.14296	0.347038	K03715|1|0.0|1025|rcu:RCOM_0920510|1,2-diacylglycerol 3-beta-galactosyltransferase [EC:2.4.1.46]	GO:0009941//chloroplast envelope;GO:0009528//plastid inner membrane	GO:0005488//binding;GO:0035250//UDP-galactosyltransferase activity	GO:0009668;GO:0007275//multicellular organismal development;GO:0030258//lipid modification;GO:0009247//glycolipid biosynthetic process	gi|255548682|ref|XP_002515397.1|/0/1,2-diacylglycerol 3-beta-galactosyltransferase, putative [Ricinus communis]
30153.m000741	0.176667	0.01	-4.14296	0.347038	-	-	-	-	-
gi|255542393|ref|XM_002512214.1|	0.176667	0.01	-4.14296	0.347038	K13462|1|3e-17|90.1|aly:ARALYDRAFT_665018|guanine nucleotide-exchange factor	-	-	-	gi|255542394|ref|XP_002512260.1|/0/guanine nucleotide-exchange, putative [Ricinus communis]
gi|255559236|ref|XM_002520593.1|	0.176667	0.01	-4.14296	0.347038	-	GO:0009536//plastid	-	-	gi|255559237|ref|XP_002520639.1|/0/conserved hypothetical protein [Ricinus communis]
30162.m001295	0.176667	0.01	-4.14296	0.347038	-	-	-	-	-
gi|255570710|ref|XM_002526264.1|	0.176667	0.01	-4.14296	0.347038	K08730|1|0.0|878|rcu:RCOM_0577720|phosphatidylserine synthase 2 [EC:2.7.8.29]	-	-	GO:0006658//phosphatidylserine metabolic process	gi|255570711|ref|XP_002526310.1|/0/phosphatidylserine synthase, putative [Ricinus communis]
27732.m000287	0.176667	0.01	-4.14296	0.347038	-	-	-	-	-
28256.m000144	0.176667	0.01	-4.14296	0.347038	-	-	-	-	-
30169.m006270	0.176667	0.01	-4.14296	0.347038	-	-	-	-	-
29939.m000530	0.176667	0.01	-4.14296	0.347038	-	-	-	-	-
29780.m001398	0.176667	0.01	-4.14296	0.347038	-	-	-	-	-
gi|255539998|ref|XM_002511018.1|	0.176667	0.01	-4.14296	0.347038	K15979|1|0.0|1865|rcu:RCOM_1503040|staphylococcal nuclease domain-containing protein 1	GO:0030312//external encapsulating structure;GO:0009536//plastid;GO:0031332;GO:0012505//endomembrane system;GO:0016020//membrane	GO:0016788//hydrolase activity, acting on ester bonds;GO:0003676//nucleic acid binding	GO:0010038//response to metal ion;GO:0016458//gene silencing;GO:0015031//protein transport	gi|255539999|ref|XP_002511064.1|/0/ebna2 binding protein P100, putative [Ricinus communis]
29767.m000202	0.176667	0.01	-4.14296	0.347038	-	-	-	-	-
30073.m002196	0.176667	0.01	-4.14296	0.347038	-	-	-	-	-
30206.m000787	0.176667	0.01	-4.14296	0.347038	-	-	-	-	-
29693.m002047	0.176667	0.01	-4.14296	0.347038	-	-	-	-	-
gi|255582027|ref|XM_002531765.1|	0.176667	0.01	-4.14296	0.347038	K10601|1|2e-10|65.9|pop:POPTR_774007|E3 ubiquitin-protein ligase synoviolin [EC:6.3.2.19]	GO:0044464//cell part	GO:0046914//transition metal ion binding	-	gi|255582028|ref|XP_002531811.1|/0/protein binding protein, putative [Ricinus communis]
gi|448927118|gb|JX997160.1|	0.176667	0.01	-4.14296	0.347038	K03164|1|0.0|938|vvi:100253371|DNA topoisomerase II [EC:5.99.1.3]	-	GO:0005488//binding	GO:0044260;GO:0090304	gi|307106566|gb|EFN54811.1|/0/hypothetical protein CHLNCDRAFT_31463 [Chlorella variabilis]
gi|255554876|ref|XM_002518430.1|	0.176667	0.01	-4.14296	0.347038	K00703|1|0.0|700|vcn:VOLCADRAFT_58732|starch synthase [EC:2.4.1.21]	GO:0005618//cell wall;GO:0009536//plastid	GO:0016843;GO:0046527//glucosyltransferase activity	GO:0005982//starch metabolic process;GO:0005977//glycogen metabolic process	gi|255554877|ref|XP_002518476.1|/0/starch synthase, putative [Ricinus communis]
gi|255583178|ref|XM_002532309.1|	0.176667	0.01	-4.14296	0.347038	K05607|1|2e-174|609|rcu:RCOM_0191380|methylglutaconyl-CoA hydratase [EC:4.2.1.18]	GO:0043231//intracellular membrane-bounded organelle	GO:0016836//hydro-lyase activity	GO:0032787//monocarboxylic acid metabolic process	gi|255583179|ref|XP_002532355.1|/2.97645e-173/Methylglutaconyl-CoA hydratase, mitochondrial precursor, putative [Ricinus communis]
gi|255552561|ref|XM_002517278.1|	0.176667	0.01	-4.14296	0.347038	K00278|1|0.0|1318|rcu:RCOM_0850500|L-aspartate oxidase [EC:1.4.3.16]	GO:0009536//plastid	GO:0015922	GO:0019359//nicotinamide nucleotide biosynthetic process	gi|255552562|ref|XP_002517324.1|/0/l-aspartate oxidase, putative [Ricinus communis]
30174.m008654	0.176667	0.01	-4.14296	0.347038	-	-	-	-	-
30169.m006534	0.176667	0.01	-4.14296	0.347038	-	-	-	-	-
gi|255537540|ref|XM_002509791.1|	0.176667	0.01	-4.14296	0.347038	-	-	-	-	gi|255537541|ref|XP_002509837.1|/1.49751e-128/conserved hypothetical protein [Ricinus communis]
gi|255549061|ref|XM_002515541.1|	0.176667	0.01	-4.14296	0.347038	K14306|1|1e-10|65.9|ath:AT2G45000|nuclear pore complex protein Nup62;K12821|2|9e-07|53.1|ppp:PHYPADRAFT_168393|pre-mRNA-processing factor 40	-	-	GO:0009987//cellular process	gi|255549062|ref|XP_002515587.1|/0/conserved hypothetical protein [Ricinus communis]
28263.m000069	0.176667	0.01	-4.14296	0.347038	-	-	-	-	-
gi|255558865|ref|XM_002520410.1|	0.176667	0.01	-4.14296	0.347038	K14500|1|0.0|765|vvi:100249852|BR-signaling kinase [EC:2.7.11.1]	GO:0016020//membrane	GO:0004871//signal transducer activity;GO:0016301//kinase activity;GO:0032559	GO:0006464//cellular protein modification process	gi|255558866|ref|XP_002520456.1|/0/receptor protein kinase, putative [Ricinus communis]
30146.m003498	0.176667	0.01	-4.14296	0.347038	-	-	-	-	-
gi|255563113|ref|XM_002522515.1|	0.176667	0.01	-4.14296	0.347038	-	-	-	GO:0003006//developmental process involved in reproduction	gi|255563114|ref|XP_002522561.1|/0/conserved hypothetical protein [Ricinus communis]
29943.m000277	0.176667	0.01	-4.14296	0.347038	-	-	-	-	-
gi|255537420|ref|XM_002509731.1|	0.176667	0.01	-4.14296	0.347038	K13418|1|4e-49|195|aly:ARALYDRAFT_895025|somatic embryogenesis receptor kinase 1 [EC:2.7.10.1 2.7.11.1]	GO:0031224//intrinsic to membrane	GO:0004871//signal transducer activity;GO:0004672//protein kinase activity;GO:0016628//oxidoreductase activity, acting on the CH-CH group of donors, NAD or NADP as acceptor;GO:0032559	GO:0006464//cellular protein modification process;GO:0007167//enzyme linked receptor protein signaling pathway	gi|255537421|ref|XP_002509777.1|/0/receptor kinase, putative [Ricinus communis]
gi|255572139|ref|XM_002526964.1|	0.176667	0.01	-4.14296	0.347038	K01090|1|1e-20|99.0|sbi:SORBI_01g038410|protein phosphatase [EC:3.1.3.16];K14497|2|6e-20|97.1|aly:ARALYDRAFT_492207|protein phosphatase 2C [EC:3.1.3.16]	-	GO:0016791//phosphatase activity	-	gi|255572140|ref|XP_002527010.1|/0/protein phosphatase, putative [Ricinus communis]
gi|255568876|ref|XM_002525363.1|	0.176667	0.01	-4.14296	0.347038	K13418|1|3e-146|517|ath:AT1G71830|somatic embryogenesis receptor kinase 1 [EC:2.7.10.1 2.7.11.1]	GO:0031224//intrinsic to membrane	GO:0004871//signal transducer activity;GO:0004674//protein serine/threonine kinase activity;GO:0032559	GO:0006464//cellular protein modification process;GO:0007167//enzyme linked receptor protein signaling pathway	gi|255568877|ref|XP_002525409.1|/0/ATP binding protein, putative [Ricinus communis]
gi|255581973|ref|XM_002531739.1|	0.176667	0.01	-4.14296	0.347038	K02324|1|1e-07|55.5|smo:SELMODRAFT_442263|DNA polymerase epsilon subunit 1 [EC:2.7.7.7]	-	-	-	gi|255581974|ref|XP_002531785.1|/2.73132e-141/conserved hypothetical protein [Ricinus communis]
30128.m008740	0.176667	0.01	-4.14296	0.347038	-	-	-	-	-
gi|255554740|ref|XM_002518362.1|	0.176667	0.01	-4.14296	0.347038	-	GO:0043231//intracellular membrane-bounded organelle	GO:0017111//nucleoside-triphosphatase activity;GO:0046872//metal ion binding;GO:0032561//guanyl ribonucleotide binding	GO:0016192//vesicle-mediated transport;GO:0009207	gi|255554741|ref|XP_002518408.1|/0/EH-domain-containing protein, putative [Ricinus communis]
29989.m000425	0.176667	0.01	-4.14296	0.347038	-	-	-	-	-
gi|255559652|ref|XM_002520800.1|	0.176667	0.01	-4.14296	0.347038	K14165|1|1e-18|91.7|cme:CMT465C|dual specificity phosphatase [EC:3.1.3.16 3.1.3.48]	-	GO:0004721//phosphoprotein phosphatase activity	GO:0006796//phosphate-containing compound metabolic process;GO:0006464//cellular protein modification process	gi|255559653|ref|XP_002520846.1|/1.64228e-169/dual specificity protein phosphatase, putative [Ricinus communis]
gi|255574178|ref|XM_002527959.1|	0.176667	0.01	-4.14296	0.347038	K13201|1|0.0|791|rcu:RCOM_0205670|nucleolysin TIA-1/TIAR	GO:0043231//intracellular membrane-bounded organelle	GO:0005488//binding	-	gi|255574179|ref|XP_002528005.1|/0/nucleolysin tia-1, putative [Ricinus communis]
28152.m000889	0.176667	0.01	-4.14296	0.347038	-	-	-	-	-
gi|255587440|ref|XM_002534226.1|	0.176667	0.01	-4.14296	0.347038	K13418|1|5e-53|207|rcu:RCOM_0186340|somatic embryogenesis receptor kinase 1 [EC:2.7.10.1 2.7.11.1]	GO:0031224//intrinsic to membrane	GO:0016301//kinase activity;GO:0016628//oxidoreductase activity, acting on the CH-CH group of donors, NAD or NADP as acceptor;GO:0032559	GO:0006464//cellular protein modification process;GO:0007167//enzyme linked receptor protein signaling pathway	gi|255587441|ref|XP_002534272.1|/0/ATP binding protein, putative [Ricinus communis]
gi|255559497|ref|XM_002520723.1|	0.176667	0.01	-4.14296	0.347038	-	GO:0043231//intracellular membrane-bounded organelle	-	-	gi|255559498|ref|XP_002520769.1|/7.86011e-180/DNA binding protein, putative [Ricinus communis]
gi|255569425|ref|XM_002525634.1|	0.176667	0.01	-4.14296	0.347038	-	GO:0009536//plastid	GO:0005515//protein binding	GO:0044267//cellular protein metabolic process	gi|255569426|ref|XP_002525680.1|/3.66511e-64/conserved hypothetical protein [Ricinus communis]
29806.m000944	0.176667	0.01	-4.14296	0.347038	-	-	-	-	-
30174.m008959	0.176667	0.01	-4.14296	0.347038	-	-	-	-	-
29588.m000871	0.176667	0.01	-4.14296	0.347038	-	-	-	-	-
gi|255566242|ref|XM_002524063.1|	0.176667	0.01	-4.14296	0.347038	K03363|1|0.0|1014|rcu:RCOM_0422860|cell division cycle 20, cofactor of APC complex	GO:0031234//extrinsic to internal side of plasma membrane	-	GO:0023052//signaling;GO:0009987//cellular process	gi|255566243|ref|XP_002524109.1|/0/cell division cycle, putative [Ricinus communis]
30064.m000505	0.176667	0.01	-4.14296	0.347038	-	-	-	-	-
gi|255565466|ref|XM_002523678.1|	1.64667	0.12	-3.77844	0.598894	K09873|1|2e-97|353|ath:AT4G01470|aquaporin TIP	GO:0031224//intrinsic to membrane	-	GO:0006810//transport	gi|255565467|ref|XP_002523724.1|/3.69336e-133/tonoplast intrinsic protein, putative [Ricinus communis]
gi|255538557|ref|XM_002510298.1|	0.126667	0.01	-3.66297	0.318045	-	-	GO:0003676//nucleic acid binding	-	gi|255538558|ref|XP_002510344.1|/0/conserved hypothetical protein [Ricinus communis]
30174.m008894	0.126667	0.01	-3.66297	0.318045	-	-	-	-	-
gi|255558963|ref|XM_002520459.1|	0.126667	0.01	-3.66297	0.318045	K14424|1|1e-163|573|rcu:RCOM_0732630|4-alpha-methyl-delta7-sterol-4alpha-methyl oxidase [EC:1.14.13.72]	GO:0009526//plastid envelope;GO:0031224//intrinsic to membrane	GO:0046914//transition metal ion binding;GO:0000254//C-4 methylsterol oxidase activity	GO:0006631//fatty acid metabolic process	gi|255558964|ref|XP_002520505.1|/1.7429e-162/C-4 methyl sterol oxidase, putative [Ricinus communis]
gi|255537636|ref|XM_002509839.1|	0.126667	0.01	-3.66297	0.318045	K03549|1|0.0|816|ppp:PHYPADRAFT_140250|KUP system potassium uptake protein	GO:0031090//organelle membrane;GO:0031410//cytoplasmic vesicle	GO:0046873//metal ion transmembrane transporter activity	GO:0034220//ion transmembrane transport;GO:0009826//unidimensional cell growth;GO:0030001//metal ion transport	gi|255537637|ref|XP_002509885.1|/0/Potassium transporter, putative [Ricinus communis]
29993.m001035	0.126667	0.01	-3.66297	0.318045	-	-	-	-	-
gi|255551166|ref|XM_002516585.1|	0.126667	0.01	-3.66297	0.318045	-	-	-	-	gi|255551167|ref|XP_002516631.1|/2.47805e-109/conserved hypothetical protein [Ricinus communis]
gi|255540752|ref|XM_002511395.1|	0.126667	0.01	-3.66297	0.318045	K03145|1|6e-06|52.8|ppp:PHYPADRAFT_191303|transcription elongation factor S-II	GO:0043231//intracellular membrane-bounded organelle	GO:0003676//nucleic acid binding	-	gi|255540753|ref|XP_002511441.1|/0/DNA binding protein, putative [Ricinus communis]
29841.m002860	0.126667	0.01	-3.66297	0.318045	-	-	-	-	-
27401.m000287	0.126667	0.01	-3.66297	0.318045	-	-	-	-	-
29983.m003289	0.126667	0.01	-3.66297	0.318045	-	-	-	-	-
30204.m001827	0.126667	0.01	-3.66297	0.318045	-	-	-	-	-
30170.m013992	0.126667	0.01	-3.66297	0.318045	-	-	-	-	-
gi|255566158|ref|XM_002524021.1|	0.126667	0.01	-3.66297	0.318045	K11268|1|1e-09|64.3|gmx:100811441|N-acetyltransferase [EC:2.3.1.-]	GO:0043231//intracellular membrane-bounded organelle	-	-	gi|255566159|ref|XP_002524067.1|/0/conserved hypothetical protein [Ricinus communis]
29912.m005325	0.126667	0.01	-3.66297	0.318045	-	-	-	-	-
28611.m000101	0.126667	0.01	-3.66297	0.318045	-	-	-	-	-
28166.m001040	0.126667	0.01	-3.66297	0.318045	-	-	-	-	-
gi|255579632|ref|XM_002530611.1|	0.126667	0.01	-3.66297	0.318045	K01613|1|0.0|826|rcu:RCOM_1388760|phosphatidylserine decarboxylase [EC:4.1.1.65]	GO:0043231//intracellular membrane-bounded organelle	GO:0016831//carboxy-lyase activity	GO:0006644//phospholipid metabolic process	gi|255579633|ref|XP_002530657.1|/0/phosphatidylserine decarboxylase, putative [Ricinus communis]
30116.m000372	0.126667	0.01	-3.66297	0.318045	-	-	-	-	-
gi|255557672|ref|XM_002519820.1|	0.126667	0.01	-3.66297	0.318045	-	GO:0043231//intracellular membrane-bounded organelle	GO:0016741	GO:0006730//one-carbon metabolic process	gi|224139094|ref|XP_002326766.1|/0/predicted protein [Populus trichocarpa]
30147.m013749	0.126667	0.01	-3.66297	0.318045	-	-	-	-	-
29647.m002081	0.126667	0.01	-3.66297	0.318045	-	-	-	-	-
gi|255556509|ref|XM_002519243.1|	0.126667	0.01	-3.66297	0.318045	-	-	GO:0005543//phospholipid binding	GO:0023052//signaling;GO:0033036	gi|255556510|ref|XP_002519289.1|/0/vacuolar protein sorting-associated protein, putative [Ricinus communis]
29654.m000299	0.126667	0.01	-3.66297	0.318045	-	-	-	-	-
gi|255544120|ref|XM_002513077.1|	0.126667	0.01	-3.66297	0.318045	-	-	-	-	gi|255544121|ref|XP_002513123.1|/4.85118e-131/conserved hypothetical protein [Ricinus communis]
29661.m000916	0.126667	0.01	-3.66297	0.318045	-	-	-	-	-
gi|255585739|ref|XM_002533505.1|	0.126667	0.01	-3.66297	0.318045	K10143|1|0.0|1655|rcu:RCOM_0073590|E3 ubiquitin-protein ligase RFWD2 [EC:6.3.2.19]	GO:0031234//extrinsic to internal side of plasma membrane;GO:0031461//cullin-RING ubiquitin ligase complex	GO:0016301//kinase activity;GO:0005515//protein binding;GO:0016628//oxidoreductase activity, acting on the CH-CH group of donors, NAD or NADP as acceptor;GO:0032559	GO:0006464//cellular protein modification process	gi|255585740|ref|XP_002533551.1|/0/ubiquitin ligase protein cop1, putative [Ricinus communis]
gi|255550070|ref|XM_002516040.1|	0.126667	0.01	-3.66297	0.318045	-	-	-	GO:0000741//karyogamy;GO:0009743//response to carbohydrate stimulus	gi|255550071|ref|XP_002516086.1|/0/calmodulin binding protein, putative [Ricinus communis]
29623.m000321	0.126667	0.01	-3.66297	0.318045	-	-	-	-	-
gi|255568961|ref|XM_002525405.1|	0.126667	0.01	-3.66297	0.318045	-	GO:0043231//intracellular membrane-bounded organelle	-	-	gi|255568962|ref|XP_002525451.1|/2.76759e-64/conserved hypothetical protein [Ricinus communis]
gi|255544122|ref|XM_002513078.1|	0.126667	0.01	-3.66297	0.318045	-	-	-	-	gi|255544123|ref|XP_002513124.1|/2.47069e-123/conserved hypothetical protein [Ricinus communis]
29333.m001085	0.126667	0.01	-3.66297	0.318045	-	-	-	-	-
30012.m000040	0.126667	0.01	-3.66297	0.318045	-	-	-	-	-
29815.m000503	0.126667	0.01	-3.66297	0.318045	-	-	-	-	-
29912.m005442	0.126667	0.01	-3.66297	0.318045	-	-	-	-	-
29912.m005315	0.126667	0.01	-3.66297	0.318045	-	-	-	-	-
gi|255553652|ref|XM_002517821.1|	0.126667	0.01	-3.66297	0.318045	-	GO:0043231//intracellular membrane-bounded organelle	-	-	gi|255553653|ref|XP_002517867.1|/0/conserved hypothetical protein [Ricinus communis]
30004.m000426	0.126667	0.01	-3.66297	0.318045	-	-	-	-	-
30147.m014404	0.126667	0.01	-3.66297	0.318045	-	-	-	-	-
30078.m002213	0.126667	0.01	-3.66297	0.318045	-	-	-	-	-
[truncated: 4,422 more rows]

## Sheet: ABML2-vs-ABPL2.MeanTPM_GeneExpr
GeneID	Means-ABML2	Means-ABPL2	log2Ratio(ABPL2/ABML2)	Probability	KEGG Orthology	GO Component	GO Function	GO Process	Blast nr
gi|548941015|emb|JB350257.1|	0.01	7.88667	9.62327	0.977624	K00588|1|3e-136|483|rcu:RCOM_0812690|caffeoyl-CoA O-methyltransferase [EC:2.1.1.104]	-	GO:0008171//O-methyltransferase activity;GO:0043169//cation binding	GO:0006730//one-carbon metabolic process;GO:0009699//phenylpropanoid biosynthetic process	gi|255555405|ref|XP_002518739.1|/3.42523e-135/o-methyltransferase, putative [Ricinus communis]
gi|255572532|ref|XM_002527155.1|	0.01	2.68	8.06609	0.940869	-	-	GO:0003676//nucleic acid binding	GO:0006351//transcription, DNA-dependent	gi|255572533|ref|XP_002527201.1|/5.7798e-107/Axial regulator YABBY5, putative [Ricinus communis]
gi|255562780|ref|XM_002522350.1|	0.01	1.63333	7.35168	0.902952	-	-	GO:0003677//DNA binding	GO:0006351//transcription, DNA-dependent	gi|255562781|ref|XP_002522396.1|/0/bel1 homeotic protein, putative [Ricinus communis]
gi|255543045|ref|XM_002512540.1|	0.01	1.63	7.34873	0.902952	-	GO:0031410//cytoplasmic vesicle	-	-	gi|255543046|ref|XP_002512586.1|/6.37649e-18/Hydrophobic protein LTI6A, putative [Ricinus communis]
29848.m004696	0.01	1.52	7.24793	0.89486	-	-	-	-	-
29676.m001705	0.01	1.4	7.12928	0.887006	-	-	-	-	-
gi|255572316|ref|XM_002527051.1|	0.01	1.34667	7.07325	0.880529	-	GO:0043231//intracellular membrane-bounded organelle	-	-	gi|255572317|ref|XP_002527097.1|/7.86226e-143/conserved hypothetical protein [Ricinus communis]
gi|255568280|ref|XM_002525069.1|	0.01	1.10333	6.78572	0.854048	K00053|1|0.0|1077|rcu:RCOM_0553440|ketol-acid reductoisomerase [EC:1.1.1.86]	GO:0030312//external encapsulating structure;GO:0009532//plastid stroma;GO:0009526//plastid envelope;GO:0005576//extracellular region	GO:0046914//transition metal ion binding;GO:0016616//oxidoreductase activity, acting on the CH-OH group of donors, NAD or NADP as acceptor;GO:0048037//cofactor binding	GO:0010038//response to metal ion;GO:0008652//cellular amino acid biosynthetic process	gi|255568281|ref|XP_002525115.1|/0/ketol-acid reductoisomerase, chloroplast precursor, putative [Ricinus communis]
30147.m014218	0.01	1.06333	6.73245	0.846882	-	-	-	-	-
29904.m002906	0.01	1.04333	6.70506	0.842374	-	-	-	-	-
29630.m000787	0.01	0.986667	6.62449	0.830344	-	-	-	-	-
29588.m000889	0.01	0.936667	6.54946	0.82695	-	-	-	-	-
gi|255577425|ref|XM_002529546.1|	0.01	0.883333	6.46489	0.81352	-	-	-	-	gi|255577426|ref|XP_002529592.1|/7.68649e-61/conserved hypothetical protein [Ricinus communis]
gi|255551197|ref|XM_002516600.1|	0.01	0.88	6.45943	0.81352	K11363|1|6e-90|327|rcu:RCOM_1474460|SAGA-associated factor 11;K15892|2|1e-68|256|vvi:100265588|farnesol kinase [EC:2.7.1.-]	-	-	-	gi|255551198|ref|XP_002516646.1|/6.72737e-89/conserved hypothetical protein [Ricinus communis]
gi|255574020|ref|XM_002527882.1|	0.01	0.873333	6.44846	0.805951	K13091|1|6e-07|55.5|bdi:100845331|RNA-binding protein 39	-	GO:0003824//catalytic activity	-	gi|255574021|ref|XP_002527928.1|/0/hydrolase, acting on ester bonds, putative [Ricinus communis]
30015.m000213	0.01	0.823333	6.3634	0.786589	-	-	-	-	-
28297.m000111	0.01	0.813333	6.34577	0.785687	-	-	-	-	-
gi|255571715|ref|XM_002526755.1|	0.01	0.813333	6.34577	0.785687	K01956|1|0.0|862|rcu:RCOM_0685090|carbamoyl-phosphate synthase small subunit [EC:6.3.5.5]	-	-	GO:0009064//glutamine family amino acid metabolic process	gi|255571716|ref|XP_002526801.1|/0/Carbamoyl-phosphate synthase small chain, putative [Ricinus communis]
gi|255578836|ref|XM_002530227.1|	0.01	0.813333	6.34577	0.785687	-	GO:0031090//organelle membrane	-	-	gi|255578837|ref|XP_002530273.1|/6.74107e-159/Endoplasmic reticulum-Golgi intermediate compartment protein, putative [Ricinus communis]
gi|255585545|ref|XM_002533417.1|	0.01	0.756667	6.24159	0.781274	K00025|1|0.0|638|rcu:RCOM_0400340|malate dehydrogenase [EC:1.1.1.37]	GO:0044424//intracellular part	GO:0016747//transferase activity, transferring acyl groups other than amino-acyl groups;GO:0016615//malate dehydrogenase activity	GO:0009060//aerobic respiration;GO:0005975//carbohydrate metabolic process;GO:0043648//dicarboxylic acid metabolic process	gi|255585546|ref|XP_002533463.1|/0/malate dehydrogenase, putative [Ricinus communis]
29844.m003289	0.01	0.703333	6.13614	0.756074	-	-	-	-	-
30142.m000632	0.01	0.7	6.12928	0.756074	-	-	-	-	-
gi|255587733|ref|XM_002534330.1|	0.01	0.7	6.12928	0.756074	-	GO:0044464//cell part	-	-	gi|255587734|ref|XP_002534376.1|/0/conserved hypothetical protein [Ricinus communis]
gi|255552605|ref|XM_002517300.1|	0.01	0.7	6.12928	0.756074	K15382|1|4e-137|485|rcu:RCOM_0850720|solute carrier family 50 (sugar transporter)	GO:0016021//integral to membrane	GO:0015144//carbohydrate transmembrane transporter activity	GO:0071702	gi|255552606|ref|XP_002517346.1|/5.6071e-136/conserved hypothetical protein [Ricinus communis]
29854.m001099	0.01	0.696667	6.1224	0.750261	-	-	-	-	-
gi|255540018|ref|XM_002511028.1|	0.01	0.693333	6.11548	0.748363	-	-	-	-	gi|255540019|ref|XP_002511074.1|/0/conserved hypothetical protein [Ricinus communis]
29841.m002773	0.01	0.65	6.02237	0.720269	-	-	-	-	-
gi|255586089|ref|XM_002533663.1|	0.01	0.65	6.02237	0.720269	-	-	GO:0048037//cofactor binding	GO:0019752//carboxylic acid metabolic process	gi|255586090|ref|XP_002533709.1|/0/conserved hypothetical protein [Ricinus communis]
27471.m000412	0.01	0.643333	6.00749	0.719153	-	-	-	-	-
gi|255564069|ref|XM_002522987.1|	0.01	0.643333	6.00749	0.719153	K01873|1|1e-69|260|aly:ARALYDRAFT_326110|valyl-tRNA synthetase [EC:6.1.1.9];K00799|2|6e-19|92.0|ppp:PHYPADRAFT_166420|glutathione S-transferase [EC:2.5.1.18]	GO:0016020//membrane	GO:0042277//peptide binding;GO:0015038//glutathione disulfide oxidoreductase activity	GO:0006464//cellular protein modification process	gi|255564070|ref|XP_002523033.1|/4.03179e-120/dehydroascorbate reductase, putative [Ricinus communis]
29633.m000883	0.01	0.643333	6.00749	0.719153	-	-	-	-	-
29724.m000857	0.01	0.64	6	0.719153	-	-	-	-	-
gi|255536996|ref|XM_002509519.1|	0.01	0.636667	5.99247	0.719153	K11684|1|4e-32|138|sbi:SORBI_03g001920|bromodomain-containing factor 1;K06062|3|3e-12|72.4|vvi:100252806|histone acetyltransferase [EC:2.3.1.48]	-	-	-	gi|255536997|ref|XP_002509565.1|/0/bromodomain-containing protein, putative [Ricinus communis]
30226.m001983	0.01	0.636667	5.99247	0.719153	-	-	-	-	-
gi|255578136|ref|XM_002529892.1|	0.01	0.633333	5.98489	0.718275	-	GO:0016020//membrane	GO:0005543//phospholipid binding	-	gi|255578137|ref|XP_002529938.1|/0/conserved hypothetical protein [Ricinus communis]
29646.m001073	0.01	0.59	5.88264	0.715428	-	-	-	-	-
30128.m008606	0.01	0.586667	5.87447	0.715428	-	-	-	-	-
gi|255570656|ref|XM_002526237.1|	0.01	0.583333	5.86625	0.714692	K13415|1|6e-61|234|ath:AT4G39400|protein brassinosteroid insensitive 1 [EC:2.7.10.1 2.7.11.1]	GO:0031224//intrinsic to membrane;GO:0005618//cell wall;GO:0009532//plastid stroma	GO:0004672//protein kinase activity;GO:0016628//oxidoreductase activity, acting on the CH-CH group of donors, NAD or NADP as acceptor;GO:0032559	GO:0007167//enzyme linked receptor protein signaling pathway;GO:0006464//cellular protein modification process	gi|255570657|ref|XP_002526283.1|/0/ATP binding protein, putative [Ricinus communis]
gi|255587686|ref|XM_002534311.1|	0.01	0.583333	5.86625	0.714692	K14489|1|1e-13|75.9|vvi:100263145|arabidopsis histidine kinase 2/3/4 (cytokinin receptor) [EC:2.7.13.3]	GO:0005618//cell wall	GO:0043167//ion binding;GO:0008422//beta-glucosidase activity	GO:0044238//primary metabolic process	gi|255587687|ref|XP_002534357.1|/0/Glucan endo-1,3-beta-glucosidase precursor, putative [Ricinus communis]
29863.m001085	0.01	0.583333	5.86625	0.714692	-	-	-	-	-
30138.m003980	0.01	0.58	5.85798	0.714692	-	-	-	-	-
29724.m000852	0.01	0.58	5.85798	0.714692	-	-	-	-	-
gi|255553652|ref|XM_002517821.1|	0.01	0.58	5.85798	0.714692	-	GO:0043231//intracellular membrane-bounded organelle	-	-	gi|255553653|ref|XP_002517867.1|/0/conserved hypothetical protein [Ricinus communis]
gi|255538827|ref|XM_002510433.1|	0.01	0.58	5.85798	0.714692	K14798|1|0.0|867|rcu:RCOM_1596510|protein LTV1	-	-	-	gi|255538828|ref|XP_002510479.1|/0/conserved hypothetical protein [Ricinus communis]
gi|255542813|ref|XM_002512424.1|	0.01	0.58	5.85798	0.714692	K01115|1|0.0|2102|rcu:RCOM_1434140|phospholipase D [EC:3.1.4.4]	-	GO:0004620//phospholipase activity;GO:0016628//oxidoreductase activity, acting on the CH-CH group of donors, NAD or NADP as acceptor	GO:0008152//metabolic process;GO:0048513//organ development;GO:0009267//cellular response to starvation	gi|255542814|ref|XP_002512470.1|/0/phospholipase d zeta, putative [Ricinus communis]
29801.m003198	0.01	0.576667	5.84967	0.714692	-	-	-	-	-
gi|255561485|ref|XM_002521707.1|	0.01	0.576667	5.84967	0.714692	K15442|1|0.0|840|rcu:RCOM_1329440|tRNA-specific adenosine deaminase 3	-	GO:0003824//catalytic activity;GO:0046914//transition metal ion binding	-	gi|255561486|ref|XP_002521753.1|/0/hydrolase, putative [Ricinus communis]
gi|255540798|ref|XM_002511418.1|	0.01	0.576667	5.84967	0.714692	K00966|1|0.0|790|rcu:RCOM_1512730|mannose-1-phosphate guanylyltransferase [EC:2.7.7.13]	GO:0042579//microbody	GO:0008905	GO:0008152//metabolic process;GO:0010038//response to metal ion	gi|255540799|ref|XP_002511464.1|/0/mannose-1-phosphate guanyltransferase, putative [Ricinus communis]
29907.m000627	0.01	0.536667	5.74595	0.699388	-	-	-	-	-
30147.m013961	0.01	0.533333	5.73697	0.697181	-	-	-	-	-
gi|255548739|ref|XM_002515380.1|	0.01	0.533333	5.73697	0.697181	K05605|1|0.0|777|rcu:RCOM_0920900|3-hydroxyisobutyryl-CoA hydrolase [EC:3.1.2.4]	GO:0043231//intracellular membrane-bounded organelle	GO:0016289//CoA hydrolase activity;GO:0016829//lyase activity	GO:0009062//fatty acid catabolic process	gi|255548740|ref|XP_002515426.1|/0/Enoyl-CoA hydratase, mitochondrial precursor, putative [Ricinus communis]
gi|255574178|ref|XM_002527959.1|	0.01	0.533333	5.73697	0.697181	K13201|1|0.0|791|rcu:RCOM_0205670|nucleolysin TIA-1/TIAR	GO:0043231//intracellular membrane-bounded organelle	GO:0005488//binding	-	gi|255574179|ref|XP_002528005.1|/0/nucleolysin tia-1, putative [Ricinus communis]
gi|255541165|ref|XM_002511601.1|	0.01	0.526667	5.71882	0.669277	K12126|1|8e-21|100|ath:AT1G09530|phytochrome-interacting factor 3;K13422|3|1e-08|60.5|mtr:MTR_8g067280|transcription factor MYC2	GO:0043231//intracellular membrane-bounded organelle	-	GO:0009566//fertilization	gi|255541166|ref|XP_002511647.1|/0/DNA binding protein, putative [Ricinus communis]
gi|255559371|ref|XM_002520660.1|	0.01	0.526667	5.71882	0.669277	K06671|1|0.0|1991|rcu:RCOM_0557120|cohesin complex subunit SA-1/2	GO:0043232;GO:0043231//intracellular membrane-bounded organelle	GO:0003676//nucleic acid binding	GO:0051316//attachment of spindle microtubules to kinetochore involved in meiotic chromosome segregation	gi|255559372|ref|XP_002520706.1|/0/stromal antigen, putative [Ricinus communis]
29938.m000601	0.01	0.526667	5.71882	0.669277	-	-	-	-	-
gi|255541103|ref|XM_002511570.1|	0.01	0.526667	5.71882	0.669277	-	GO:0009536//plastid	-	-	gi|255541104|ref|XP_002511616.1|/5.67546e-166/Import inner membrane translocase subunit tim21, mitochondrial precursor, putative [Ricinus communis]
30204.m001817	0.01	0.526667	5.71882	0.669277	-	-	-	-	-
gi|255552064|ref|XM_002517031.1|	0.01	0.523333	5.70966	0.666667	-	GO:0031224//intrinsic to membrane	-	-	gi|255552065|ref|XP_002517077.1|/1.94753e-143/conserved hypothetical protein [Ricinus communis]
gi|255569404|ref|XM_002525624.1|	0.01	0.523333	5.70966	0.666667	K05681|1|1e-72|272|cme:CMS467C|ATP-binding cassette, subfamily G (WHITE), member 2;K12843|2|8e-70|263|vvi:100248403|U4/U6 small nuclear ribonucleoprotein PRP3;K05663|4|4e-17|88.6|sbi:SORBI_01g036355|mitochondrial ABC transporter ATM;K02065|5|2e-15|83.2|mtr:MTR_7g079540|putative ABC transport system ATP-binding protein	GO:0044464//cell part	GO:0017111//nucleoside-triphosphatase activity;GO:0015604//organic phosphonate transmembrane transporter activity;GO:0032559	GO:0009207	gi|255569405|ref|XP_002525670.1|/0/ATP-binding cassette transporter, putative [Ricinus communis]
gi|255569642|ref|XM_002525741.1|	0.01	0.523333	5.70966	0.666667	K11836|1|0.0|1514|rcu:RCOM_1256040|ubiquitin carboxyl-terminal hydrolase 5/13 [EC:3.1.2.15]	-	GO:0016790//thiolester hydrolase activity;GO:0046914//transition metal ion binding;GO:0008238//exopeptidase activity;GO:0019783//small conjugating protein-specific protease activity	GO:0019941//modification-dependent protein catabolic process;GO:0048588//developmental cell growth;GO:0003006//developmental process involved in reproduction;GO:0070646//protein modification by small protein removal	gi|255569643|ref|XP_002525787.1|/0/Ubiquitin carboxyl-terminal hydrolase, putative [Ricinus communis]
29680.m001735	0.01	0.523333	5.70966	0.666667	-	-	-	-	-
gi|255588742|ref|XM_002534658.1|	0.01	0.523333	5.70966	0.666667	K10742|1|2e-171|599|rcu:RCOM_1805440|DNA replication ATP-dependent helicase Dna2 [EC:3.6.4.12]	-	GO:0003676//nucleic acid binding;GO:0003678//DNA helicase activity;GO:0032559	GO:0006259//DNA metabolic process;GO:0003006//developmental process involved in reproduction	gi|255588743|ref|XP_002534704.1|/2.29972e-170/DNA replication helicase dna2, putative [Ricinus communis]
29333.m001059	0.01	0.52	5.70044	0.666667	-	-	-	-	-
gi|255556491|ref|XM_002519234.1|	0.01	0.52	5.70044	0.666667	K10589|1|0.0|2090|rcu:RCOM_1002390|ubiquitin-protein ligase E3 C [EC:6.3.2.19]	GO:0044464//cell part;GO:0043234//protein complex	GO:0016879//ligase activity, forming carbon-nitrogen bonds	GO:0032446//protein modification by small protein conjugation	gi|255556492|ref|XP_002519280.1|/0/ubiquitin-protein ligase, putative [Ricinus communis]
30027.m000815	0.01	0.52	5.70044	0.666667	-	-	-	-	-
29737.m001250	0.01	0.476667	5.57491	0.621726	-	-	-	-	-
29955.m001175	0.01	0.476667	5.57491	0.621726	-	-	-	-	-
gi|255554944|ref|XM_002518464.1|	0.01	0.476667	5.57491	0.621726	-	-	GO:0004091//carboxylesterase activity;GO:0016298//lipase activity	GO:0009694//jasmonic acid metabolic process;GO:0051707//response to other organism	gi|255554945|ref|XP_002518510.1|/0/conserved hypothetical protein [Ricinus communis]
gi|255563609|ref|XM_002522761.1|	0.01	0.476667	5.57491	0.621726	K10866|1|0.0|2263|rcu:RCOM_0523620|DNA repair protein RAD50 [EC:3.6.-.-]	GO:0043234//protein complex;GO:0043231//intracellular membrane-bounded organelle	GO:0046914//transition metal ion binding;GO:0016788//hydrolase activity, acting on ester bonds;GO:0032559	GO:0006310//DNA recombination;GO:0006281//DNA repair;GO:0000723//telomere maintenance	gi|255563610|ref|XP_002522807.1|/0/DNA repair protein RAD50, putative [Ricinus communis]
30152.m002411	0.01	0.476667	5.57491	0.621726	-	-	-	-	-
gi|255552887|ref|XM_002517441.1|	0.01	0.476667	5.57491	0.621726	K01785|1|0.0|725|rcu:RCOM_0855170|aldose 1-epimerase [EC:5.1.3.3]	-	GO:0005488//binding;GO:0016857//racemase and epimerase activity, acting on carbohydrates and derivatives	GO:0005996//monosaccharide metabolic process	gi|255552888|ref|XP_002517487.1|/0/aldose-1-epimerase, putative [Ricinus communis]
gi|255537540|ref|XM_002509791.1|	0.01	0.473333	5.56478	0.620776	-	-	-	-	gi|255537541|ref|XP_002509837.1|/1.49751e-128/conserved hypothetical protein [Ricinus communis]
gi|255581185|ref|XM_002531360.1|	0.01	0.473333	5.56478	0.620776	K14611|1|0.0|899|pop:POPTR_570060|solute carrier family 23 (nucleobase transporter), member 1/2	GO:0016020//membrane;GO:0030312//external encapsulating structure;GO:0043231//intracellular membrane-bounded organelle	GO:0005215//transporter activity	GO:0006810//transport	gi|255581186|ref|XP_002531406.1|/0/purine permease, putative [Ricinus communis]
29729.m002283	0.01	0.473333	5.56478	0.620776	-	-	-	-	-
gi|255580940|ref|XM_002531243.1|	0.01	0.473333	5.56478	0.620776	K14484|1|1e-61|235|ath:AT1G04240|auxin-responsive protein IAA	GO:0043231//intracellular membrane-bounded organelle	GO:0005515//protein binding	GO:0009755//hormone-mediated signaling pathway	gi|255580941|ref|XP_002531289.1|/8.99568e-102/Auxin-induced protein 22D, putative [Ricinus communis]
29716.m000307	0.01	0.47	5.55459	0.620776	-	-	-	-	-
29711.m000321	0.01	0.47	5.55459	0.620776	-	-	-	-	-
gi|255548719|ref|XM_002515370.1|	0.01	0.47	5.55459	0.620776	K01090|1|0.0|687|rcu:RCOM_0920800|protein phosphatase [EC:3.1.3.16]	GO:0043234//protein complex;GO:0016020//membrane	GO:0043169//cation binding;GO:0004721//phosphoprotein phosphatase activity	GO:0009725//response to hormone stimulus;GO:0006464//cellular protein modification process	gi|255548720|ref|XP_002515416.1|/0/protein phosphatase 2c, putative [Ricinus communis]
gi|255567659|ref|XM_002524763.1|	0.01	0.466667	5.54432	0.620776	K02358|1|0.0|867|rcu:RCOM_0648170|elongation factor Tu	GO:0043231//intracellular membrane-bounded organelle;GO:0030312//external encapsulating structure	GO:0016772//transferase activity, transferring phosphorus-containing groups;GO:0017111//nucleoside-triphosphatase activity;GO:0046914//transition metal ion binding;GO:0008135//translation factor activity, nucleic acid binding;GO:0032561//guanyl ribonucleotide binding;GO:0032559	GO:0006412//translation;GO:0010038//response to metal ion;GO:0009207	gi|255567660|ref|XP_002524809.1|/0/elongation factor tu, putative [Ricinus communis]
30098.m001735	0.01	0.466667	5.54432	0.620776	-	-	-	-	-
gi|255542329|ref|XM_002512182.1|	0.01	0.466667	5.54432	0.620776	K08857|1|0.0|1166|rcu:RCOM_1427830|NIMA (never in mitosis gene a)-related kinase [EC:2.7.11.1]	-	GO:0004702//receptor signaling protein serine/threonine kinase activity;GO:0032559	GO:0006464//cellular protein modification process	gi|255542330|ref|XP_002512228.1|/0/ATP binding protein, putative [Ricinus communis]
gi|255553557|ref|XM_002517774.1|	0.01	0.466667	5.54432	0.620776	K06966|1|9e-123|437|rcu:RCOM_0968220|	GO:0044444//cytoplasmic part;GO:0043231//intracellular membrane-bounded organelle	GO:0003824//catalytic activity	-	gi|255553558|ref|XP_002517820.1|/1.01748e-121/carboxy-lyase, putative [Ricinus communis]
gi|255543924|ref|XM_002512979.1|	0.01	0.466667	5.54432	0.620776	K09567|1|3e-117|418|rcu:RCOM_1451950|peptidyl-prolyl isomerase H (cyclophilin H) [EC:5.2.1.8]	GO:0016020//membrane;GO:0043231//intracellular membrane-bounded organelle	GO:0016859//cis-trans isomerase activity	GO:0044267//cellular protein metabolic process	gi|255543925|ref|XP_002513025.1|/3.93415e-116/peptidyl-prolyl cis-trans isomerase h, ppih, putative [Ricinus communis]
gi|255587099|ref|XM_002534090.1|	0.01	0.466667	5.54432	0.620776	-	GO:0044464//cell part	-	-	gi|255587100|ref|XP_002534136.1|/0/Auxin-induced protein 5NG4, putative [Ricinus communis]
29982.m000220	0.01	0.466667	5.54432	0.620776	-	-	-	-	-
gi|255555846|ref|XM_002518913.1|	0.01	0.466667	5.54432	0.620776	-	GO:0044464//cell part	-	-	gi|255555847|ref|XP_002518959.1|/0/Auxin-induced protein 5NG4, putative [Ricinus communis]
29647.m002002	0.01	0.466667	5.54432	0.620776	-	-	-	-	-
gi|255587442|ref|XM_002534227.1|	0.01	0.466667	5.54432	0.620776	K12655|1|4e-07|54.3|smo:SELMODRAFT_63572|OTU domain-containing protein 5 [EC:3.1.2.15];K06669|2|7e-07|53.5|ota:Ot09g02120|structural maintenance of chromosome 3 (chondroitin sulfate proteoglycan 6)	-	GO:0070011//peptidase activity, acting on L-amino acid peptides	-	gi|255587443|ref|XP_002534273.1|/0/cysteine-type peptidase, putative [Ricinus communis]
30128.m008971	0.01	0.466667	5.54432	0.620776	-	-	-	-	-
28693.m000106	0.01	0.466667	5.54432	0.620776	-	-	-	-	-
gi|255551314|ref|XM_002516658.1|	0.01	0.466667	5.54432	0.620776	-	GO:0044432//endoplasmic reticulum part;GO:0044425//membrane part	GO:0032561//guanyl ribonucleotide binding;GO:0030695//GTPase regulator activity;GO:0019899//enzyme binding	GO:0006810//transport	gi|255551315|ref|XP_002516704.1|/0/spike-1, putative [Ricinus communis]
gi|255558387|ref|XM_002520175.1|	0.01	0.466667	5.54432	0.620776	K14806|1|4e-26|117|ath:AT2G40700|ATP-dependent RNA helicase DDX31/DBP7 [EC:3.6.4.13];K14805|2|6e-25|114|mtr:MTR_7g057250|ATP-dependent RNA helicase DDX24/MAK5 [EC:3.6.4.13];K12858|3|1e-24|113|olu:OSTLU_94867|ATP-dependent RNA helicase DDX23/PRP28 [EC:3.6.4.13];K14810|5|1e-19|96.7|smo:SELMODRAFT_424270|ATP-dependent RNA helicase DDX56/DBP9 [EC:3.6.4.13]	-	GO:0032559;GO:0042623//ATPase activity, coupled	-	gi|255558388|ref|XP_002520221.1|/0/dead box ATP-dependent RNA helicase, putative [Ricinus communis]
gi|255579272|ref|XM_002530436.1|	0.01	0.463333	5.53398	0.619637	K00234|1|0.0|1208|rcu:RCOM_0566460|succinate dehydrogenase (ubiquinone) flavoprotein subunit [EC:1.3.5.1]	GO:0030312//external encapsulating structure;GO:0005746//mitochondrial respiratory chain	GO:0046914//transition metal ion binding;GO:0050662//coenzyme binding;GO:0000104//succinate dehydrogenase activity;GO:0032559	GO:0022904//respiratory electron transport chain;GO:0009060//aerobic respiration	gi|255579273|ref|XP_002530482.1|/0/succinate dehydrogenase, putative [Ricinus communis]
gi|255542515|ref|XM_002512275.1|	0.01	0.463333	5.53398	0.619637	K08145|1|8e-100|362|smo:SELMODRAFT_437958|MFS transporter, SP family, solute carrier family 2 (facilitated glucose transporter), member 8	GO:0031224//intrinsic to membrane	GO:0016628//oxidoreductase activity, acting on the CH-CH group of donors, NAD or NADP as acceptor;GO:0022857//transmembrane transporter activity	GO:0008152//metabolic process;GO:0071702	gi|255542516|ref|XP_002512321.1|/0/sugar transporter, putative [Ricinus communis]
gi|255561218|ref|XM_002521575.1|	0.01	0.463333	5.53398	0.619637	-	-	-	-	gi|255561219|ref|XP_002521621.1|/1.46455e-90/hypothetical protein RCOM_1090390 [Ricinus communis]
gi|255569270|ref|XM_002525557.1|	0.01	0.463333	5.53398	0.619637	K03798|1|0.0|1396|rcu:RCOM_0611470|cell division protease FtsH [EC:3.4.24.-]	GO:0009526//plastid envelope;GO:0031224//intrinsic to membrane	GO:0004175//endopeptidase activity;GO:0046914//transition metal ion binding;GO:0042623//ATPase activity, coupled;GO:0032559	GO:0009057//macromolecule catabolic process;GO:0019538//protein metabolic process;GO:0009987//cellular process	gi|255569271|ref|XP_002525603.1|/0/Cell division protein ftsH, putative [Ricinus communis]
30128.m008778	0.01	0.463333	5.53398	0.619637	-	-	-	-	-
29805.m001556	0.01	0.463333	5.53398	0.619637	-	-	-	-	-
gi|255587359|ref|XM_002534198.1|	0.01	0.463333	5.53398	0.619637	K14963|1|3e-16|86.3|gmx:100798080|COMPASS component SWD3	GO:0031234//extrinsic to internal side of plasma membrane	-	GO:0023052//signaling	gi|255587360|ref|XP_002534244.1|/0/WD-repeat protein, putative [Ricinus communis]
gi|255539856|ref|XM_002510947.1|	0.01	0.423333	5.40372	0.616576	K01444|1|0.0|703|rcu:RCOM_1501020|N4-(beta-N-acetylglucosaminyl)-L-asparaginase [EC:3.5.1.26]	GO:0044464//cell part	GO:0004067//asparaginase activity	GO:0009057//macromolecule catabolic process	gi|255539857|ref|XP_002510993.1|/0/n(4)-(beta-n-acetylglucosaminyl)-l-asparaginase, putative [Ricinus communis]
30190.m011054	0.01	0.423333	5.40372	0.616576	-	-	-	-	-
30190.m010964	0.01	0.423333	5.40372	0.616576	-	-	-	-	-
30004.m000439	0.01	0.416667	5.38082	0.616576	-	-	-	-	-
gi|255559754|ref|XM_002520851.1|	0.01	0.416667	5.38082	0.616576	-	-	GO:0046914//transition metal ion binding	-	gi|255559755|ref|XP_002520897.1|/0/WD-repeat protein, putative [Ricinus communis]
29729.m002352	0.01	0.416667	5.38082	0.616576	-	-	-	-	-
29923.m000818	0.01	0.416667	5.38082	0.616576	-	-	-	-	-
gi|255537466|ref|XM_002509754.1|	0.01	0.416667	5.38082	0.616576	K01919|1|0.0|1080|rcu:RCOM_1686670|glutamate--cysteine ligase [EC:6.3.2.2]	GO:0009536//plastid	GO:0016881//acid-amino acid ligase activity;GO:0032559	GO:0006749//glutathione metabolic process	gi|255537467|ref|XP_002509800.1|/0/Glutamate--cysteine ligase, chloroplast precursor, putative [Ricinus communis]
29737.m001249	0.01	0.416667	5.38082	0.616576	-	-	-	-	-
gi|255555728|ref|XM_002518854.1|	0.01	0.413333	5.36923	0.615485	K08835|1|2e-136|484|ppp:PHYPADRAFT_119152|oxidative-stress responsive protein 1 [EC:2.7.11.1];K08282|3|2e-100|365|olu:OSTLU_2417|non-specific serine/threonine protein kinase [EC:2.7.11.1];K08839|5|6e-52|204|olu:OSTLU_35807|serine/threonine kinase 25 [EC:2.7.11.22]	GO:0016020//membrane	GO:0004672//protein kinase activity;GO:0032559	GO:0006464//cellular protein modification process	gi|255555729|ref|XP_002518900.1|/0/serine/threonine protein kinase, putative [Ricinus communis]
29740.m000496	0.01	0.413333	5.36923	0.615485	-	-	-	-	-
29729.m002321	0.01	0.413333	5.36923	0.615485	-	-	-	-	-
28629.m000557	0.01	0.413333	5.36923	0.615485	-	-	-	-	-
gi|255583294|ref|XM_002532365.1|	0.01	0.413333	5.36923	0.615485	-	-	-	-	gi|255583295|ref|XP_002532411.1|/0/catalytic, putative [Ricinus communis]
gi|255585094|ref|XM_002533207.1|	0.01	0.41	5.35755	0.615485	K10395|1|0.0|1590|rcu:RCOM_1589540|kinesin family member 4/7/21/27	GO:0015630//microtubule cytoskeleton	GO:0003774//motor activity;GO:0032559	GO:0007017//microtubule-based process	gi|255585095|ref|XP_002533253.1|/0/Chromosome-associated kinesin KLP1, putative [Ricinus communis]
gi|255573124|ref|XM_002527446.1|	0.01	0.41	5.35755	0.615485	K13348|1|2e-83|306|pop:POPTR_202030|protein Mpv17	GO:0031224//intrinsic to membrane	-	-	gi|255573125|ref|XP_002527492.1|/2.00368e-118/Protein SYM1, putative [Ricinus communis]
gi|255541107|ref|XM_002511572.1|	0.01	0.41	5.35755	0.615485	-	-	-	-	gi|255541108|ref|XP_002511618.1|/2.56169e-152/conserved hypothetical protein [Ricinus communis]
30131.m007112	0.01	0.41	5.35755	0.615485	-	-	-	-	-
gi|255559437|ref|XM_002520693.1|	0.01	0.41	5.35755	0.615485	K08332|1|5e-30|130|vcn:VOLCADRAFT_41528|vacuolar protein 8	GO:0043231//intracellular membrane-bounded organelle;GO:0016020//membrane	-	GO:0009725//response to hormone stimulus;GO:0006970//response to osmotic stress;GO:0009845//seed germination	gi|255559438|ref|XP_002520739.1|/0/protein binding protein, putative [Ricinus communis]
29964.m000157	0.01	0.41	5.35755	0.615485	-	-	-	-	-
29992.m001429	0.01	0.41	5.35755	0.615485	-	-	-	-	-
30170.m013615	0.01	0.41	5.35755	0.615485	-	-	-	-	-
30074.m001407	0.01	0.41	5.35755	0.615485	-	-	-	-	-
30128.m008731	0.01	0.41	5.35755	0.615485	-	-	-	-	-
29790.m000843	0.01	0.41	5.35755	0.615485	-	-	-	-	-
29872.m000541	0.01	0.406667	5.34577	0.615485	-	-	-	-	-
gi|255559642|ref|XM_002520795.1|	0.01	0.406667	5.34577	0.615485	-	GO:0009536//plastid	GO:0003824//catalytic activity	-	gi|255559643|ref|XP_002520841.1|/0/2-deoxyglucose-6-phosphate phosphatase, putative [Ricinus communis]
gi|255551782|ref|XM_002516891.1|	0.01	0.406667	5.34577	0.615485	K14555|1|1e-06|54.7|osa:4336833|U3 small nucleolar RNA-associated protein 13	-	-	-	gi|255551783|ref|XP_002516937.1|/0/nucleotide binding protein, putative [Ricinus communis]
30073.m002201	0.01	0.406667	5.34577	0.615485	-	-	-	-	-
gi|255540058|ref|XM_002511048.1|	0.01	0.406667	5.34577	0.615485	K12311|1|0.0|2015|rcu:RCOM_1503670|lysosomal alpha-mannosidase [EC:3.2.1.24]	-	GO:0046914//transition metal ion binding;GO:0015923//mannosidase activity	GO:0019318//hexose metabolic process	gi|255540059|ref|XP_002511094.1|/0/lysosomal alpha-mannosidase, putative [Ricinus communis]
gi|255572707|ref|XM_002527241.1|	0.01	0.406667	5.34577	0.615485	-	GO:0009534//chloroplast thylakoid	-	-	gi|255572708|ref|XP_002527287.1|/3.87629e-154/chitinase, putative [Ricinus communis]
gi|255582667|ref|XM_002532067.1|	0.01	0.406667	5.34577	0.615485	K00232|1|0.0|879|rcu:RCOM_0186930|acyl-CoA oxidase [EC:1.3.3.6]	GO:0042579//microbody	GO:0050662//coenzyme binding;GO:0016634	GO:0009062//fatty acid catabolic process;GO:0003006//developmental process involved in reproduction	gi|255582668|ref|XP_002532113.1|/0/acyl-CoA dehydrogenase, putative [Ricinus communis]
gi|255548078|ref|XM_002515050.1|	0.01	0.406667	5.34577	0.615485	K01507|1|5e-133|471|rcu:RCOM_1340580|inorganic pyrophosphatase [EC:3.6.1.1]	GO:0044435	GO:0046872//metal ion binding;GO:0016462//pyrophosphatase activity	GO:0006793//phosphorus metabolic process	gi|255548079|ref|XP_002515096.1|/5.48563e-132/inorganic pyrophosphatase, putative [Ricinus communis]
gi|255537094|ref|XM_002509568.1|	0.01	0.406667	5.34577	0.615485	K12828|1|1e-07|55.5|mtr:MTR_2g009110|splicing factor 3B subunit 1	-	-	-	gi|292630771|sp|B9RBT0.1|DRE2_RICCO/1.50312e-130/RecName: Full=Anamorsin homolog; AltName: Full=Fe-S cluster assembly protein DRE2 homolog
gi|255579646|ref|XM_002530618.1|	0.01	0.406667	5.34577	0.615485	-	GO:0043231//intracellular membrane-bounded organelle	-	-	gi|255579647|ref|XP_002530664.1|/3.97348e-163/conserved hypothetical protein [Ricinus communis]
29889.m003277	0.01	0.406667	5.34577	0.615485	-	-	-	-	-
30170.m014023	0.01	0.406667	5.34577	0.615485	-	-	-	-	-
gi|255580424|ref|XM_002530993.1|	0.01	0.406667	5.34577	0.615485	K04733|1|9e-43|172|smo:SELMODRAFT_159261|interleukin-1 receptor-associated kinase 4 [EC:2.7.11.1];K13416|2|3e-42|170|ath:AT4G33430|brassinosteroid insensitive 1-associated receptor kinase 1 [EC:2.7.10.1 2.7.11.1];K13418|3|4e-42|169|aly:ARALYDRAFT_895025|somatic embryogenesis receptor kinase 1 [EC:2.7.10.1 2.7.11.1]	-	GO:0004672//protein kinase activity;GO:0032559	GO:0006464//cellular protein modification process	gi|255580425|ref|XP_002531039.1|/7.97931e-146/ATP binding protein, putative [Ricinus communis]
30073.m002310	0.01	0.406667	5.34577	0.615485	-	-	-	-	-
gi|255556694|ref|XM_002519335.1|	0.01	0.406667	5.34577	0.615485	K04733|1|1e-66|253|smo:SELMODRAFT_159261|interleukin-1 receptor-associated kinase 4 [EC:2.7.11.1];K13430|4|6e-62|238|rcu:RCOM_1078760|serine/threonine-protein kinase PBS1 [EC:2.7.11.1]	GO:0043231//intracellular membrane-bounded organelle;GO:0016020//membrane;GO:0031410//cytoplasmic vesicle	GO:0004702//receptor signaling protein serine/threonine kinase activity;GO:0016628//oxidoreductase activity, acting on the CH-CH group of donors, NAD or NADP as acceptor;GO:0032559	GO:0006464//cellular protein modification process	gi|255556695|ref|XP_002519381.1|/0/Serine/threonine-protein kinase PBS1, putative [Ricinus communis]
gi|255545605|ref|XM_002513817.1|	0.01	0.403333	5.3339	0.613658	K10400|1|1e-07|58.5|rcu:RCOM_0773970|kinesin family member 15;K09291|2|2e-07|57.8|mtr:MTR_2g063480|nucleoprotein TPR	-	-	-	gi|255545606|ref|XP_002513863.1|/0/ATP binding protein, putative [Ricinus communis]
29827.m002663	0.01	0.363333	5.18322	0.590689	-	-	-	-	-
gi|255538757|ref|XM_002510398.1|	0.01	0.363333	5.18322	0.590689	K03665|1|0.0|1069|rcu:RCOM_1595750|GTP-binding protein HflX	GO:0009536//plastid	GO:0032561//guanyl ribonucleotide binding	-	gi|255538758|ref|XP_002510444.1|/0/GTP-binding protein hflx, putative [Ricinus communis]
gi|255577329|ref|XM_002529500.1|	0.01	0.363333	5.18322	0.590689	K00605|1|2e-11|68.9|ppp:PHYPADRAFT_131811|aminomethyltransferase [EC:2.1.2.10]	GO:0009536//plastid	GO:0008168//methyltransferase activity	GO:0006544//glycine metabolic process	gi|255577330|ref|XP_002529546.1|/0/fad oxidoreductase, putative [Ricinus communis]
29616.m000223	0.01	0.363333	5.18322	0.590689	-	-	-	-	-
30169.m006550	0.01	0.363333	5.18322	0.590689	-	-	-	-	-
gi|255537983|ref|XM_002510011.1|	0.01	0.356667	5.1565	0.557209	K11498|1|3e-132|471|ppp:PHYPADRAFT_129159|centromeric protein E	GO:0015630//microtubule cytoskeleton	GO:0003774//motor activity;GO:0032559	GO:0007017//microtubule-based process	gi|255537984|ref|XP_002510057.1|/0/ATP binding protein, putative [Ricinus communis]
gi|255550446|ref|XM_002516228.1|	0.01	0.356667	5.1565	0.557209	-	GO:0043231//intracellular membrane-bounded organelle	GO:0005515//protein binding;GO:0016765//transferase activity, transferring alkyl or aryl (other than methyl) groups	GO:0009639//response to red or far red light	gi|255550447|ref|XP_002516274.1|/0/conserved hypothetical protein [Ricinus communis]
30147.m013982	0.01	0.356667	5.1565	0.557209	-	-	-	-	-
gi|255540246|ref|XM_002511142.1|	0.01	0.356667	5.1565	0.557209	K07178|1|5e-132|468|rcu:RCOM_1506230|RIO kinase 1 [EC:2.7.11.1]	GO:0044464//cell part	GO:0004672//protein kinase activity;GO:0032559	GO:0006464//cellular protein modification process;GO:0006796//phosphate-containing compound metabolic process	gi|255540247|ref|XP_002511188.1|/6.5598e-131/serine/threonine-protein kinase rio1, putative [Ricinus communis]
29912.m005513	0.01	0.356667	5.1565	0.557209	-	-	-	-	-
gi|255557762|ref|XM_002519865.1|	0.01	0.356667	5.1565	0.557209	-	GO:0044464//cell part	-	-	gi|255557763|ref|XP_002519911.1|/0/pectin acetylesterase, putative [Ricinus communis]
gi|255554413|ref|XM_002518200.1|	0.01	0.356667	5.1565	0.557209	K07203|1|0.0|1749|pop:POPTR_1069777|FKBP12-rapamycin complex-associated protein	-	GO:0035004//phosphatidylinositol 3-kinase activity;GO:0032559	GO:0006796//phosphate-containing compound metabolic process	gi|255554414|ref|XP_002518246.1|/0/fkbp-rapamycin associated protein, putative [Ricinus communis]
30078.m002309	0.01	0.356667	5.1565	0.557209	-	-	-	-	-
29648.m001977	0.01	0.356667	5.1565	0.557209	-	-	-	-	-
30131.m006861	0.01	0.356667	5.1565	0.557209	-	-	-	-	-
29693.m002075	0.01	0.356667	5.1565	0.557209	-	-	-	-	-
30170.m014345	0.01	0.356667	5.1565	0.557209	-	-	-	-	-
gi|255544699|ref|XM_002513365.1|	0.01	0.356667	5.1565	0.557209	-	GO:0009536//plastid	-	-	gi|255544700|ref|XP_002513411.1|/4.15312e-126/Protein Iojap, putative [Ricinus communis]
gi|255544985|ref|XM_002513508.1|	0.01	0.356667	5.1565	0.557209	K00264|1|0.0|4195|rcu:RCOM_1579610|glutamate synthase (NADPH/NADH) [EC:1.4.1.13 1.4.1.14]	GO:0009532//plastid stroma	GO:0045181//glutamate synthase activity, NAD(P)H as acceptor;GO:0051536//iron-sulfur cluster binding;GO:0046914//transition metal ion binding;GO:0000166//nucleotide binding;GO:0050662//coenzyme binding	GO:0010038//response to metal ion;GO:0040007//growth;GO:0006536//glutamate metabolic process	gi|255544986|ref|XP_002513554.1|/0/glutamate synthase, putative [Ricinus communis]
gi|255539882|ref|XM_002510960.1|	0.01	0.356667	5.1565	0.557209	K14550|1|0.0|4026|rcu:RCOM_1501550|U3 small nucleolar RNA-associated protein 10	GO:0009536//plastid	GO:0005488//binding	-	gi|255539883|ref|XP_002511006.1|/0/conserved hypothetical protein [Ricinus communis]
gi|255541345|ref|XM_002511691.1|	0.01	0.356667	5.1565	0.557209	K10866|1|1e-09|63.9|rcu:RCOM_0523620|DNA repair protein RAD50 [EC:3.6.-.-];K11498|2|2e-08|59.7|cme:CMQ429C|centromeric protein E;K10398|3|7e-08|58.2|aly:ARALYDRAFT_484964|kinesin family member 11;K10405|4|9e-08|57.8|gmx:100814696|kinesin family member C1;K10394|5|1e-07|57.4|vcn:VOLCADRAFT_103736|kinesin family member 3/17	-	GO:0001071//nucleic acid binding transcription factor activity	GO:0006351//transcription, DNA-dependent	gi|255541346|ref|XP_002511737.1|/0/conserved hypothetical protein [Ricinus communis]
gi|255536824|ref|XM_002509433.1|	0.01	0.356667	5.1565	0.557209	K14489|1|1e-13|76.3|vvi:100263145|arabidopsis histidine kinase 2/3/4 (cytokinin receptor) [EC:2.7.13.3]	-	GO:0043167//ion binding;GO:0008422//beta-glucosidase activity	GO:0044238//primary metabolic process	gi|255536825|ref|XP_002509479.1|/0/Glucan endo-1,3-beta-glucosidase precursor, putative [Ricinus communis]
28837.m000025	0.01	0.356667	5.1565	0.557209	-	-	-	-	-
30174.m008771	0.01	0.356667	5.1565	0.557209	-	-	-	-	-
29912.m005496	0.01	0.356667	5.1565	0.557209	-	-	-	-	-
29863.m001112	0.01	0.356667	5.1565	0.557209	-	-	-	-	-
gi|255578020|ref|XM_002529835.1|	0.01	0.356667	5.1565	0.557209	K12192|1|4e-69|260|gmx:100499888|charged multivesicular body protein 2B	GO:0010008//endosome membrane	-	GO:0006810//transport	gi|255578021|ref|XP_002529881.1|/0/Charged multivesicular body protein 2b-B, putative [Ricinus communis]
gi|255585489|ref|XM_002533391.1|	0.01	0.356667	5.1565	0.557209	K10406|1|2e-87|322|ath:AT1G72250|kinesin family member C2/C3	GO:0015630//microtubule cytoskeleton	GO:0003774//motor activity;GO:0032559	GO:0007017//microtubule-based process	gi|255585490|ref|XP_002533437.1|/0/kinesin heavy chain, putative [Ricinus communis]
30068.m002660	0.01	0.356667	5.1565	0.557209	-	-	-	-	-
gi|255551624|ref|XM_002516812.1|	0.01	0.356667	5.1565	0.557209	K06228|1|3e-45|182|cre:CHLREDRAFT_104702|fused [EC:2.7.11.1]	-	GO:0015631//tubulin binding;GO:0004674//protein serine/threonine kinase activity;GO:0032559	GO:0000911//cytokinesis by cell plate formation;GO:0006464//cellular protein modification process;GO:0007349//cellularization	gi|255551625|ref|XP_002516858.1|/0/ATP binding protein, putative [Ricinus communis]
29827.m002653	0.01	0.353333	5.14296	0.55346	-	-	-	-	-
29904.m002967	0.01	0.353333	5.14296	0.55346	-	-	-	-	-
29869.m001165	0.01	0.353333	5.14296	0.55346	-	-	-	-	-
gi|255546695|ref|XM_002514361.1|	0.01	0.353333	5.14296	0.55346	K14677|1|0.0|907|rcu:RCOM_1565970|aminoacylase [EC:3.5.1.14];K01436|3|0.0|699|pop:POPTR_836712|amidohydrolase [EC:3.5.1.-]	GO:0043231//intracellular membrane-bounded organelle	GO:0016811//hydrolase activity, acting on carbon-nitrogen (but not peptide) bonds, in linear amides;GO:0070011//peptidase activity, acting on L-amino acid peptides	GO:0019538//protein metabolic process;GO:0019752//carboxylic acid metabolic process;GO:0010038//response to metal ion	gi|255546696|ref|XP_002514407.1|/0/Aminoacylase-1, putative [Ricinus communis]
30169.m006598	0.01	0.35	5.12928	0.55346	-	-	-	-	-
gi|255540760|ref|XM_002511399.1|	0.01	0.35	5.12928	0.55346	-	-	-	-	gi|255540761|ref|XP_002511445.1|/2.52023e-85/conserved hypothetical protein [Ricinus communis]
gi|255549384|ref|XM_002515700.1|	0.01	0.35	5.12928	0.55346	K02327|1|0.0|1929|rcu:RCOM_1551270|DNA polymerase delta subunit 1 [EC:2.7.7.7]	GO:0043231//intracellular membrane-bounded organelle	GO:0043169//cation binding;GO:0003676//nucleic acid binding;GO:0004518//nuclease activity;GO:0034061	GO:0006259//DNA metabolic process	gi|255549385|ref|XP_002515746.1|/0/DNA polymerase delta catalytic subunit, putative [Ricinus communis]
30060.m000520	0.01	0.35	5.12928	0.55346	-	-	-	-	-
gi|255539287|ref|XM_002510663.1|	0.01	0.35	5.12928	0.55346	K14423|1|7e-07|54.3|aly:ARALYDRAFT_329352|4,4-dimethyl-9beta,19-cyclopropylsterol-4alpha-methyl oxidase [EC:1.14.13.72];K06674|2|7e-07|54.3|vcn:VOLCADRAFT_106052|structural maintenance of chromosome 2	GO:0031410//cytoplasmic vesicle	GO:0046914//transition metal ion binding	-	gi|255539288|ref|XP_002510709.1|/0/zinc finger protein, putative [Ricinus communis]
gi|255546408|ref|XM_002514218.1|	0.01	0.35	5.12928	0.55346	K07579|1|2e-57|219|ath:AT4G28830|putative methylase	-	GO:0005488//binding;GO:0016741	GO:0006730//one-carbon metabolic process	gi|255546409|ref|XP_002514264.1|/2.57928e-75/S-adenosylmethionine-dependent methyltransferase, putative [Ricinus communis]
29842.m003516	0.01	0.35	5.12928	0.55346	-	-	-	-	-
gi|255553764|ref|XM_002517877.1|	0.01	0.35	5.12928	0.55346	-	-	-	-	gi|255553765|ref|XP_002517923.1|/1.22655e-178/conserved hypothetical protein [Ricinus communis]
gi|255558749|ref|XM_002520353.1|	0.01	0.35	5.12928	0.55346	K14510|1|3e-32|137|osa:4329527|serine/threonine-protein kinase CTR1 [EC:2.7.11.1]	GO:0016020//membrane	GO:0004702//receptor signaling protein serine/threonine kinase activity;GO:0032559	GO:0006464//cellular protein modification process;GO:0007165//signal transduction	gi|255558750|ref|XP_002520399.1|/0/Serine/threonine-protein kinase HT1, putative [Ricinus communis]
28094.m000175	0.01	0.35	5.12928	0.55346	-	-	-	-	-
gi|255575603|ref|XM_002528656.1|	0.01	0.35	5.12928	0.55346	K04688|1|0.0|925|rcu:RCOM_1058560|p70 ribosomal S6 kinase [EC:2.7.11.1];K08282|2|0.0|645|osa:4332748|non-specific serine/threonine protein kinase [EC:2.7.11.1];K08286|5|1e-174|611|ath:AT3G08730|protein-serine/threonine kinase [EC:2.7.11.-]	GO:0043231//intracellular membrane-bounded organelle;GO:0030529//ribonucleoprotein complex	GO:0004674//protein serine/threonine kinase activity;GO:0032559	GO:0006412//translation;GO:0006970//response to osmotic stress;GO:0006464//cellular protein modification process	gi|255575604|ref|XP_002528702.1|/0/ribosomal protein S6 kinase, putative [Ricinus communis]
30155.m001603	0.01	0.35	5.12928	0.55346	-	-	-	-	-
29930.m000630	0.01	0.35	5.12928	0.55346	-	-	-	-	-
28408.m000196	0.01	0.35	5.12928	0.55346	-	-	-	-	-
gi|255547631|ref|XM_002514827.1|	0.01	0.35	5.12928	0.55346	K07046|1|0.0|704|rcu:RCOM_1078950|	GO:0009536//plastid	GO:0003824//catalytic activity	-	gi|255547632|ref|XP_002514873.1|/0/aminocarboxymuconate-semialdehyde decarboxylase, putative [Ricinus communis]
30073.m002240	0.01	0.35	5.12928	0.55346	-	-	-	-	-
30100.m000783	0.01	0.35	5.12928	0.55346	-	-	-	-	-
29776.m000473	0.01	0.35	5.12928	0.55346	-	-	-	-	-
28152.m000915	0.01	0.35	5.12928	0.55346	-	-	-	-	-
29586.m000597	0.01	0.35	5.12928	0.55346	-	-	-	-	-
gi|255573223|ref|XM_002527495.1|	0.01	0.35	5.12928	0.55346	K14489|1|0.0|1945|rcu:RCOM_1149450|arabidopsis histidine kinase 2/3/4 (cytokinin receptor) [EC:2.7.13.3]	GO:0044464//cell part	GO:0004673//protein histidine kinase activity;GO:0004871//signal transducer activity;GO:0032559	GO:0006468//protein phosphorylation;GO:0007165//signal transduction;GO:0006351//transcription, DNA-dependent	gi|255573224|ref|XP_002527541.1|/0/histidine kinase 1, 2, 3 plant, putative [Ricinus communis]
30174.m008825	0.01	0.35	5.12928	0.55346	-	-	-	-	-
gi|255587855|ref|XM_002534372.1|	0.01	0.35	5.12928	0.55346	K06675|1|0.0|2209|rcu:RCOM_0100760|structural maintenance of chromosome 4	GO:0043231//intracellular membrane-bounded organelle;GO:0043232	GO:0032559	GO:0006996//organelle organization	gi|255587856|ref|XP_002534418.1|/0/Structural maintenance of chromosome, putative [Ricinus communis]
gi|255550883|ref|XM_002516444.1|	0.01	0.35	5.12928	0.55346	-	GO:0043231//intracellular membrane-bounded organelle	-	-	gi|255550884|ref|XP_002516490.1|/0/conserved hypothetical protein [Ricinus communis]
29841.m002876	0.01	0.35	5.12928	0.55346	-	-	-	-	-
gi|255566820|ref|XM_002524348.1|	0.01	0.35	5.12928	0.55346	-	GO:0009527//plastid outer membrane	-	GO:0009658//chloroplast organization	gi|255566821|ref|XP_002524394.1|/0/conserved hypothetical protein [Ricinus communis]
30072.m000949	0.01	0.35	5.12928	0.55346	-	-	-	-	-
30000.m000377	0.01	0.346667	5.11548	0.472191	-	-	-	-	-
29854.m001101	0.01	0.346667	5.11548	0.472191	-	-	-	-	-
29337.m000224	0.01	0.346667	5.11548	0.472191	-	-	-	-	-
gi|255587895|ref|XM_002534387.1|	0.01	0.303333	4.92283	0.386627	K09588|1|4e-163|572|rcu:RCOM_0399170|cytochrome P450, family 90, subfamily A, polypeptide 1 [EC:1.14.-.-]	-	GO:0016709//oxidoreductase activity, acting on paired donors, with incorporation or reduction of molecular oxygen, NAD(P)H as one donor, and incorporation of one atom of oxygen;GO:0005506//iron ion binding	GO:0009411//response to UV;GO:0010208//pollen wall assembly;GO:0016129;GO:0048878//chemical homeostasis;GO:0000902//cell morphogenesis;GO:0009908//flower development	gi|255587896|ref|XP_002534433.1|/5.50192e-162/cytochrome P450, putative [Ricinus communis]
gi|255549235|ref|XM_002515626.1|	0.01	0.303333	4.92283	0.386627	K00924|1|2e-88|325|ath:AT5G22850|[EC:2.7.1.-]	GO:0031224//intrinsic to membrane	GO:0004175//endopeptidase activity	GO:0019538//protein metabolic process	gi|255549236|ref|XP_002515672.1|/0/Aspartic proteinase nepenthesin-1 precursor, putative [Ricinus communis]
gi|255564712|ref|XM_002523305.1|	0.01	0.303333	4.92283	0.386627	K03255|1|9e-98|357|ppp:PHYPADRAFT_203627|protein TIF31	-	GO:0008135//translation factor activity, nucleic acid binding	GO:0006412//translation	gi|255564713|ref|XP_002523351.1|/0/eukaryotic translation initiation factor 3 subunit, putative [Ricinus communis]
30146.m003564	0.01	0.303333	4.92283	0.386627	-	-	-	-	-
29648.m002016	0.01	0.303333	4.92283	0.386627	-	-	-	-	-
gi|255556110|ref|XM_002519044.1|	0.01	0.303333	4.92283	0.386627	K12670|1|0.0|966|rcu:RCOM_0937690|oligosaccharyltransferase complex subunit beta	GO:0031090//organelle membrane;GO:0031410//cytoplasmic vesicle	GO:0004576//oligosaccharyl transferase activity	GO:0006487//protein N-linked glycosylation	gi|255556111|ref|XP_002519090.1|/0/dolichyl-diphosphooligosaccharide--protein glycosyltransferase, putative [Ricinus communis]
28738.m000148	0.01	0.303333	4.92283	0.386627	-	-	-	-	-
gi|255570188|ref|XM_002526009.1|	0.01	0.303333	4.92283	0.386627	K00517|1|2e-94|344|ath:AT3G26320|[EC:1.14.-.-]	-	GO:0016709//oxidoreductase activity, acting on paired donors, with incorporation or reduction of molecular oxygen, NAD(P)H as one donor, and incorporation of one atom of oxygen;GO:0005506//iron ion binding	GO:0008152//metabolic process	gi|255570189|ref|XP_002526055.1|/4.27261e-171/cytochrome P450, putative [Ricinus communis]
gi|255570119|ref|XM_002525976.1|	0.01	0.303333	4.92283	0.386627	-	GO:0044464//cell part	-	-	gi|255570120|ref|XP_002526022.1|/1.20015e-67/conserved hypothetical protein [Ricinus communis]
gi|255552302|ref|XM_002517150.1|	0.01	0.3	4.90689	0.386627	K00975|1|0.0|967|rcu:RCOM_0913740|glucose-1-phosphate adenylyltransferase [EC:2.7.7.27]	GO:0009526//plastid envelope;GO:0009532//plastid stroma	GO:0070566//adenylyltransferase activity;GO:0032559	GO:0005982//starch metabolic process;GO:0005977//glycogen metabolic process	gi|255552303|ref|XP_002517196.1|/0/glucose-1-phosphate adenylyltransferase, putative [Ricinus communis]
27461.m000102	0.01	0.3	4.90689	0.386627	-	-	-	-	-
30190.m010838	0.01	0.3	4.90689	0.386627	-	-	-	-	-
30078.m002320	0.01	0.3	4.90689	0.386627	-	-	-	-	-
gi|255585936|ref|XM_002533594.1|	0.01	0.3	4.90689	0.386627	-	GO:0031224//intrinsic to membrane	-	-	gi|255585937|ref|XP_002533640.1|/2.54898e-166/conserved hypothetical protein [Ricinus communis]
30008.m000831	0.01	0.3	4.90689	0.386627	-	-	-	-	-
29693.m002069	0.01	0.3	4.90689	0.386627	-	-	-	-	-
30174.m008733	0.01	0.3	4.90689	0.386627	-	-	-	-	-
30155.m001596	0.01	0.3	4.90689	0.386627	-	-	-	-	-
30190.m011066	0.01	0.3	4.90689	0.386627	-	-	-	-	-
gi|255580117|ref|XM_002530845.1|	0.01	0.3	4.90689	0.386627	K13717|1|1e-06|50.8|sbi:SORBI_06g032350|OTU domain-containing protein 3	-	-	-	gi|255580118|ref|XP_002530891.1|/2.31937e-104/cysteine-type peptidase, putative [Ricinus communis]
gi|255585250|ref|XM_002533281.1|	0.01	0.3	4.90689	0.386627	K03691|1|0.0|935|rcu:RCOM_0995430|peptide-O-fucosyltransferase [EC:2.4.1.221]	-	-	-	gi|255585251|ref|XP_002533327.1|/0/conserved hypothetical protein [Ricinus communis]
30147.m014100	0.01	0.3	4.90689	0.386627	-	-	-	-	-
29733.m000742	0.01	0.3	4.90689	0.386627	-	-	-	-	-
30155.m001610	0.01	0.3	4.90689	0.386627	-	-	-	-	-
gi|255577545|ref|XM_002529605.1|	0.01	0.3	4.90689	0.386627	K15335|1|2e-09|61.6|ota:Ot04g00960|tRNA (cytosine34-C5)-methyltransferase [EC:2.1.1.203];K15334|2|9e-09|59.7|ota:Ot13g01860|multisite-specific tRNA:(cytosine-C5)-methyltransferase [EC:2.1.1.202]	-	-	-	gi|255577546|ref|XP_002529651.1|/0/conserved hypothetical protein [Ricinus communis]
29771.m000074	0.01	0.296667	4.89077	0.386627	-	-	-	-	-
28842.m000927	0.01	0.296667	4.89077	0.386627	-	-	-	-	-
29842.m003707	0.01	0.296667	4.89077	0.386627	-	-	-	-	-
gi|255584944|ref|XM_002533140.1|	0.01	0.296667	4.89077	0.386627	K01904|1|0.0|1104|rcu:RCOM_0246200|4-coumarate--CoA ligase [EC:6.2.1.12]	-	GO:0016405//CoA-ligase activity;GO:0016703;GO:0032559	GO:0006725//cellular aromatic compound metabolic process	gi|255584945|ref|XP_002533186.1|/0/AMP dependent CoA ligase, putative [Ricinus communis]
gi|255552859|ref|XM_002517427.1|	0.01	0.296667	4.89077	0.386627	K09272|1|0.0|1108|rcu:RCOM_0855030|structure-specific recognition protein 1	GO:0000790//nuclear chromatin;GO:0008023//transcription elongation factor complex	GO:0003676//nucleic acid binding;GO:0016628//oxidoreductase activity, acting on the CH-CH group of donors, NAD or NADP as acceptor	GO:0006259//DNA metabolic process;GO:0033554//cellular response to stress;GO:0003006//developmental process involved in reproduction	gi|255552860|ref|XP_002517473.1|/0/structure-specific recognition protein, putative [Ricinus communis]
gi|255566198|ref|XM_002524041.1|	0.01	0.296667	4.89077	0.386627	-	-	-	-	gi|255566199|ref|XP_002524087.1|/0/conserved hypothetical protein [Ricinus communis]
gi|255559495|ref|XM_002520722.1|	0.01	0.296667	4.89077	0.386627	K06998|1|2e-112|404|mtr:MTR_1g072500|	-	-	GO:0008152//metabolic process	gi|255559496|ref|XP_002520768.1|/0/phenazine biosynthesis protein, putative [Ricinus communis]
29619.m000251	0.01	0.296667	4.89077	0.386627	-	-	-	-	-
gi|255556889|ref|XM_002519432.1|	0.01	0.296667	4.89077	0.386627	K07199|1|3e-06|52.0|cre:CHLREDRAFT_187709|5'-AMP-activated protein kinase, regulatory beta subunit	-	-	-	gi|255556890|ref|XP_002519478.1|/0/hypothetical protein RCOM_1354150 [Ricinus communis]
29703.m001483	0.01	0.296667	4.89077	0.386627	-	-	-	-	-
30147.m014422	0.01	0.296667	4.89077	0.386627	-	-	-	-	-
gi|255568716|ref|XM_002525284.1|	0.01	0.296667	4.89077	0.386627	K14611|1|0.0|993|rcu:RCOM_1118530|solute carrier family 23 (nucleobase transporter), member 1/2	GO:0044464//cell part	GO:0005215//transporter activity	GO:0006810//transport	gi|255568717|ref|XP_002525330.1|/0/purine permease, putative [Ricinus communis]
28007.m000182	0.01	0.296667	4.89077	0.386627	-	-	-	-	-
gi|255580015|ref|XM_002530796.1|	0.01	0.293333	4.87447	0.385345	K01464|1|0.0|929|rcu:RCOM_0975020|dihydropyrimidinase [EC:3.5.2.2]	GO:0031410//cytoplasmic vesicle	GO:0016812//hydrolase activity, acting on carbon-nitrogen (but not peptide) bonds, in cyclic amides	GO:0031669//cellular response to nutrient levels;GO:0006208//pyrimidine nucleobase catabolic process	gi|255580016|ref|XP_002530842.1|/0/dihydropyrimidinase, putative [Ricinus communis]
gi|255537883|ref|XM_002509961.1|	0.01	0.293333	4.87447	0.385345	K00924|1|5e-180|630|aly:ARALYDRAFT_473063|[EC:2.7.1.-];K08286|3|2e-165|581|ath:AT4G28490|protein-serine/threonine kinase [EC:2.7.11.-]	GO:0031224//intrinsic to membrane;GO:0044462	GO:0004871//signal transducer activity;GO:0016628//oxidoreductase activity, acting on the CH-CH group of donors, NAD or NADP as acceptor;GO:0004713//protein tyrosine kinase activity;GO:0032559	GO:0006468//protein phosphorylation;GO:0007167//enzyme linked receptor protein signaling pathway;GO:0032501//multicellular organismal process;GO:0006950//response to stress	gi|255537884|ref|XP_002510007.1|/0/Receptor protein kinase CLAVATA1 precursor, putative [Ricinus communis]
gi|255582705|ref|XM_002532085.1|	0.01	0.293333	4.87447	0.385345	K14832|1|0.0|1702|rcu:RCOM_1099830|ribosome biogenesis protein MAK21	GO:0031981//nuclear lumen	-	GO:0048229//gametophyte development	gi|255582706|ref|XP_002532131.1|/0/conserved hypothetical protein [Ricinus communis]
gi|255557147|ref|XM_002519559.1|	0.01	0.293333	4.87447	0.385345	K07456|1|2e-59|228|ppp:PHYPADRAFT_186791|DNA mismatch repair protein MutS2	-	GO:0032559;GO:0003690//double-stranded DNA binding	GO:0006281//DNA repair	gi|255557148|ref|XP_002519605.1|/0/DNA mismatch repair protein muts2, putative [Ricinus communis]
gi|255536972|ref|XM_002509507.1|	0.01	0.293333	4.87447	0.385345	K02871|1|8e-94|342|rcu:RCOM_1678530|large subunit ribosomal protein L13	GO:0030529//ribonucleoprotein complex	GO:0005198//structural molecule activity	GO:0010467//gene expression	gi|255536973|ref|XP_002509553.1|/9.61298e-93/50S ribosomal protein L13, putative [Ricinus communis]
gi|255566918|ref|XM_002524396.1|	0.01	0.293333	4.87447	0.385345	K11434|1|0.0|701|rcu:RCOM_0220590|protein arginine N-methyltransferase 1 [EC:2.1.1.-]	GO:0044424//intracellular part	GO:0016274//protein-arginine N-methyltransferase activity	GO:0016571//histone methylation;GO:0003006//developmental process involved in reproduction;GO:0035247//peptidyl-arginine omega-N-methylation	gi|255566919|ref|XP_002524442.1|/0/protein arginine n-methyltransferase, putative [Ricinus communis]
29908.m006268	0.01	0.293333	4.87447	0.385345	-	-	-	-	-
28179.m000468	0.01	0.293333	4.87447	0.385345	-	-	-	-	-
30147.m013798	0.01	0.293333	4.87447	0.385345	-	-	-	-	-
30170.m014320	0.01	0.293333	4.87447	0.385345	-	-	-	-	-
30190.m011320	0.01	0.293333	4.87447	0.385345	-	-	-	-	-
29836.m000588	0.01	0.293333	4.87447	0.385345	-	-	-	-	-
30068.m002671	0.01	0.293333	4.87447	0.385345	-	-	-	-	-
gi|255561521|ref|XM_002521725.1|	0.01	0.293333	4.87447	0.385345	K00058|1|5e-26|117|sbi:SORBI_10g026070|D-3-phosphoglycerate dehydrogenase [EC:1.1.1.95]	-	GO:0016616//oxidoreductase activity, acting on the CH-OH group of donors, NAD or NADP as acceptor;GO:0000166//nucleotide binding	GO:0008152//metabolic process	gi|255561522|ref|XP_002521771.1|/0/phosphoglycerate dehydrogenase, putative [Ricinus communis]
gi|255568093|ref|XM_002524977.1|	0.01	0.293333	4.87447	0.385345	-	-	GO:0005515//protein binding;GO:0004175//endopeptidase activity	GO:0019538//protein metabolic process;GO:0044092//negative regulation of molecular function	gi|255568094|ref|XP_002525023.1|/0/Xylem serine proteinase 1 precursor, putative [Ricinus communis]
gi|255558893|ref|XM_002520424.1|	0.01	0.293333	4.87447	0.385345	-	-	-	-	gi|255558894|ref|XP_002520470.1|/7.08308e-162/conserved hypothetical protein [Ricinus communis]
gi|255545385|ref|XM_002513707.1|	0.01	0.293333	4.87447	0.385345	K14007|1|0.0|1293|vvi:100265768|protein transport protein SEC24	GO:0012507//ER to Golgi transport vesicle membrane	GO:0046914//transition metal ion binding	GO:0048193//Golgi vesicle transport;GO:0006950//response to stress;GO:0015031//protein transport	gi|255545386|ref|XP_002513753.1|/0/Protein transport protein Sec24C, putative [Ricinus communis]
gi|255560002|ref|XM_002520974.1|	0.01	0.293333	4.87447	0.385345	K06072|1|3e-159|559|rcu:RCOM_0993240|deoxyhypusine monooxygenase [EC:1.14.99.29]	GO:0030076//light-harvesting complex	GO:0003824//catalytic activity	-	gi|255560003|ref|XP_002521020.1|/3.17618e-158/lyase, putative [Ricinus communis]
34943.m000014	0.01	0.293333	4.87447	0.385345	-	-	-	-	-
29636.m000750	0.01	0.293333	4.87447	0.385345	-	-	-	-	-
gi|255550232|ref|XM_002516121.1|	0.01	0.293333	4.87447	0.385345	K15397|1|0.0|1039|rcu:RCOM_0708020|3-ketoacyl-CoA synthase [EC:2.3.1.-]	GO:0043231//intracellular membrane-bounded organelle	GO:0016747//transferase activity, transferring acyl groups other than amino-acyl groups	GO:0009314//response to radiation;GO:0008544//epidermis development;GO:0006950//response to stress;GO:0006631//fatty acid metabolic process	gi|255550233|ref|XP_002516167.1|/0/acyltransferase, putative [Ricinus communis]
gi|255558567|ref|XM_002520263.1|	0.01	0.293333	4.87447	0.385345	-	GO:0000229;GO:0009536//plastid	-	GO:0006355//regulation of transcription, DNA-dependent	gi|255558568|ref|XP_002520309.1|/1.3525e-165/conserved hypothetical protein [Ricinus communis]
29693.m001988	0.01	0.293333	4.87447	0.385345	-	-	-	-	-
gi|255575714|ref|XM_002528711.1|	0.01	0.293333	4.87447	0.385345	-	GO:0009534//chloroplast thylakoid	GO:0015036//disulfide oxidoreductase activity	GO:0019725//cellular homeostasis	gi|255575715|ref|XP_002528757.1|/4.98108e-167/conserved hypothetical protein [Ricinus communis]
30170.m014230	0.01	0.293333	4.87447	0.385345	-	-	-	-	-
28629.m000570	0.01	0.293333	4.87447	0.385345	-	-	-	-	-
gi|255585732|ref|XM_002533502.1|	0.01	0.293333	4.87447	0.385345	K14490|1|2e-84|308|rcu:RCOM_0331410|histidine-containing phosphotransfer peotein	GO:0031410//cytoplasmic vesicle	GO:0060089;GO:0016628//oxidoreductase activity, acting on the CH-CH group of donors, NAD or NADP as acceptor	GO:0007165//signal transduction;GO:0008152//metabolic process	gi|255585733|ref|XP_002533548.1|/1.9884e-83/Histidine-containing phosphotransfer protein, putative [Ricinus communis]
29736.m002102	0.01	0.293333	4.87447	0.385345	-	-	-	-	-
gi|255568066|ref|XM_002524964.1|	0.01	0.293333	4.87447	0.385345	K00058|1|0.0|1056|rcu:RCOM_1556820|D-3-phosphoglycerate dehydrogenase [EC:1.1.1.95]	-	GO:0031406//carboxylic acid binding;GO:0016616//oxidoreductase activity, acting on the CH-OH group of donors, NAD or NADP as acceptor;GO:0000166//nucleotide binding	GO:0006563//L-serine metabolic process	gi|255568067|ref|XP_002525010.1|/0/d-3-phosphoglycerate dehydrogenase, putative [Ricinus communis]
30128.m008581	0.01	0.293333	4.87447	0.385345	-	-	-	-	-
29827.m002572	0.01	0.29	4.85798	0.385345	-	-	-	-	-
gi|255552952|ref|XM_002517473.1|	0.01	0.29	4.85798	0.385345	-	-	-	-	gi|255552953|ref|XP_002517519.1|/0/hypothetical protein RCOM_0894640 [Ricinus communis]
30115.m001209	0.01	0.29	4.85798	0.385345	-	-	-	-	-
30026.m001486	0.01	0.29	4.85798	0.385345	-	-	-	-	-
gi|255587830|ref|XM_002534365.1|	0.01	0.29	4.85798	0.385345	K14554|1|0.0|1710|rcu:RCOM_0399490|U3 small nucleolar RNA-associated protein 21	GO:0031461//cullin-RING ubiquitin ligase complex;GO:0030684//preribosome	-	GO:0042254//ribosome biogenesis	gi|255587831|ref|XP_002534411.1|/0/WD-repeat protein, putative [Ricinus communis]
29759.m000277	0.01	0.29	4.85798	0.385345	-	-	-	-	-
gi|255554718|ref|XM_002518351.1|	0.01	0.243333	4.60486	0.381027	K00981|1|0.0|875|rcu:RCOM_0902650|phosphatidate cytidylyltransferase [EC:2.7.7.41]	GO:0031224//intrinsic to membrane	GO:0070567	GO:0006644//phospholipid metabolic process	gi|255554719|ref|XP_002518397.1|/0/phosphatidate cytidylyltransferase, putative [Ricinus communis]
29676.m001631	0.01	0.243333	4.60486	0.381027	-	-	-	-	-
30138.m004053	0.01	0.243333	4.60486	0.381027	-	-	-	-	-
29585.m000598	0.01	0.243333	4.60486	0.381027	-	-	-	-	-
gi|255551796|ref|XM_002516898.1|	0.01	0.243333	4.60486	0.381027	K15382|1|1e-128|457|rcu:RCOM_0681600|solute carrier family 50 (sugar transporter)	GO:0031224//intrinsic to membrane	-	GO:0071702	gi|255551797|ref|XP_002516944.1|/1.18529e-127/conserved hypothetical protein [Ricinus communis]
gi|255574508|ref|XM_002528120.1|	0.01	0.243333	4.60486	0.381027	K01230|1|0.0|1036|rcu:RCOM_0239110|mannosyl-oligosaccharide alpha-1,2-mannosidase [EC:3.2.1.113]	GO:0044464//cell part	GO:0046872//metal ion binding;GO:0015924	GO:0048513//organ development;GO:0006487//protein N-linked glycosylation	gi|255574509|ref|XP_002528166.1|/0/mannosyl-oligosaccharide alpha-1,2-mannosidase, putative [Ricinus communis]
29889.m003395	0.01	0.243333	4.60486	0.381027	-	-	-	-	-
28515.m000307	0.01	0.243333	4.60486	0.381027	-	-	-	-	-
30068.m002650	0.01	0.243333	4.60486	0.381027	-	-	-	-	-
29848.m004491	0.01	0.243333	4.60486	0.381027	-	-	-	-	-
30106.m000653	0.01	0.243333	4.60486	0.381027	-	-	-	-	-
30205.m001616	0.01	0.243333	4.60486	0.381027	-	-	-	-	-
29912.m005318	0.01	0.243333	4.60486	0.381027	-	-	-	-	-
29917.m002021	0.01	0.243333	4.60486	0.381027	-	-	-	-	-
gi|255585200|ref|XM_002533257.1|	0.01	0.243333	4.60486	0.381027	K11674|1|1e-49|196|gmx:100788061|microspherule protein 1;K14774|4|6e-18|91.3|ota:Ot16g00680|U3 small nucleolar RNA-associated protein 25	-	-	-	gi|255585201|ref|XP_002533303.1|/0/protein with unknown function [Ricinus communis]
gi|255550793|ref|XM_002516399.1|	0.01	0.243333	4.60486	0.381027	-	-	GO:0005488//binding	GO:0006351//transcription, DNA-dependent	gi|255550794|ref|XP_002516445.1|/1.27765e-72/conserved hypothetical protein [Ricinus communis]
gi|255561800|ref|XM_002521864.1|	0.01	0.243333	4.60486	0.381027	-	-	-	-	gi|255561801|ref|XP_002521910.1|/1.52117e-87/conserved hypothetical protein [Ricinus communis]
29794.m003447	0.01	0.24	4.58496	0.381027	-	-	-	-	-
30169.m006400	0.01	0.24	4.58496	0.381027	-	-	-	-	-
gi|255572976|ref|XM_002527373.1|	0.01	0.24	4.58496	0.381027	K13126|1|9e-06|48.9|ppp:PHYPADRAFT_108547|polyadenylate-binding protein	-	GO:0003676//nucleic acid binding	-	gi|255572977|ref|XP_002527419.1|/1.43223e-103/RNA binding protein, putative [Ricinus communis]
gi|255552972|ref|XM_002517483.1|	0.01	0.24	4.58496	0.381027	K14484|1|3e-55|213|aly:ARALYDRAFT_470401|auxin-responsive protein IAA	GO:0043231//intracellular membrane-bounded organelle	GO:0005515//protein binding	GO:0009755//hormone-mediated signaling pathway	gi|255552973|ref|XP_002517529.1|/7.72986e-124/Auxin-responsive protein IAA1, putative [Ricinus communis]
gi|255580136|ref|XM_002530854.1|	0.01	0.24	4.58496	0.381027	K10631|1|4e-06|50.8|vvi:100259613|E3 ubiquitin-protein ligase Topors [EC:6.3.2.19]	GO:0043231//intracellular membrane-bounded organelle	GO:0046914//transition metal ion binding;GO:0003676//nucleic acid binding	-	gi|255580137|ref|XP_002530900.1|/7.85314e-111/protein binding protein, putative [Ricinus communis]
29851.m002435	0.01	0.24	4.58496	0.381027	-	-	-	-	-
gi|255546228|ref|XM_002514128.1|	0.01	0.24	4.58496	0.381027	-	GO:0044464//cell part	-	-	gi|255546229|ref|XP_002514174.1|/1.08493e-113/conserved hypothetical protein [Ricinus communis]
gi|255556684|ref|XM_002519330.1|	0.01	0.24	4.58496	0.381027	K06962|1|5e-163|571|rcu:RCOM_1298920|	-	-	-	gi|255556685|ref|XP_002519376.1|/6.18434e-162/conserved hypothetical protein [Ricinus communis]
gi|255575725|ref|XM_002528716.1|	0.01	0.24	4.58496	0.381027	-	GO:0009534//chloroplast thylakoid;GO:0031229	-	-	gi|255575726|ref|XP_002528762.1|/0/conserved hypothetical protein [Ricinus communis]
27553.m000329	0.01	0.24	4.58496	0.381027	-	-	-	-	-
30170.m014034	0.01	0.24	4.58496	0.381027	-	-	-	-	-
gi|255581773|ref|XM_002531642.1|	0.01	0.24	4.58496	0.381027	K14300|1|0.0|2585|rcu:RCOM_0483230|nuclear pore complex protein Nup133	-	GO:0016491//oxidoreductase activity;GO:0005506//iron ion binding	-	gi|255581774|ref|XP_002531688.1|/0/conserved hypothetical protein [Ricinus communis]
29986.m001623	0.01	0.24	4.58496	0.381027	-	-	-	-	-
30131.m007291	0.01	0.24	4.58496	0.381027	-	-	-	-	-
gi|255558839|ref|XM_002520397.1|	0.01	0.24	4.58496	0.381027	K04802|1|8e-148|520|rcu:RCOM_0731080|proliferating cell nuclear antigen	GO:0043234//protein complex;GO:0043231//intracellular membrane-bounded organelle	GO:0003676//nucleic acid binding;GO:0030234//enzyme regulator activity	GO:0006260//DNA replication	gi|255558840|ref|XP_002520443.1|/1.00559e-146/proliferating cell nuclear antigen, putative [Ricinus communis]
30020.m000203	0.01	0.24	4.58496	0.381027	-	-	-	-	-
gi|255567036|ref|XM_002524455.1|	0.01	0.24	4.58496	0.381027	-	GO:0044464//cell part	GO:0005099//Ras GTPase activator activity	GO:0032318//regulation of Ras GTPase activity	gi|255567037|ref|XP_002524501.1|/0/conserved hypothetical protein [Ricinus communis]
gi|255573432|ref|XM_002527596.1|	0.01	0.24	4.58496	0.381027	K00948|1|0.0|686|rcu:RCOM_1278060|ribose-phosphate pyrophosphokinase [EC:2.7.6.1]	GO:0009536//plastid	GO:0046872//metal ion binding;GO:0016778	GO:0009124//nucleoside monophosphate biosynthetic process;GO:0006796//phosphate-containing compound metabolic process	gi|255573433|ref|XP_002527642.1|/0/ribose-phosphate pyrophosphokinase, putative [Ricinus communis]
29816.m000667	0.01	0.24	4.58496	0.381027	-	-	-	-	-
gi|255559760|ref|XM_002520854.1|	0.01	0.24	4.58496	0.381027	-	GO:0009526//plastid envelope	GO:0003824//catalytic activity	-	gi|255559761|ref|XP_002520900.1|/0/alpha/beta hydrolase, putative [Ricinus communis]
29807.m000496	0.01	0.24	4.58496	0.381027	-	-	-	-	-
gi|255571890|ref|XM_002526842.1|	0.01	0.24	4.58496	0.381027	K01657|1|0.0|1109|rcu:RCOM_0592860|anthranilate synthase component I [EC:4.1.3.27]	GO:0043234//protein complex;GO:0009536//plastid	GO:0016833//oxo-acid-lyase activity	GO:0009725//response to hormone stimulus;GO:0009850//auxin metabolic process;GO:0006568//tryptophan metabolic process;GO:0048527//lateral root development;GO:0006950//response to stress	gi|255571891|ref|XP_002526888.1|/0/anthranilate synthase component I, putative [Ricinus communis]
55107.m000015	0.01	0.24	4.58496	0.381027	-	-	-	-	-
29740.m000495	0.01	0.24	4.58496	0.381027	-	-	-	-	-
30147.m013782	0.01	0.24	4.58496	0.381027	-	-	-	-	-
29825.m000326	0.01	0.24	4.58496	0.381027	-	-	-	-	-
29851.m002501	0.01	0.24	4.58496	0.381027	-	-	-	-	-
29841.m002865	0.01	0.24	4.58496	0.381027	-	-	-	-	-
29900.m001625	0.01	0.24	4.58496	0.381027	-	-	-	-	-
29805.m001521	0.01	0.24	4.58496	0.381027	-	-	-	-	-
gi|255554484|ref|XM_002518235.1|	0.01	0.24	4.58496	0.381027	-	-	-	-	gi|255554485|ref|XP_002518281.1|/0/nucleic acid binding protein, putative [Ricinus communis]
gi|255571822|ref|XM_002526808.1|	0.01	0.24	4.58496	0.381027	K13354|1|2e-171|600|rcu:RCOM_0591310|solute carrier family 25 (peroxisomal adenine nucleotide transporter), member 17	GO:0019866//organelle inner membrane;GO:0044439;GO:0031224//intrinsic to membrane	-	GO:0006810//transport	gi|255571823|ref|XP_002526854.1|/2.03088e-170/peroxisomal membrane protein pmp34, putative [Ricinus communis]
gi|255547625|ref|XM_002514824.1|	0.01	0.24	4.58496	0.381027	K03382|1|1e-30|132|cre:CHLREDRAFT_191584|hydroxyatrazine ethylaminohydrolase [EC:3.5.99.3];K01487|2|2e-23|108|cre:CHLREDRAFT_57990|guanine deaminase [EC:3.5.4.3]	-	GO:0019120//hydrolase activity, acting on acid halide bonds, in C-halide compounds	-	gi|255547626|ref|XP_002514870.1|/0/Atrazine chlorohydrolase, putative [Ricinus communis]
30147.m013819	0.01	0.24	4.58496	0.381027	-	-	-	-	-
gi|255581146|ref|XM_002531341.1|	0.01	0.24	4.58496	0.381027	K12598|1|0.0|1823|rcu:RCOM_0645430|ATP-dependent RNA helicase DOB1 [EC:3.6.4.13]	GO:0043231//intracellular membrane-bounded organelle	GO:0042623//ATPase activity, coupled;GO:0004386//helicase activity;GO:0032559	GO:0044260;GO:0003006//developmental process involved in reproduction	gi|255581147|ref|XP_002531387.1|/0/helicase, putative [Ricinus communis]
gi|255578673|ref|XM_002530151.1|	0.01	0.24	4.58496	0.381027	K00423|1|0.0|1197|rcu:RCOM_0657480|L-ascorbate oxidase [EC:1.10.3.3]	-	GO:0046914//transition metal ion binding;GO:0016682//oxidoreductase activity, acting on diphenols and related substances as donors, oxygen as acceptor	GO:0008152//metabolic process	gi|255578674|ref|XP_002530197.1|/0/l-ascorbate oxidase, putative [Ricinus communis]
gi|255544917|ref|XM_002513474.1|	0.01	0.24	4.58496	0.381027	K12843|1|2e-66|252|vvi:100248403|U4/U6 small nuclear ribonucleoprotein PRP3;K05681|2|1e-62|239|cme:CMS467C|ATP-binding cassette, subfamily G (WHITE), member 2;K02065|4|2e-20|99.4|pop:POPTR_275971|putative ABC transport system ATP-binding protein	GO:0044464//cell part	GO:0017111//nucleoside-triphosphatase activity;GO:0015604//organic phosphonate transmembrane transporter activity;GO:0032559	GO:0009725//response to hormone stimulus;GO:0009207;GO:0006970//response to osmotic stress	gi|255544918|ref|XP_002513520.1|/0/ATP-binding cassette transporter, putative [Ricinus communis]
gi|255571886|ref|XM_002526840.1|	0.01	0.24	4.58496	0.381027	-	GO:0009534//chloroplast thylakoid	GO:0004175//endopeptidase activity	GO:0019538//protein metabolic process	gi|255571887|ref|XP_002526886.1|/0/metalloendopeptidase, putative [Ricinus communis]
gi|255550573|ref|XM_002516291.1|	0.01	0.24	4.58496	0.381027	K15285|1|2e-30|132|cme:CMS488C|solute carrier family 35, member E3;K15283|2|6e-27|120|aly:ARALYDRAFT_678848|solute carrier family 35, member E1	GO:0043231//intracellular membrane-bounded organelle;GO:0031224//intrinsic to membrane	GO:0015165//pyrimidine nucleotide-sugar transmembrane transporter activity	GO:0072530;GO:0015785//UDP-galactose transport	gi|255550574|ref|XP_002516337.1|/1.61523e-180/conserved hypothetical protein [Ricinus communis]
gi|255570868|ref|XM_002526340.1|	0.01	0.24	4.58496	0.381027	K03654|1|0.0|1598|rcu:RCOM_1027520|ATP-dependent DNA helicase RecQ [EC:3.6.4.12]	GO:0044464//cell part	GO:0004003//ATP-dependent DNA helicase activity;GO:0032559	GO:0006259//DNA metabolic process	gi|255570869|ref|XP_002526386.1|/0/conserved hypothetical protein [Ricinus communis]
30040.m000265	0.01	0.24	4.58496	0.381027	-	-	-	-	-
gi|255561768|ref|XM_002521848.1|	0.01	0.24	4.58496	0.381027	-	-	-	-	gi|255561769|ref|XP_002521894.1|/3.65446e-61/hypothetical protein RCOM_0776500 [Ricinus communis]
gi|255575842|ref|XM_002528773.1|	0.01	0.24	4.58496	0.381027	K13348|1|3e-36|149|vcn:VOLCADRAFT_107206|protein Mpv17	GO:0031224//intrinsic to membrane	-	-	gi|255575843|ref|XP_002528819.1|/1.74672e-95/peroxisomal membrane protein 2, pxmp2, putative [Ricinus communis]
28962.m000460	0.01	0.24	4.58496	0.381027	-	-	-	-	-
29912.m005484	0.01	0.24	4.58496	0.381027	-	-	-	-	-
gi|255541525|ref|XM_002511781.1|	0.01	0.24	4.58496	0.381027	K09291|1|2e-06|53.9|ath:AT1G79280|nucleoprotein TPR;K06674|2|4e-06|52.8|rcu:RCOM_1500520|structural maintenance of chromosome 2	GO:0009526//plastid envelope;GO:0031224//intrinsic to membrane	GO:0046873//metal ion transmembrane transporter activity;GO:0005451//monovalent cation:hydrogen antiporter activity	GO:0030001//metal ion transport	gi|255541526|ref|XP_002511827.1|/0/Glutathione-regulated potassium-efflux system protein kefB, putative [Ricinus communis]
gi|255577122|ref|XM_002529399.1|	0.01	0.24	4.58496	0.381027	-	-	-	-	gi|255577123|ref|XP_002529445.1|/0/esophageal cancer associated protein, putative [Ricinus communis]
30131.m006918	0.01	0.24	4.58496	0.381027	-	-	-	-	-
28470.m000432	0.01	0.24	4.58496	0.381027	-	-	-	-	-
30051.m000528	0.01	0.24	4.58496	0.381027	-	-	-	-	-
gi|255540564|ref|XM_002511301.1|	0.01	0.24	4.58496	0.381027	K14548|1|2e-76|284|rcu:RCOM_0962120|U3 small nucleolar RNA-associated protein 4	-	GO:0070529;GO:0016846//carbon-sulfur lyase activity;GO:0048037//cofactor binding	GO:0009888//tissue development;GO:0009683;GO:0009725//response to hormone stimulus;GO:0010051//xylem and phloem pattern formation;GO:0010015//root morphogenesis;GO:0009630//gravitropism;GO:0048438//floral whorl development;GO:0009793//embryo development ending in seed dormancy	gi|255540565|ref|XP_002511347.1|/0/Alliin lyase precursor, putative [Ricinus communis]
gi|255540642|ref|XM_002511340.1|	0.01	0.236667	4.56478	0.381027	K15283|1|0.0|652|rcu:RCOM_1510440|solute carrier family 35, member E1	GO:0019866//organelle inner membrane;GO:0009941//chloroplast envelope;GO:0031224//intrinsic to membrane	GO:0005342//organic acid transmembrane transporter activity;GO:0008514//organic anion transmembrane transporter activity;GO:0015291//secondary active transmembrane transporter activity	GO:0015711//organic anion transport	gi|255540643|ref|XP_002511386.1|/0/Triose phosphate/phosphate translocator, non-green plastid, chloroplast precursor, putative [Ricinus communis]
29842.m003573	0.01	0.236667	4.56478	0.381027	-	-	-	-	-
27553.m000320	0.01	0.236667	4.56478	0.381027	-	-	-	-	-
29912.m005587	0.01	0.236667	4.56478	0.381027	-	-	-	-	-
29864.m001446	0.01	0.236667	4.56478	0.381027	-	-	-	-	-
28200.m000193	0.01	0.236667	4.56478	0.381027	-	-	-	-	-
gi|255575057|ref|XM_002528388.1|	0.01	0.236667	4.56478	0.381027	-	-	-	-	gi|238055374|sp|B9SR15.1|CSPL4_RICCO/6.8508e-68/RecName: Full=CASP-like protein RCOM_0464280
29885.m000138	0.01	0.236667	4.56478	0.381027	-	-	-	-	-
29820.m001017	0.01	0.236667	4.56478	0.381027	-	-	-	-	-
gi|255573011|ref|XM_002527390.1|	0.01	0.236667	4.56478	0.381027	K14945|1|5e-21|100|rcu:RCOM_0126290|protein quaking;K07562|2|8e-20|96.7|sbi:SORBI_03g046345|nonsense-mediated mRNA decay protein 3	GO:0009528//plastid inner membrane	-	-	gi|255573012|ref|XP_002527436.1|/0/conserved hypothetical protein [Ricinus communis]
29836.m000560	0.01	0.236667	4.56478	0.381027	-	-	-	-	-
30136.m001005	0.01	0.236667	4.56478	0.381027	-	-	-	-	-
29813.m001512	0.01	0.236667	4.56478	0.381027	-	-	-	-	-
30174.m009118	0.01	0.236667	4.56478	0.381027	-	-	-	-	-
gi|255542057|ref|XM_002512047.1|	0.01	0.236667	4.56478	0.381027	K06630|1|2e-148|523|rcu:RCOM_1620970|tyrosine 3-monooxygenase/tryptophan 5-monooxygenase activation protein	-	GO:0005515//protein binding	-	gi|255542058|ref|XP_002512093.1|/3.08435e-147/14-3-3 protein, putative [Ricinus communis]
29666.m001483	0.01	0.236667	4.56478	0.381027	-	-	-	-	-
29620.m000545	0.01	0.236667	4.56478	0.381027	-	-	-	-	-
gi|255560413|ref|XM_002521176.1|	0.01	0.236667	4.56478	0.381027	-	GO:0009503	-	GO:0009687//abscisic acid metabolic process;GO:0009416//response to light stimulus;GO:0016116//carotenoid metabolic process;GO:0042554//superoxide anion generation	gi|255560414|ref|XP_002521222.1|/4.95013e-128/conserved hypothetical protein [Ricinus communis]
gi|255551574|ref|XM_002516787.1|	0.01	0.236667	4.56478	0.381027	K00472|1|5e-177|618|rcu:RCOM_0679070|prolyl 4-hydroxylase [EC:1.14.11.2]	-	GO:0046914//transition metal ion binding;GO:0019798;GO:0019842//vitamin binding	GO:0008152//metabolic process	gi|255551575|ref|XP_002516833.1|/6.29444e-176/prolyl 4-hydroxylase alpha subunit, putative [Ricinus communis]
28694.m000675	0.01	0.236667	4.56478	0.381027	-	-	-	-	-
gi|255548224|ref|XM_002515123.1|	0.01	0.236667	4.56478	0.381027	K15053|1|0.0|810|rcu:RCOM_1343110|charged multivesicular body protein 7	-	-	GO:0006810//transport	gi|255548225|ref|XP_002515169.1|/0/Protein CHMP7, putative [Ricinus communis]
gi|255579618|ref|XM_002530604.1|	0.01	0.236667	4.56478	0.381027	-	-	-	-	gi|255579619|ref|XP_002530650.1|/0/electron transporter, putative [Ricinus communis]
gi|255554876|ref|XM_002518430.1|	0.01	0.236667	4.56478	0.381027	K00703|1|0.0|700|vcn:VOLCADRAFT_58732|starch synthase [EC:2.4.1.21]	GO:0005618//cell wall;GO:0009536//plastid	GO:0016843;GO:0046527//glucosyltransferase activity	GO:0005982//starch metabolic process;GO:0005977//glycogen metabolic process	gi|255554877|ref|XP_002518476.1|/0/starch synthase, putative [Ricinus communis]
30084.m000186	0.01	0.236667	4.56478	0.381027	-	-	-	-	-
29634.m002068	0.01	0.236667	4.56478	0.381027	-	-	-	-	-
29172.m000211	0.01	0.236667	4.56478	0.381027	-	-	-	-	-
gi|255567749|ref|XM_002524807.1|	0.01	0.236667	4.56478	0.381027	K14512|1|0.0|761|rcu:RCOM_0723010|mitogen-activated protein kinase 6 [EC:2.7.11.24]	-	GO:0004702//receptor signaling protein serine/threonine kinase activity;GO:0032559	GO:0051704;GO:0006464//cellular protein modification process;GO:0000087//M phase of mitotic cell cycle	gi|255567750|ref|XP_002524853.1|/0/big map kinase/bmk, putative [Ricinus communis]
29743.m000291	0.01	0.236667	4.56478	0.381027	-	-	-	-	-
gi|255557712|ref|XM_002519840.1|	0.01	0.236667	4.56478	0.381027	K01187|1|0.0|2011|rcu:RCOM_0866510|alpha-glucosidase [EC:3.2.1.20]	GO:0009536//plastid	GO:0004558//alpha-glucosidase activity;GO:0005488//binding	GO:0044238//primary metabolic process	gi|255557713|ref|XP_002519886.1|/0/neutral alpha-glucosidase ab precursor, putative [Ricinus communis]
gi|255555078|ref|XM_002518531.1|	0.01	0.236667	4.56478	0.381027	-	GO:0044464//cell part	GO:0046914//transition metal ion binding	-	gi|255555079|ref|XP_002518577.1|/0/transcription factor, putative [Ricinus communis]
gi|255581675|ref|XM_002531595.1|	0.01	0.236667	4.56478	0.381027	K14709|1|2e-15|77.8|mtr:MTR_3g082050|solute carrier family 39 (zinc transporter), member 1/2/3	GO:0044464//cell part	GO:0015075//ion transmembrane transporter activity	GO:0006811//ion transport	gi|255581676|ref|XP_002531641.1|/0/cation efflux protein/ zinc transporter, putative [Ricinus communis]
gi|255555834|ref|XM_002518907.1|	0.01	0.236667	4.56478	0.381027	-	-	GO:0003824//catalytic activity;GO:0046914//transition metal ion binding	-	gi|255555835|ref|XP_002518953.1|/9.1848e-128/ubiquitin-protein ligase, putative [Ricinus communis]
29585.m000596	0.01	0.236667	4.56478	0.381027	-	-	-	-	-
29729.m002276	0.01	0.236667	4.56478	0.381027	-	-	-	-	-
gi|255550076|ref|XM_002516043.1|	0.01	0.236667	4.56478	0.381027	K06966|1|2e-91|333|gmx:100306704|	GO:0043231//intracellular membrane-bounded organelle;GO:0044444//cytoplasmic part	GO:0003824//catalytic activity	-	gi|255550077|ref|XP_002516089.1|/3.24757e-112/carboxy-lyase, putative [Ricinus communis]
gi|255545803|ref|XM_002513916.1|	0.01	0.236667	4.56478	0.381027	K00434|1|4e-62|236|mtr:MTR_5g064610|L-ascorbate peroxidase [EC:1.11.1.11]	GO:0009534//chloroplast thylakoid;GO:0044436	GO:0004601//peroxidase activity;GO:0004812//aminoacyl-tRNA ligase activity;GO:0005506//iron ion binding;GO:0032559	GO:0006418//tRNA aminoacylation for protein translation;GO:0006950//response to stress	gi|255545804|ref|XP_002513962.1|/0/L-ascorbate peroxidase, putative [Ricinus communis]
30190.m010890	0.01	0.236667	4.56478	0.381027	-	-	-	-	-
gi|255576606|ref|XM_002529148.1|	0.01	0.233333	4.54432	0.379176	K11517|1|0.0|662|rcu:RCOM_0684810|(S)-2-hydroxy-acid oxidase [EC:1.1.3.15]	GO:0042579//microbody	GO:0003973//(S)-2-hydroxy-acid oxidase activity;GO:0000166//nucleotide binding	GO:0008152//metabolic process	gi|255576607|ref|XP_002529194.1|/0/(S)-2-hydroxy-acid oxidase, putative [Ricinus communis]
30183.m001301	0.01	0.233333	4.54432	0.379176	-	-	-	-	-
gi|255554792|ref|XM_002518388.1|	0.01	0.233333	4.54432	0.379176	K01869|1|0.0|1925|rcu:RCOM_0903620|leucyl-tRNA synthetase [EC:6.1.1.4]	GO:0009536//plastid	GO:0004812//aminoacyl-tRNA ligase activity;GO:0032559	GO:0006418//tRNA aminoacylation for protein translation;GO:0003006//developmental process involved in reproduction	gi|255554793|ref|XP_002518434.1|/0/leucyl-tRNA synthetase, putative [Ricinus communis]
30147.m013749	0.01	0.233333	4.54432	0.379176	-	-	-	-	-
29813.m001534	0.01	0.233333	4.54432	0.379176	-	-	-	-	-
29900.m001609	0.01	0.233333	4.54432	0.379176	-	-	-	-	-
30155.m001606	0.01	0.233333	4.54432	0.379176	-	-	-	-	-
29929.m004564	0.01	0.233333	4.54432	0.379176	-	-	-	-	-
30190.m010798	0.01	0.233333	4.54432	0.379176	-	-	-	-	-
30128.m008553	0.01	0.233333	4.54432	0.379176	-	-	-	-	-
gi|255584781|ref|XM_002533063.1|	0.01	0.233333	4.54432	0.379176	-	-	-	-	gi|255584782|ref|XP_002533109.1|/0/DNA binding protein, putative [Ricinus communis]
gi|255546438|ref|XM_002514233.1|	0.01	0.233333	4.54432	0.379176	K10527|1|0.0|1249|rcu:RCOM_1052220|enoyl-CoA hydratase/3-hydroxyacyl-CoA dehydrogenase [EC:4.2.1.17 1.1.1.35 1.1.1.211]	GO:0030312//external encapsulating structure;GO:0009536//plastid;GO:0042579//microbody	GO:0016616//oxidoreductase activity, acting on the CH-OH group of donors, NAD or NADP as acceptor;GO:0048037//cofactor binding;GO:0016836//hydro-lyase activity;GO:0016856	GO:0009694//jasmonic acid metabolic process;GO:0009062//fatty acid catabolic process;GO:0009791//post-embryonic development	gi|255546439|ref|XP_002514279.1|/0/3-hydroxyacyl-CoA dehyrogenase, putative [Ricinus communis]
gi|255582436|ref|XM_002531960.1|	0.01	0.233333	4.54432	0.379176	-	-	GO:0016407//acetyltransferase activity	-	gi|255582437|ref|XP_002532006.1|/1.38201e-109/expressed protein, putative [Ricinus communis]
gi|255566750|ref|XM_002524313.1|	0.01	0.233333	4.54432	0.379176	-	-	GO:0003676//nucleic acid binding;GO:0008168//methyltransferase activity	GO:0010467//gene expression;GO:0009451//RNA modification	gi|255566751|ref|XP_002524359.1|/0/RNA binding protein, putative [Ricinus communis]
gi|255572659|ref|XM_002527217.1|	0.01	0.233333	4.54432	0.379176	K13289|1|0.0|1040|rcu:RCOM_1627120|cathepsin A (carboxypeptidase C) [EC:3.4.16.5]	GO:0043231//intracellular membrane-bounded organelle	GO:0004180//carboxypeptidase activity	GO:0019538//protein metabolic process	gi|255572660|ref|XP_002527263.1|/0/serine carboxypeptidase, putative [Ricinus communis]
gi|255563795|ref|XM_002522853.1|	0.01	0.233333	4.54432	0.379176	K11314|1|0.0|1025|rcu:RCOM_0863470|transcriptional adapter 2-alpha	GO:0043231//intracellular membrane-bounded organelle	GO:0046914//transition metal ion binding;GO:0003676//nucleic acid binding;GO:0003712//transcription cofactor activity;GO:0001071//nucleic acid binding transcription factor activity;GO:0003824//catalytic activity	GO:0009725//response to hormone stimulus;GO:0009409//response to cold;GO:0008283//cell proliferation	gi|255563796|ref|XP_002522899.1|/0/transcriptional adaptor, putative [Ricinus communis]
29681.m001321	0.01	0.233333	4.54432	0.379176	-	-	-	-	-
29765.m000724	0.01	0.233333	4.54432	0.379176	-	-	-	-	-
gi|255556945|ref|XM_002519460.1|	0.01	0.233333	4.54432	0.379176	K00927|1|7e-45|180|cme:CMJ305C|phosphoglycerate kinase [EC:2.7.2.3]	-	GO:0016301//kinase activity;GO:0016423//tRNA (guanine) methyltransferase activity	GO:0006796//phosphate-containing compound metabolic process;GO:0008033//tRNA processing;GO:0006007//glucose catabolic process	gi|255556946|ref|XP_002519506.1|/0/phosphoglycerate kinase, putative [Ricinus communis]
29709.m001222	0.01	0.233333	4.54432	0.379176	-	-	-	-	-
gi|255576106|ref|XM_002528902.1|	0.01	0.233333	4.54432	0.379176	K05399|1|1e-89|328|osa:4340853|lipopolysaccharide-binding protein	GO:0031090//organelle membrane;GO:0043231//intracellular membrane-bounded organelle	GO:0005488//binding	-	gi|255576107|ref|XP_002528948.1|/0/Lipopolysaccharide-binding protein precursor, putative [Ricinus communis]
29661.m000904	0.01	0.233333	4.54432	0.379176	-	-	-	-	-
29842.m003624	0.01	0.233333	4.54432	0.379176	-	-	-	-	-
28629.m000572	0.01	0.233333	4.54432	0.379176	-	-	-	-	-
27964.m000368	0.01	0.233333	4.54432	0.379176	-	-	-	-	-
gi|255544158|ref|XM_002513096.1|	0.01	0.233333	4.54432	0.379176	-	-	-	-	gi|255544159|ref|XP_002513142.1|/0/conserved hypothetical protein [Ricinus communis]
29912.m005525	0.01	0.233333	4.54432	0.379176	-	-	-	-	-
30170.m013790	0.01	0.233333	4.54432	0.379176	-	-	-	-	-
29863.m001061	0.01	0.233333	4.54432	0.379176	-	-	-	-	-
gi|255590990|ref|XM_002535366.1|	0.01	0.233333	4.54432	0.379176	-	-	GO:0005488//binding	GO:0006950//response to stress	gi|255590991|ref|XP_002535412.1|/1.29583e-83/Major latex protein, putative [Ricinus communis]
30128.m008654	0.01	0.233333	4.54432	0.379176	-	-	-	-	-
29950.m001182	0.01	0.233333	4.54432	0.379176	-	-	-	-	-
gi|255585938|ref|XM_002533595.1|	0.01	0.233333	4.54432	0.379176	K15889|1|0.0|728|rcu:RCOM_0279610|prenylcysteine alpha-carboxyl methylesterase [EC:3.1.1.-]	GO:0044464//cell part	GO:0051723	-	gi|255585939|ref|XP_002533641.1|/0/carboxylesterase, putative [Ricinus communis]
28660.m000195	0.01	0.233333	4.54432	0.379176	-	-	-	-	-
29751.m001819	0.01	0.233333	4.54432	0.379176	-	-	-	-	-
30178.m000872	0.01	0.233333	4.54432	0.379176	-	-	-	-	-
29788.m000328	0.01	0.233333	4.54432	0.379176	-	-	-	-	-
30147.m013986	0.01	0.233333	4.54432	0.379176	-	-	-	-	-
28748.m000214	0.01	0.233333	4.54432	0.379176	-	-	-	-	-
29642.m000288	0.01	0.233333	4.54432	0.379176	-	-	-	-	-
27810.m000648	0.01	0.233333	4.54432	0.379176	-	-	-	-	-
28535.m000124	0.01	0.233333	4.54432	0.379176	-	-	-	-	-
30133.m000235	0.01	0.233333	4.54432	0.379176	-	-	-	-	-
30068.m002661	0.01	0.233333	4.54432	0.379176	-	-	-	-	-
27469.m000171	0.01	0.233333	4.54432	0.379176	-	-	-	-	-
30190.m010821	0.01	0.233333	4.54432	0.379176	-	-	-	-	-
27451.m000243	0.01	0.233333	4.54432	0.379176	-	-	-	-	-
gi|255540782|ref|XM_002511410.1|	0.01	0.233333	4.54432	0.379176	K10773|1|1e-83|307|bdi:100825895|endonuclease III [EC:4.2.99.18]	-	GO:0003676//nucleic acid binding;GO:0004518//nuclease activity	GO:0006281//DNA repair	gi|255540783|ref|XP_002511456.1|/1.98383e-162/Endonuclease III, putative [Ricinus communis]
29693.m002021	0.01	0.233333	4.54432	0.379176	-	-	-	-	-
gi|255572907|ref|XM_002527339.1|	0.01	0.233333	4.54432	0.379176	K06911|1|6e-174|607|rcu:RCOM_1518700|	GO:0043231//intracellular membrane-bounded organelle	-	-	gi|255572908|ref|XP_002527385.1|/7.48418e-173/pirin, putative [Ricinus communis]
29900.m001563	0.01	0.233333	4.54432	0.379176	-	-	-	-	-
29904.m003042	0.01	0.233333	4.54432	0.379176	-	-	-	-	-
30073.m002251	0.01	0.233333	4.54432	0.379176	-	-	-	-	-
gi|255558275|ref|XM_002520119.1|	0.01	0.233333	4.54432	0.379176	-	-	-	-	gi|255558276|ref|XP_002520165.1|/0/conserved hypothetical protein [Ricinus communis]
gi|255545229|ref|XM_002513630.1|	0.01	0.233333	4.54432	0.379176	K14430|1|5e-06|51.2|cme:CMP026C|phosphate transporter	GO:0031224//intrinsic to membrane	GO:0015142//tricarboxylic acid transmembrane transporter activity	GO:0006842//tricarboxylic acid transport	gi|255545230|ref|XP_002513676.1|/0/arsenite transport protein, putative [Ricinus communis]
29706.m001303	0.01	0.233333	4.54432	0.379176	-	-	-	-	-
28650.m000184	0.01	0.183333	4.1964	0.342825	-	-	-	-	-
29739.m003726	0.01	0.183333	4.1964	0.342825	-	-	-	-	-
30162.m001293	0.01	0.183333	4.1964	0.342825	-	-	-	-	-
gi|255570139|ref|XM_002525986.1|	0.01	0.183333	4.1964	0.342825	-	GO:0043231//intracellular membrane-bounded organelle	GO:0003677//DNA binding;GO:0001071//nucleic acid binding transcription factor activity	GO:0006351//transcription, DNA-dependent	gi|255570140|ref|XP_002526032.1|/0/Protein WUSCHEL, putative [Ricinus communis]
gi|255558965|ref|XM_002520460.1|	0.01	0.183333	4.1964	0.342825	K14497|1|4e-179|625|rcu:RCOM_0732640|protein phosphatase 2C [EC:3.1.3.16]	GO:0043234//protein complex	GO:0004721//phosphoprotein phosphatase activity;GO:0043169//cation binding	GO:0006464//cellular protein modification process	gi|255558966|ref|XP_002520506.1|/5.2878e-178/protein phosphatase 2c, putative [Ricinus communis]
gi|255571272|ref|XM_002526540.1|	0.01	0.183333	4.1964	0.342825	K08339|1|0.0|768|rcu:RCOM_1604350|autophagy-related protein 5	GO:0044424//intracellular part	-	GO:0044248//cellular catabolic process;GO:0006950//response to stress;GO:0010260//organ senescence	gi|255571273|ref|XP_002526586.1|/0/conserved hypothetical protein [Ricinus communis]
29900.m001585	0.01	0.183333	4.1964	0.342825	-	-	-	-	-
gi|255568582|ref|XM_002525219.1|	0.01	0.183333	4.1964	0.342825	K00517|1|1e-41|169|aly:ARALYDRAFT_323436|[EC:1.14.-.-];K04498|3|3e-17|87.8|ppp:PHYPADRAFT_10108|E1A/CREB-binding protein [EC:2.3.1.48]	GO:0043231//intracellular membrane-bounded organelle;GO:0031090//organelle membrane	GO:0000989//transcription factor binding transcription factor activity;GO:0004468//lysine N-acetyltransferase activity;GO:0046914//transition metal ion binding;GO:0005515//protein binding	GO:0009725//response to hormone stimulus;GO:0000302//response to reactive oxygen species;GO:0009743//response to carbohydrate stimulus;GO:0006970//response to osmotic stress;GO:0006351//transcription, DNA-dependent	gi|255568583|ref|XP_002525265.1|/3.13483e-178/transcription cofactor, putative [Ricinus communis]
29691.m000282	0.01	0.183333	4.1964	0.342825	-	-	-	-	-
gi|255543432|ref|XM_002512733.1|	0.01	0.183333	4.1964	0.342825	K11975|1|2e-34|144|smo:SELMODRAFT_48577|E3 ubiquitin-protein ligase RNF144 [EC:6.3.2.19];K11971|2|1e-17|89.0|vvi:100262589|E3 ubiquitin-protein ligase RNF14 [EC:6.3.2.19]	-	GO:0046914//transition metal ion binding	-	gi|255543433|ref|XP_002512779.1|/0/zinc finger protein, putative [Ricinus communis]
29912.m005530	0.01	0.183333	4.1964	0.342825	-	-	-	-	-
gi|255552345|ref|XM_002517171.1|	0.01	0.183333	4.1964	0.342825	K14319|1|1e-08|61.6|bdi:100822881|Ran GTPase-activating protein 1	GO:0043231//intracellular membrane-bounded organelle	GO:0005488//binding	GO:0048507//meristem development;GO:0022402//cell cycle process	gi|255552346|ref|XP_002517217.1|/0/brushy protein, putative [Ricinus communis]
29904.m003020	0.01	0.183333	4.1964	0.342825	-	-	-	-	-
30099.m001701	0.01	0.183333	4.1964	0.342825	-	-	-	-	-
29681.m001370	0.01	0.183333	4.1964	0.342825	-	-	-	-	-
gi|255548288|ref|XM_002515155.1|	0.01	0.183333	4.1964	0.342825	K13430|1|5e-58|223|rcu:RCOM_1078760|serine/threonine-protein kinase PBS1 [EC:2.7.11.1];K04733|4|4e-57|219|smo:SELMODRAFT_33807|interleukin-1 receptor-associated kinase 4 [EC:2.7.11.1]	-	GO:0004702//receptor signaling protein serine/threonine kinase activity;GO:0032559	GO:0006464//cellular protein modification process;GO:0033554//cellular response to stress	gi|255548289|ref|XP_002515201.1|/0/Serine/threonine-protein kinase PBS1, putative [Ricinus communis]
30190.m010928	0.01	0.183333	4.1964	0.342825	-	-	-	-	-
30041.m000239	0.01	0.183333	4.1964	0.342825	-	-	-	-	-
gi|255547867|ref|XM_002514945.1|	0.01	0.183333	4.1964	0.342825	K09775|1|3e-81|298|rcu:RCOM_1081740|hypothetical protein	GO:0044464//cell part	-	-	gi|255547868|ref|XP_002514991.1|/3.5797e-80/conserved hypothetical protein [Ricinus communis]
29908.m006206	0.01	0.183333	4.1964	0.342825	-	-	-	-	-
gi|255557422|ref|XM_002519696.1|	0.01	0.183333	4.1964	0.342825	-	-	-	-	gi|255557423|ref|XP_002519742.1|/0/conserved hypothetical protein [Ricinus communis]
29990.m000510	0.01	0.183333	4.1964	0.342825	-	-	-	-	-
29955.m001164	0.01	0.183333	4.1964	0.342825	-	-	-	-	-
gi|255559660|ref|XM_002520804.1|	0.01	0.183333	4.1964	0.342825	K03549|1|0.0|1534|rcu:RCOM_0689490|KUP system potassium uptake protein	GO:0016020//membrane	GO:0046873//metal ion transmembrane transporter activity	GO:0030001//metal ion transport;GO:0034220//ion transmembrane transport	gi|255559661|ref|XP_002520850.1|/0/Potassium transporter, putative [Ricinus communis]
gi|255538405|ref|XM_002510222.1|	0.01	0.183333	4.1964	0.342825	-	-	-	-	gi|255538406|ref|XP_002510268.1|/0/transcription factor, putative [Ricinus communis]
29647.m002003	0.01	0.183333	4.1964	0.342825	-	-	-	-	-
30198.m000873	0.01	0.183333	4.1964	0.342825	-	-	-	-	-
29647.m002105	0.01	0.183333	4.1964	0.342825	-	-	-	-	-
gi|255557960|ref|XM_002519963.1|	0.01	0.183333	4.1964	0.342825	-	-	-	-	gi|255557961|ref|XP_002520009.1|/0/conserved hypothetical protein [Ricinus communis]
gi|255591056|ref|XM_002535384.1|	0.01	0.183333	4.1964	0.342825	K09757|1|1e-18|90.1|ath:AT2G22990|serine carboxypeptidase-like 8 [EC:3.4.16.- 2.3.1.92];K13289|2|7e-17|84.0|mtr:MTR_4g021500|cathepsin A (carboxypeptidase C) [EC:3.4.16.5];K09756|4|1e-13|73.2|ath:AT5G09640|serine carboxypeptidase-like 19 [EC:3.4.16.- 2.3.1.91]	-	GO:0004180//carboxypeptidase activity	GO:0019538//protein metabolic process	gi|255591057|ref|XP_002535430.1|/6.13527e-80/serine carboxypeptidase, putative [Ricinus communis]
30199.m000880	0.01	0.183333	4.1964	0.342825	-	-	-	-	-
30054.m000808	0.01	0.183333	4.1964	0.342825	-	-	-	-	-
gi|255544461|ref|XM_002513246.1|	0.01	0.183333	4.1964	0.342825	K08202|1|8e-30|130|vcn:VOLCADRAFT_95576|MFS transporter, OCT family, solute carrier family 22 (organic cation transporter), member 4/5;K08150|3|3e-14|78.6|vvi:100268023|MFS transporter, SP family, solute carrier family 2 (myo-inositol transporter), member 13	GO:0031224//intrinsic to membrane	GO:0005402//cation:sugar symporter activity	GO:0071702	gi|255544462|ref|XP_002513292.1|/0/sugar transporter, putative [Ricinus communis]
gi|255572873|ref|XM_002527323.1|	0.01	0.183333	4.1964	0.342825	K12127|1|5e-09|61.2|rcu:RCOM_1471230|pseudo-response regulator 1;K12128|5|3e-07|55.5|aly:ARALYDRAFT_483843|pseudo-response regulator 9	-	GO:0046914//transition metal ion binding;GO:0003677//DNA binding;GO:0001071//nucleic acid binding transcription factor activity	GO:0006351//transcription, DNA-dependent	gi|255572874|ref|XP_002527369.1|/5.79479e-169/GATA transcription factor, putative [Ricinus communis]
gi|255583390|ref|XM_002532410.1|	0.01	0.183333	4.1964	0.342825	-	-	-	-	gi|255583391|ref|XP_002532456.1|/1.88072e-62/RNA binding protein, putative [Ricinus communis]
30075.m001158	0.01	0.183333	4.1964	0.342825	-	-	-	-	-
29633.m000896	0.01	0.183333	4.1964	0.342825	-	-	-	-	-
30204.m001752	0.01	0.183333	4.1964	0.342825	-	-	-	-	-
gi|255536756|ref|XM_002509399.1|	0.01	0.183333	4.1964	0.342825	K13418|1|4e-11|68.6|rcu:RCOM_0186340|somatic embryogenesis receptor kinase 1 [EC:2.7.10.1 2.7.11.1];K13415|4|1e-10|67.0|pop:POPTR_650846|protein brassinosteroid insensitive 1 [EC:2.7.10.1 2.7.11.1]	-	GO:0016772//transferase activity, transferring phosphorus-containing groups	GO:0023052//signaling;GO:0006796//phosphate-containing compound metabolic process	gi|255536757|ref|XP_002509445.1|/0/serine-threonine protein kinase, plant-type, putative [Ricinus communis]
29668.m000314	0.01	0.183333	4.1964	0.342825	-	-	-	-	-
29827.m002557	0.01	0.183333	4.1964	0.342825	-	-	-	-	-
gi|255563139|ref|XM_002522528.1|	0.01	0.183333	4.1964	0.342825	-	GO:0009536//plastid	-	-	gi|255563140|ref|XP_002522574.1|/0/catalytic, putative [Ricinus communis]
gi|255579467|ref|XM_002530531.1|	0.01	0.183333	4.1964	0.342825	K15026|1|0.0|1154|rcu:RCOM_0547730|translation initiation factor 2A	GO:0016020//membrane	GO:0008135//translation factor activity, nucleic acid binding	GO:0006412//translation	gi|255579468|ref|XP_002530577.1|/0/Eukaryotic translation initiation factor 3 subunit, putative [Ricinus communis]
30115.m001214	0.01	0.183333	4.1964	0.342825	-	-	-	-	-
gi|255553614|ref|XM_002517802.1|	0.01	0.183333	4.1964	0.342825	-	GO:0043231//intracellular membrane-bounded organelle	GO:0017111//nucleoside-triphosphatase activity;GO:0032561//guanyl ribonucleotide binding	GO:0009207	gi|255553615|ref|XP_002517848.1|/0/interferon-induced guanylate-binding protein, putative [Ricinus communis]
28016.m000098	0.01	0.183333	4.1964	0.342825	-	-	-	-	-
gi|255576957|ref|XM_002529318.1|	0.01	0.183333	4.1964	0.342825	-	GO:0009534//chloroplast thylakoid	-	-	gi|255576958|ref|XP_002529364.1|/0/protein with unknown function [Ricinus communis]
30147.m014372	0.01	0.183333	4.1964	0.342825	-	-	-	-	-
gi|255551634|ref|XM_002516817.1|	0.01	0.183333	4.1964	0.342825	-	-	-	-	gi|255551635|ref|XP_002516863.1|/0/conserved hypothetical protein [Ricinus communis]
gi|255577146|ref|XM_002529411.1|	0.01	0.183333	4.1964	0.342825	K00700|1|7e-131|466|cme:CMH144C|1,4-alpha-glucan branching enzyme [EC:2.4.1.18]	GO:0009536//plastid	GO:0016160//amylase activity;GO:0043167//ion binding;GO:0016758//transferase activity, transferring hexosyl groups	GO:0007275//multicellular organismal development;GO:0003006//developmental process involved in reproduction;GO:0044238//primary metabolic process	gi|255577147|ref|XP_002529457.1|/0/1,4-alpha-glucan branching enzyme, putative [Ricinus communis]
29634.m002112	0.01	0.183333	4.1964	0.342825	-	-	-	-	-
30075.m001169	0.01	0.183333	4.1964	0.342825	-	-	-	-	-
gi|255561368|ref|XM_002521649.1|	0.01	0.183333	4.1964	0.342825	K01757|1|4e-23|107|aly:ARALYDRAFT_476541|strictosidine synthase [EC:4.3.3.2]	-	GO:0016843	GO:0008152//metabolic process	gi|255561369|ref|XP_002521695.1|/0/Adipocyte plasma membrane-associated protein, putative [Ricinus communis]
30169.m006458	0.01	0.183333	4.1964	0.342825	-	-	-	-	-
gi|255568743|ref|XM_002525297.1|	0.01	0.183333	4.1964	0.342825	K00128|1|0.0|784|rcu:RCOM_0527300|aldehyde dehydrogenase (NAD+) [EC:1.2.1.3]	GO:0043231//intracellular membrane-bounded organelle	GO:0004030//aldehyde dehydrogenase [NAD(P)+] activity	GO:0008152//metabolic process	gi|255568744|ref|XP_002525343.1|/0/aldehyde dehydrogenase, putative [Ricinus communis]
gi|255568533|ref|XM_002525195.1|	0.01	0.183333	4.1964	0.342825	K14963|1|1e-10|66.2|gmx:100798080|COMPASS component SWD3;K12662|4|7e-10|63.5|ota:Ot14g00400|U4/U6 small nuclear ribonucleoprotein PRP4	GO:0031461//cullin-RING ubiquitin ligase complex;GO:0031234//extrinsic to internal side of plasma membrane	-	-	gi|255568534|ref|XP_002525241.1|/0/WD-repeat protein, putative [Ricinus communis]
gi|255574248|ref|XM_002527993.1|	0.01	0.183333	4.1964	0.342825	K08202|1|3e-24|112|cre:CHLREDRAFT_103526|MFS transporter, OCT family, solute carrier family 22 (organic cation transporter), member 4/5;K08150|2|6e-18|90.9|aly:ARALYDRAFT_322009|MFS transporter, SP family, solute carrier family 2 (myo-inositol transporter), member 13	GO:0031224//intrinsic to membrane	GO:0015144//carbohydrate transmembrane transporter activity	GO:0071702	gi|255574249|ref|XP_002528039.1|/0/sugar transporter, putative [Ricinus communis]
29728.m000821	0.01	0.183333	4.1964	0.342825	-	-	-	-	-
gi|255554171|ref|XM_002518080.1|	0.01	0.183333	4.1964	0.342825	-	-	-	-	gi|255554172|ref|XP_002518126.1|/2.94306e-169/conserved hypothetical protein [Ricinus communis]
29867.m000424	0.01	0.183333	4.1964	0.342825	-	-	-	-	-
gi|255571569|ref|XM_002526685.1|	0.01	0.183333	4.1964	0.342825	K13523|1|9e-20|94.0|rcu:RCOM_0090060|lysophosphatidic acid acyltransferase / lysophosphatidylinositol acyltransferase [EC:2.3.1.51 2.3.1.-]	-	GO:0016747//transferase activity, transferring acyl groups other than amino-acyl groups	-	gi|255571570|ref|XP_002526731.1|/7.21065e-91/conserved hypothetical protein [Ricinus communis]
gi|255540684|ref|XM_002511361.1|	0.01	0.183333	4.1964	0.342825	-	-	-	-	gi|255540685|ref|XP_002511407.1|/0/kinesin light chain, putative [Ricinus communis]
gi|255584431|ref|XM_002532901.1|	0.01	0.183333	4.1964	0.342825	K02729|1|9e-132|467|rcu:RCOM_0417610|20S proteasome subunit alpha 5 [EC:3.4.25.1]	GO:0005839//proteasome core complex;GO:0043231//intracellular membrane-bounded organelle	GO:0004175//endopeptidase activity	GO:0019941//modification-dependent protein catabolic process	gi|255584432|ref|XP_002532947.1|/1.1155e-130/proteasome subunit alpha type, putative [Ricinus communis]
gi|255573873|ref|XM_002527810.1|	0.01	0.183333	4.1964	0.342825	K09919|1|0.0|974|rcu:RCOM_0497340|hypothetical protein	GO:0043231//intracellular membrane-bounded organelle	-	-	gi|255573874|ref|XP_002527856.1|/0/conserved hypothetical protein [Ricinus communis]
gi|255574425|ref|XM_002528080.1|	0.01	0.183333	4.1964	0.342825	-	GO:0043234//protein complex	GO:0019787//small conjugating protein ligase activity	GO:0032446//protein modification by small protein conjugation	gi|255574426|ref|XP_002528126.1|/0/hypothetical protein RCOM_0146510 [Ricinus communis]
gi|255544821|ref|XM_002513426.1|	0.01	0.183333	4.1964	0.342825	K07277|1|0.0|875|pop:POPTR_1065856|outer membrane protein	GO:0009526//plastid envelope;GO:0016020//membrane	-	GO:0003006//developmental process involved in reproduction	gi|255544822|ref|XP_002513472.1|/0/sorting and assembly machinery (sam50) protein, putative [Ricinus communis]
gi|255561730|ref|XM_002521829.1|	0.01	0.183333	4.1964	0.342825	K14439|1|0.0|1350|rcu:RCOM_0775510|SWI/SNF-related matrix-associated actin-dependent regulator of chromatin subfamily A containing DEAD/H box 1 [EC:3.6.4.12]	GO:0044464//cell part	GO:0017111//nucleoside-triphosphatase activity;GO:0003676//nucleic acid binding;GO:0032559	-	gi|255561731|ref|XP_002521875.1|/0/ATP binding protein, putative [Ricinus communis]
gi|255572774|ref|XM_002527274.1|	0.01	0.183333	4.1964	0.342825	K14298|1|0.0|741|rcu:RCOM_0471040|mRNA export factor	GO:0043231//intracellular membrane-bounded organelle	-	-	gi|255572775|ref|XP_002527320.1|/0/plant poly(A)+ RNA export protein, putative [Ricinus communis]
gi|255579131|ref|XM_002530368.1|	0.01	0.183333	4.1964	0.342825	K01756|1|0.0|941|rcu:RCOM_0498660|adenylosuccinate lyase [EC:4.3.2.2]	GO:0009532//plastid stroma	GO:0016842	GO:0009168//purine ribonucleoside monophosphate biosynthetic process	gi|255579132|ref|XP_002530414.1|/0/adenylosuccinate lyase, putative [Ricinus communis]
[truncated: 6,516 more rows]

## Sheet: RML-vs-RPL.MeanTPM_GeneExpr
GeneID	Means-RML	Means-RPL	log2Ratio(RPL/RML)	Probability	KEGG Orthology	GO Component	GO Function	GO Process	Blast nr
29884.m000182	0.01	1.36667	7.09452	0.872102	-	-	-	-	-
28567.m000054	0.01	1.1	6.78136	0.840384	-	-	-	-	-
29659.m000147	0.01	0.99	6.62936	0.816028	-	-	-	-	-
30190.m011330	0.01	0.99	6.62936	0.816028	-	-	-	-	-
[truncated: 6,969 more rows]

## Sheet: ABML1-vs-ABML2.MeanTPM_GeneExpr
GeneID	Means-ABML1	Means-ABML2	log2Ratio(ABML2/ABML1)	Probability	KEGG Orthology	GO Component	GO Function	GO Process	Blast nr
[truncated: 6,746 more rows]

[truncated: 5 more sheets: ABML2-vs-RML.MeanTPM_GeneExpre, ABML1-vs-RML.MeanTPM_GeneExpre, ABPL1-vs-ABPL2.MeanTPM_GeneExpr, ABPL1-vs-RPL.MeanTPM_GeneExpre, ABPL2-vs-RPL.MeanTPM_GeneExpre]
