# Supplementary material for: Transcriptomic Analysis for Different Sex Types of Ricinus communis L. during Development from Apical Buds to Inflorescences by Digital Gene Expression Profiling
Source: Front Plant Sci. 2016 Feb 12;6:1208. doi: 10.3389/fpls.2015.01208 (PMC4751274; doi:10.3389/fpls.2015.01208)
Supplement: Supplementary file 9 [file DataSheet9.XLSX]

## Sheet: Go distribution of DEGs
Ontology	Class name\the number of genes	ABML1 VS ABML2	ABPL1 VS ABPL2	ABML2 VS RML	ABPL2 VS RPL	ABML1 VS RML	ABPL1 VS RPL	ABML1 VS ABPL1	ABML2 VS ABPL2	RML VS RPL
cellular component	intracellular membrane-bounded organelle	246	319	280	302	259	264	271	243	223
	intrinsic to membrane	92	113	103	103	104	101	103	101	81
	plastid	77	93	96	86	83	93	92	73	68
	membrane	75	85	84	97	79	71	79	60	63
	cell part	73	81	80	87	72	86	79	78	60
	cytoplasmic part	33	43	34	46	35	34	43	36	31
	cytoplasmic vesicle	28	39	29	33	31	29	23	24	23
	protein complex	28	34	36	38	36	29	32	35	24
	organelle membrane	27	32	37	37	35	39	36	28	21
	intracellular part	27	27	32	39	28	35	31	29	26
	plastid stroma	26	31	21	28	28	27	30	19	24
	plastid envelope	22	27	23	22	29	23	27	22	26
	chloroplast thylakoid	21	19	19	14	20	22	19	16	16
	microtubule cytoskeleton	17	25	17	24	22	12	16	18	11
	ribonucleoprotein complex	17	25	14	22	11	17	16	9	10
	cullin-RING ubiquitin ligase complex	15	19	13	16	13	10	14	17	10
	microbody	13	12	16	9	6	10	10	12	5
	extracellular region	12	16	11	13	12	13	13	11	14
	cell wall	12	13	11	14	10	11	10	11	7
	external encapsulating structure	12	19	15	20	9	9	19	15	9
	nuclear lumen	10	16	16	24	13	21	10	13	13
	nuclear envelope	7	11	9	10	6	9	9	5	5
	actin cytoskeleton	7	6	6	5	3	8	5	5	6
	extrinsic to internal side of plasma membrane	7	7	6	4	6	3	5	6	3
	chromosomal part	7	8	9	9	5	6	8	5	5
	intracellular non-membrane-bounded organelle	6	3	2	3	4	2	6	5	1
	chloroplast stroma	5	3	3	6	2	3	4	5	5
	macromolecular complex	5	10	8	6	6	9	9	5	4
	endomembrane system	4	3	3	5	4	4	5	3	4
	organelle inner membrane	4	7	7	6	5	7	11	7	6
	mitochondrial part	4	8	4	6	5	7	8	5	6
	thylakoid part	4	2	2	1	4	2	5	2	2
	mitochondrial inner membrane	3	3	4	2	1	2	3	4	1
	mitochondrial respiratory chain	3	4	3	2	1	1	3	4	0
	plastid outer membrane	3	4	3	1	3	4	2	4	2
	chloroplast envelope	3	4	5	3	3	2	4	4	4
	photosynthetic membrane	3	2	2	1	3	3	4	3	1
	extracellular region part	3	2	3	4	2	4	2	0	0
	peroxisomal part	3	2	2	0	0	2	5	4	2
	ubiquitin ligase complex	2	3	1	3	3	3	2	1	3
	plant-type vacuole	2	6	4	7	4	3	1	3	3
	transcription factor complex	2	2	3	1	1	1	3	2	3
	chromosome	2	2	1	1	1	1	1	0	0
	endoplasmic reticulum membrane	2	3	2	3	0	0	1	3	1
	proteasome core complex	2	2	1	1	1	1	1	2	2
	ribosome	2	3	3	4	2	6	5	1	1
	plastid inner membrane	2	4	3	2	4	4	4	3	3
	ER to Golgi transport vesicle membrane	2	2	0	2	2	1	3	3	2
	small ribosomal subunit	2	3	2	2	0	1	3	2	0
	DNA-directed RNA polymerase II, holoenzyme	2	0	1	1	2	2	1	1	2
	nuclear body	2	4	3	2	2	4	4	2	1
	vesicle coat	2	0	1	1	0	0	0	2	0
	NADH dehydrogenase complex	2	4	2	3	0	3	3	3	2
	Golgi apparatus part	2	1	1	3	1	2	1	3	1
	nuclear chromosome	1	2	1	1	0	1	1	2	0
	cytoplasmic chromosome	1	1	1	1	2	0	0	2	0
	chromosome, centromeric region	1	0	1	0	0	0	0	1	0
	condensed chromosome	1	1	1	2	1	0	1	1	1
	intracellular	1	3	2	2	1	3	0	2	2
	replication fork	1	0	0	0	1	0	1	0	0
	cytoplasm	1	0	1	0	1	0	1	1	0
	vacuole	1	3	1	1	0	2	2	2	0
	Golgi-associated vesicle	1	1	1	1	1	0	1	1	1
	integral to plasma membrane	1	1	0	0	0	1	0	0	0
	cell-cell junction	1	0	2	1	2	1	1	1	0
	protein serine/threonine phosphatase complex	1	1	2	3	3	2	1	1	1
	endopeptidase Clp complex	1	0	2	0	1	0	1	1	2
	thylakoid light-harvesting complex	1	1	0	0	1	1	1	1	1
	photosystem	1	0	1	0	0	0	0	0	0
	endosome membrane	1	1	2	3	2	3	2	2	1
	large ribosomal subunit	1	1	1	0	0	0	1	1	0
	integral to membrane	1	2	3	3	3	2	1	4	4
	myosin complex	1	1	0	0	1	1	1	0	0
	light-harvesting complex	1	1	0	1	1	1	1	1	0
	clathrin coat	1	1	0	2	1	1	0	0	2
	AP-type membrane coat adaptor complex	1	2	0	4	1	2	1	0	4
	transport vesicle	1	0	1	0	0	0	0	1	0
	cell envelope	1	0	0	0	0	0	0	0	0
	cytoplasmic vesicle membrane	1	1	0	1	0	1	0	1	0
	preribosome	1	2	2	2	1	1	1	1	1
	extracellular matrix	1	2	1	0	0	2	1	2	1
	anchored to membrane	1	2	1	1	0	2	2	1	0
	intrinsic to endoplasmic reticulum membrane	1	1	0	1	1	1	1	1	1
	RNAi effector complex	1	0	0	0	1	0	1	0	0
	mitochondrial membrane	1	2	1	1	1	1	3	2	1
	organelle envelope	1	1	1	1	0	0	0	0	0
	plastid thylakoid	1	0	3	1	2	1	2	2	3
	proton-transporting V-type ATPase complex	1	1	2	1	1	2	1	1	0
	cell projection	1	0	1	0	0	0	0	1	0
	isoamylase complex	1	1	1	1	0	1	0	0	1
	extracellular matrix part	1	0	1	0	0	0	0	1	0
	membrane part	1	1	1	2	0	1	1	1	2
	endoplasmic reticulum part	1	2	5	2	1	3	2	2	1
	nucleoplasm part	1	1	1	2	0	1	2	0	0
	plasma membrane part	1	1	1	0	0	1	1	1	0
	nuclear DNA-directed RNA polymerase complex	1	1	0	1	0	0	1	1	0
	intrinsic to Golgi membrane	0	2	0	1	0	0	0	1	0
	proteasome regulatory particle	0	2	2	2	3	2	2	1	4
	endosome	0	2	0	2	0	2	1	1	1
	external encapsulating structure part	0	1	1	0	1	1	0	1	1
	plastid part	0	1	1	1	1	1	1	1	0
	nuclear part	0	1	0	1	0	0	0	1	0
	intracellular organelle	0	1	0	0	0	1	1	0	0
	membrane-bounded organelle	0	1	1	1	1	0	0	1	1
	mismatch repair complex	0	1	0	1	0	0	0	1	0
	organelle outer membrane	0	1	0	0	1	1	1	0	0
	nucleolar chromatin	0	1	0	0	0	1	1	1	1
	small nuclear ribonucleoprotein complex	0	1	1	1	0	0	0	0	0
	cell envelope	0	1	0	0	1	1	1	1	1
	endocytic vesicle	0	1	0	1	0	0	1	1	1
	cytoplasmic membrane-bounded vesicle	0	1	0	1	0	0	0	1	0
	trans-Golgi network transport vesicle membrane	0	1	0	1	0	0	0	0	0
	chloroplast inner membrane	0	1	0	1	1	0	0	0	0
	photosystem II	0	1	0	1	0	0	0	1	0
	photosystem	0	1	0	0	0	1	2	1	1
	transcription elongation factor complex	0	1	1	1	1	1	0	1	0
	coated pit	0	1	0	1	0	0	0	0	0
	mRNA cleavage factor complex	0	1	1	1	0	1	1	0	0
	peroxisome	0	1	0	0	0	1	1	0	0
	vacuolar membrane	0	1	0	1	0	0	0	1	0
	mitochondrial envelope	0	1	0	0	0	0	0	0	0
	nucleus	0	1	1	1	1	2	1	0	0
	nuclear chromatin	0	1	2	1	1	1	0	1	0
	SSL2-core TFIIH complex	0	1	0	1	0	0	1	0	1
	nucleotide-excision repair complex	0	1	0	1	0	1	0	0	1
	signal recognition particle	0	0	2	0	2	0	0	0	2
	starch grain	0	0	1	1	1	1	0	0	0
	thylakoid membrane	0	0	1	1	1	1	1	1	1
	membrane-bounded vesicle	0	0	1	0	0	0	0	0	0
	membrane-enclosed lumen	0	0	1	0	0	0	0	0	0
	rough endoplasmic reticulum membrane	0	0	1	0	1	0	0	0	1
	cytoplasmic microtubule	0	0	1	0	1	0	0	0	1
	chromatin	0	0	1	0	1	0	0	0	0
	chromosome, telomeric region	0	0	1	0	1	0	0	0	1
	proteasome complex	0	0	1	1	0	1	1	0	0
	organellar small ribosomal subunit	0	0	1	0	0	0	0	0	0
	DNA polymerase complex	0	0	0	1	0	1	0	0	1
	intrinsic component of nuclear inner membrane	0	0	0	1	0	1	1	1	0
	mitochondrial outer membrane	0	0	0	0	0	0	1	1	1
	cytoplasmic chromosome	0	0	0	0	0	0	0	0	2
molecular function	adenyl ribonucleotide binding	178	219	197	236	205	191	197	182	158
	transition metal ion binding	123	146	124	141	108	125	125	111	108
	nucleic acid binding	92	109	113	118	97	92	90	78	73
	binding	62	79	62	84	68	61	79	75	55
	protein binding	37	58	50	51	36	45	44	45	36
	catalytic activity	32	39	38	32	32	35	40	40	27
	oxidoreductase activity, acting on the CH-CH group of donors, NAD or NADP as acceptor	30	45	36	39	38	35	36	33	29
	protein kinase activity	28	28	22	32	23	22	27	25	20
	nucleoside-triphosphatase activity	25	38	26	36	30	35	36	23	26
	cation binding	23	25	32	23	29	19	25	23	21
	endopeptidase activity	23	24	25	20	27	22	30	16	22
	ATPase activity, coupled	22	21	26	30	29	26	24	20	14
	nucleic acid binding transcription factor activity	22	24	29	26	24	25	17	25	20
	cofactor binding	21	21	28	18	17	17	17	22	18
	nucleotide binding	21	23	20	22	17	21	22	18	17
	metal ion binding	20	32	26	37	30	36	23	27	24
	DNA binding	19	19	20	23	18	20	15	18	18
	oxidoreductase activity, acting on the CH-OH group of donors, NAD or NADP as acceptor	17	13	18	12	10	13	12	13	12
	signal transducer activity	17	23	20	25	17	12	26	18	10
	guanyl ribonucleotide binding	14	27	20	21	18	21	26	19	16
	kinase activity	14	13	12	16	16	9	16	11	10
	structural molecule activity	14	22	14	21	8	15	16	10	5
	ion binding	13	11	15	17	11	17	14	13	12
	transferase activity, transferring one-carbon groups	13	13	18	12	14	11	13	9	10
	phosphoprotein phosphatase activity	13	9	15	12	13	11	12	7	12
	receptor signaling protein serine/threonine kinase activity	13	15	15	18	13	8	12	12	14
	protein serine/threonine kinase activity	13	17	14	20	17	17	18	10	13
	motor activity	13	18	12	18	17	10	13	13	6
	coenzyme binding	12	12	15	12	8	10	11	11	9
	translation factor activity, nucleic acid binding	12	22	13	18	8	16	20	12	13
	iron ion binding	12	16	15	16	13	18	12	12	17
	protein tyrosine kinase activity	12	16	19	18	15	21	16	18	16
	substrate-specific transporter activity	11	13	12	15	7	10	12	7	10
	phosphatase activity	11	15	20	15	17	13	15	11	15
	transferase activity, transferring phosphorus-containing groups	11	16	7	17	13	9	20	9	7
	carboxylesterase activity	11	11	12	12	9	11	11	14	7
	UDP-glucosyltransferase activity	10	11	6	10	9	9	9	7	10
	hydrolase activity, acting on ester bonds	10	6	7	6	4	3	4	4	1
	ligase activity, forming carbon-nitrogen bonds	9	10	12	8	7	8	8	7	6
	thiolester hydrolase activity	9	8	9	6	7	2	10	8	5
	iron-sulfur cluster binding	8	8	5	6	8	6	9	7	4
	hydro-lyase activity	8	6	11	7	6	9	9	11	7
	hydrolase activity	8	13	8	13	9	8	9	15	7
	small conjugating protein ligase activity	7	11	11	8	6	11	9	11	9
	cis-trans isomerase activity	7	4	6	4	2	5	6	6	6
	exopeptidase activity	7	7	7	6	7	2	6	5	4
	cytoskeletal protein binding	7	6	5	5	4	8	5	4	4
	carboxypeptidase activity	7	11	9	9	4	13	9	5	3
	RNA binding	7	7	12	8	10	7	9	9	9
	peptidase activity, acting on L-amino acid peptides	6	6	5	7	5	5	4	4	2
	UDP-galactosyltransferase activity	6	6	4	6	7	6	4	3	4
	RNA polymerase activity	6	6	5	9	6	7	7	6	4
	vitamin binding	6	8	6	6	3	7	5	6	3
	carboxy-lyase activity	6	5	4	7	5	3	7	2	4
	transferase activity, transferring acyl groups other than amino-acyl groups	6	7	8	7	5	9	7	8	3
	oxidoreductase activity	6	4	10	5	7	5	6	4	6
	secondary active transmembrane transporter activity	6	9	7	9	11	11	8	5	10
	phospholipid binding	6	6	6	5	5	3	5	6	2
	amine transmembrane transporter activity	6	5	7	5	6	5	6	5	5
	peroxidase activity	6	5	3	5	4	5	4	2	3
	hydrolase activity, hydrolyzing O-glycosyl compounds	6	5	5	7	6	5	4	5	4
	nuclease activity	6	7	4	8	7	6	6	9	3
	lysine N-acetyltransferase activity	6	4	3	5	7	4	5	4	5
	metal ion transmembrane transporter activity	5	5	6	2	6	4	5	7	3
	small conjugating protein-specific protease activity	5	4	5	2	4	2	5	7	4
	intramolecular transferase activity	5	3	2	3	6	3	5	2	0
	antioxidant activity	5	4	9	4	6	5	4	4	6
	Ras GTPase activator activity	5	4	4	1	4	3	2	5	3
	calmodulin-dependent protein kinase activity	5	7	4	6	4	7	5	7	4
	enzyme binding	4	7	4	8	5	4	3	4	4
	cation-transporting ATPase activity	4	3	7	2	5	5	4	4	0
	carbohydrate phosphatase activity	4	6	5	6	7	7	4	3	5
	cellulose synthase activity	4	5	3	5	4	3	3	2	4
	oxidoreductase activity, acting on paired donors, with incorporation or reduction of molecular oxygen, NAD(P)H as one donor, and incorporation of one atom of oxygen	4	7	9	5	6	7	3	8	5
	oxidoreductase activity, acting on NAD(P)H	4	5	1	5	3	2	5	2	5
	oxidoreductase activity, acting on the CH-CH group of donors, oxygen as acceptor	4	3	3	2	0	0	1	2	1
	glucosidase activity	4	1	4	2	3	2	1	3	4
	transaminase activity	4	5	6	5	3	4	3	4	5
	UDP-glycosyltransferase activity	4	4	3	3	1	2	2	2	3
	phospholipase activity	4	5	5	6	4	8	4	3	2
	adenylyltransferase activity	3	2	3	5	3	4	1	4	2
	molecular transducer activity	3	4	4	3	4	1	1	5	3
	metal cluster binding	3	2	2	3	2	4	1	1	3
	structure-specific DNA binding	3	3	3	2	3	2	2	5	1
	identical protein binding	3	8	2	6	5	4	4	5	6
	DNA polymerase activity	3	4	1	6	4	3	3	3	4
	carboxylic acid binding	3	3	4	4	1	4	2	5	5
	enzyme regulator activity	3	3	2	2	2	2	3	3	2
	procollagen-proline dioxygenase activity	3	4	5	2	1	3	2	3	0
	acid-amino acid ligase activity	3	1	2	2	2	2	2	2	4
	carbon-sulfur lyase activity	3	5	7	4	5	3	4	5	4
	amine-lyase activity	3	2	2	1	2	3	2	3	1
	aldehyde-lyase activity	3	3	4	1	5	5	3	1	3
	lyase activity	3	2	2	1	2	1	3	2	2
	hydrolase activity, acting on carbon-nitrogen (but not peptide) bonds	3	3	2	3	4	2	3	1	2
	hydrolase activity, acting on glycosyl bonds	3	4	4	5	2	2	3	1	4
	sulfurtransferase activity	3	2	4	4	3	3	3	2	4
	transferase activity, transferring hexosyl groups	3	1	4	2	1	1	3	3	3
	transferase activity, transferring glycosyl groups	3	4	0	4	3	2	2	6	1
	oxidoreductase activity, acting on paired donors, with incorporation or reduction of molecular oxygen	3	2	3	2	1	0	3	3	2
	oxidoreductase activity, acting on single donors with incorporation of molecular oxygen, incorporation of one atom of oxygen (internal monooxygenases or internal mixed function oxidases)	3	4	3	3	2	3	3	3	2
	oxidoreductase activity, acting on single donors with incorporation of molecular oxygen, incorporation of two atoms of oxygen	3	2	0	1	2	2	1	2	2
	oxidoreductase activity, acting on diphenols and related substances as donors, oxygen as acceptor	3	2	1	2	2	2	1	2	3
	oxidoreductase activity, acting on the aldehyde or oxo group of donors, NAD or NADP as acceptor	3	4	3	4	1	5	6	1	4
	tubulin binding	3	3	2	4	3	5	4	3	1
	inorganic anion transmembrane transporter activity	3	2	3	2	2	1	1	2	2
	organic anion transmembrane transporter activity	3	2	2	1	2	1	2	2	2
	beta-glucosidase activity	3	3	3	1	3	3	2	2	2
	3'-5' exonuclease activity	3	3	3	2	2	1	2	2	1
	metallopeptidase activity	3	3	2	4	3	0	4	2	1
	methyltransferase activity	3	3	5	4	4	3	3	2	4
	organic acid transmembrane transporter activity	3	3	3	2	3	2	3	3	3
	small GTPase regulator activity	3	3	4	4	1	0	2	4	3
	aminoacyl-tRNA ligase activity	3	6	7	8	7	6	6	3	6
	helicase activity	3	3	3	3	2	3	3	3	2
	aldehyde dehydrogenase [NAD(P)+] activity	3	2	2	2	1	3	2	2	1
	DNA topoisomerase activity	3	2	1	2	4	1	4	1	1
	DNA helicase activity	3	6	2	4	4	3	4	2	1
	oxidoreductase activity, acting on NAD(P)H, oxygen as acceptor	2	0	2	1	1	1	0	2	1
	NADH dehydrogenase (quinone) activity	2	4	4	4	2	3	3	5	1
	tetrapyrrole binding	2	2	2	1	1	2	2	2	1
	glucosyltransferase activity	2	2	2	1	2	3	2	2	1
	alkali metal ion binding	2	2	1	2	2	1	1	1	1
	polysaccharide binding	2	0	1	2	1	2	2	2	1
	substrate-specific transmembrane transporter activity	2	1	4	1	3	3	0	1	1
	transmembrane transporter activity	2	4	0	3	2	3	5	3	1
	Ras GTPase binding	2	1	2	1	1	2	1	2	0
	endoribonuclease activity, producing 5'-phosphomonoesters	2	2	3	3	3	3	3	4	3
	isomerase activity	2	3	2	3	2	2	2	2	4
	carbon-oxygen lyase activity	2	3	0	2	1	1	2	2	0
	oxo-acid-lyase activity	2	1	1	1	1	1	1	1	1
	hydrolase activity, acting on carbon-nitrogen (but not peptide) bonds, in cyclic amidines	2	1	1	1	1	0	1	0	0
	hydrolase activity, hydrolyzing N-glycosyl compounds	2	2	0	1	1	1	2	1	0
	nucleotidyltransferase activity	2	3	0	3	2	1	1	2	0
	phosphotransferase activity, phosphate group as acceptor	2	0	4	1	3	4	1	1	1
	transferase activity, transferring alkyl or aryl (other than methyl) groups	2	4	2	5	2	8	6	5	6
	oxidoreductase activity, acting on single donors with incorporation of molecular oxygen	2	1	2	4	3	5	3	2	2
	oxidoreductase activity, acting on the CH-NH group of donors, oxygen as acceptor	2	1	1	2	1	2	1	0	2
	oxidoreductase activity, acting on the CH-NH group of donors, NAD or NADP as acceptor	2	1	1	1	1	1	2	1	1
	oxidoreductase activity, acting on the CH-NH2 group of donors, oxygen as acceptor	2	1	2	2	1	2	2	2	1
	oxidoreductase activity, acting on the CH-CH group of donors	2	0	2	1	0	1	1	1	0
	pyrophosphatase activity	2	5	3	3	3	6	3	5	2
	CoA carboxylase activity	2	3	1	1	0	2	2	2	1
	acylglycerol O-acyltransferase activity	2	1	1	1	0	2	0	1	1
	CoA-ligase activity	2	2	2	3	1	3	2	4	3
	lipase activity	2	2	2	3	2	3	2	1	0
	CoA hydrolase activity	2	4	3	3	3	1	3	3	3
	protein-arginine N-methyltransferase activity	2	2	2	3	3	3	0	3	3
	amylase activity	2	1	1	3	1	2	1	1	2
	hexosaminidase activity	2	2	1	2	0	1	0	1	1
	organic phosphonate transmembrane transporter activity	2	5	4	4	3	6	3	5	1
	anion:anion antiporter activity	2	2	1	3	1	2	1	3	2
	tricarboxylic acid transmembrane transporter activity	2	1	2	0	1	2	0	2	0
	glutathione disulfide oxidoreductase activity	2	2	1	0	2	2	2	1	0
	disulfide oxidoreductase activity	2	2	2	3	2	2	2	2	3
	ferredoxin-NAD(P) reductase activity	2	2	2	1	1	2	1	1	2
	S-adenosylmethionine-dependent methyltransferase activity	2	6	5	5	7	6	4	3	5
	phosphofructokinase activity	2	0	1	1	1	0	1	1	1
	O-acyltransferase activity	2	5	0	4	2	1	2	3	1
	cation transmembrane transporter activity	2	2	2	2	0	2	2	0	0
	nucleotidase activity	2	1	3	1	1	3	1	1	0
	poly-pyrimidine tract binding	2	5	1	1	2	4	3	2	1
	O-methyltransferase activity	2	3	2	5	4	2	2	3	2
	macrolide binding	2	1	2	0	1	1	1	2	0
	cation:sugar symporter activity	2	3	2	2	2	3	2	3	2
	voltage-gated potassium channel activity	2	3	3	2	1	2	2	2	3
	transmembrane signaling receptor activity	2	1	3	2	4	2	2	1	1
	protein histidine kinase activity	2	2	3	3	3	2	4	1	3
	prenyltransferase activity	2	1	1	0	1	0	1	2	1
	oligosaccharyl transferase activity	2	3	2	3	2	2	1	2	1
	exonuclease activity	2	0	2	2	2	1	2	2	1
	fatty acid synthase activity	2	2	1	1	1	2	2	0	1
	lipid kinase activity	2	2	1	2	1	0	0	0	1
	transcription factor binding transcription factor activity	2	1	1	2	2	1	2	1	1
	peptidyl-lysine 5-dioxygenase activity	1	1	0	1	1	2	1	1	2
	L-tryptophan aminotransferase activity	1	1	1	1	0	1	1	1	1
	galactose-1-phosphate phosphatase activity	1	0	0	0	0	1	0	0	0
	NAD binding	1	1	1	0	1	1	0	0	1
	cofactor transporter activity	1	1	1	0	0	1	1	1	0
	ribosylpyrimidine nucleosidase activity	1	0	1	0	0	0	0	1	0
	amino-acid racemase activity	1	1	0	1	1	0	1	1	0
	protein dimerization activity	1	1	1	0	2	1	1	1	2
	ATPase activity, coupled to transmembrane movement of substances	1	4	2	3	3	2	1	2	3
	ATPase activity, coupled to transmembrane movement of ions	1	1	0	1	1	1	0	1	0
	phosphoric ester hydrolase activity	1	2	1	1	2	2	1	1	1
	histone binding	1	1	1	1	0	0	1	1	1
	peptide binding	1	1	1	0	1	1	1	1	0
	5,10-methylenetetrahydrofolate-dependent methyltransferase activity	1	0	1	0	1	0	1	0	1
	UDP-xylosyltransferase activity	1	1	1	1	1	1	0	0	1
	phosphatidylinositol binding	1	0	2	3	1	2	1	0	1
	phosphatidylinositol trisphosphate phosphatase activity	1	1	1	1	0	1	0	0	0
	phosphatidylinositol bisphosphate phosphatase activity	1	1	1	1	0	0	0	0	0
	steroid dehydrogenase activity, acting on the CH-OH group of donors, NAD or NADP as acceptor	1	1	0	0	1	0	1	1	0
	GTPase regulator activity	1	2	1	1	0	0	1	1	1
	protein kinase binding	1	0	1	0	3	0	2	0	1
	protein phosphatase regulator activity	1	1	1	2	2	1	1	1	1
	nucleoside kinase activity	1	1	0	0	1	1	1	1	1
	nucleotide phosphatase activity	1	1	1	1	0	0	0	2	0
	histone-lysine N-methyltransferase activity	1	1	1	0	1	1	1	1	1
	oxidoreductase activity, acting on the aldehyde or oxo group of donors	1	1	1	0	0	1	0	0	1
	endoribonuclease activity, producing 3'-phosphomonoesters	1	1	1	1	0	0	0	0	0
	ligase activity	1	0	3	0	2	0	0	1	1
	intramolecular lyase activity	1	2	2	2	2	2	3	1	0
	intramolecular oxidoreductase activity, interconverting keto- and enol-groups	1	0	2	0	0	2	0	1	0
	intramolecular oxidoreductase activity, interconverting aldoses and ketoses	1	1	1	2	1	1	0	1	0
	racemase and epimerase activity, acting on carbohydrates and derivatives	1	2	4	3	1	2	3	2	2
	racemase and epimerase activity, acting on hydroxy acids and derivatives	1	0	1	0	0	0	0	1	0
	carbon-oxygen lyase activity, acting on polysaccharides	1	0	0	1	0	1	1	1	0
	hydrolase activity, acting on carbon-nitrogen (but not peptide) bonds, in linear amidines	1	1	1	0	0	1	0	1	0
	hydrolase activity, acting on carbon-nitrogen (but not peptide) bonds, in cyclic amides	1	2	0	1	1	1	0	1	2
	hydrolase activity, acting on carbon-nitrogen (but not peptide) bonds, in linear amides	1	3	3	4	2	4	1	3	3
	transferase activity, transferring aldehyde or ketonic groups	1	2	1	1	0	1	0	1	1
	transferase activity	1	1	4	4	5	2	4	5	1
	oxidoreductase activity, acting on paired donors, with incorporation or reduction of molecular oxygen, 2-oxoglutarate as one donor, and incorporation of one atom each of oxygen into both donors	1	2	3	2	3	2	3	2	2
	oxidoreductase activity, acting on hydrogen as donor, iron-sulfur protein as acceptor	1	0	0	0	0	0	0	0	0
	oxidoreductase activity, acting on a sulfur group of donors, iron-sulfur protein as acceptor	1	0	0	0	1	0	1	0	0
	oxidoreductase activity, acting on the CH-NH group of donors, quinone or similar compound as acceptor	1	1	1	1	0	0	0	0	0
	oxidoreductase activity, acting on the aldehyde or oxo group of donors, disulfide as acceptor	1	1	0	1	1	0	1	0	0
	oxidoreductase activity, acting on the aldehyde or oxo group of donors, oxygen as acceptor	1	0	1	0	0	0	1	0	1
	malate dehydrogenase activity	1	2	1	1	0	1	1	1	0
	oxidoreductase activity, acting on CH-OH group of donors	1	1	1	1	0	1	1	1	0
	C-acetyltransferase activity	1	1	2	1	0	1	1	2	0
	S-acetyltransferase activity	1	1	1	0	0	1	1	1	0
	C-acyltransferase activity	1	1	1	1	0	0	0	0	0
	acetyltransferase activity	1	2	1	2	0	0	2	2	2
	protein-lysine N-methyltransferase activity	1	3	4	4	2	3	2	1	3
	ammonia ligase activity	1	2	2	1	2	2	2	0	2
	nucleobase-containing compound transmembrane transporter activity	1	0	0	0	1	0	1	0	0
	mannosidase activity	1	1	2	3	1	2	0	2	1
	efflux transmembrane transporter activity	1	0	1	0	0	0	0	1	0
	peptide transporter activity	1	0	2	0	1	0	0	1	1
	L-amino acid transmembrane transporter activity	1	0	1	1	2	1	1	1	0
	basic amino acid transmembrane transporter activity	1	0	1	1	2	1	1	1	0
	acidic amino acid transmembrane transporter activity	1	0	0	0	1	0	1	0	0
	amino acid transmembrane transporter activity	1	0	1	0	0	0	0	1	0
	alpha-glucoside transmembrane transporter activity	1	1	1	1	1	0	1	1	1
	carbohydrate transmembrane transporter activity	1	1	1	1	1	1	0	2	2
	sulfate transmembrane transporter activity	1	0	1	1	0	1	1	0	0
	hydrogen ion transmembrane transporter activity	1	2	1	2	2	2	1	2	1
	monovalent inorganic cation transmembrane transporter activity	1	1	1	0	0	1	1	1	0
	ion transmembrane transporter activity	1	3	2	2	3	3	3	2	1
	heme-copper terminal oxidase activity	1	0	1	0	0	0	1	0	1
	terpene synthase activity	1	1	0	1	1	1	0	0	1
	electron carrier activity	1	1	1	0	1	1	1	1	1
	mannose-phosphate guanylyltransferase activity	1	1	1	0	1	1	0	2	2
	tetracycline transporter activity	1	2	1	2	2	1	2	0	0
	purine nucleosidase activity	1	1	1	0	0	0	0	1	0
	5'-3' exonuclease activity	1	1	1	1	0	0	1	0	1
	galactosyltransferase activity	1	0	1	0	0	0	0	1	0
	acetylglucosaminyltransferase activity	1	0	2	1	1	0	0	1	2
	protein transmembrane transporter activity	1	1	0	1	1	1	1	0	1
	cysteine-type peptidase activity	1	2	1	2	1	0	1	1	0
	RNA guanylyltransferase activity	1	1	1	1	0	0	0	2	0
	N-methyltransferase activity	1	1	1	2	1	2	1	1	1
	C-methyltransferase activity	1	0	0	0	0	1	0	0	0
	drug binding	1	1	1	1	0	0	1	1	1
	glutamate receptor activity	1	1	0	0	1	1	1	1	1
	phospholipid transporter activity	1	1	0	1	1	1	0	1	0
	steroid binding	1	1	1	1	2	1	1	1	0
	monovalent cation:hydrogen antiporter activity	1	2	1	0	2	2	1	2	1
	excitatory extracellular ligand-gated ion channel activity	1	1	0	0	1	1	1	1	1
	intracellular cyclic nucleotide activated cation channel activity	1	1	1	1	0	0	1	1	1
	transporter activity	1	4	3	5	2	2	3	4	5
	receptor binding	1	1	0	0	0	1	1	1	0
	nuclear export signal receptor activity	1	0	1	1	0	1	1	0	0
	sulfate adenylyltransferase activity	1	1	2	1	1	1	1	0	0
	pyruvate dehydrogenase activity	1	0	0	0	1	0	1	0	0
	protein serine/threonine/tyrosine kinase activity	1	1	0	1	1	1	0	0	0
	alpha-L-fucosidase activity	1	1	0	1	1	0	0	0	1
	endoribonuclease activity	1	0	1	0	0	0	0	1	0
	endonuclease activity	1	1	0	1	0	0	1	1	0
	monooxygenase activity	1	1	1	1	0	0	0	0	0
	malic enzyme activity	1	4	1	2	3	2	4	2	2
	hexokinase activity	1	2	2	0	1	2	2	2	1
	glycogen debranching enzyme activity	1	1	3	3	2	3	2	2	1
	asparaginase activity	1	1	0	1	1	1	0	1	0
	aldo-keto reductase (NADP) activity	1	1	1	0	0	1	0	0	1
	DNA ligase activity	1	0	1	0	0	0	0	1	0
	alkylbase DNA N-glycosylase activity	1	1	1	0	0	1	1	1	0
	actin binding	1	1	0	1	1	0	0	0	1
	microtubule motor activity	1	1	0	1	1	0	1	1	0
	translation release factor activity	1	1	1	0	1	1	0	1	0
	RNA helicase activity	1	1	0	1	1	0	1	1	0
	transcription cofactor activity	1	1	1	2	0	1	0	1	0
	double-stranded DNA binding	1	5	3	4	3	2	1	4	2
	polyprenyltransferase activity	1	1	1	0	0	1	0	1	1
	nucleoside binding	1	2	2	2	2	1	0	2	1
	pattern binding	1	0	1	1	2	2	1	0	0
	core DNA-dependent RNA polymerase binding promoter specificity activity	1	0	2	1	1	1	1	2	1
	oxidized base lesion DNA N-glycosylase activity	1	0	1	1	0	1	1	0	0
	C-4 methylsterol oxidase activity	1	1	1	1	1	0	1	1	1
	succinate dehydrogenase activity	1	1	1	2	1	1	1	1	0
	mannosyltransferase activity	1	0	0	0	0	0	1	0	0
	transferase activity, transferring one-carbon groups	0	13	18	12	14	11	13	9	10
	P-P-bond-hydrolysis-driven transmembrane transporter activity	0	4	1	3	1	3	0	1	2
	galactosidase activity	0	3	0	3	0	5	4	2	1
	cytidylyltransferase activity	0	2	0	1	0	0	1	1	0
	transferase activity, transferring acyl groups, acyl groups converted into alkyl on transfer	0	2	1	1	0	3	3	0	1
	carbon-nitrogen ligase activity, with glutamine as amido-N-donor	0	2	2	3	2	1	1	1	3
	diphosphotransferase activity	0	2	0	1	0	1	1	1	0
	oxidoreductase activity, acting on paired donors, with oxidation of a pair of donors resulting in the reduction of molecular oxygen to two molecules of water	0	2	0	0	0	2	2	0	0
	alpha-glucosidase activity	0	2	0	1	0	1	0	1	0
	nucleotide diphosphatase activity	0	2	2	2	2	0	1	1	1
	lactate dehydrogenase activity	0	2	0	1	0	1	1	1	0
	(S)-2-hydroxy-acid oxidase activity	0	2	0	2	0	0	0	2	0
	auxin transmembrane transporter activity	0	1	1	0	1	1	0	1	0
	L-tyrosine aminotransferase activity	0	1	1	1	1	2	0	1	1
	protein methylesterase activity	0	1	0	0	0	1	0	1	1
	phosphoprotein binding	0	1	0	1	0	0	1	0	1
	NADP binding	0	1	1	1	1	1	0	1	1
	glutamate synthase activity, NAD(P)H as acceptor	0	1	0	1	0	0	0	1	0
	sequence-specific DNA binding	0	1	1	2	0	0	1	1	2
	ribonucleoprotein complex binding	0	1	1	0	1	1	1	0	1
	phosphatidylinositol 3-kinase activity	0	1	0	1	0	0	0	1	0
	peptide N-acetyltransferase activity	0	1	0	0	1	0	1	0	0
	small conjugating protein binding	0	1	0	1	0	1	1	0	1
	oxidosqualene cyclase activity	0	1	1	0	1	1	1	0	0
	heat shock protein binding	0	1	1	1	2	1	1	0	2
	rRNA binding	0	1	1	2	1	2	1	0	1
	kinase regulator activity	0	1	0	1	0	1	1	1	0
	beta-1,4-mannosyltransferase activity	0	1	0	0	0	0	0	0	0
	deoxynucleoside kinase activity	0	1	0	1	0	0	0	1	0
	biotin-protein ligase activity	0	1	0	0	0	0	0	0	0
	CDP-alcohol phosphatidyltransferase activity	0	1	1	0	1	1	1	0	1
	NAD-dependent histone deacetylase activity	0	1	0	1	0	0	0	1	0
	intramolecular transferase activity, phosphotransferases	0	1	0	1	0	1	0	1	0
	amidine-lyase activity	0	1	0	1	0	0	0	1	0
	phosphotransferase activity, for other substituted phosphate groups	0	1	1	0	1	2	1	1	1
	transferase activity, transferring pentosyl groups	0	1	2	2	2	1	0	0	0
	hydroxymethyl-, formyl- and related transferase activity	0	1	0	1	0	3	1	0	1
	oxidoreductase activity, acting on CH or CH2 groups, disulfide as acceptor	0	1	1	1	1	0	0	1	0
	oxidoreductase activity, acting on paired donors, with incorporation or reduction of molecular oxygen, reduced iron-sulfur protein as one donor, and incorporation of one atom of oxygen	0	1	0	0	0	1	1	0	0
	oxidoreductase activity, acting on a sulfur group of donors	0	1	1	1	1	1	1	1	0
	oxidoreductase activity, acting on other nitrogenous compounds as donors, oxygen as acceptor	0	1	1	1	0	0	0	1	0
	oxidoreductase activity, acting on NAD(P)H, nitrogenous group as acceptor	0	1	0	1	0	1	1	1	0
	oxidoreductase activity, acting on NAD(P)H, quinone or similar compound as acceptor	0	1	0	1	0	1	1	0	0
	oxidoreductase activity, acting on NAD(P)H, heme protein as acceptor	0	1	2	1	1	1	1	1	1
	oxidoreductase activity, acting on the CH-NH group of donors	0	1	1	0	0	1	1	1	0
	tRNA (guanine) methyltransferase activity	0	1	0	1	0	0	0	1	0
	N-acyltransferase activity	0	1	2	2	1	1	1	1	0
	inositol bisphosphate phosphatase activity	0	1	0	0	0	1	1	0	0
	mannosyl-oligosaccharide mannosidase activity	0	1	1	2	1	1	1	2	2
	aspartate oxidase activity	0	1	1	0	1	1	1	0	1
	fatty acid ligase activity	0	1	0	1	0	0	0	1	0
	pyrimidine nucleotide-sugar transmembrane transporter activity	0	1	1	1	1	1	0	1	0
	monosaccharide transmembrane transporter activity	0	1	1	1	1	1	1	1	1
	nitrate reductase activity	0	1	0	0	0	1	1	0	0
	small protein activating enzyme activity	0	1	1	1	1	1	0	1	0
	omega peptidase activity	0	1	0	0	0	1	1	0	0
	S-methyltransferase activity	0	1	0	1	0	1	1	0	0
	phosphoric diester hydrolase activity	0	1	0	0	0	1	1	0	0
	manganese ion transmembrane transporter activity	0	1	0	0	0	1	1	0	0
	organic acid:sodium symporter activity	0	1	1	0	1	2	1	1	0
	dicarboxylic acid transmembrane transporter activity	0	1	0	0	1	1	0	0	0
	intracellular ligand-gated ion channel activity	0	1	1	0	1	1	1	0	1
	ion channel activity	0	1	0	0	0	1	1	0	0
	signal sequence binding	0	1	1	0	1	0	1	0	1
	succinate-CoA ligase activity	0	1	1	0	0	1	1	0	0
	protein serine/threonine phosphatase activity	0	1	0	2	0	1	0	1	1
	isocitrate dehydrogenase activity	0	1	0	1	0	1	2	0	1
	ATP-dependent DNA helicase activity	0	1	0	1	0	0	0	1	0
	chromatin binding	0	1	0	1	1	0	0	1	0
	carbohydrate binding	0	0	4	4	3	3	0	0	1
	inositol trisphosphate phosphatase activity	0	0	3	2	3	2	0	0	2
	nucleobase-containing compound kinase activity	0	0	2	1	2	3	0	0	0
	intramolecular oxidoreductase activity, transposing C=C bonds	0	0	2	0	2	1	1	1	1
	mRNA binding	0	0	2	1	2	1	1	1	2
	inositol trisphosphate kinase activity	0	0	1	0	1	0	0	0	0
	inositol tetrakisphosphate kinase activity	0	0	1	0	1	0	0	0	0
	UTP-monosaccharide-1-phosphate uridylyltransferase activity	0	0	1	0	0	1	0	0	0
	copper-transporting ATPase activity	0	0	1	1	0	1	1	0	0
	dihydrolipoamide S-acyltransferase activity	0	0	1	0	1	1	0	1	0
	potassium ion symporter activity	0	0	1	1	1	1	0	0	1
	phosphatase binding	0	0	1	1	1	1	1	0	0
	hydrolase activity, acting on acid halide bonds, in C-halide compounds	0	0	1	1	1	1	1	1	1
	oxidoreductase activity, acting on hydrogen as donor, iron-sulfur protein as acceptor	0	0	1	0	1	0	1	0	1
	oxidoreductase activity, acting on the CH-NH2 group of donors, disulfide as acceptor	0	0	1	0	1	0	0	0	1
	calcium:cation antiporter activity	0	0	1	1	1	1	0	0	0
	solute:cation antiporter activity	0	0	1	0	1	0	0	0	1
	disaccharide transmembrane transporter activity	0	0	1	1	1	1	1	1	0
	glucuronosyltransferase activity	0	0	1	0	1	0	0	0	1
	peptidase activity	0	0	1	1	1	1	0	0	0
	copper ion binding	0	0	1	1	0	0	0	0	0
	potassium channel activity	0	0	1	1	1	1	0	0	2
	protein geranylgeranyltransferase activity	0	0	1	0	1	0	0	0	1
	cysteine-type endopeptidase activity	0	0	1	0	1	0	0	0	0
	rDNA binding	0	0	1	0	1	1	0	0	1
	cyclohydrolase activity	0	0	0	2	0	2	1	1	1
	L-phenylalanine aminotransferase activity	0	0	0	1	0	1	0	0	1
	alanine-oxo-acid transaminase activity	0	0	0	1	0	1	0	0	1
	endodeoxyribonuclease activity, producing 5'-phosphomonoesters	0	0	0	1	0	1	0	1	0
	carbon-oxygen lyase activity, acting on phosphates	0	0	0	1	0	1	0	0	1
	hydrolase activity, acting on acid anhydrides	0	0	0	1	0	1	0	0	1
	transferase activity, transferring sulfur-containing groups	0	0	0	1	0	1	0	0	1
	oxidoreductase activity, acting on paired donors, with incorporation or reduction of molecular oxygen, reduced flavin or flavoprotein as one donor, and incorporation of one atom of oxygen	0	0	0	1	0	1	0	0	1
	homogentisate prenyltransferase activity	0	0	0	1	0	1	0	0	1
	methionine-oxo-acid transaminase activity	0	0	0	1	0	1	0	0	1
	protein prenyltransferase activity	0	0	0	1	0	1	0	0	1
	serine-type peptidase activity	0	0	0	1	0	0	0	0	0
	mRNA methyltransferase activity	0	0	0	1	0	1	0	1	1
	maltose transmembrane transporter activity	0	0	0	1	1	1	0	0	1
	chloride channel activity	0	0	0	1	0	1	0	0	1
	voltage-gated ion channel activity	0	0	0	1	0	0	1	1	0
	receptor activity	0	0	0	1	0	1	0	0	1
	saccharopine dehydrogenase activity	0	0	0	1	0	1	0	0	1
	methylenetetrahydrofolate dehydrogenase [NAD(P)+] activity	0	0	0	1	0	1	1	1	0
	histone acetyltransferase activity	0	0	0	1	0	1	1	1	0
	DNA photolyase activity	0	0	0	1	0	0	0	0	0
	adenine nucleotide transmembrane transporter activity	0	0	0	1	0	1	1	1	0
	3'-5'-exoribonuclease activity	0	0	0	1	0	1	0	0	0
	glutamate synthase activity	0	0	0	0	1	0	0	0	1
	hydrolase activity, acting on acid anhydrides, in sulfonyl-containing anhydrides	0	0	0	0	0	1	0	0	0
	RNA methyltransferase activity	0	0	0	0	0	1	0	0	0
	P-P-bond-hydrolysis-driven transmembrane transporter activity ID	0	0	0	0	0	0	3	0	0
	cyclase activity	0	0	0	0	0	0	1	0	0
	kinase binding	0	0	0	0	0	0	0	0	1
	pattern binding	0	0	0	0	0	0	0	0	1
Biological process	cellular protein modification process	99	100	97	114	100	86	106	83	85
	metabolic process	51	69	64	56	54	67	61	50	57
	transcription, DNA-dependent	48	49	54	56	45	41	44	43	41
	protein metabolic process	34	44	38	38	35	39	40	26	28
	response to stress	33	29	34	29	30	32	29	28	29
	developmental process involved in reproduction	33	43	32	42	29	32	32	32	25
	phosphate-containing compound metabolic process	30	33	30	38	32	28	33	24	20
	gene expression	27	36	30	34	22	28	28	18	20
	primary metabolic process	25	29	24	29	20	22	23	26	18
	response to hormone stimulus	22	27	28	32	25	18	21	22	19
	modification-dependent protein catabolic process	19	22	18	18	17	16	20	17	20
	response to osmotic stress	18	24	23	24	21	17	20	13	16
	one-carbon metabolic process	18	21	25	21	26	22	21	14	19
	transport	17	26	22	25	19	24	29	21	29
	response to metal ion	15	28	25	34	18	24	21	17	19
	DNA metabolic process	14	25	18	27	19	15	16	21	12
	cellular protein metabolic process	13	20	21	21	14	19	17	13	14
	protein transport	13	19	11	21	12	13	18	13	14
	hormone-mediated signaling pathway	12	14	21	17	17	12	15	14	15
	microtubule-based process	12	18	11	18	17	9	13	15	7
	translation	12	25	17	22	10	19	19	15	15
	cellular process	10	11	8	7	8	9	8	11	8
	purine ribonucleoside triphosphate catabolic process	10	30	20	25	20	24	24	18	16
	signal transduction	10	14	14	14	12	7	10	9	7
	cell morphogenesis involved in differentiation	10	11	8	10	8	11	8	9	4
	establishment of localization	9	14	7	9	7	12	9	9	6
	gametophyte development	9	12	7	9	9	7	6	8	4
	signaling	9	13	12	14	9	9	7	12	9
	enzyme linked receptor protein signaling pathway	9	6	7	4	9	4	7	7	2
	post-embryonic development	9	12	11	15	5	8	9	14	6
	protein modification by small protein conjugation	8	15	15	11	8	14	11	15	8
	response to red or far red light	8	9	9	10	8	13	10	9	6
	fatty acid catabolic process	8	8	8	5	4	4	8	9	5
	regulation of transcription, DNA-dependent	8	10	6	7	4	6	4	8	4
	organic substance transport	7	8	5	10	8	9	5	11	6
	response to other organism	7	9	6	8	7	6	4	5	6
	plastid organization	7	7	7	6	7	4	4	7	4
	organelle organization	7	10	8	12	5	4	5	8	3
	defense response	7	8	6	8	8	8	9	6	8
	RNA processing	7	9	9	6	6	7	6	8	5
	DNA repair	7	10	5	9	8	9	7	8	3
	carbohydrate metabolic process	7	5	6	4	5	6	4	5	6
	Golgi vesicle transport	6	5	3	6	5	6	6	7	5
	cellular protein complex assembly	6	6	4	7	4	5	5	6	3
	cell growth	6	5	4	6	4	4	4	6	1
	response to abiotic stimulus	6	2	3	4	3	3	4	3	4
	glucan biosynthetic process	6	6	5	7	5	5	3	3	5
	multicellular organismal development	6	6	8	5	4	7	7	6	6
	amino acid transport	6	1	4	2	4	2	5	2	3
	chromatin organization	6	6	5	5	2	3	6	5	5
	cellular response to stress	5	7	4	5	5	5	6	6	3
	metal ion transport	5	8	6	5	8	10	7	6	6
	carboxylic acid metabolic process	5	3	3	6	4	4	3	4	3
	response to light intensity	5	6	5	6	5	2	5	2	3
	response to radiation	5	8	5	6	5	3	3	5	4
	protein modification by small protein removal	4	3	1	2	1	2	3	3	3
	meristem development	4	2	2	3	4	1	3	4	3
	external encapsulating structure organization	4	6	3	6	4	3	3	3	4
	dicarboxylic acid metabolic process	4	11	5	5	5	6	8	6	2
	steroid hormone mediated signaling pathway	4	4	2	3	1	4	3	1	3
	growth	4	6	1	5	4	1	5	6	3
	multicellular organismal process	4	6	6	4	5	6	4	7	5
	hexose metabolic process	4	2	4	5	3	5	3	4	4
	organ senescence	4	3	2	2	4	1	2	4	4
	pollination	4	2	3	1	3	2	2	3	1
	carbohydrate mediated signaling	4	4	3	3	5	3	6	4	2
	response to endogenous stimulus	4	5	2	4	3	7	3	5	1
	RNA modification	4	3	4	3	5	3	4	2	4
	purine ribonucleoside triphosphate biosynthetic process	4	2	6	2	4	4	3	4	1
	cation transport	4	4	3	3	1	4	3	1	0
	glycerophospholipid metabolic process	4	2	4	5	1	4	2	1	1
	fatty acid metabolic process	4	11	4	6	4	5	7	6	3
	protein targeting	4	9	6	7	5	6	5	6	6
	glycine metabolic process	4	3	3	3	4	3	3	1	1
	pyrimidine nucleotide metabolic process	4	1	3	2	3	1	1	2	1
	glucose catabolic process	4	11	5	7	6	9	8	5	3
	disaccharide metabolic process	4	4	4	4	4	4	4	2	4
	starch metabolic process	4	4	7	7	7	5	5	7	4
	glycogen metabolic process	4	3	2	3	3	3	1	4	1
	cell morphogenesis	4	5	5	5	2	4	2	6	2
	organ morphogenesis	4	8	5	9	6	4	6	7	4
	auxin transport	3	6	6	5	5	3	4	5	5
	response to stimulus	3	9	8	7	7	8	9	3	5
	phyllome development	3	7	7	11	7	7	7	4	7
	cellular macromolecule metabolic process	3	7	3	5	2	4	5	5	5
	intracellular signal transduction	3	6	4	2	1	7	5	4	3
	cellular nitrogen compound metabolic process	3	1	2	2	3	3	2	3	2
	ion transmembrane transport	3	2	4	2	3	2	3	3	2
	regulation of Ras GTPase activity	3	4	2	1	4	3	2	3	3
	lipid modification	3	3	2	2	3	4	3	1	2
	actin filament-based process	3	2	1	2	2	3	2	1	0
	ribonucleoprotein complex biogenesis	3	3	2	3	2	1	5	1	2
	cell cycle process	3	3	3	3	2	0	1	3	1
	cellular homeostasis	3	3	4	5	3	6	3	4	4
	histone methylation	3	5	5	6	4	6	2	4	5
	drug transport	3	3	1	4	5	6	3	3	4
	peptide transport	3	4	4	2	1	2	2	6	4
	organic anion transport	3	3	3	2	3	2	3	3	3
	stomatal movement	3	2	2	3	3	2	4	2	1
	flower development	3	3	5	6	5	7	1	3	9
	seed germination	3	2	3	2	4	1	3	2	1
	photosynthetic electron transport chain	3	1	4	1	6	2	3	1	2
	jasmonic acid metabolic process	3	2	4	2	1	1	1	2	1
	fertilization	3	1	2	1	4	2	0	2	1
	response to light stimulus	3	2	0	2	3	2	4	3	1
	cellular amino acid biosynthetic process	3	5	5	4	4	4	2	4	2
	regulation of actin polymerization or depolymerization	3	2	4	1	1	2	1	2	2
	tRNA processing	3	1	2	3	1	2	1	4	1
	G-protein coupled receptor signaling pathway	3	4	2	3	3	1	1	0	1
	meiosis I	3	2	1	1	2	1	3	2	0
	cytoskeleton organization	3	3	0	2	1	3	3	2	3
	folic acid-containing compound metabolic process	3	1	2	2	1	1	2	2	2
	isoprenoid metabolic process	3	1	4	2	2	3	2	3	1
	phospholipid metabolic process	3	3	1	4	3	0	3	2	1
	tRNA aminoacylation for protein translation	3	6	7	8	7	6	6	3	6
	tRNA metabolic process	3	0	1	2	2	2	2	1	0
	DNA recombination	3	3	1	3	2	1	1	3	0
	trehalose metabolic process	3	5	3	6	6	6	2	3	3
	recombinational repair	3	3	1	4	4	1	2	2	3
	M phase of mitotic cell cycle	3	5	3	6	3	0	2	4	1
	negative regulation of molecular function	3	4	3	3	3	3	4	3	4
	developmental process	3	7	5	5	3	3	5	2	2
	xylem and phloem pattern formation	3	3	3	4	2	2	3	4	4
	photomorphogenesis	3	2	1	2	1	1	2	1	1
	genetic transfer	3	3	5	5	4	3	4	2	3
	protein maturation	2	1	1	2	2	1	1	1	0
	flavone biosynthetic process	2	1	3	1	2	3	3	2	2
	chemical homeostasis	2	3	3	2	1	2	1	2	2
	anatomical structure development	2	1	3	2	1	1	1	2	1
	developmental cell growth	2	1	2	0	0	0	1	1	1
	organ development	2	8	4	5	6	7	6	6	5
	floral whorl development	2	2	2	1	0	2	1	1	2
	pectin biosynthetic process	2	1	1	1	1	1	2	2	3
	cellular metabolic process	2	3	3	4	4	4	2	3	4
	defense response to bacterium	2	2	2	3	1	4	3	1	1
	DNA methylation on cytosine	2	2	2	3	2	2	2	2	1
	regulation of ARF protein signal transduction	2	3	3	4	1	0	2	4	3
	respiratory electron transport chain	2	2	2	4	3	2	3	2	2
	4-hydroxyproline metabolic process	2	2	3	1	0	2	2	1	1
	gene silencing	2	1	2	0	3	1	1	0	2
	vesicle-mediated transport	2	2	0	3	1	0	2	0	3
	tetraterpenoid biosynthetic process	2	0	3	1	0	1	0	2	1
	carbon fixation	2	1	1	0	2	1	2	0	1
	amine transport	2	5	5	2	4	5	4	2	4
	programmed cell death	2	1	1	5	1	3	1	3	2
	formation of organ boundary	2	1	2	1	0	0	2	0	2
	tissue development	2	3	3	3	2	2	4	3	5
	abscisic acid metabolic process	2	1	1	0	2	1	2	1	2
	chloroplast organization	2	1	1	0	1	1	2	1	0
	response to salt stress	2	1	0	1	2	0	2	1	1
	photoperiodism	2	3	2	3	2	3	4	1	2
	response to water deprivation	2	3	3	2	3	2	2	1	3
	response to UV	2	2	1	2	2	4	2	2	3
	response to cold	2	2	1	2	3	2	2	1	2
	cellular response to starvation	2	4	3	2	4	3	2	1	1
	pyrimidine ribonucleoside triphosphate biosynthetic process	2	0	2	0	1	1	1	1	1
	purine nucleoside monophosphate biosynthetic process	2	1	1	1	1	0	1	0	0
	glutamine family amino acid metabolic process	2	3	4	2	2	3	3	3	2
	aerobic respiration	2	7	2	5	1	5	7	3	2
	macromolecule catabolic process	2	2	2	2	3	3	1	3	2
	carbohydrate transport	2	2	3	2	3	2	2	2	2
	chromosome segregation	2	2	2	2	1	0	1	1	1
	cell cycle	2	3	2	2	1	4	3	1	1
	intracellular protein transport	2	2	1	1	1	1	2	1	1
	tricarboxylic acid transport	2	1	2	0	1	2	0	2	0
	anion transport	2	1	1	1	1	1	1	2	1
	ion transport	2	5	2	3	3	4	4	2	1
	porphyrin-containing compound biosynthetic process	2	3	3	1	3	2	2	3	0
	biotin metabolic process	2	2	2	1	1	2	0	2	1
	glucosylceramide metabolic process	2	1	1	1	1	0	0	1	1
	sphingolipid metabolic process	2	3	1	2	3	1	1	1	2
	fatty acid biosynthetic process	2	4	5	5	6	5	2	1	2
	lipid metabolic process	2	4	1	1	3	2	1	2	0
	protein targeting to peroxisome	2	3	3	1	1	2	3	4	2
	threonine metabolic process	2	2	2	1	0	1	2	1	2
	leucine metabolic process	2	3	1	1	0	2	2	1	1
	protein lipidation	2	1	1	1	1	1	1	1	1
	protein N-linked glycosylation	2	3	2	3	2	1	1	4	1
	chromatin silencing	2	1	2	1	1	2	2	0	0
	DNA alkylation	2	3	1	2	2	1	4	1	0
	DNA-dependent DNA replication	2	3	3	4	3	2	4	2	2
	DNA replication	2	3	1	2	2	1	3	2	0
	lactate metabolic process	2	1	1	0	1	1	1	0	0
	cellular glucan metabolic process	2	3	1	1	1	3	3	1	1
	glycerol-3-phosphate metabolic process	2	0	0	1	0	0	0	1	0
	inositol metabolic process	2	0	1	2	2	2	1	1	1
	pseudouridine synthesis	2	0	0	1	2	1	1	1	0
	cytokinesis by cell plate formation	2	2	1	4	1	3	3	3	0
	karyogamy	2	2	1	3	1	1	2	0	1
	RNA splicing, via transesterification reactions with bulged adenosine as nucleophile	2	6	4	5	4	5	4	3	2
	rRNA modification	2	2	2	2	2	1	1	1	0
	regulation of multicellular organismal development	2	0	3	1	2	0	1	1	1
	nucleic acid metabolic process	2	4	2	3	2	3	3	3	4
	lateral root development	2	3	3	2	3	2	1	1	3
	rhythmic process	2	3	2	3	1	2	1	2	2
	cell wall biogenesis	2	2	1	1	1	1	1	1	1
	response to chemical stimulus	2	4	2	4	5	4	4	0	2
	cortical cytoskeleton organization	2	0	0	0	2	0	2	0	0
	regulation of gene expression	2	2	4	2	0	0	2	0	2
	response to ionizing radiation	2	3	1	3	1	2	2	0	0
	response to inorganic substance	2	1	2	1	2	1	1	2	2
	epidermal cell differentiation	2	3	1	1	2	3	2	2	2
	auxin metabolic process	2	2	2	3	2	1	1	1	0
	unidimensional cell growth	2	2	0	1	2	2	2	1	2
	flavonoid metabolic process	2	2	1	1	2	1	2	2	1
	glycolipid biosynthetic process	2	4	1	1	1	3	2	2	1
	phototransduction	2	2	2	1	1	2	1	1	2
	cellularization	2	4	1	3	1	1	3	1	1
	lipid transport	2	2	1	2	2	2	1	2	0
	calcium ion transport	2	2	3	1	2	1	2	3	1
	protein phosphorylation	2	5	5	4	5	3	4	4	6
	generation of precursor metabolites and energy	2	5	2	2	1	3	4	3	1
	response to oomycetes	2	2	1	0	1	2	1	2	0
	activation of innate immune response	2	3	0	1	2	2	1	2	1
	sulfur amino acid biosynthetic process	2	3	2	2	0	2	3	1	2
	cellular protein catabolic process	2	1	2	1	3	0	2	1	2
	abscisic acid mediated signaling pathway	2	3	3	3	3	2	2	3	4
	cellular aldehyde metabolic process	2	3	1	2	1	2	2	3	0
	telomere maintenance	2	3	1	3	1	1	0	1	0
	posttranscriptional gene silencing by RNA	2	1	1	1	0	0	1	2	0
	nucleoside diphosphate metabolic process	2	0	2	0	1	1	1	1	1
	gravitropism	2	5	1	3	1	3	4	3	1
	embryo development ending in seed dormancy	2	3	2	3	2	1	2	3	2
	reactive oxygen species metabolic process	1	1	3	0	1	1	2	1	0
	cellular divalent inorganic cation homeostasis	1	0	1	0	0	0	0	1	0
	cell wall organization	1	2	2	3	2	1	2	2	2
	divalent metal ion transport	1	1	4	2	3	2	1	1	3
	attachment of spindle microtubules to kinetochore involved in meiotic chromosome segregation	1	1	1	1	0	0	1	1	1
	regulation of actin nucleation	1	1	0	1	0	1	1	1	1
	reproductive structure development	1	2	0	2	1	0	1	2	0
	inositol lipid-mediated signaling	1	1	1	1	0	0	0	0	0
	intracellular transport	1	1	2	1	1	2	1	2	0
	sphingoid metabolic process	1	1	0	2	1	1	1	1	1
	negative regulation of mitotic metaphase/anaphase transition	1	0	1	0	0	0	0	1	0
	cellular respiration	1	1	1	0	1	1	1	1	1
	cellular catabolic process	1	2	1	3	0	1	2	2	2
	macromolecule modification	1	3	0	3	1	1	1	2	1
	amino acid salvage	1	1	0	0	0	0	1	1	0
	hydrogen peroxide metabolic process	1	1	0	0	0	0	1	1	0
	fat-soluble vitamin biosynthetic process	1	0	1	0	0	1	0	0	1
	purine nucleoside metabolic process	1	0	1	0	0	0	0	1	0
	ribosome biogenesis	1	5	3	6	2	4	2	2	2
	DNA dealkylation	1	1	0	0	0	1	1	0	0
	histone lysine methylation	1	2	2	1	1	2	2	1	1
	nucleosome organization	1	0	1	0	0	0	0	1	0
	cytokinesis after meiosis	1	1	1	1	1	0	0	0	0
	regulation of GTP catabolic process	1	1	1	0	0	1	1	1	0
	regulation of homeostatic process	1	1	0	1	1	0	0	0	0
	monocarboxylic acid metabolic process	1	2	1	1	1	3	1	2	2
	cell-substrate adhesion	1	1	0	0	0	1	0	0	0
	rRNA methylation	1	1	0	1	1	0	1	1	1
	microtubule polymerization or depolymerization	1	1	1	1	1	1	1	0	0
	L-ascorbic acid metabolic process	1	0	0	0	0	0	0	0	0
	ether metabolic process	1	1	1	1	1	1	0	0	1
	histone modification	1	1	1	3	0	1	0	1	0
	chromatin modification	1	1	0	1	1	2	2	1	0
	carotenoid biosynthetic process	1	2	1	3	0	1	0	1	1
	monoterpenoid metabolic process	1	1	0	1	1	1	0	0	1
	rRNA metabolic process	1	1	1	1	0	0	0	0	0
	chlorophyll biosynthetic process	1	1	1	0	1	0	1	1	0
	sterol transport	1	1	1	1	1	1	1	1	0
	nucleoside transport	1	0	0	0	1	0	1	0	0
	organic hydroxy compound transport	1	2	1	2	2	1	2	0	0
	inorganic anion transport	1	3	4	5	3	4	2	0	5
	induction of programmed cell death	1	0	1	0	0	0	0	1	0
	lipid localization	1	1	1	2	1	2	0	1	0
	positive regulation of hydrogen peroxide metabolic process	1	1	1	0	1	1	0	1	0
	miRNA metabolic process	1	1	1	1	0	0	1	0	1
	heat acclimation	1	1	1	0	0	1	1	1	0
	NADH dehydrogenase complex assembly	1	1	0	0	1	1	0	0	0
	regulation of stomatal movement	1	1	0	0	1	1	0	0	0
	adaxial/abaxial pattern specification	1	0	1	0	0	0	0	1	0
	pollen-pistil interaction	1	0	1	0	0	0	0	1	0
	pollen tube growth	1	1	0	2	1	1	2	0	2
	photorespiration	1	1	0	0	1	1	0	0	0
	lignin metabolic process	1	0	0	1	1	1	0	1	2
	ethylene metabolic process	1	1	2	2	3	1	2	2	2
	response to absence of light	1	1	2	1	2	0	1	1	1
	plant-type hypersensitive response	1	0	1	0	0	0	0	1	0
	embryo sac development	1	2	2	1	1	2	1	2	2
	nucleotide-sugar biosynthetic process	1	0	1	0	0	1	0	1	1
	steroid metabolic process	1	1	0	0	1	0	1	1	0
	sex differentiation	1	1	0	0	1	1	1	1	1
	meiosis	1	2	0	0	1	2	3	1	1
	sister chromatid cohesion	1	1	0	0	1	1	1	1	0
	peroxisome organization	1	0	0	0	1	0	1	0	0
	nucleus organization	1	0	0	0	1	0	0	0	0
	post-Golgi vesicle-mediated transport	1	2	1	1	0	1	2	2	1
	sulfur compound metabolic process	1	2	3	1	2	2	1	0	1
	porphyrin-containing compound metabolic process	1	1	0	0	0	0	0	1	0
	thiamine metabolic process	1	1	1	1	0	2	0	0	2
	ATP biosynthetic process	1	1	1	0	0	1	1	1	0
	glutathione metabolic process	1	1	1	1	1	1	1	1	1
	cellular aromatic compound metabolic process	1	4	2	1	1	3	4	3	1
	steroid biosynthetic process	1	0	0	0	0	1	0	0	0
	phosphatidylserine metabolic process	1	0	1	0	0	0	1	0	1
	phosphatidylcholine biosynthetic process	1	0	2	1	1	1	0	1	0
	fatty acid beta-oxidation	1	0	1	1	0	1	1	0	0
	polyamine metabolic process	1	1	1	1	0	1	0	0	1
	L-serine metabolic process	1	1	1	1	0	2	0	1	2
	L-phenylalanine metabolic process	1	1	1	1	2	2	1	1	1
	glutamine metabolic process	1	2	2	1	2	2	2	0	2
	glutamate metabolic process	1	2	0	2	1	1	1	2	1
	cellular amino acid metabolic process	1	2	0	3	1	1	2	3	1
	protein deacetylation	1	2	1	1	0	1	1	2	0
	translational initiation	1	1	0	1	1	0	1	0	1
	RNA catabolic process	1	1	0	1	1	0	1	0	0
	tRNA modification	1	1	2	1	1	2	1	1	0
	methylation-dependent chromatin silencing	1	1	1	1	1	1	0	1	0
	DNA ligation	1	0	1	0	0	0	0	1	0
	acetyl-CoA biosynthetic process	1	1	1	0	0	1	1	1	0
	aminoglycan catabolic process	1	0	0	1	0	1	0	0	1
	fructose metabolic process	1	0	1	0	0	0	1	0	1
	regionalization	1	3	2	3	2	1	2	1	2
	tRNA wobble base modification	1	1	0	1	1	1	0	0	1
	cell plate assembly	1	1	1	1	1	1	1	1	1
	allantoin metabolic process	1	1	1	0	0	1	0	1	0
	cellular response to inorganic substance	1	0	1	1	1	1	1	0	1
	response to calcium ion	1	1	0	0	1	1	0	0	0
	cofactor transport	1	1	1	0	0	1	1	1	0
	defense response to fungus	1	0	1	0	2	0	0	1	2
	cellular developmental process	1	2	2	1	1	1	1	2	2
	trichoblast maturation	1	2	1	1	1	2	2	0	0
	anatomical structure formation involved in morphogenesis	1	0	2	1	2	1	0	0	2
	post-embryonic root development	1	1	3	1	1	1	1	1	2
	seed development	1	1	1	0	1	1	1	1	1
	uridine metabolic process	1	0	1	0	0	0	0	1	0
	cell fate commitment	1	1	1	0	2	1	1	1	1
	maintenance of fidelity involved in DNA-dependent DNA replication	1	0	0	0	1	0	1	0	0
	cellular biosynthetic process	1	0	1	0	1	0	1	0	1
	cellular metabolic compound salvage	1	1	1	0	2	1	2	0	1
	regulation of photosynthesis, light reaction	1	2	0	2	0	1	0	2	0
	protein deacylation	1	1	1	0	1	1	0	0	1
	meristem growth	1	0	1	0	0	0	1	0	1
	maintenance of sister chromatid cohesion	1	0	0	0	1	0	1	0	0
	macromolecule localization	1	1	1	1	2	0	1	1	1
	regulation of ion transmembrane transporter activity	1	1	1	2	1	2	2	1	0
	ARF protein signal transduction	1	0	1	0	0	0	0	0	0
	positive regulation of cellular metabolic process	1	1	1	0	1	1	1	1	1
	chromatin remodeling at centromere	1	1	1	1	1	1	0	1	0
	endoplasmic reticulum unfolded protein response	1	0	1	0	0	0	0	1	0
	cellular cation homeostasis	1	2	3	2	2	1	2	1	1
	electron transport chain	1	1	1	0	1	1	2	1	1
	nitrogen utilization	1	0	1	1	0	1	1	0	0
	photosynthesis, light reaction	1	2	0	1	2	1	2	1	0
	peptidyl-arginine methylation	1	1	0	0	1	1	0	0	0
	energy coupled proton transmembrane transport, against electrochemical gradient	1	2	2	2	1	2	1	2	0
	regulation of catabolic process	1	2	1	2	1	2	1	0	1
	post-embryonic morphogenesis	1	2	1	2	2	0	1	2	1
	plant-type cell wall biogenesis	1	1	2	1	1	0	0	0	1
	response to hexose	1	2	2	3	2	1	0	3	1
	response to carbohydrate stimulus	1	1	1	2	2	1	1	1	1
	phenylpropanoid biosynthetic process	1	2	2	3	2	1	2	2	0
	indoleacetic acid metabolic process	1	1	1	1	0	1	1	1	1
	plastid membrane organization	1	3	1	1	4	2	4	1	1
	menaquinone metabolic process	1	1	1	1	0	1	0	1	1
	pyrimidine deoxyribonucleoside monophosphate biosynthetic process	1	0	1	0	1	0	1	0	1
	lysine biosynthetic process	1	1	1	1	0	0	1	1	1
	aspartate family amino acid metabolic process	1	1	2	0	0	1	1	2	0
	pyridoxine metabolic process	1	1	0	0	0	0	0	1	0
	lipid biosynthetic process	1	0	0	1	0	0	0	1	0
	cell proliferation	1	1	1	4	0	3	1	2	2
	cell communication	1	0	1	2	0	2	2	1	1
	actin filament organization	1	0	1	1	2	1	0	1	1
	hyperosmotic response	1	4	2	1	2	1	1	1	1
	cellular ion homeostasis	1	1	1	1	0	1	0	1	1
	coenzyme metabolic process	1	1	1	0	0	1	1	1	0
	terpenoid metabolic process	1	1	1	0	0	1	0	0	1
	tyrosine metabolic process	1	1	1	1	2	2	1	1	1
	isoleucine metabolic process	1	1	1	1	0	0	1	1	1
	transcription elongation from RNA polymerase II promoter	1	1	0	1	1	0	0	1	0
	regulation of transcription from RNA polymerase II promoter	1	0	1	1	1	1	1	0	1
	RNA-dependent DNA replication	1	1	1	1	0	0	0	0	0
	pyrimidine nucleobase metabolic process	1	1	0	1	1	0	0	0	1
	nuclear-transcribed mRNA catabolic process	1	0	1	0	0	0	0	1	0
	protein deneddylation	1	1	2	2	1	3	2	2	2
	microtubule cytoskeleton organization	1	1	1	1	1	0	0	0	0
	S phase of mitotic cell cycle	1	1	0	1	1	0	1	1	0
	regulation of developmental process	1	0	1	0	0	0	0	1	0
	embryonic morphogenesis	1	1	0	1	1	0	1	1	0
	negative regulation of post-embryonic development	1	1	1	1	0	1	0	1	1
	root development	1	1	0	1	1	0	2	1	0
	regulation of mRNA stability	1	0	0	0	1	0	0	1	1
	regulation of MAP kinase activity	1	2	2	0	1	2	1	1	1
	production of miRNAs involved in gene silencing by miRNA	1	0	1	1	0	1	0	2	1
	response to disaccharide	1	2	3	1	1	2	0	3	1
	positive regulation of Rho GTPase activity	1	0	1	0	0	0	0	1	0
	actin cytoskeleton organization	1	1	1	0	0	1	1	1	1
	nicotinamide nucleotide biosynthetic process	1	3	3	1	3	2	2	2	3
	protein import	1	2	1	1	3	1	2	0	1
	RNA interference	1	1	1	3	0	2	3	1	1
	carotenoid metabolic process	1	1	0	0	1	1	1	1	1
	photosynthesis	1	1	0	1	1	1	1	0	1
	lateral root morphogenesis	1	1	3	0	2	1	0	2	1
	response to iron ion	1	0	2	2	2	2	2	1	2
	embryo development	1	1	1	1	0	1	1	0	0
	auxin mediated signaling pathway	1	0	1	0	0	1	0	1	1
	systemic acquired resistance	1	1	1	1	0	0	1	1	1
	circadian rhythm	1	2	1	2	2	3	2	0	0
	reciprocal meiotic recombination	1	1	0	1	1	0	1	1	0
	autophagy	1	1	1	1	0	0	0	0	0
	membrane budding	1	1	0	1	1	1	0	1	0
	cellular metal ion homeostasis	1	2	0	0	1	2	2	1	1
	tryptophan metabolic process	1	1	0	1	1	0	1	1	0
	histidine metabolic process	1	0	0	0	1	1	2	1	1
	mRNA processing	1	1	1	1	0	0	0	2	0
	chromatin remodeling	1	1	1	1	1	0	1	1	1
	two-component signal transduction system (phosphorelay)	1	2	0	2	1	1	2	1	2
	histone lysine demethylation	1	2	2	1	1	1	2	2	1
	G2 phase	1	1	1	0	0	1	1	1	0
	short-day photoperiodism	1	1	0	1	1	0	1	1	0
	symbiosis, encompassing mutualism through parasitism	1	2	1	2	0	1	0	2	0
	superoxide anion generation	1	1	0	0	1	1	1	1	1
	hormone metabolic process	1	1	0	1	0	0	1	1	0
	cellular polysaccharide biosynthetic process	1	1	1	1	0	2	1	2	1
	metallo-sulfur cluster assembly	1	1	1	0	1	1	1	1	1
	production of siRNA involved in RNA interference	1	2	2	2	1	0	1	4	0
	phytosteroid metabolic process	1	1	1	1	0	0	0	0	0
	radial pattern formation	1	0	1	0	0	0	0	1	0
	adaxial/abaxial axis specification	1	2	1	5	2	3	1	2	4
	/defense response, incompatible interaction	1	0	0	0	0	0	0	0	0
	response to ethylene stimulus	1	0	1	1	1	1	1	0	1
	cell surface receptor signaling pathway	1	2	1	1	3	1	1	2	2
	nucleocytoplasmic transport	1	1	0	1	1	0	1	1	0
	sucrose metabolic process	1	1	1	0	1	1	1	1	1
	immune system process	1	0	1	1	1	1	0	0	0
	cell fate specification	1	1	1	1	0	1	1	1	0
	DNA double-strand break processing	1	1	0	0	1	1	1	0	0
	flavin adenine dinucleotide metabolic process	1	0	0	0	1	0	1	0	0
	innate immune response	1	2	0	2	0	0	1	2	0
	protein acylation	1	0	1	1	1	1	1	0	1
	positive regulation of catalytic activity	1	1	1	0	1	1	1	1	1
	response to organic substance	1	1	0	1	1	2	2	2	2
	root morphogenesis	1	2	3	2	2	1	1	2	3
	plant-type cell wall modification	1	0	1	1	1	1	0	1	0
	response to reactive oxygen species	1	1	1	1	1	0	0	2	1
	metal incorporation into metallo-molybdopterin complex	1	0	1	0	1	0	1	0	1
	cell adhesion	1	1	0	1	1	0	1	1	0
	alpha-glucoside transport	1	1	1	1	1	0	1	1	1
	reproduction	1	2	1	2	0	0	0	0	0
	cell cycle phase	1	2	1	3	0	1	0	0	1
	protein ubiquitination	1	1	0	1	1	0	1	1	0
	water transport	1	1	0	1	1	0	1	1	0
	iron ion transport	1	0	1	0	2	0	1	0	1
	regulation of cellular process	1	2	1	1	2	1	1	2	1
	cell development	1	1	0	1	0	0	1	1	0
	chlorophyll catabolic process	1	0	1	0	2	0	1	0	1
	response to abscisic acid stimulus	1	0	1	0	2	0	1	0	1
	(1->3)-beta-D-glucan metabolic process	0	4	1	4	1	1	3	1	2
	exocytosis	0	3	3	3	3	2	2	1	3
	cellular response to nutrient levels	0	2	1	0	0	2	1	1	1
	posttranscriptional gene silencing	0	2	1	2	0	1	1	1	0
	phytosteroid biosynthetic process	0	2	0	0	0	1	0	0	1
	cellular membrane organization	0	2	1	1	1	2	2	0	1
	C4-dicarboxylate transport	0	2	0	1	1	2	1	0	1
	pollen development	0	2	2	2	1	1	1	0	2
	response to heat	0	2	1	1	0	1	1	2	0
	endocytosis	0	2	0	2	0	2	2	1	2
	polyamine biosynthetic process	0	2	1	3	0	3	2	3	2
	protein folding	0	2	1	1	2	2	1	1	0
	DNA-dependent transcription, initiation	0	2	1	0	1	2	4	1	2
	organelle membrane fusion	0	1	0	1	0	0	1	0	1
	purine-containing compound transmembrane transport	0	1	2	1	2	1	0	1	1
	trivalent inorganic anion homeostasis	0	1	1	1	1	0	0	1	1
	nitrogen cycle metabolic process	0	1	1	0	1	1	1	0	1
	L-methionine biosynthetic process	0	1	0	0	0	0	1	0	0
	transmembrane transport	0	1	1	1	1	0	1	0	1
	cell wall thickening	0	1	0	1	0	0	1	0	1
	multi-organism process	0	1	0	1	0	0	0	1	0
	interaction with host	0	1	0	0	0	1	0	1	1
	chromosome separation	0	1	0	1	0	1	0	1	0
	chromosome organization	0	1	0	1	0	1	0	1	0
	'de novo' posttranslational protein folding	0	1	0	2	0	0	1	0	1
	negative regulation of cellular process	0	1	1	1	1	0	1	0	0
	regulation of timing of meristematic phase transition	0	1	1	0	0	1	0	0	1
	floral organ development	0	1	0	1	1	1	0	1	1
	organelle fission	0	1	1	0	1	1	0	1	1
	phosphatidylinositol metabolic process	0	1	0	1	0	0	0	1	0
	glycerophospholipid biosynthetic process	0	1	1	0	1	1	1	0	1
	ethanolamine biosynthetic process	0	1	0	0	0	0	1	0	0
	inosine metabolic process	0	1	0	0	0	0	0	0	0
	regulation of cell differentiation	0	1	2	2	1	2	1	0	1
	cellular carbohydrate metabolic process	0	1	1	1	1	2	3	1	1
	cellular amide metabolic process	0	1	0	1	0	0	0	1	0
	vitamin K biosynthetic process	0	1	0	1	0	0	0	1	0
	vitamin E metabolic process	0	1	1	0	1	1	0	1	0
	nitrate metabolic process	0	1	1	1	1	0	0	1	1
	maintenance of protein localization in endoplasmic reticulum	0	1	0	0	0	0	1	0	0
	peptidyl-arginine omega-N-methylation	0	1	0	1	1	0	0	1	1
	gene silencing by miRNA	0	1	1	1	1	0	1	2	0
	ncRNA metabolic process	0	1	0	1	0	1	1	0	1
	response to cytokine stimulus	0	1	0	1	0	0	1	0	1
	inositol phosphate biosynthetic process	0	1	0	1	0	1	1	0	1
	cellular response to extracellular stimulus	0	1	1	0	1	1	0	1	0
	nuclear-transcribed mRNA catabolic process, deadenylation-independent decay	0	1	0	0	0	1	0	0	0
	extracellular matrix organization	0	1	1	1	1	0	0	0	0
	cell differentiation	0	1	0	1	0	1	1	1	1
	sexual reproduction	0	1	0	0	0	1	0	0	0
	stem cell maintenance	0	1	0	1	0	1	1	0	1
	glycosinolate catabolic process	0	1	0	1	0	1	0	1	0
	organophosphate metabolic process	0	1	1	1	1	0	0	1	1
	alditol metabolic process	0	1	0	0	0	1	1	0	0
	regulation of metabolic process	0	1	0	1	0	1	0	1	0
	peptidyl-diphthamide metabolic process	0	1	1	1	1	0	0	1	1
	protein sumoylation	0	1	0	1	1	1	0	1	1
	histone acetylation	0	1	1	1	1	0	1	0	0
	endosomal transport	0	1	0	1	0	1	1	1	1
	RNA metabolic process	0	1	0	1	0	0	0	1	0
	UDP-galactose transport	0	1	1	1	1	1	0	1	0
	triose phosphate transport	0	1	1	1	1	1	1	1	1
	regulation of cell death	0	1	0	1	0	0	0	1	0
	regulation of cell cycle process	0	1	1	1	1	0	1	0	0
	regulation of reciprocal meiotic recombination	0	1	0	1	0	0	0	1	0
	epidermal cell division	0	1	0	0	0	1	1	0	0
	regulation of isopentenyl diphosphate biosynthetic process, mevalonate-independent pathway	0	1	0	1	0	0	0	0	0
	pollen wall assembly	0	1	0	0	0	1	0	1	1
	meristem structural organization	0	1	1	2	1	1	0	1	2
	hormone transport	0	1	1	0	1	1	1	0	1
	ethylene mediated signaling pathway	0	1	0	0	0	1	0	0	0
	flavonoid biosynthetic process	0	1	0	0	0	1	0	1	1
	specification of symmetry	0	1	1	2	1	1	0	1	2
	detection of hormone stimulus	0	1	0	1	0	0	1	0	1
	response to wounding	0	1	0	1	0	0	0	1	0
	response to symbiont	0	1	0	1	0	2	0	1	2
	tropism	0	1	1	1	1	0	0	0	2
	detection of external stimulus	0	1	0	1	0	0	0	1	0
	methylglyoxal metabolic process	0	1	0	1	0	0	0	1	0
	purine ribonucleoside monophosphate biosynthetic process	0	1	0	2	0	1	0	1	1
	nucleoside monophosphate biosynthetic process	0	1	0	1	0	0	0	1	0
	nucleotide metabolic process	0	1	2	1	2	4	1	0	0
	nucleobase metabolic process	0	1	1	1	0	0	0	1	0
	lysine biosynthetic process via diaminopimelate	0	1	0	1	0	1	0	0	1
	branched-chain amino acid metabolic process	0	1	0	0	0	1	1	0	0
	catabolic process	0	1	1	1	1	1	0	1	0
	phospholipid biosynthetic process	0	1	0	1	0	0	0	1	0
	epidermis development	0	1	2	0	2	1	0	1	1
	regulation of S phase of mitotic cell cycle	0	1	0	1	0	1	0	0	1
	mitosis	0	1	0	1	0	0	1	0	1
	regulation of sister chromatid cohesion	0	1	0	1	0	1	0	1	0
	mitochondrion organization	0	1	0	1	0	0	1	0	1
	cellular defense response	0	1	0	1	0	0	0	1	0
	apoptotic process	0	1	0	1	0	0	0	1	0
	manganese ion transport	0	1	0	0	0	1	1	0	0
	phosphorus metabolic process	0	1	1	1	1	1	1	1	0
	protein targeting to membrane	0	1	0	0	1	1	2	1	1
	cellular modified amino acid metabolic process	0	1	2	1	1	2	2	0	0
	glycine catabolic process	0	1	1	0	1	1	1	0	1
	asparagine metabolic process	0	1	1	2	1	1	1	0	2
	arginine metabolic process	0	1	2	3	2	1	1	1	1
	proteolysis	0	1	0	1	0	0	1	1	1
	protein glycosylation	0	1	0	1	0	0	0	1	0
	protein complex assembly	0	1	0	0	0	0	0	0	0
	mRNA export from nucleus	0	1	0	1	1	1	0	1	1
	DNA-dependent transcription, elongation	0	1	0	1	0	0	0	1	1
	pyrimidine dimer repair	0	1	0	1	0	0	0	1	0
	pyrimidine nucleobase catabolic process	0	1	0	0	0	1	0	1	1
	ethanol metabolic process	0	1	0	1	0	1	1	1	0
	monosaccharide metabolic process	0	1	0	1	0	0	0	1	0
	immune effector process	0	1	0	1	0	0	0	1	0
	non-recombinational repair	0	1	0	1	0	0	0	1	0
	embryonic axis specification	0	1	0	1	0	0	1	1	1
	RNA splicing, via transesterification reactions with guanosine as nucleophile	0	1	0	1	0	0	0	1	0
	transition metal ion transport	0	1	2	2	2	1	0	1	1
	small molecule metabolic process	0	0	2	0	2	0	0	0	2
	inositol phosphate metabolic process	0	0	2	0	2	0	0	0	1
	biosynthetic process	0	0	2	0	2	1	0	0	2
	cell recognition	0	0	2	2	2	1	0	0	1
	cotranslational protein targeting to membrane	0	0	2	0	2	0	0	0	2
	tricarboxylic acid metabolic process	0	0	1	1	1	1	1	1	1
	potassium ion transmembrane transport	0	0	1	1	1	1	1	1	1
	regulation of DNA metabolic process	0	0	1	0	1	0	0	0	0
	pollen tube development	0	0	1	1	0	1	0	0	0
	inflorescence morphogenesis	0	0	1	0	1	1	0	0	1
	phosphorylated carbohydrate dephosphorylation	0	0	1	0	1	0	0	0	1
	phosphatidylcholine metabolic process	0	0	1	1	0	1	0	0	0
	pigment accumulation in tissues in response to UV light	0	0	1	0	0	0	0	0	0
	proteasome assembly	0	0	1	0	1	0	0	0	1
	macromolecule metabolic process	0	0	1	0	1	0	0	0	0
	copper ion transmembrane transport	0	0	1	1	0	1	1	0	0
	fatty-acyl-CoA metabolic process	0	0	1	0	1	1	0	1	0
	negative regulation of histone acetylation	0	0	1	0	1	0	0	0	0
	iron ion transmembrane transport	0	0	1	1	0	0	0	0	0
	transposition	0	0	1	0	1	0	0	0	0
	RNA 3'-end processing	0	0	1	1	1	1	0	0	0
	positive regulation of histone methylation	0	0	1	0	1	0	0	0	0
	choline metabolic process	0	0	1	1	0	1	0	0	0
	pentose metabolic process	0	0	1	1	1	1	0	0	0
	protein prenylation	0	0	1	0	1	0	0	0	1
	cytochrome complex assembly	0	0	1	1	1	1	1	1	1
	protein import into peroxisome matrix	0	0	1	0	0	0	0	0	0
	iron-sulfur cluster assembly	0	0	1	1	1	1	1	1	1
	ATP synthesis coupled proton transport	0	0	1	1	1	1	0	0	0
	basic amino acid transport	0	0	1	1	1	1	0	1	0
	disaccharide transport	0	0	1	1	1	1	1	1	0
	glucuronoxylan metabolic process	0	0	1	0	1	0	0	0	1
	mucilage biosynthetic process	0	0	1	0	0	0	0	0	0
	post-embryonic root morphogenesis	0	0	1	0	0	0	0	0	0
	primary meristem tissue development	0	0	1	0	0	0	0	0	0
	vernalization response	0	0	1	1	1	1	0	1	1
	red or far-red light signaling pathway	0	0	1	0	0	1	0	0	0
	auxin polar transport	0	0	1	0	1	0	0	0	1
	alkaloid metabolic process	0	0	1	0	0	0	0	0	0
	response to sucrose stimulus	0	0	1	0	1	0	0	0	1
	response to blue light	0	0	1	1	1	1	0	0	0
	toxin metabolic process	0	0	1	0	1	1	1	0	1
	regulation of cell size	0	0	1	0	0	0	0	0	0
	response to oxidative stress	0	0	1	1	0	0	0	0	0
	cellular calcium ion homeostasis	0	0	1	1	0	1	0	0	0
	porphyrin-containing compound catabolic process	0	0	1	0	1	0	0	0	1
	riboflavin metabolic process	0	0	1	1	1	1	1	1	1
	triglyceride metabolic process	0	0	1	1	1	1	1	0	0
	ubiquitin-dependent protein catabolic process	0	0	1	0	1	0	0	0	1
	N-terminal protein lipidation	0	0	1	1	0	1	0	0	0
	regulation of translational elongation	0	0	1	0	1	0	0	0	1
	pentose-phosphate shunt	0	0	1	0	0	0	0	0	0
	acetyl-CoA metabolic process	0	0	1	0	0	0	0	0	0
	cell fate determination	0	0	1	0	0	0	0	0	0
	rRNA 2'-O-methylation	0	0	1	1	1	1	0	0	1
	sulfur amino acid metabolic process	0	0	1	1	1	1	1	1	1
	defense response, incompatible interaction	0	0	0	2	0	0	0	1	0
	long-day photoperiodism	0	0	0	1	0	2	0	1	1
	quinone cofactor biosynthetic process	0	0	0	1	0	1	0	0	1
	cell-cell junction organization	0	0	0	1	0	0	1	0	0
	regulation of ion transport	0	0	0	1	0	0	1	1	0
	response to nutrient levels	0	0	0	1	0	1	1	1	0
	mRNA 3'-end processing	0	0	0	1	1	0	0	0	2
	ribonucleoprotein complex assembly	0	0	0	1	0	1	0	0	1
	purine ribonucleotide transport	0	0	0	1	0	1	1	1	0
	intercellular transport	0	0	0	1	0	0	1	0	0
	meristem maintenance	0	0	0	1	0	1	0	0	1
	primary meristem tissue development	0	0	0	1	1	1	0	0	1
	chloroplast relocation	0	0	0	1	0	1	0	0	0
	photosynthesis, light harvesting	0	0	0	1	0	1	2	1	0
	anatomical structure morphogenesis	0	0	0	1	0	1	1	2	2
	coenzyme biosynthetic process	0	0	0	1	0	2	0	0	1
	RNA splicing	0	0	0	1	0	1	0	1	1
	inner mitochondrial membrane organization	0	0	0	1	0	1	0	0	0
	arginine catabolic process	0	0	0	1	0	1	0	0	1
	RNA export from nucleus	0	0	0	1	0	1	0	0	1
	polysaccharide metabolic process	0	0	0	1	0	1	0	0	0
	maltose metabolic process	0	0	0	1	0	1	1	1	0
	histone arginine methylation	0	0	0	0	1	0	0	0	1
	cellular macromolecule biosynthetic process	0	0	0	0	1	0	1	0	0
	regulation of cellular metabolic process	0	0	0	0	1	0	0	0	1
	reproductive process	0	0	0	0	1	0	1	0	0
	cellular amino acid catabolic process	0	0	0	0	1	0	0	0	0
	response to nutrient	0	0	0	0	1	0	1	0	0
	aging	0	0	0	0	1	0	1	0	0
	rRNA base methylation	0	0	0	0	0	1	0	0	0
	regulation of macromolecule metabolic process	0	0	0	0	0	1	0	0	0
	glycosinolate biosynthetic process	0	0	0	0	0	1	1	0	0
	arabinose metabolic process	0	0	0	0	0	1	0	0	0
	lipopolysaccharide biosynthetic process	0	0	0	0	0	1	1	1	1
	purine nucleotide metabolic process	0	0	0	0	0	1	0	0	0
	negative regulation of apoptotic process	0	0	0	0	0	0	1	0	0
	ER-nucleus signaling pathway	0	0	0	0	0	0	1	0	0
	peptide metabolic process	0	0	0	0	0	0	1	0	0
	purine nucleotide biosynthetic process	0	0	0	0	0	0	1	0	0
	ytosteroid biosynthetic process	0	0	0	0	0	0	0	2	0
	regulation of biological process	0	0	0	0	0	0	0	0	1
	regulation of anion channel activity	0	0	0	0	0	0	0	0	1

## Sheet: The sum of sort in ontology
Ontology \ The number of sorts	ABML1 VS ABML2	ABPL1 VS ABPL2	ABML2 VS RML	ABPL2 VS RPL	ABML1 VS RML	ABPL1 VS RPL	ABML1 VS ABPL1	ABML2 VS ABPL2	RML VS RPL
cellular component	96	103	89	111	105	98	99	103	85
molecular function	293	312	290	323	324	326	297	302	274
Biological process	448	472	444	497	484	463	440	455	415
Total	837	887	823	931	913	887	836	860	774
