# Supplementary material for: Transcriptomic Analysis for Different Sex Types of Ricinus communis L. during Development from Apical Buds to Inflorescences by Digital Gene Expression Profiling
Source: Front Plant Sci. 2016 Feb 12;6:1208. doi: 10.3389/fpls.2015.01208 (PMC4751274; doi:10.3389/fpls.2015.01208)
Supplement: Supplementary file 10 [file DataSheet10.XLSX]

## Sheet: Sheet1
List of Pathway Enrichment Analysis
ABML1 vs ABPL1								ABML2 vs ABPL2								RML vs RPL								ABML1 vs ABML2								ABPL1 vs ABPL2								ABML2 vs RML								ABPL2 vs RPL
#	Pathway	DEGs with pathway annotation (946)	All genes with pathway annotation (24920)	Pvalue	Qvalue	Pathway ID		#	Pathway	DEGs with pathway annotation (882)	All genes with pathway annotation (24920)	Pvalue	Qvalue	Pathway ID		#	Pathway	DEGs with pathway annotation (769)	All genes with pathway annotation (24920)	Pvalue	Qvalue	Pathway ID		#	Pathway	DEGs with pathway annotation (882)	All genes with pathway annotation (24920)	Pvalue	Qvalue	Pathway ID		#	Pathway	DEGs with pathway annotation (1076)	All genes with pathway annotation (24920)	Pvalue	Qvalue	Pathway ID		#	Pathway	DEGs with pathway annotation (1000)	All genes with pathway annotation (24920)	Pvalue	Qvalue	Pathway ID		#	Pathway
1	Herpes simplex infection	19 (2.01%)	111 (0.45%)	3.65994e-08	7.90548e-06	ko05168		1	Spliceosome	36 (4.08%)	481 (1.93%)	2.25563e-05	0.00469172	ko03040		1	Wnt signaling pathway	11 (1.43%)	115 (0.46%)	0.000871404	0.124899	ko04310		1	Homologous recombination	10 (1.13%)	65 (0.26%)	8.98845e-05	0.0195049	ko03440		1	Spliceosome	44 (4.09%)	481 (1.93%)	2.58577e-06	0.000464628	ko03040		1	Fc gamma R-mediated phagocytosis	16 (1.6%)	139 (0.56%)	0.000149214	0.0322302	ko04666		1	Endocytosis
2	Basal cell carcinoma	5 (0.53%)	10 (0.04%)	1.6764e-05	0.00179668	ko05217		2	Mismatch repair	8 (0.91%)	56 (0.22%)	0.000752221	0.0654518	ko03430		2	Circadian rhythm - mammal	5 (0.65%)	28 (0.11%)	0.0015047	0.124899	ko04710		2	Fc gamma R-mediated phagocytosis	13 (1.47%)	139 (0.56%)	0.00134697	0.109806	ko04666		2	Pathways in cancer	34 (3.16%)	336 (1.35%)	4.11175e-06	0.000464628	ko05200		2	Glutamatergic synapse	12 (1.2%)	93 (0.37%)	0.000341303	0.0368608	ko04724		2	Herpes simplex infection
3	Hedgehog signaling pathway	8 (0.85%)	33 (0.13%)	2.49539e-05	0.00179668	ko04340		3	Hedgehog signaling pathway	6 (0.68%)	33 (0.13%)	0.000944016	0.0654518	ko04340		3	Thyroid cancer	8 (1.04%)	73 (0.29%)	0.00181891	0.124899	ko05216		3	Herpes simplex infection	11 (1.25%)	111 (0.45%)	0.00194417	0.109806	ko05168		3	Herpes simplex infection	16 (1.49%)	111 (0.45%)	2.25334e-05	0.00169752	ko05168		3	Shigellosis	10 (1%)	75 (0.3%)	0.0008055	0.0436473	ko05131		3	TGF-beta signaling pathway
4	Circadian rhythm - fly	5 (0.53%)	12 (0.05%)	4.94385e-05	0.00266968	ko04711		4	Homologous recombination	8 (0.91%)	65 (0.26%)	0.00202268	0.0876943	ko03440		4	DNA replication	9 (1.17%)	102 (0.41%)	0.00431811	0.156844	ko03030		4	Bacterial invasion of epithelial cells	7 (0.79%)	51 (0.2%)	0.00202408	0.109806	ko05100		4	ErbB signaling pathway	9 (0.84%)	41 (0.16%)	5.06996e-05	0.00239834	ko04012		4	Bacterial invasion of epithelial cells	8 (0.8%)	51 (0.2%)	0.000898599	0.0436473	ko05100		4	Renal cell carcinoma
5	Pathways in cancer	26 (2.75%)	336 (1.35%)	0.000514101	0.0222091	ko05200		5	Pathways in cancer	23 (2.61%)	336 (1.35%)	0.00210804	0.0876943	ko05200		5	Nucleotide excision repair	10 (1.3%)	122 (0.49%)	0.0045773	0.156844	ko03420		5	Ubiquitin mediated proteolysis	23 (2.61%)	344 (1.38%)	0.00283351	0.122974	ko04120		5	Hedgehog signaling pathway	8 (0.74%)	33 (0.13%)	6.22959e-05	0.00239834	ko04340		5	Spliceosome	34 (3.4%)	481 (1.93%)	0.00109141	0.0436473	ko03040		5	Wnt signaling pathway
6	RNA transport	34 (3.59%)	498 (2%)	0.000770714	0.0251857	ko03013		6	RNA transport	30 (3.4%)	498 (2%)	0.00348511	0.103994	ko03013		6	Circadian rhythm - fly	3 (0.39%)	12 (0.05%)	0.00522775	0.156844	ko04711		6	Hedgehog signaling pathway	5 (0.57%)	33 (0.13%)	0.00572168	0.206934	ko04340		6	Thyroid cancer	12 (1.12%)	73 (0.29%)	6.36728e-05	0.00239834	ko05216		6	Tight junction	10 (1%)	79 (0.32%)	0.00121243	0.0436473	ko04530		6	Spliceosome
7	Synaptic vesicle cycle	13 (1.37%)	123 (0.49%)	0.000816202	0.0251857	ko04721		7	Arginine and proline metabolism	12 (1.36%)	137 (0.55%)	0.0034998	0.103994	ko00330		7	TGF-beta signaling pathway	7 (0.91%)	70 (0.28%)	0.00576854	0.156844	ko04350		7	Circadian rhythm - fly	3 (0.34%)	12 (0.05%)	0.007651	0.228854	ko04711		7	Wnt signaling pathway	15 (1.39%)	115 (0.46%)	0.00012925	0.00417294	ko04310		7	TGF-beta signaling pathway	9 (0.9%)	70 (0.28%)	0.00188194	0.0561572	ko04350		7	Pancreatic cancer
8	Cell cycle	26 (2.75%)	363 (1.46%)	0.00157803	0.0410621	ko04110		8	Endocytosis	14 (1.59%)	183 (0.73%)	0.00573338	0.149068	ko04144		8	beta-Alanine metabolism	9 (1.17%)	110 (0.44%)	0.0070549	0.156844	ko00410		8	Protein processing in endoplasmic reticulum	25 (2.83%)	424 (1.7%)	0.0093424	0.228854	ko04141		8	RNA transport	39 (3.62%)	498 (2%)	0.000272223	0.00769029	ko03013		8	Salmonella infection	9 (0.9%)	71 (0.28%)	0.0020799	0.0561572	ko05132		8	Pathways in cancer
9	Endocytosis	16 (1.69%)	183 (0.73%)	0.00171092	0.0410621	ko04144		9	Tight junction	8 (0.91%)	79 (0.32%)	0.00679472	0.157034	ko04530		9	mRNA surveillance pathway	18 (2.34%)	309 (1.24%)	0.00784122	0.156844	ko03015		9	DNA replication	9 (1.02%)	102 (0.41%)	0.0102275	0.228854	ko03030		9	Ubiquitin mediated proteolysis	29 (2.7%)	344 (1.38%)	0.000497319	0.0120988	ko04120		9	Thyroid cancer	9 (0.9%)	73 (0.29%)	0.00252546	0.060611	ko05216		9	Homologous recombination
10	Endocrine and other factor-regulated calcium reabsorption	6 (0.63%)	36 (0.14%)	0.00216319	0.0467248	ko04961		10	Vitamin digestion and absorption	4 (0.45%)	23 (0.09%)	0.00806646	0.167782	ko04977		10	ErbB signaling pathway	5 (0.65%)	41 (0.16%)	0.00825802	0.156844	ko04012		10	Cell cycle	22 (2.49%)	363 (1.46%)	0.0105463	0.228854	ko04110		10	Cell cycle	30 (2.79%)	363 (1.46%)	0.000557545	0.0120988	ko04110		10	Endocytosis	16 (1.6%)	183 (0.73%)	0.00297047	0.0633963	ko04144		10	Glutamatergic synapse
11	Bacterial invasion of epithelial cells	7 (0.74%)	51 (0.2%)	0.00299674	0.0588451	ko05100		11	Bacterial invasion of epithelial cells	6 (0.68%)	51 (0.2%)	0.0089699	0.169613	ko05100		11	Shigellosis	7 (0.91%)	75 (0.3%)	0.00837518	0.156844	ko05131		11	Spliceosome	27 (3.06%)	481 (1.93%)	0.0130079	0.234607	ko03040		11	Basal cell carcinoma	4 (0.37%)	10 (0.04%)	0.000588881	0.0120988	ko05217		11	mRNA surveillance pathway	23 (2.3%)	309 (1.24%)	0.00349394	0.0633963	ko03015		11	ErbB signaling pathway
12	ErbB signaling pathway	6 (0.63%)	41 (0.16%)	0.00425337	0.0726308	ko04012		12	mTOR signaling pathway	8 (0.91%)	88 (0.35%)	0.0127131	0.217492	ko04150		12	Ubiquitin mediated proteolysis	19 (2.47%)	344 (1.38%)	0.0109667	0.183315	ko04120		12	ErbB signaling pathway	5 (0.57%)	41 (0.16%)	0.014337	0.234607	ko04012		12	Endocrine and other factor-regulated calcium reabsorption	7 (0.65%)	36 (0.14%)	0.000763134	0.0143724	ko04961		12	Arginine and proline metabolism	13 (1.3%)	137 (0.55%)	0.00352202	0.0633963	ko00330		12	Cell cycle
13	Wnt signaling pathway	11 (1.16%)	115 (0.46%)	0.0043713	0.0726308	ko04310		13	Pathogenic Escherichia coli infection	9 (1.02%)	108 (0.43%)	0.0145144	0.217492	ko05130		13	Toxoplasmosis	25 (3.25%)	495 (1.99%)	0.0115684	0.183315	ko05145		13	Ether lipid metabolism	5 (0.57%)	41 (0.16%)	0.014337	0.234607	ko00565		13	Circadian rhythm - fly	4 (0.37%)	12 (0.05%)	0.00129506	0.0203023	ko04711		13	Acute myeloid leukemia	6 (0.6%)	39 (0.16%)	0.00431981	0.066786	ko05221		13	Hepatitis C
14	Glycerophospholipid metabolism	13 (1.37%)	160 (0.64%)	0.00815213	0.120758	ko00564		14	Thyroid cancer	7 (0.79%)	73 (0.29%)	0.0146389	0.217492	ko05216		14	MAPK signaling pathway	10 (1.3%)	144 (0.58%)	0.0140309	0.206454	ko04010		14	Lysosome	22 (2.49%)	376 (1.51%)	0.0153031	0.234607	ko04142		14	mTOR signaling pathway	11 (1.02%)	88 (0.35%)	0.00141249	0.0203023	ko04150		14	Renin-angiotensin system	9 (0.9%)	79 (0.32%)	0.00432872	0.066786	ko04614		14	Fc gamma R-mediated phagocytosis
15	Hepatitis C	6 (0.63%)	47 (0.19%)	0.00838598	0.120758	ko05160		15	Herpes simplex infection	9 (1.02%)	111 (0.45%)	0.0170971	0.23708	ko05168		15	Oocyte meiosis	14 (1.82%)	236 (0.95%)	0.0153147	0.206776	ko04114		15	Pathways in cancer	20 (2.27%)	336 (1.35%)	0.017029	0.234607	ko05200		15	Bacterial invasion of epithelial cells	8 (0.74%)	51 (0.2%)	0.00143733	0.0203023	ko05100		15	Herpes simplex infection	11 (1.1%)	111 (0.45%)	0.00504089	0.0673458	ko05168		15	Circadian rhythm - mammal
16	Spliceosome	29 (3.07%)	481 (1.93%)	0.0101043	0.128423	ko03040		16	Wnt signaling pathway	9 (1.02%)	115 (0.46%)	0.0210424	0.273551	ko04310		16	Proteasome	7 (0.91%)	86 (0.35%)	0.0170052	0.206776	ko03050		16	Glutamatergic synapse	8 (0.91%)	93 (0.37%)	0.0172982	0.234607	ko04724		16	Colorectal cancer	8 (0.74%)	51 (0.2%)	0.00143733	0.0203023	ko05210		16	Regulation of actin cytoskeleton	12 (1.2%)	127 (0.51%)	0.00511706	0.0673458	ko04810		16	Adherens junction
17	Renin-angiotensin system	8 (0.85%)	79 (0.32%)	0.010146	0.128423	ko04614		17	Non-homologous end-joining	3 (0.34%)	18 (0.07%)	0.0242444	0.296638	ko03450		17	Hedgehog signaling pathway	4 (0.52%)	33 (0.13%)	0.0181004	0.206776	ko04340		17	RNA transport	27 (3.06%)	498 (2%)	0.0194892	0.248774	ko03013		17	Homologous recombination	9 (0.84%)	65 (0.26%)	0.00183334	0.0234302	ko03440		17	Ether lipid metabolism	6 (0.6%)	41 (0.16%)	0.00556353	0.0673458	ko00565		17	Acute myeloid leukemia
18	Basal transcription factors	8 (0.85%)	80 (0.32%)	0.0109093	0.128423	ko03022		18	Notch signaling pathway	4 (0.45%)	33 (0.13%)	0.0282478	0.313416	ko04330		18	Pathogenic Escherichia coli infection	8 (1.04%)	108 (0.43%)	0.01875	0.206776	ko05130		18	Renin-angiotensin system	7 (0.79%)	79 (0.32%)	0.0217583	0.262309	ko04614		18	Endometrial cancer	7 (0.65%)	42 (0.17%)	0.0019698	0.0234302	ko05213		18	Terpenoid backbone biosynthesis	7 (0.7%)	54 (0.22%)	0.00561215	0.0673458	ko00900		18	Oocyte meiosis
19	Protein processing in endoplasmic reticulum	26 (2.75%)	424 (1.7%)	0.0117402	0.128423	ko04141		19	Nucleotide excision repair	9 (1.02%)	122 (0.49%)	0.0294546	0.313416	ko03420		19	mTOR signaling pathway	7 (0.91%)	88 (0.35%)	0.0190716	0.206776	ko04150		19	Propanoate metabolism	9 (1.02%)	117 (0.47%)	0.0232432	0.265461	ko00640		19	T cell receptor signaling pathway	7 (0.65%)	42 (0.17%)	0.0019698	0.0234302	ko04660		19	Vitamin digestion and absorption	4 (0.4%)	23 (0.09%)	0.0124089	0.141069	ko04977		19	mTOR signaling pathway
20	Colorectal cancer	6 (0.63%)	51 (0.2%)	0.0123856	0.128423	ko05210		20	Cell cycle	20 (2.27%)	363 (1.46%)	0.0348254	0.313416	ko04110		20	Bacterial invasion of epithelial cells	5 (0.65%)	51 (0.2%)	0.0201523	0.207568	ko05100		20	Glycerophospholipid metabolism	11 (1.25%)	160 (0.64%)	0.0272912	0.28313	ko00564		20	Renin-angiotensin system	10 (0.93%)	79 (0.32%)	0.00208499	0.0235604	ko04614		20	RNA transport	30 (3%)	498 (2%)	0.0183525	0.193504	ko03013		20	Colorectal cancer
21	Ubiquitin mediated proteolysis	22 (2.33%)	344 (1.38%)	0.0124856	0.128423	ko04120		21	Biotin metabolism	1 (0.11%)	1 (0%)	0.0353933	0.313416	ko00780		21	Herpes simplex infection	8 (1.04%)	111 (0.45%)	0.0217277	0.208437	ko05168		21	Notch signaling pathway	4 (0.45%)	33 (0.13%)	0.0282478	0.28313	ko04330		21	Endocytosis	17 (1.58%)	183 (0.73%)	0.00251891	0.0263564	ko04144		21	Citrate cycle (TCA cycle)	9 (0.9%)	101 (0.41%)	0.0202717	0.193504	ko00020		21	Chronic myeloid leukemia
22	Propanoate metabolism	10 (1.06%)	117 (0.47%)	0.0136943	0.134454	ko00640		22	Endocrine and other factor-regulated calcium reabsorption	4 (0.45%)	36 (0.14%)	0.037446	0.313416	ko04961		22	Salmonella infection	6 (0.78%)	71 (0.28%)	0.0222603	0.208437	ko05132		22	Nucleotide excision repair	9 (1.02%)	122 (0.49%)	0.0294546	0.28313	ko03420		22	Synaptic vesicle cycle	13 (1.21%)	123 (0.49%)	0.00256566	0.0263564	ko04721		22	Serotonergic synapse	6 (0.6%)	54 (0.22%)	0.020642	0.193504	ko04726		22	Progesterone-mediated oocyte maturation
23	Fc gamma R-mediated phagocytosis	11 (1.16%)	139 (0.56%)	0.0170588	0.160205	ko04666		23	Ubiquitin mediated proteolysis	19 (2.15%)	344 (1.38%)	0.038131	0.313416	ko04120		23	Spliceosome	23 (2.99%)	481 (1.93%)	0.0263315	0.217586	ko03040		23	Endocytosis	12 (1.36%)	183 (0.73%)	0.0300092	0.28313	ko04144		23	Renal cell carcinoma	7 (0.65%)	45 (0.18%)	0.00296225	0.0291073	ko05211		23	DNA replication	9 (0.9%)	102 (0.41%)	0.0214709	0.193504	ko03030		23	Melanoma
24	Riboflavin metabolism	4 (0.42%)	27 (0.11%)	0.0180622	0.162559	ko00740		24	Cysteine and methionine metabolism	7 (0.79%)	89 (0.36%)	0.0383976	0.313416	ko00270		24	Fc gamma R-mediated phagocytosis	9 (1.17%)	139 (0.56%)	0.0286573	0.217586	ko04666		24	Biotin metabolism	1 (0.11%)	1 (0%)	0.0353933	0.305245	ko00780		24	Oocyte meiosis	20 (1.86%)	236 (0.95%)	0.00327236	0.0308147	ko04114		24	Cell cycle	23 (2.3%)	363 (1.46%)	0.0215004	0.193504	ko04110		24	Endometrial cancer
25	Cysteine and methionine metabolism	8 (0.85%)	89 (0.36%)	0.0198005	0.166101	ko00270		25	Adipocytokine signaling pathway	7 (0.79%)	89 (0.36%)	0.0383976	0.313416	ko04920		25	Mismatch repair	5 (0.65%)	56 (0.22%)	0.0289396	0.217586	ko03430		25	Regulation of actin cytoskeleton	9 (1.02%)	127 (0.51%)	0.0367426	0.305245	ko04810		25	Glycerophospholipid metabolism	15 (1.39%)	160 (0.64%)	0.00402429	0.0363795	ko00564		25	ErbB signaling pathway	5 (0.5%)	41 (0.16%)	0.0233525	0.201667	ko04012		25	T cell receptor signaling pathway
26	Endometrial cancer	5 (0.53%)	42 (0.17%)	0.0207626	0.166101	ko05213		26	Starch and sucrose metabolism	13 (1.47%)	212 (0.85%)	0.039177	0.313416	ko00500		26	Tyrosine metabolism	7 (0.91%)	96 (0.39%)	0.0290925	0.217586	ko00350		26	TGF-beta signaling pathway	6 (0.68%)	70 (0.28%)	0.037365	0.305245	ko04350		26	Progesterone-mediated oocyte maturation	11 (1.02%)	104 (0.42%)	0.00528645	0.0459515	ko04914		26	Mismatch repair	6 (0.6%)	56 (0.22%)	0.0242747	0.201667	ko03430		26	Arginine and proline metabolism
27	T cell receptor signaling pathway	5 (0.53%)	42 (0.17%)	0.0207626	0.166101	ko04660		27	beta-Alanine metabolism	8 (0.91%)	110 (0.44%)	0.0416217	0.320641	ko00410		27	Influenza A	25 (3.25%)	540 (2.17%)	0.0298231	0.217586	ko05164		27	Pathogenic Escherichia coli infection	8 (0.91%)	108 (0.43%)	0.0379798	0.305245	ko05130		27	B cell receptor signaling pathway	7 (0.65%)	51 (0.2%)	0.00604555	0.0496565	ko04662		27	Pancreatic cancer	7 (0.7%)	72 (0.29%)	0.0252251	0.201801	ko05212		27	Hedgehog signaling pathway
28	Axon guidance	6 (0.63%)	59 (0.24%)	0.0240621	0.17966	ko04360		28	Basal cell carcinoma	2 (0.23%)	10 (0.04%)	0.0466319	0.345482	ko05217		28	Biotin metabolism	1 (0.13%)	1 (0%)	0.0308588	0.217586	ko00780		28	Basal cell carcinoma	2 (0.23%)	10 (0.04%)	0.0466319	0.357839	ko05217		28	Acute myeloid leukemia	6 (0.56%)	39 (0.16%)	0.00615213	0.0496565	ko05221		28	MAPK signaling pathway	11 (1.1%)	144 (0.58%)	0.0307155	0.236948	ko04010		28	Notch signaling pathway
29	beta-Alanine metabolism	9 (0.95%)	110 (0.44%)	0.0242302	0.17966	ko00410		29	Acute myeloid leukemia	4 (0.45%)	39 (0.16%)	0.0481682	0.345482	ko05221		29	Acute myeloid leukemia	4 (0.52%)	39 (0.16%)	0.0315049	0.217586	ko05221		29	Shigellosis	6 (0.68%)	75 (0.3%)	0.0496222	0.357839	ko05131		29	Arginine and proline metabolism	13 (1.21%)	137 (0.55%)	0.00644759	0.0496784	ko00330		29	Melanoma	4 (0.4%)	31 (0.12%)	0.0342926	0.253118	ko05218		29	Dorso-ventral axis formation
30	Influenza A	30 (3.17%)	540 (2.17%)	0.0249527	0.17966	ko05164		30	Propanoate metabolism	8 (0.91%)	117 (0.47%)	0.0561589	0.355958	ko00640		30	Starch and sucrose metabolism	12 (1.56%)	212 (0.85%)	0.032325	0.217586	ko00500		30	Wnt signaling pathway	8 (0.91%)	115 (0.46%)	0.0517162	0.357839	ko04310		30	Glutamatergic synapse	10 (0.93%)	93 (0.37%)	0.00682093	0.0496784	ko04724		30	Adherens junction	6 (0.6%)	61 (0.24%)	0.0351552	0.253118	ko04520		30	Bladder cancer
31	Tight junction	7 (0.74%)	79 (0.32%)	0.0303394	0.211397	ko04530		31	ErbB signaling pathway	4 (0.45%)	41 (0.16%)	0.056161	0.355958	ko04012		31	Vitamin digestion and absorption	3 (0.39%)	23 (0.09%)	0.032749	0.217586	ko04977		31	Valine, leucine and isoleucine degradation	12 (1.36%)	201 (0.81%)	0.0545812	0.357839	ko00280		31	Tight junction	9 (0.84%)	79 (0.32%)	0.00691753	0.0496784	ko04530		31	Ubiquitin mediated proteolysis	21 (2.1%)	344 (1.38%)	0.0381839	0.262659	ko04120		31	MAPK signaling pathway - fly
32	Arachidonic acid metabolism	4 (0.42%)	33 (0.13%)	0.0352576	0.232108	ko00590		32	Ether lipid metabolism	4 (0.45%)	41 (0.16%)	0.056161	0.355958	ko00565		32	Cell cycle	18 (2.34%)	363 (1.46%)	0.0337998	0.217586	ko04110		32	Arginine and proline metabolism	9 (1.02%)	137 (0.55%)	0.0548125	0.357839	ko00330		32	Lysosome	27 (2.51%)	376 (1.51%)	0.00712985	0.0496784	ko04142		32	Hepatitis C	5 (0.5%)	47 (0.19%)	0.0393537	0.262659	ko05160		32	Thyroid cancer
33	Arginine and proline metabolism	10 (1.06%)	137 (0.55%)	0.0362103	0.232108	ko00330		33	Insulin signaling pathway	15 (1.7%)	269 (1.08%)	0.0564742	0.355958	ko04910		33	Tight junction	6 (0.78%)	79 (0.32%)	0.0352507	0.22005	ko04530		33	Protein digestion and absorption	6 (0.68%)	78 (0.31%)	0.0580326	0.357839	ko04974		33	Fc gamma R-mediated phagocytosis	13 (1.21%)	139 (0.56%)	0.00726177	0.0496784	ko04666		33	Biotin metabolism	1 (0.1%)	1 (0%)	0.0401284	0.262659	ko00780		33	Endocrine and other factor-regulated calcium reabsorption
34	Homologous recombination	6 (0.63%)	65 (0.26%)	0.0365355	0.232108	ko03440		34	Glycerophospholipid metabolism	10 (1.13%)	160 (0.64%)	0.0586346	0.358706	ko00564		34	Chagas disease (American trypanosomiasis)	20 (2.6%)	422 (1.69%)	0.0393883	0.228386	ko05142		34	Base excision repair	6 (0.68%)	78 (0.31%)	0.0580326	0.357839	ko03410		34	Chemokine signaling pathway	7 (0.65%)	53 (0.21%)	0.00747374	0.0496784	ko04062		34	Notch signaling pathway	4 (0.4%)	33 (0.13%)	0.0419028	0.266206	ko04330		34	VEGF signaling pathway
35	Citrate cycle (TCA cycle)	8 (0.85%)	101 (0.41%)	0.0383714	0.236806	ko00020		35	Circadian rhythm - fly	2 (0.23%)	12 (0.05%)	0.0652921	0.37584	ko04711		35	Adherens junction	5 (0.65%)	61 (0.24%)	0.0398282	0.228386	ko04520		35	Endometrial cancer	4 (0.45%)	42 (0.17%)	0.0604082	0.357839	ko05213		35	Type II diabetes mellitus	8 (0.74%)	69 (0.28%)	0.00957031	0.0617969	ko04930		35	Progesterone-mediated oocyte maturation	8 (0.8%)	104 (0.42%)	0.057855	0.347896	ko04914		35	RNA transport
36	DNA replication	8 (0.85%)	102 (0.41%)	0.0403126	0.241709	ko03030		36	Citrate cycle (TCA cycle)	7 (0.79%)	101 (0.41%)	0.0672576	0.37584	ko00020		36	T cell receptor signaling pathway	4 (0.52%)	42 (0.17%)	0.0399122	0.228386	ko04660		36	T cell receptor signaling pathway	4 (0.45%)	42 (0.17%)	0.0604082	0.357839	ko04660		36	TGF-beta signaling pathway	8 (0.74%)	70 (0.28%)	0.0104077	0.0653375	ko04350		36	Type II diabetes mellitus	6 (0.6%)	69 (0.28%)	0.0582829	0.347896	ko04930		36	Long-term depression
37	Nucleotide excision repair	9 (0.95%)	122 (0.49%)	0.0429416	0.241709	ko03420		37	Dilated cardiomyopathy	3 (0.34%)	27 (0.11%)	0.0688709	0.37584	ko05414		37	Carbohydrate digestion and absorption	2 (0.26%)	11 (0.04%)	0.0434896	0.242131	ko04973		37	Tight junction	6 (0.68%)	79 (0.32%)	0.061014	0.357839	ko04530		37	Insulin signaling pathway	20 (1.86%)	269 (1.08%)	0.0132675	0.0810393	ko04910		37	Synaptic vesicle cycle	9 (0.9%)	123 (0.49%)	0.0595934	0.347896	ko04721		37	B cell receptor signaling pathway
38	B cell receptor signaling pathway	5 (0.53%)	51 (0.2%)	0.043527	0.241709	ko04662		38	DNA replication	7 (0.79%)	102 (0.41%)	0.0701242	0.37584	ko03030		38	Folate biosynthesis	3 (0.39%)	26 (0.1%)	0.0449376	0.243609	ko00790		38	GABAergic synapse	6 (0.68%)	82 (0.33%)	0.0704935	0.379437	ko04727		38	Hepatitis C	6 (0.56%)	47 (0.19%)	0.0151452	0.0889495	ko05160		38	mTOR signaling pathway	7 (0.7%)	88 (0.35%)	0.0634072	0.358583	ko04150		38	Lysosome
39	Valine, leucine and isoleucine degradation	13 (1.37%)	201 (0.81%)	0.0436418	0.241709	ko00280		39	Peroxisome	14 (1.59%)	255 (1.02%)	0.0704701	0.37584	ko04146		39	Renal cell carcinoma	4 (0.52%)	45 (0.18%)	0.0494736	0.258074	ko05211		39	Influenza A	26 (2.95%)	540 (2.17%)	0.0710926	0.379437	ko05164		39	Shigellosis	8 (0.74%)	75 (0.3%)	0.0154281	0.0889495	ko05131		39	Long-term depression	4 (0.4%)	38 (0.15%)	0.0647442	0.358583	ko04730		39	Non-homologous end-joining
40	Epstein-Barr virus infection	20 (2.11%)	350 (1.4%)	0.0464003	0.250562	ko05169		40	Progesterone-mediated oocyte maturation	7 (0.79%)	104 (0.42%)	0.0760727	0.395578	ko04914		40	Homologous recombination	5 (0.65%)	65 (0.26%)	0.0501113	0.258074	ko03440		40	Purine metabolism	20 (2.27%)	396 (1.59%)	0.0718635	0.379437	ko00230		40	Adherens junction	7 (0.65%)	61 (0.24%)	0.0157433	0.0889495	ko04520		40	Pathogenic Escherichia coli infection	8 (0.8%)	108 (0.43%)	0.0690315	0.359769	ko05130		40	Tight junction
41	TGF-beta signaling pathway	6 (0.63%)	70 (0.28%)	0.0496125	0.257334	ko04350		41	mRNA surveillance pathway	16 (1.81%)	309 (1.24%)	0.0841367	0.42684	ko03015		41	Hepatitis C	4 (0.52%)	47 (0.19%)	0.0564862	0.279455	ko05160		41	Renal cell carcinoma	4 (0.45%)	45 (0.18%)	0.074134	0.379437	ko05211		41	Pathogenic Escherichia coli infection	10 (0.93%)	108 (0.43%)	0.0184331	0.101607	ko05130		41	Influenza A	29 (2.9%)	540 (2.17%)	0.0695565	0.359769	ko05164		41	Renin-angiotensin system
42	Chemokine signaling pathway	5 (0.53%)	53 (0.21%)	0.0500371	0.257334	ko04062		42	Phenylalanine, tyrosine and tryptophan biosynthesis	2 (0.23%)	15 (0.06%)	0.0969437	0.480102	ko00400		42	Cysteine and methionine metabolism	6 (0.78%)	89 (0.36%)	0.0572553	0.279455	ko00270		42	Starch and sucrose metabolism	12 (1.36%)	212 (0.85%)	0.0748878	0.379437	ko00500		42	Focal adhesion	10 (0.93%)	109 (0.44%)	0.0195379	0.105133	ko04510		42	Histidine metabolism	4 (0.4%)	39 (0.16%)	0.069955	0.359769	ko00340		42	Alanine, aspartate and glutamate metabolism
43	Regulation of autophagy	9 (0.95%)	127 (0.51%)	0.053009	0.261804	ko04140		43	Jak-STAT signaling pathway	2 (0.23%)	16 (0.06%)	0.108288	0.511909	ko04630		43	RNA transport	22 (2.86%)	498 (2%)	0.059982	0.279455	ko03013		43	Circadian rhythm - mammal	3 (0.34%)	28 (0.11%)	0.0751879	0.379437	ko04710		43	Serotonergic synapse	6 (0.56%)	54 (0.22%)	0.0283142	0.148814	ko04726		43	Inositol phosphate metabolism	8 (0.8%)	110 (0.44%)	0.0750824	0.361415	ko00562		43	Chemokine signaling pathway
44	Melanogenesis	8 (0.85%)	108 (0.43%)	0.0533304	0.261804	ko04916		44	Arrhythmogenic right ventricular cardiomyopathy (ARVC)	2 (0.23%)	16 (0.06%)	0.108288	0.511909	ko05412		44	Type II diabetes mellitus	5 (0.65%)	69 (0.28%)	0.0618123	0.279455	ko04930		44	Hypertrophic cardiomyopathy (HCM)	5 (0.57%)	66 (0.26%)	0.0841228	0.414878	ko05410		44	Ribosome	18 (1.67%)	256 (1.03%)	0.0296362	0.152223	ko03010		44	Dorso-ventral axis formation	3 (0.3%)	25 (0.1%)	0.0769679	0.361415	ko04320		44	Ether lipid metabolism
45	Vitamin digestion and absorption	3 (0.32%)	23 (0.09%)	0.0549052	0.263545	ko04977		45	Rheumatoid arthritis	4 (0.45%)	53 (0.21%)	0.11753	0.524643	ko05323		45	Arginine and proline metabolism	8 (1.04%)	137 (0.55%)	0.0623007	0.279455	ko00330		45	Pyrimidine metabolism	16 (1.81%)	311 (1.25%)	0.0878186	0.423481	ko00240		45	Circadian rhythm - mammal	4 (0.37%)	28 (0.11%)	0.0310064	0.155721	ko04710		45	Bladder cancer	3 (0.3%)	25 (0.1%)	0.0769679	0.361415	ko05219		45	Regulation of autophagy
46	Thyroid cancer	6 (0.63%)	73 (0.29%)	0.0586761	0.274635	ko05216		46	Viral myocarditis	3 (0.34%)	34 (0.14%)	0.117943	0.524643	ko05416		46	Toll-like receptor signaling pathway	19 (2.47%)	419 (1.68%)	0.0624027	0.279455	ko04620		46	beta-Alanine metabolism	7 (0.79%)	110 (0.44%)	0.0956316	0.438266	ko00410		46	Mismatch repair	6 (0.56%)	56 (0.22%)	0.0331343	0.16279	ko03430		46	MAPK signaling pathway - fly	3 (0.3%)	25 (0.1%)	0.0769679	0.361415	ko04013		46	Non-small cell lung cancer
47	Prostate cancer	13 (1.37%)	211 (0.85%)	0.0597585	0.274635	ko05215		47	Protein processing in endoplasmic reticulum	20 (2.27%)	424 (1.7%)	0.119212	0.524643	ko04141		47	VEGF signaling pathway	4 (0.52%)	49 (0.2%)	0.0640031	0.280524	ko04370		47	Adipocytokine signaling pathway	6 (0.68%)	89 (0.36%)	0.0957072	0.438266	ko04920		47	Pancreatic cancer	7 (0.65%)	72 (0.29%)	0.0355396	0.170892	ko05212		47	Pathways in cancer	19 (1.9%)	336 (1.35%)	0.0850322	0.363072	ko05200		47	Chagas disease (American trypanosomiasis)
48	Peroxisome	15 (1.59%)	255 (1.02%)	0.0630904	0.27988	ko04146		48	Lysosome	18 (2.04%)	376 (1.51%)	0.121551	0.524643	ko04142		48	Glutamatergic synapse	6 (0.78%)	93 (0.37%)	0.0679311	0.290887	ko04724		48	Phenylalanine, tyrosine and tryptophan biosynthesis	2 (0.23%)	15 (0.06%)	0.0969437	0.438266	ko00400		48	Adipocytokine signaling pathway	8 (0.74%)	89 (0.36%)	0.0384117	0.175379	ko04920		48	Starch and sucrose metabolism	13 (1.3%)	212 (0.85%)	0.0861245	0.363072	ko00500		48	Cholinergic synapse
49	Glutamatergic synapse	7 (0.74%)	93 (0.37%)	0.0635382	0.27988	ko04724		49	Terpenoid backbone biosynthesis	4 (0.45%)	54 (0.22%)	0.123594	0.524643	ko00900		49	Propanoate metabolism	7 (0.91%)	117 (0.47%)	0.0705603	0.290887	ko00640		49	Sphingolipid metabolism	5 (0.57%)	70 (0.28%)	0.101908	0.451305	ko00600		49	Nucleotide excision repair	10 (0.93%)	122 (0.49%)	0.0386113	0.175379	ko03420		49	Chagas disease (American trypanosomiasis)	23 (2.3%)	422 (1.69%)	0.0862489	0.363072	ko05142		49	Influenza A
50	Ribosome	15 (1.59%)	256 (1.03%)	0.0647869	0.27988	ko03010		50	Shigellosis	5 (0.57%)	75 (0.3%)	0.126527	0.526312	ko05131		50	Alanine, aspartate and glutamate metabolism	6 (0.78%)	94 (0.38%)	0.0707687	0.290887	ko00250		50	B cell receptor signaling pathway	4 (0.45%)	51 (0.2%)	0.105808	0.459205	ko04662		50	Chronic myeloid leukemia	4 (0.37%)	30 (0.12%)	0.0388007	0.175379	ko05220		50	Endometrial cancer	4 (0.4%)	42 (0.17%)	0.0868231	0.363072	ko05213		50	Natural killer cell mediated cytotoxicity
51	RIG-I-like receptor signaling pathway	4 (0.42%)	41 (0.16%)	0.069033	0.286752	ko04622		51	Glyoxylate and dicarboxylate metabolism	6 (0.68%)	97 (0.39%)	0.129622	0.526312	ko00630		51	B cell receptor signaling pathway	4 (0.52%)	51 (0.2%)	0.0720158	0.290887	ko04662		51	Jak-STAT signaling pathway	2 (0.23%)	16 (0.06%)	0.108288	0.460757	ko04630		51	Non-homologous end-joining	3 (0.28%)	18 (0.07%)	0.0403551	0.178829	ko03450		51	T cell receptor signaling pathway	4 (0.4%)	42 (0.17%)	0.0868231	0.363072	ko04660		51	Circadian rhythm - fly
52	Ether lipid metabolism	4 (0.42%)	41 (0.16%)	0.069033	0.286752	ko00565		52	Vibrio cholerae infection	5 (0.57%)	76 (0.3%)	0.131751	0.526312	ko05110		52	Leishmaniasis	18 (2.34%)	405 (1.63%)	0.0790921	0.313326	ko05140		52	Pancreatic cancer	5 (0.57%)	72 (0.29%)	0.111447	0.463488	ko05212		52	Axon guidance	6 (0.56%)	59 (0.24%)	0.0413097	0.179538	ko04360		52	Lysine degradation	7 (0.7%)	95 (0.38%)	0.0874062	0.363072	ko00310		52	Osteoclast differentiation
53	Alzheimer's disease	18 (1.9%)	326 (1.31%)	0.0732042	0.298342	ko05010		53	Oocyte meiosis	12 (1.36%)	236 (0.95%)	0.134108	0.526312	ko04114		53	Serotonergic synapse	4 (0.52%)	54 (0.22%)	0.0849403	0.324887	ko04726		53	Toxoplasmosis	23 (2.61%)	495 (1.99%)	0.113202	0.463488	ko05145		53	Melanoma	4 (0.37%)	31 (0.12%)	0.0430794	0.180709	ko05218		53	Tyrosine metabolism	7 (0.7%)	96 (0.39%)	0.0912033	0.364914	ko00350		53	mRNA surveillance pathway
54	Adherens junction	5 (0.53%)	61 (0.24%)	0.0814665	0.325866	ko04520		54	Base excision repair	5 (0.57%)	78 (0.31%)	0.142485	0.548832	ko03410		54	Jak-STAT signaling pathway	2 (0.26%)	16 (0.06%)	0.0858031	0.324887	ko04630		54	Serotonergic synapse	4 (0.45%)	54 (0.22%)	0.123594	0.484185	ko04726		54	Biotin metabolism	1 (0.09%)	1 (0%)	0.0431782	0.180709	ko00780		54	Riboflavin metabolism	3 (0.3%)	27 (0.11%)	0.0923766	0.364914	ko00740		54	Ribosome
55	Circadian rhythm - mammal	3 (0.32%)	28 (0.11%)	0.0885259	0.340394	ko04710		55	Synaptic vesicle cycle	7 (0.79%)	123 (0.49%)	0.146486	0.549678	ko04721		55	Synaptic vesicle cycle	7 (0.91%)	123 (0.49%)	0.0867416	0.324887	ko04721		55	Terpenoid backbone biosynthesis	4 (0.45%)	54 (0.22%)	0.123594	0.484185	ko00900		55	Melanogenesis	9 (0.84%)	108 (0.43%)	0.0441241	0.180813	ko04916		55	Base excision repair	6 (0.6%)	78 (0.31%)	0.0930486	0.364914	ko03410		55	Vitamin digestion and absorption
56	Renal cell carcinoma	4 (0.42%)	45 (0.18%)	0.0904466	0.340394	ko05211		56	Renin-angiotensin system	5 (0.57%)	79 (0.32%)	0.14799	0.549678	ko04614		56	Neurotrophin signaling pathway	21 (2.73%)	500 (2.01%)	0.0965856	0.350855	ko04722		56	Tyrosine metabolism	6 (0.68%)	96 (0.39%)	0.1251	0.484185	ko00350		56	Influenza A	32 (2.97%)	540 (2.17%)	0.0448033	0.180813	ko05164		56	Oocyte meiosis	14 (1.4%)	236 (0.95%)	0.0946074	0.364914	ko04114		56	Synaptic vesicle cycle
57	Amyotrophic lateral sclerosis (ALS)	5 (0.53%)	63 (0.25%)	0.0906469	0.340394	ko05014		57	Butirosin and neomycin biosynthesis	1 (0.11%)	5 (0.02%)	0.164887	0.601694	ko00524		57	Regulation of actin cytoskeleton	7 (0.91%)	127 (0.51%)	0.0986051	0.350855	ko04810		57	Prostate cancer	11 (1.25%)	211 (0.85%)	0.13021	0.484185	ko05215		57	MAPK signaling pathway	11 (1.02%)	144 (0.58%)	0.0478486	0.189716	ko04010		57	Propanoate metabolism	8 (0.8%)	117 (0.47%)	0.0986934	0.368911	ko00640		57	NOD-like receptor signaling pathway
58	GABAergic synapse	6 (0.63%)	82 (0.33%)	0.0914021	0.340394	ko04727		58	Adherens junction	4 (0.45%)	61 (0.24%)	0.169451	0.607686	ko04520		58	Endocrine and other factor-regulated calcium reabsorption	3 (0.39%)	36 (0.14%)	0.0987843	0.350855	ko04961		58	Endocrine and other factor-regulated calcium reabsorption	3 (0.34%)	36 (0.14%)	0.133825	0.484185	ko04961		58	VEGF signaling pathway	5 (0.46%)	49 (0.2%)	0.0593175	0.231134	ko04370		58	Natural killer cell mediated cytotoxicity	4 (0.4%)	44 (0.18%)	0.0990595	0.368911	ko04650		58	Fc epsilon RI signaling pathway
59	Huntington's disease	21 (2.22%)	405 (1.63%)	0.0936276	0.342772	ko05016		59	Collecting duct acid secretion	2 (0.23%)	23 (0.09%)	0.19496	0.680791	ko04966		59	Basal transcription factors	5 (0.65%)	80 (0.32%)	0.101184	0.352963	ko03022		59	Pyruvate metabolism	13 (1.47%)	260 (1.04%)	0.134353	0.484185	ko00620		59	NOD-like receptor signaling pathway	4 (0.37%)	36 (0.14%)	0.06826	0.26147	ko04621		59	Renal cell carcinoma	4 (0.4%)	45 (0.18%)	0.105462	0.383947	ko05211		59	Base excision repair
60	MAPK signaling pathway	9 (0.95%)	144 (0.58%)	0.0980922	0.353132	ko04010		60	Hypertrophic cardiomyopathy (HCM)	4 (0.45%)	66 (0.26%)	0.205302	0.680791	ko05410		60	Progesterone-mediated oocyte maturation	6 (0.78%)	104 (0.42%)	0.102805	0.352963	ko04914		60	Mismatch repair	4 (0.45%)	56 (0.22%)	0.136107	0.484185	ko03430		60	Citrate cycle (TCA cycle)	8 (0.74%)	101 (0.41%)	0.0707543	0.266508	ko00020		60	Amyotrophic lateral sclerosis (ALS)	5 (0.5%)	63 (0.25%)	0.108211	0.383947	ko05014		60	Glycerophospholipid metabolism
61	Hypertrophic cardiomyopathy (HCM)	5 (0.53%)	66 (0.26%)	0.105368	0.373108	ko05410		61	N-Glycan biosynthesis	5 (0.57%)	89 (0.36%)	0.207521	0.680791	ko00510		61	Vitamin B6 metabolism	2 (0.26%)	18 (0.07%)	0.105125	0.355012	ko00750		61	Fat digestion and absorption	4 (0.45%)	56 (0.22%)	0.136107	0.484185	ko04975		61	Prostate cancer	14 (1.3%)	211 (0.85%)	0.0741762	0.272721	ko05215		61	Glycerophospholipid metabolism	10 (1%)	160 (0.64%)	0.110794	0.383947	ko00564		61	GnRH signaling pathway
62	Oocyte meiosis	13 (1.37%)	236 (0.95%)	0.115975	0.404044	ko04114		62	Leukocyte transendothelial migration	2 (0.23%)	24 (0.1%)	0.208004	0.680791	ko04670		62	Axon guidance	4 (0.52%)	59 (0.24%)	0.108777	0.35595	ko04360		62	Axon guidance	4 (0.45%)	59 (0.24%)	0.155782	0.53532	ko04360		62	Vitamin digestion and absorption	3 (0.28%)	23 (0.09%)	0.0748172	0.272721	ko04977		62	Osteoclast differentiation	4 (0.4%)	46 (0.18%)	0.112046	0.383947	ko04380		62	Insulin signaling pathway
63	Jak-STAT signaling pathway	2 (0.21%)	16 (0.06%)	0.121687	0.41321	ko04630		63	Influenza A	23 (2.61%)	540 (2.17%)	0.208689	0.680791	ko05164		63	Protein processing in endoplasmic reticulum	18 (2.34%)	424 (1.7%)	0.108859	0.35595	ko04141		63	Histidine metabolism	3 (0.34%)	39 (0.16%)	0.158913	0.53532	ko00340		63	Carbohydrate digestion and absorption	2 (0.19%)	11 (0.04%)	0.0791164	0.283814	ko04973		63	Non-small cell lung cancer	3 (0.3%)	30 (0.12%)	0.11762	0.383947	ko05223		63	Serotonergic synapse
64	Adipocytokine signaling pathway	6 (0.63%)	89 (0.36%)	0.122432	0.41321	ko04920		64	Renal cell carcinoma	3 (0.34%)	45 (0.18%)	0.212706	0.680791	ko05211		64	Endocytosis	9 (1.17%)	183 (0.73%)	0.114406	0.368243	ko04144		64	Acute myeloid leukemia	3 (0.34%)	39 (0.16%)	0.158913	0.53532	ko05221		64	Cysteine and methionine metabolism	7 (0.65%)	89 (0.36%)	0.0899952	0.307912	ko00270		64	Chronic myeloid leukemia	3 (0.3%)	30 (0.12%)	0.11762	0.383947	ko05220		64	Type II diabetes mellitus
65	Notch signaling pathway	3 (0.32%)	33 (0.13%)	0.128717	0.427735	ko04330		65	Pyruvate metabolism	12 (1.36%)	260 (1.04%)	0.212747	0.680791	ko00620		65	Inositol phosphate metabolism	6 (0.78%)	110 (0.44%)	0.125108	0.396496	ko00562		65	Insulin signaling pathway	13 (1.47%)	269 (1.08%)	0.160349	0.53532	ko04910		65	Dorso-ventral axis formation	3 (0.28%)	25 (0.1%)	0.0912835	0.307912	ko04320		65	Nucleotide excision repair	8 (0.8%)	122 (0.49%)	0.117842	0.383947	ko03420		65	Jak-STAT signaling pathway
66	mRNA surveillance pathway	16 (1.69%)	309 (1.24%)	0.131045	0.428873	ko03015		66	Fc gamma R-mediated phagocytosis	7 (0.79%)	139 (0.56%)	0.222874	0.70239	ko04666		66	Measles	19 (2.47%)	464 (1.86%)	0.130211	0.406416	ko05162		66	RIG-I-like receptor signaling pathway	3 (0.34%)	41 (0.16%)	0.176371	0.57924	ko04622		66	Bladder cancer	3 (0.28%)	25 (0.1%)	0.0912835	0.307912	ko05219		66	Phenylalanine, tyrosine and tryptophan biosynthesis	2 (0.2%)	15 (0.06%)	0.119701	0.383947	ko00400		66	RIG-I-like receptor signaling pathway
67	Pancreatic cancer	5 (0.53%)	72 (0.29%)	0.138038	0.445016	ko05212		67	Type II diabetes mellitus	4 (0.45%)	69 (0.28%)	0.227785	0.707152	ko04930		67	Tuberculosis	22 (2.86%)	552 (2.22%)	0.134406	0.413248	ko05152		67	Small cell lung cancer	2 (0.23%)	22 (0.09%)	0.182026	0.57924	ko05222		67	MAPK signaling pathway - fly	3 (0.28%)	25 (0.1%)	0.0912835	0.307912	ko04013		67	Pentose and glucuronate interconversions	5 (0.5%)	66 (0.26%)	0.125189	0.383947	ko00040		67	DNA replication
68	Serotonergic synapse	4 (0.42%)	54 (0.22%)	0.148341	0.464372	ko04726		68	TGF-beta signaling pathway	4 (0.45%)	70 (0.28%)	0.235414	0.720089	ko04350		68	Endometrial cancer	3 (0.39%)	42 (0.17%)	0.13926	0.421876	ko05213		68	Amyotrophic lateral sclerosis (ALS)	4 (0.45%)	63 (0.25%)	0.183522	0.57924	ko05014		68	Regulation of autophagy	9 (0.84%)	127 (0.51%)	0.0990192	0.32586	ko04140		68	Hypertrophic cardiomyopathy (HCM)	5 (0.5%)	66 (0.26%)	0.125189	0.383947	ko05410		68	Mismatch repair
69	Terpenoid backbone biosynthesis	4 (0.42%)	54 (0.22%)	0.148341	0.464372	ko00900		69	Alanine, aspartate and glutamate metabolism	5 (0.57%)	94 (0.38%)	0.239824	0.721196	ko00250		69	Butirosin and neomycin biosynthesis	1 (0.13%)	5 (0.02%)	0.145071	0.433112	ko00524		69	Melanogenesis	6 (0.68%)	108 (0.43%)	0.184182	0.57924	ko04916		69	Ether lipid metabolism	4 (0.37%)	41 (0.16%)	0.0994883	0.32586	ko00565		69	Insulin signaling pathway	15 (1.5%)	269 (1.08%)	0.125706	0.383947	ko04910		69	Nucleotide excision repair
70	Aminoacyl-tRNA biosynthesis	9 (0.95%)	159 (0.64%)	0.151812	0.468449	ko00970		70	Salmonella infection	4 (0.45%)	71 (0.28%)	0.243102	0.721196	ko05132		70	Natural killer cell mediated cytotoxicity	3 (0.39%)	44 (0.18%)	0.153822	0.452677	ko04650		70	Ribosome	12 (1.36%)	256 (1.03%)	0.198438	0.610589	ko03010		70	beta-Alanine metabolism	8 (0.74%)	110 (0.44%)	0.103413	0.333876	ko00410		70	Aldosterone-regulated sodium reabsorption	3 (0.3%)	31 (0.12%)	0.126548	0.383947	ko04960		70	Cysteine and methionine metabolism
71	Shigellosis	5 (0.53%)	75 (0.3%)	0.155854	0.473809	ko05131		71	Riboflavin metabolism	2 (0.23%)	27 (0.11%)	0.247565	0.721196	ko00740		71	Pathways in cancer	14 (1.82%)	336 (1.35%)	0.159051	0.461471	ko05200		71	Pentose and glucuronate interconversions	4 (0.45%)	66 (0.26%)	0.205302	0.610589	ko00040		71	Glioma	7 (0.65%)	93 (0.37%)	0.107276	0.340657	ko05214		71	Synthesis and degradation of ketone bodies	3 (0.3%)	31 (0.12%)	0.126548	0.383947	ko00072		71	Adipocytokine signaling pathway
72	Tyrosine metabolism	6 (0.63%)	96 (0.39%)	0.157936	0.473809	ko00350		72	Glycosaminoglycan biosynthesis - heparan sulfate	1 (0.11%)	8 (0.03%)	0.250478	0.721196	ko00534		72	Osteoclast differentiation	3 (0.39%)	46 (0.18%)	0.168836	0.480422	ko04380		72	N-Glycan biosynthesis	5 (0.57%)	89 (0.36%)	0.207521	0.610589	ko00510		72	Dilated cardiomyopathy	3 (0.28%)	27 (0.11%)	0.109099	0.340657	ko05414		72	Proteasome	6 (0.6%)	86 (0.35%)	0.131482	0.383947	ko03050		72	Toll-like receptor signaling pathway
73	Glyoxylate and dicarboxylate metabolism	6 (0.63%)	97 (0.39%)	0.163342	0.483313	ko00630		73	Tyrosine metabolism	5 (0.57%)	96 (0.39%)	0.253112	0.721196	ko00350		73	Lysine degradation	5 (0.65%)	95 (0.38%)	0.170247	0.480422	ko00310		73	Cysteine and methionine metabolism	5 (0.57%)	89 (0.36%)	0.207521	0.610589	ko00270		73	Vibrio cholerae infection	6 (0.56%)	76 (0.3%)	0.110035	0.340657	ko05110		73	VEGF signaling pathway	4 (0.4%)	49 (0.2%)	0.132842	0.383947	ko04370		73	Starch and sucrose metabolism
74	Base excision repair	5 (0.53%)	78 (0.31%)	0.174559	0.506726	ko03410		74	Circadian rhythm - mammal	2 (0.23%)	28 (0.11%)	0.260825	0.733129	ko04710		74	Dorso-ventral axis formation	2 (0.26%)	25 (0.1%)	0.179618	0.486859	ko04320		74	mRNA surveillance pathway	14 (1.59%)	309 (1.24%)	0.208219	0.610589	ko03015		74	Cholinergic synapse	4 (0.37%)	43 (0.17%)	0.113542	0.346762	ko04725		74	Jak-STAT signaling pathway	2 (0.2%)	16 (0.06%)	0.133315	0.383947	ko04630		74	Ubiquitin mediated proteolysis
75	Butirosin and neomycin biosynthesis	1 (0.11%)	5 (0.02%)	0.175946	0.506726	ko00524		75	Colorectal cancer	3 (0.34%)	51 (0.2%)	0.269687	0.747932	ko05210		75	Bladder cancer	2 (0.26%)	25 (0.1%)	0.179618	0.486859	ko05219		75	Oocyte meiosis	11 (1.25%)	236 (0.95%)	0.216515	0.621093	ko04114		75	Natural killer cell mediated cytotoxicity	4 (0.37%)	44 (0.18%)	0.120878	0.364247	ko04650		75	Arrhythmogenic right ventricular cardiomyopathy (ARVC)	2 (0.2%)	16 (0.06%)	0.133315	0.383947	ko05412		75	Axon guidance
76	Small cell lung cancer	2 (0.21%)	22 (0.09%)	0.202641	0.570161	ko05222		76	Valine, leucine and isoleucine degradation	9 (1.02%)	201 (0.81%)	0.283245	0.775196	ko00280		76	MAPK signaling pathway - fly	2 (0.26%)	25 (0.1%)	0.179618	0.486859	ko04013		76	Fatty acid metabolism	7 (0.79%)	138 (0.55%)	0.217729	0.621093	ko00071		76	Epstein-Barr virus infection	20 (1.86%)	350 (1.4%)	0.12461	0.370401	ko05169		76	B cell receptor signaling pathway	4 (0.4%)	51 (0.2%)	0.147517	0.406241	ko04662		76	Melanogenesis
77	Progesterone-mediated oocyte maturation	6 (0.63%)	104 (0.42%)	0.203252	0.570161	ko04914		77	Regulation of autophagy	6 (0.68%)	127 (0.51%)	0.294378	0.781475	ko04140		77	Fructose and mannose metabolism	6 (0.78%)	125 (0.5%)	0.189819	0.507321	ko00051		77	Lipoic acid metabolism	1 (0.11%)	7 (0.03%)	0.222968	0.621093	ko00785		77	Glyoxylate and dicarboxylate metabolism	7 (0.65%)	97 (0.39%)	0.126199	0.370401	ko00630		77	Colorectal cancer	4 (0.4%)	51 (0.2%)	0.147517	0.406241	ko05210		77	Pathogenic Escherichia coli infection
78	Regulation of actin cytoskeleton	7 (0.74%)	127 (0.51%)	0.20846	0.577274	ko04810		78	Phototransduction - fly	4 (0.45%)	78 (0.31%)	0.298238	0.781475	ko04745		78	Protein export	3 (0.39%)	49 (0.2%)	0.192092	0.507321	ko03060		78	HTLV-I infection	15 (1.7%)	339 (1.36%)	0.22325	0.621093	ko05166		78	Starch and sucrose metabolism	13 (1.21%)	212 (0.85%)	0.129931	0.375208	ko00500		78	GnRH signaling pathway	8 (0.8%)	129 (0.52%)	0.147703	0.406241	ko04912		78	Aldosterone-regulated sodium reabsorption
79	HTLV-I infection	16 (1.69%)	339 (1.36%)	0.220004	0.598595	ko05166		79	Other types of O-glycan biosynthesis	3 (0.34%)	54 (0.22%)	0.29881	0.781475	ko00514		79	Riboflavin metabolism	2 (0.26%)	27 (0.11%)	0.202154	0.527135	ko00740		79	Type II diabetes mellitus	4 (0.45%)	69 (0.28%)	0.227785	0.625687	ko04930		79	Basal transcription factors	6 (0.56%)	80 (0.32%)	0.131599	0.375208	ko03022		79	Focal adhesion	7 (0.7%)	109 (0.44%)	0.148579	0.406241	ko04510		79	Biotin metabolism
80	Sulfur relay system	3 (0.32%)	43 (0.17%)	0.22303	0.598595	ko04122		80	Synthesis and degradation of ketone bodies	2 (0.23%)	31 (0.12%)	0.300567	0.781475	ko00072		80	Colorectal cancer	3 (0.39%)	51 (0.2%)	0.208017	0.535643	ko05210		80	Hepatitis C	3 (0.34%)	47 (0.19%)	0.231438	0.627768	ko05160		80	Propanoate metabolism	8 (0.74%)	117 (0.47%)	0.133719	0.375208	ko00640		80	Metabolic pathways	145 (14.5%)	3331 (13.37%)	0.1522	0.410939	ko01100		80	Focal adhesion
81	Insulin signaling pathway	13 (1.37%)	269 (1.08%)	0.224473	0.598595	ko04910		81	Drug metabolism - other enzymes	3 (0.34%)	55 (0.22%)	0.308561	0.792355	ko00983		81	Pertussis	18 (2.34%)	476 (1.91%)	0.220531	0.543406	ko05133		81	Folate biosynthesis	2 (0.23%)	26 (0.1%)	0.234328	0.627768	ko00790		81	Type I diabetes mellitus	2 (0.19%)	15 (0.06%)	0.135045	0.375208	ko04940		81	Viral myocarditis	3 (0.3%)	34 (0.14%)	0.154676	0.412468	ko05416		81	beta-Alanine metabolism
82	Pathogenic Escherichia coli infection	6 (0.63%)	108 (0.43%)	0.227497	0.59926	ko05130		82	Ubiquinone and other terpenoid-quinone biosynthesis	4 (0.45%)	80 (0.32%)	0.314286	0.797214	ko00130		82	Base excision repair	4 (0.52%)	78 (0.31%)	0.220549	0.543406	ko03410		82	Salmonella infection	4 (0.45%)	71 (0.28%)	0.243102	0.639455	ko05132		82	Osteoclast differentiation	4 (0.37%)	46 (0.18%)	0.136137	0.375208	ko04380		82	Vitamin B6 metabolism	2 (0.2%)	18 (0.07%)	0.161472	0.423627	ko00750		82	Arachidonic acid metabolism
83	Focal adhesion	6 (0.63%)	109 (0.44%)	0.2337	0.601391	ko04510		83	Arachidonic acid metabolism	2 (0.23%)	33 (0.13%)	0.326877	0.81047	ko00590		83	Glycosaminoglycan biosynthesis - heparan sulfate	1 (0.13%)	8 (0.03%)	0.221818	0.543406	ko00534		83	MAPK signaling pathway	7 (0.79%)	144 (0.58%)	0.249205	0.639455	ko04010		83	Non-small cell lung cancer	3 (0.28%)	30 (0.12%)	0.138052	0.3759	ko05223		83	Rheumatoid arthritis	4 (0.4%)	53 (0.21%)	0.162783	0.423627	ko05323		83	Hypertrophic cardiomyopathy (HCM)
84	Measles	21 (2.22%)	464 (1.86%)	0.233874	0.601391	ko05162		84	Carbohydrate digestion and absorption	1 (0.11%)	11 (0.04%)	0.327305	0.81047	ko04973		84	Bile secretion	12 (1.56%)	301 (1.21%)	0.221956	0.543406	ko04976		84	VEGF signaling pathway	3 (0.34%)	49 (0.2%)	0.250454	0.639455	ko04370		84	GABAergic synapse	6 (0.56%)	82 (0.33%)	0.143081	0.384957	ko04727		84	Retrograde endocannabinoid signaling	5 (0.5%)	73 (0.29%)	0.169091	0.433009	ko04723		84	Propanoate metabolism
85	Pentose and glucuronate interconversions	4 (0.42%)	66 (0.26%)	0.241339	0.608363	ko00040		85	Epithelial cell signaling in Helicobacter pylori infection	2 (0.23%)	34 (0.14%)	0.339935	0.83035	ko05120		85	Chemokine signaling pathway	3 (0.39%)	53 (0.21%)	0.224221	0.543406	ko04062		85	Glycosaminoglycan biosynthesis - heparan sulfate	1 (0.11%)	8 (0.03%)	0.250478	0.639455	ko00534		85	HTLV-I infection	19 (1.77%)	339 (1.36%)	0.149472	0.389969	ko05166		85	Endocrine and other factor-regulated calcium reabsorption	3 (0.3%)	36 (0.14%)	0.174406	0.433009	ko04961		85	Gap junction
86	mTOR signaling pathway	5 (0.53%)	88 (0.35%)	0.242218	0.608363	ko04150		86	Linoleic acid metabolism	1 (0.11%)	12 (0.05%)	0.351125	0.83035	ko00591		86	Non-small cell lung cancer	2 (0.26%)	30 (0.12%)	0.23647	0.559918	ko05223		86	Thyroid cancer	4 (0.45%)	73 (0.29%)	0.258642	0.652621	ko05216		86	Jak-STAT signaling pathway	2 (0.19%)	16 (0.06%)	0.150121	0.389969	ko04630		86	NOD-like receptor signaling pathway	3 (0.3%)	36 (0.14%)	0.174406	0.433009	ko04621		86	Measles
87	N-Glycan biosynthesis	5 (0.53%)	89 (0.36%)	0.249349	0.619072	ko00510		87	Taste transduction	1 (0.11%)	12 (0.05%)	0.351125	0.83035	ko04742		87	Chronic myeloid leukemia	2 (0.26%)	30 (0.12%)	0.23647	0.559918	ko05220		87	Colorectal cancer	3 (0.34%)	51 (0.2%)	0.269687	0.665718	ko05210		87	Arrhythmogenic right ventricular cardiomyopathy (ARVC)	2 (0.19%)	16 (0.06%)	0.150121	0.389969	ko05412		87	Fc epsilon RI signaling pathway	3 (0.3%)	36 (0.14%)	0.174406	0.433009	ko04664		87	Basal cell carcinoma
88	Selenocompound metabolism	3 (0.32%)	46 (0.18%)	0.253597	0.622465	ko00450		88	Epstein-Barr virus infection	14 (1.59%)	350 (1.4%)	0.358237	0.83035	ko05169		88	Focal adhesion	5 (0.65%)	109 (0.44%)	0.246931	0.566867	ko04510		88	Synaptic vesicle cycle	6 (0.68%)	123 (0.49%)	0.269969	0.665718	ko04721		88	Protein processing in endoplasmic reticulum	23 (2.14%)	424 (1.7%)	0.155889	0.398731	ko04141		88	Lysosome	19 (1.9%)	376 (1.51%)	0.180875	0.443966	ko04142		88	Bacterial invasion of epithelial cells
89	Folate biosynthesis	2 (0.21%)	26 (0.1%)	0.259308	0.629332	ko00790		89	Gastric acid secretion	4 (0.45%)	86 (0.35%)	0.362742	0.83035	ko04971		89	Melanoma	2 (0.26%)	31 (0.12%)	0.247987	0.566867	ko05218		89	Citrate cycle (TCA cycle)	5 (0.57%)	101 (0.41%)	0.287056	0.683408	ko00020		89	Pyruvate metabolism	15 (1.39%)	260 (1.04%)	0.157022	0.398731	ko00620		89	Butirosin and neomycin biosynthesis	1 (0.1%)	5 (0.02%)	0.185186	0.446039	ko00524		89	Long-term potentiation
90	Type II diabetes mellitus	4 (0.42%)	69 (0.28%)	0.26643	0.639432	ko04930		90	Proteasome	4 (0.45%)	86 (0.35%)	0.362742	0.83035	ko03050		90	Aldosterone-regulated sodium reabsorption	2 (0.26%)	31 (0.12%)	0.247987	0.566867	ko04960		90	Chemokine signaling pathway	3 (0.34%)	53 (0.21%)	0.289076	0.683408	ko04062		90	Notch signaling pathway	3 (0.28%)	33 (0.13%)	0.169259	0.425029	ko04330		90	Valine, leucine and isoleucine degradation	11 (1.1%)	201 (0.81%)	0.185849	0.446039	ko00280		90	Leishmaniasis
91	Salmonella infection	4 (0.42%)	71 (0.28%)	0.283412	0.670822	ko05132		91	Fatty acid metabolism	6 (0.68%)	138 (0.55%)	0.363278	0.83035	ko00071		91	HTLV-I infection	13 (1.69%)	339 (1.36%)	0.250412	0.566867	ko05166		91	Rheumatoid arthritis	3 (0.34%)	53 (0.21%)	0.289076	0.683408	ko05323		91	Alzheimer's disease	18 (1.67%)	326 (1.31%)	0.172132	0.427492	ko05010		91	Fatty acid metabolism	8 (0.8%)	138 (0.55%)	0.190887	0.453095	ko00071		91	Citrate cycle (TCA cycle)
92	Alanine, aspartate and glutamate metabolism	5 (0.53%)	94 (0.38%)	0.28572	0.670822	ko00250		92	Caffeine metabolism	1 (0.11%)	13 (0.05%)	0.374101	0.837236	ko00232		92	Lysine biosynthesis	1 (0.13%)	10 (0.04%)	0.26912	0.587774	ko00300		92	Measles	19 (2.15%)	464 (1.86%)	0.28974	0.683408	ko05162		92	Viral myocarditis	3 (0.28%)	34 (0.14%)	0.180081	0.439333	ko05416		92	Protein digestion and absorption	5 (0.5%)	78 (0.31%)	0.203611	0.478043	ko04974		92	Tuberculosis
93	Dopaminergic synapse	6 (0.63%)	119 (0.48%)	0.298193	0.692577	ko04728		93	Cyanoamino acid metabolism	3 (0.34%)	62 (0.25%)	0.376755	0.837236	ko00460		93	Basal cell carcinoma	1 (0.13%)	10 (0.04%)	0.26912	0.587774	ko05217		93	Melanoma	2 (0.23%)	31 (0.12%)	0.300567	0.698584	ko05218		93	Glycolysis / Gluconeogenesis	17 (1.58%)	308 (1.24%)	0.180787	0.439333	ko00010		93	Axon guidance	4 (0.4%)	59 (0.24%)	0.211614	0.491491	ko04360		93	Toxoplasmosis
94	Lysine biosynthesis	1 (0.11%)	10 (0.04%)	0.320963	0.737531	ko00300		94	Measles	18 (2.04%)	464 (1.86%)	0.378979	0.837236	ko05162		94	Arachidonic acid metabolism	2 (0.26%)	33 (0.13%)	0.271061	0.587774	ko00590		94	Lysine biosynthesis	1 (0.11%)	10 (0.04%)	0.302613	0.698584	ko00300		94	Regulation of actin cytoskeleton	8 (0.74%)	127 (0.51%)	0.183836	0.441989	ko04810		94	Basal transcription factors	5 (0.5%)	80 (0.32%)	0.218033	0.501012	ko03022		94	Salmonella infection
95	Rheumatoid arthritis	3 (0.32%)	53 (0.21%)	0.326582	0.742545	ko05323		95	Phagosome	7 (0.79%)	168 (0.67%)	0.38481	0.837236	ko04145		95	Notch signaling pathway	2 (0.26%)	33 (0.13%)	0.271061	0.587774	ko04330		95	Progesterone-mediated oocyte maturation	5 (0.57%)	104 (0.42%)	0.307809	0.703101	ko04914		95	Salmonella infection	5 (0.46%)	71 (0.28%)	0.192038	0.456848	ko05132		95	RIG-I-like receptor signaling pathway	3 (0.3%)	41 (0.16%)	0.226355	0.508174	ko04622		95	Purine metabolism
96	Toxoplasmosis	21 (2.22%)	495 (1.99%)	0.331708	0.743539	ko05145		96	Amyotrophic lateral sclerosis (ALS)	3 (0.34%)	63 (0.25%)	0.386416	0.837236	ko05014		96	Valine, leucine and isoleucine degradation	8 (1.04%)	201 (0.81%)	0.282071	0.600373	ko00280		96	Basal transcription factors	4 (0.45%)	80 (0.32%)	0.314286	0.710418	ko03022		96	GnRH signaling pathway	8 (0.74%)	129 (0.52%)	0.194724	0.458413	ko04912		96	GABAergic synapse	5 (0.5%)	82 (0.33%)	0.232759	0.508174	ko04727		96	MAPK signaling pathway
97	Fructose and mannose metabolism	6 (0.63%)	125 (0.5%)	0.338405	0.743539	ko00051		97	Toxoplasmosis	19 (2.15%)	495 (1.99%)	0.391577	0.839669	ko05145		97	ABC transporters	12 (1.56%)	319 (1.28%)	0.2827	0.600373	ko02010		97	Arachidonic acid metabolism	2 (0.23%)	33 (0.13%)	0.326877	0.724747	ko00590		97	Butirosin and neomycin biosynthesis	1 (0.09%)	5 (0.02%)	0.19805	0.461435	ko00524		97	Phosphatidylinositol signaling system	8 (0.8%)	146 (0.59%)	0.233154	0.508174	ko04070		97	Retrograde endocannabinoid signaling
98	Pentose phosphate pathway	8 (0.85%)	174 (0.7%)	0.341315	0.743539	ko00030		98	Histidine metabolism	2 (0.23%)	39 (0.16%)	0.403825	0.857098	ko00340		98	Epstein-Barr virus infection	13 (1.69%)	350 (1.4%)	0.286701	0.602656	ko05169		98	Carbohydrate digestion and absorption	1 (0.11%)	11 (0.04%)	0.327305	0.724747	ko04973		98	Fc epsilon RI signaling pathway	3 (0.28%)	36 (0.14%)	0.202249	0.46641	ko04664		98	Phagosome	9 (0.9%)	168 (0.67%)	0.234066	0.508174	ko04145		98	Inositol phosphate metabolism
99	Protein digestion and absorption	4 (0.42%)	78 (0.31%)	0.343803	0.743539	ko04974		99	Glycolysis / Gluconeogenesis	12 (1.36%)	308 (1.24%)	0.408601	0.858474	ko00010		99	Pantothenate and CoA biosynthesis	3 (0.39%)	62 (0.25%)	0.299422	0.62304	ko00770		99	Ascorbate and aldarate metabolism	3 (0.34%)	58 (0.23%)	0.337851	0.736544	ko00053		99	Measles	24 (2.23%)	464 (1.86%)	0.208466	0.475892	ko05162		99	Collecting duct acid secretion	2 (0.2%)	23 (0.09%)	0.235266	0.508174	ko04966		99	Shigellosis
100	Carbohydrate digestion and absorption	1 (0.11%)	11 (0.04%)	0.34675	0.743539	ko04973		100	Type I diabetes mellitus	1 (0.11%)	15 (0.06%)	0.417646	0.859703	ko04940		100	NOD-like receptor signaling pathway	2 (0.26%)	36 (0.14%)	0.3056	0.623304	ko04621		100	Viral myocarditis	2 (0.23%)	34 (0.14%)	0.339935	0.736544	ko05416		100	Alanine, aspartate and glutamate metabolism	6 (0.56%)	94 (0.38%)	0.220463	0.498246	ko00250		100	Nicotinate and nicotinamide metabolism	2 (0.2%)	23 (0.09%)	0.235266	0.508174	ko00760		100	Glioma
101	Neurotrophin signaling pathway	21 (2.22%)	500 (2.01%)	0.348476	0.743539	ko04722		101	Glutamatergic synapse	4 (0.45%)	93 (0.37%)	0.419057	0.859703	ko04724		101	Fc epsilon RI signaling pathway	2 (0.26%)	36 (0.14%)	0.3056	0.623304	ko04664		101	Focal adhesion	5 (0.57%)	109 (0.44%)	0.342815	0.736544	ko04510		101	Long-term depression	3 (0.28%)	38 (0.15%)	0.225005	0.503476	ko04730		101	Toll-like receptor signaling pathway	20 (2%)	419 (1.68%)	0.243574	0.510075	ko04620		101	Epstein-Barr virus infection
102	Lysosome	16 (1.69%)	376 (1.51%)	0.355897	0.743539	ko04142		102	Pyrimidine metabolism	12 (1.36%)	311 (1.25%)	0.421585	0.859703	ko00240		102	Glycine, serine and threonine metabolism	5 (0.65%)	121 (0.49%)	0.318363	0.638827	ko00260		102	Nicotine addiction	2 (0.23%)	36 (0.14%)	0.365801	0.773325	ko05033		102	Tyrosine metabolism	6 (0.56%)	96 (0.39%)	0.234546	0.51968	ko00350		102	Purine metabolism	19 (1.9%)	396 (1.59%)	0.243646	0.510075	ko00230		102	Tyrosine metabolism
103	Mismatch repair	3 (0.32%)	56 (0.22%)	0.358	0.743539	ko03430		103	RIG-I-like receptor signaling pathway	2 (0.23%)	41 (0.16%)	0.428561	0.861635	ko04622		103	Insulin signaling pathway	10 (1.3%)	269 (1.08%)	0.319414	0.638827	ko04910		103	Adherens junction	3 (0.34%)	61 (0.24%)	0.367062	0.773325	ko04520		103	Small cell lung cancer	2 (0.19%)	22 (0.09%)	0.245337	0.538311	ko05222		103	Cholinergic synapse	3 (0.3%)	43 (0.17%)	0.247907	0.510075	ko04725		103	Prostate cancer
104	Fat digestion and absorption	3 (0.32%)	56 (0.22%)	0.358	0.743539	ko04975		104	Metabolic pathways	120 (13.61%)	3331 (13.37%)	0.431398	0.861635	ko01100		104	Long-term depression	2 (0.26%)	38 (0.15%)	0.328463	0.647903	ko04730		104	Cyanoamino acid metabolism	3 (0.34%)	62 (0.25%)	0.376755	0.783061	ko00460		104	Long-term potentiation	7 (0.65%)	118 (0.47%)	0.248467	0.539939	ko04720		104	Regulation of autophagy	7 (0.7%)	127 (0.51%)	0.24886	0.510075	ko04140		104	Neurotrophin signaling pathway
105	Viral myocarditis	2 (0.21%)	34 (0.14%)	0.371917	0.757869	ko05416		105	Lysine degradation	4 (0.45%)	95 (0.38%)	0.43496	0.861635	ko00310		105	Pentose and glucuronate interconversions	3 (0.39%)	66 (0.26%)	0.333387	0.647903	ko00040		105	mTOR signaling pathway	4 (0.45%)	88 (0.35%)	0.378901	0.783061	ko04150		105	Valine, leucine and isoleucine degradation	11 (1.02%)	201 (0.81%)	0.252671	0.541265	ko00280		105	Lipoic acid metabolism	1 (0.1%)	7 (0.03%)	0.249282	0.510075	ko00785		105	Type I diabetes mellitus
106	One carbon pool by folate	2 (0.21%)	34 (0.14%)	0.371917	0.757869	ko00670		106	Sphingolipid metabolism	3 (0.34%)	70 (0.28%)	0.452784	0.884659	ko00600		106	Hypertrophic cardiomyopathy (HCM)	3 (0.39%)	66 (0.26%)	0.333387	0.647903	ko05410		106	Polyketide sugar unit biosynthesis	1 (0.11%)	14 (0.06%)	0.396266	0.808368	ko00523		106	RIG-I-like receptor signaling pathway	3 (0.28%)	41 (0.16%)	0.259963	0.541265	ko04622		106	Leukocyte transendothelial migration	2 (0.2%)	24 (0.1%)	0.250315	0.510075	ko04670		106	Protein processing in endoplasmic reticulum
107	Prion diseases	5 (0.53%)	106 (0.43%)	0.375896	0.758819	ko05020		107	Fructose and mannose metabolism	5 (0.57%)	125 (0.5%)	0.455089	0.884659	ko00051		107	Histidine metabolism	2 (0.26%)	39 (0.16%)	0.33982	0.654232	ko00340		107	Tuberculosis	21 (2.38%)	552 (2.22%)	0.398596	0.808368	ko05152		107	Collecting duct acid secretion	2 (0.19%)	23 (0.09%)	0.261576	0.541265	ko04966		107	Prion diseases	6 (0.6%)	106 (0.43%)	0.252804	0.510332	ko05020		107	Prion diseases
108	Glycolysis / Gluconeogenesis	13 (1.37%)	308 (1.24%)	0.38792	0.77584	ko00010		108	Pancreatic cancer	3 (0.34%)	72 (0.29%)	0.471217	0.898524	ko05212		108	Polyketide sugar unit biosynthesis	1 (0.13%)	14 (0.06%)	0.355284	0.677671	ko00523		108	Long-term potentiation	5 (0.57%)	118 (0.47%)	0.406253	0.812859	ko04720		108	Nicotinate and nicotinamide metabolism	2 (0.19%)	23 (0.09%)	0.261576	0.541265	ko00760		108	Protein processing in endoplasmic reticulum	20 (2%)	424 (1.7%)	0.260058	0.520117	ko04141		108	N-Glycan biosynthesis
109	Nicotine addiction	2 (0.21%)	36 (0.14%)	0.399131	0.783749	ko05033		109	Retrograde endocannabinoid signaling	3 (0.34%)	73 (0.29%)	0.480327	0.898524	ko04723		109	RIG-I-like receptor signaling pathway	2 (0.26%)	41 (0.16%)	0.362344	0.684796	ko04622		109	Neurotrophin signaling pathway	19 (2.15%)	500 (2.01%)	0.408529	0.812859	ko04722		109	mRNA surveillance pathway	16 (1.49%)	309 (1.24%)	0.262967	0.541265	ko03015		109	Homologous recombination	4 (0.4%)	65 (0.26%)	0.26389	0.522939	ko03440		109	Terpenoid backbone biosynthesis
110	NOD-like receptor signaling pathway	2 (0.21%)	36 (0.14%)	0.399131	0.783749	ko04621		110	Cocaine addiction	1 (0.11%)	19 (0.08%)	0.495866	0.898524	ko05030		110	Aminoacyl-tRNA biosynthesis	6 (0.78%)	159 (0.64%)	0.3673	0.687853	ko00970		110	Toll-like receptor signaling pathway	16 (1.81%)	419 (1.68%)	0.413966	0.812859	ko04620		110	Ubiquinone and other terpenoid-quinone biosynthesis	5 (0.46%)	80 (0.32%)	0.263448	0.541265	ko00130		110	Leishmaniasis	19 (1.9%)	405 (1.63%)	0.27451	0.531953	ko05140		110	HTLV-I infection
111	Inositol phosphate metabolism	5 (0.53%)	110 (0.44%)	0.406163	0.784936	ko00562		111	Hepatitis C	2 (0.23%)	47 (0.19%)	0.499288	0.898524	ko05160		111	Phenylalanine, tyrosine and tryptophan biosynthesis	1 (0.13%)	15 (0.06%)	0.37519	0.694928	ko00400		111	Glioma	4 (0.45%)	93 (0.37%)	0.419057	0.812859	ko05214		111	Purine metabolism	20 (1.86%)	396 (1.59%)	0.266937	0.543493	ko00230		111	Glycosaminoglycan biosynthesis - heparan sulfate	1 (0.1%)	8 (0.03%)	0.279416	0.531953	ko00534		111	Bile secretion
112	Glutathione metabolism	10 (1.06%)	236 (0.95%)	0.407004	0.784936	ko00480		112	Bile secretion	11 (1.25%)	301 (1.21%)	0.500055	0.898524	ko04976		112	Pancreatic cancer	3 (0.39%)	72 (0.29%)	0.384126	0.694928	ko05212		112	Chagas disease (American trypanosomiasis)	16 (1.81%)	422 (1.69%)	0.425129	0.812859	ko05142		112	Leukocyte transendothelial migration	2 (0.19%)	24 (0.1%)	0.277822	0.556585	ko04670		112	beta-Alanine metabolism	6 (0.6%)	110 (0.44%)	0.28016	0.531953	ko00410		112	Lysine degradation
113	Polyketide sugar unit biosynthesis	1 (0.11%)	14 (0.06%)	0.41839	0.799754	ko00523		113	Morphine addiction	2 (0.23%)	48 (0.19%)	0.510521	0.898524	ko05032		113	Cholinergic synapse	2 (0.26%)	43 (0.17%)	0.384572	0.694928	ko04725		113	Alanine, aspartate and glutamate metabolism	4 (0.45%)	94 (0.38%)	0.427023	0.812859	ko00250		113	DNA replication	6 (0.56%)	102 (0.41%)	0.278292	0.556585	ko03030		113	Folate biosynthesis	2 (0.2%)	26 (0.1%)	0.280461	0.531953	ko00790		113	Pertussis
114	Chagas disease (American trypanosomiasis)	17 (1.8%)	422 (1.69%)	0.436004	0.806305	ko05142		114	Toll-like receptor signaling pathway	15 (1.7%)	419 (1.68%)	0.519076	0.898524	ko04620		114	Sulfur relay system	2 (0.26%)	43 (0.17%)	0.384572	0.694928	ko04122		114	Glycine, serine and threonine metabolism	5 (0.57%)	121 (0.49%)	0.427286	0.812859	ko00260		114	Gap junction	5 (0.46%)	83 (0.33%)	0.288508	0.571954	ko04540		114	Selenocompound metabolism	3 (0.3%)	46 (0.18%)	0.280753	0.531953	ko00450		114	Histidine metabolism
115	Tuberculosis	22 (2.33%)	552 (2.22%)	0.438215	0.806305	ko05152		115	Protein digestion and absorption	3 (0.34%)	78 (0.31%)	0.524704	0.898524	ko04974		115	Retrograde endocannabinoid signaling	3 (0.39%)	73 (0.29%)	0.392511	0.700547	ko04723		115	Glycerolipid metabolism	4 (0.45%)	95 (0.38%)	0.43496	0.812859	ko00561		115	Fructose and mannose metabolism	7 (0.65%)	125 (0.5%)	0.295528	0.580777	ko00051		115	Cysteine and methionine metabolism	5 (0.5%)	89 (0.36%)	0.286224	0.53297	ko00270		115	Glyoxylate and dicarboxylate metabolism
116	Acute myeloid leukemia	2 (0.21%)	39 (0.16%)	0.438872	0.806305	ko05221		116	Chagas disease (American trypanosomiasis)	15 (1.7%)	422 (1.69%)	0.530317	0.898524	ko05142		116	Arrhythmogenic right ventricular cardiomyopathy (ARVC)	1 (0.13%)	16 (0.06%)	0.394483	0.700547	ko05412		116	Other glycan degradation	7 (0.79%)	177 (0.71%)	0.437003	0.812859	ko00511		116	Steroid biosynthesis	3 (0.28%)	45 (0.18%)	0.30749	0.590774	ko00100		116	Adipocytokine signaling pathway	5 (0.5%)	89 (0.36%)	0.286224	0.53297	ko04920		116	Fatty acid metabolism
117	Phenylalanine, tyrosine and tryptophan biosynthesis	1 (0.11%)	15 (0.06%)	0.440481	0.806305	ko00400		117	Glycosphingolipid biosynthesis - globo series	1 (0.11%)	21 (0.08%)	0.530947	0.898524	ko00603		117	Melanogenesis	4 (0.52%)	108 (0.43%)	0.428172	0.753875	ko04916		117	Arrhythmogenic right ventricular cardiomyopathy (ARVC)	1 (0.11%)	16 (0.06%)	0.43827	0.812859	ko05412		117	Prion diseases	6 (0.56%)	106 (0.43%)	0.308426	0.590774	ko05020		117	Tuberculosis	25 (2.5%)	552 (2.22%)	0.295049	0.540929	ko05152		117	Small cell lung cancer
118	Type I diabetes mellitus	1 (0.11%)	15 (0.06%)	0.440481	0.806305	ko04940		118	Melanogenesis	4 (0.45%)	108 (0.43%)	0.534477	0.898524	ko04916		118	Renin-angiotensin system	3 (0.39%)	79 (0.32%)	0.442092	0.771788	ko04614		118	Sulfur relay system	2 (0.23%)	43 (0.17%)	0.452744	0.832588	ko04122		118	Glycosaminoglycan degradation	4 (0.37%)	65 (0.26%)	0.308457	0.590774	ko00531		118	Dilated cardiomyopathy	2 (0.2%)	27 (0.11%)	0.295507	0.540929	ko05414		118	Basal transcription factors
119	Arrhythmogenic right ventricular cardiomyopathy (ARVC)	1 (0.11%)	16 (0.06%)	0.461734	0.838106	ko05412		119	Purine metabolism	14 (1.59%)	396 (1.59%)	0.540009	0.898524	ko00230		119	NF-kappa B signaling pathway	18 (2.34%)	557 (2.24%)	0.454553	0.786873	ko04064		119	Natural killer cell mediated cytotoxicity	2 (0.23%)	44 (0.18%)	0.464614	0.833638	ko04650		119	Proteasome	5 (0.46%)	86 (0.35%)	0.313971	0.596281	ko03050		119	Aminoacyl-tRNA biosynthesis	8 (0.8%)	159 (0.64%)	0.307654	0.556337	ko00970		119	Collecting duct acid secretion
120	Lysine degradation	4 (0.42%)	95 (0.38%)	0.488854	0.879937	ko00310		120	HTLV-I infection	12 (1.36%)	339 (1.36%)	0.541041	0.898524	ko05166		120	Metabolic pathways	104 (13.52%)	3331 (13.37%)	0.464687	0.793858	ko01100		120	Leishmaniasis	15 (1.7%)	405 (1.63%)	0.465838	0.833638	ko05140		120	Hypertrophic cardiomyopathy (HCM)	4 (0.37%)	66 (0.26%)	0.318306	0.596649	ko05410		120	Sphingolipid metabolism	4 (0.4%)	70 (0.28%)	0.309076	0.556337	ko00600		120	Nicotinate and nicotinamide metabolism
121	Metabolic pathways	127 (13.42%)	3331 (13.37%)	0.493656	0.881236	ko01100		121	Oxidative phosphorylation	12 (1.36%)	339 (1.36%)	0.541041	0.898524	ko00190		121	GABAergic synapse	3 (0.39%)	82 (0.33%)	0.466295	0.793858	ko04727		121	Regulation of autophagy	5 (0.57%)	127 (0.51%)	0.468853	0.833638	ko04140		121	Selenocompound metabolism	3 (0.28%)	46 (0.18%)	0.319445	0.596649	ko00450		121	Glioma	5 (0.5%)	93 (0.37%)	0.317739	0.567203	ko05214		121	Lipoic acid metabolism
122	Sphingolipid metabolism	3 (0.32%)	70 (0.28%)	0.499229	0.883881	ko00600		122	Focal adhesion	4 (0.45%)	109 (0.44%)	0.541778	0.898524	ko04510		122	Gap junction	3 (0.39%)	83 (0.33%)	0.47426	0.798047	ko04540		122	Epstein-Barr virus infection	13 (1.47%)	350 (1.4%)	0.469354	0.833638	ko05169		122	Neurotrophin signaling pathway	24 (2.23%)	500 (2.01%)	0.325921	0.603755	ko04722		122	Bile secretion	14 (1.4%)	301 (1.21%)	0.324119	0.57194	ko04976		122	GABAergic synapse
123	Cardiac muscle contraction	3 (0.32%)	71 (0.28%)	0.50875	0.891678	ko04260		123	Basal transcription factors	3 (0.34%)	80 (0.32%)	0.541862	0.898524	ko03022		123	Glycolysis / Gluconeogenesis	10 (1.3%)	308 (1.24%)	0.480172	0.798047	ko00010		123	Non-homologous end-joining	1 (0.11%)	18 (0.07%)	0.477354	0.833638	ko03450		123	N-Glycan biosynthesis	5 (0.46%)	89 (0.36%)	0.339707	0.624178	ko00510		123	Alanine, aspartate and glutamate metabolism	5 (0.5%)	94 (0.38%)	0.325688	0.57194	ko00250		123	Amyotrophic lateral sclerosis (ALS)
124	Pyrimidine metabolism	12 (1.27%)	311 (1.25%)	0.518432	0.891678	ko00240		124	Ribosome	9 (1.02%)	256 (1.03%)	0.555527	0.898524	ko03010		124	Rheumatoid arthritis	2 (0.26%)	53 (0.21%)	0.489847	0.798047	ko05323		124	Retrograde endocannabinoid signaling	3 (0.34%)	73 (0.29%)	0.480327	0.833638	ko04723		124	Lysine biosynthesis	1 (0.09%)	10 (0.04%)	0.356905	0.647033	ko00300		124	Ribosome	12 (1.2%)	256 (1.03%)	0.332404	0.576976	ko03010		124	ABC transporters
125	Oxidative phosphorylation	13 (1.37%)	339 (1.36%)	0.524931	0.891678	ko00190		125	GABAergic synapse	3 (0.34%)	82 (0.33%)	0.558655	0.898524	ko04727		125	Lysosome	12 (1.56%)	376 (1.51%)	0.493949	0.798047	ko04142		125	GnRH signaling pathway	5 (0.57%)	129 (0.52%)	0.482507	0.833638	ko04912		125	Sphingolipid metabolism	4 (0.37%)	70 (0.28%)	0.357872	0.647033	ko00600		125	Lysine biosynthesis	1 (0.1%)	10 (0.04%)	0.336106	0.576976	ko00300		125	Glycosaminoglycan biosynthesis - heparan sulfate
126	Toll-like receptor signaling pathway	16 (1.69%)	419 (1.68%)	0.52639	0.891678	ko04620		126	Butanoate metabolism	3 (0.34%)	82 (0.33%)	0.558655	0.898524	ko00650		126	Long-term potentiation	4 (0.52%)	118 (0.47%)	0.495966	0.798047	ko04720		126	Alzheimer's disease	12 (1.36%)	326 (1.31%)	0.486246	0.833638	ko05010		126	p53 signaling pathway	11 (1.02%)	223 (0.89%)	0.369332	0.662452	ko04115		126	Long-term potentiation	6 (0.6%)	118 (0.47%)	0.336569	0.576976	ko04720		126	Regulation of actin cytoskeleton
127	Retrograde endocannabinoid signaling	3 (0.32%)	73 (0.29%)	0.527503	0.891678	ko04723		127	Legionellosis	4 (0.45%)	112 (0.45%)	0.563323	0.898524	ko05134		127	Pancreatic secretion	1 (0.13%)	22 (0.09%)	0.498365	0.798047	ko04972		127	Osteoclast differentiation	2 (0.23%)	46 (0.18%)	0.48789	0.833638	ko04380		127	Fatty acid metabolism	7 (0.65%)	138 (0.55%)	0.386832	0.680612	ko00071		127	Toxoplasmosis	22 (2.2%)	495 (1.99%)	0.341797	0.581325	ko05145		127	Glycosaminoglycan degradation
128	Pyruvate metabolism	10 (1.06%)	260 (1.04%)	0.528402	0.891678	ko00620		128	Nicotinate and nicotinamide metabolism	1 (0.11%)	23 (0.09%)	0.56359	0.898524	ko00760		128	Terpenoid backbone biosynthesis	2 (0.26%)	54 (0.22%)	0.499748	0.798047	ko00900		128	Morphine addiction	2 (0.23%)	48 (0.19%)	0.510521	0.865493	ko05032		128	Retrograde endocannabinoid signaling	4 (0.37%)	73 (0.29%)	0.38754	0.680612	ko04723		128	Glyoxylate and dicarboxylate metabolism	5 (0.5%)	97 (0.39%)	0.349643	0.588808	ko00630		128	Alzheimer's disease
129	Purine metabolism	15 (1.59%)	396 (1.59%)	0.540577	0.902474	ko00230		129	Proximal tubule bicarbonate reclamation	1 (0.11%)	23 (0.09%)	0.56359	0.898524	ko04964		129	Other types of O-glycan biosynthesis	2 (0.26%)	54 (0.22%)	0.499748	0.798047	ko00514		129	Pertussis	17 (1.93%)	476 (1.91%)	0.519745	0.871641	ko05133		129	Aldosterone-regulated sodium reabsorption	2 (0.19%)	31 (0.12%)	0.389433	0.680612	ko04960		129	Pyruvate metabolism	12 (1.2%)	260 (1.04%)	0.35165	0.588808	ko00620		129	Vascular smooth muscle contraction
130	GnRH signaling pathway	5 (0.53%)	129 (0.52%)	0.544775	0.902474	ko04912		130	Chemokine signaling pathway	2 (0.23%)	53 (0.21%)	0.564146	0.898524	ko04062		130	Drug metabolism - other enzymes	2 (0.26%)	55 (0.22%)	0.509525	0.807401	ko00983		130	Phototransduction - fly	3 (0.34%)	78 (0.31%)	0.524704	0.871641	ko04745		130	Lysine degradation	5 (0.46%)	95 (0.38%)	0.391503	0.680612	ko00310		130	Glycine, serine and threonine metabolism	6 (0.6%)	121 (0.49%)	0.35808	0.590783	ko00260		130	Riboflavin metabolism
131	Morphine addiction	2 (0.21%)	48 (0.19%)	0.548637	0.902474	ko05032		131	Leishmaniasis	14 (1.59%)	405 (1.63%)	0.574125	0.898524	ko05140		131	Nicotinate and nicotinamide metabolism	1 (0.13%)	23 (0.09%)	0.513859	0.808053	ko00760		131	Glycolysis / Gluconeogenesis	11 (1.25%)	308 (1.24%)	0.530875	0.871641	ko00010		131	Rheumatoid arthritis	3 (0.28%)	53 (0.21%)	0.402635	0.693617	ko05323		131	Chemokine signaling pathway	3 (0.3%)	53 (0.21%)	0.358299	0.590783	ko04062		131	Dilated cardiomyopathy
132	Vibrio cholerae infection	3 (0.32%)	76 (0.3%)	0.554867	0.902474	ko05110		132	Serotonergic synapse	2 (0.23%)	54 (0.22%)	0.574351	0.898524	ko04726		132	Adipocytokine signaling pathway	3 (0.39%)	89 (0.36%)	0.520826	0.812805	ko04920		132	Glycosphingolipid biosynthesis - globo series	1 (0.11%)	21 (0.08%)	0.530947	0.871641	ko00603		132	Dopaminergic synapse	6 (0.56%)	119 (0.48%)	0.408827	0.693617	ko04728		132	Carbohydrate digestion and absorption	1 (0.1%)	11 (0.04%)	0.362758	0.591349	ko04973		132	Legionellosis
133	Starch and sucrose metabolism	8 (0.85%)	212 (0.85%)	0.557127	0.902474	ko00500		133	MAPK signaling pathway	5 (0.57%)	144 (0.58%)	0.580238	0.898524	ko04010		133	Leukocyte transendothelial migration	1 (0.13%)	24 (0.1%)	0.528874	0.81656	ko04670		133	Ubiquinone and other terpenoid-quinone biosynthesis	3 (0.34%)	80 (0.32%)	0.541862	0.871641	ko00130		133	Linoleic acid metabolism	1 (0.09%)	12 (0.05%)	0.411264	0.693617	ko00591		133	Vibrio cholerae infection	4 (0.4%)	76 (0.3%)	0.364118	0.591349	ko05110		133	Carbohydrate digestion and absorption
134	Sulfur metabolism	2 (0.21%)	49 (0.2%)	0.559868	0.902474	ko00920		134	Tuberculosis	19 (2.15%)	552 (2.22%)	0.582613	0.898524	ko05152		134	Peroxisome	8 (1.04%)	255 (1.02%)	0.531161	0.81656	ko04146		134	Pancreatic secretion	1 (0.11%)	22 (0.09%)	0.547562	0.871641	ko04972		134	Taste transduction	1 (0.09%)	12 (0.05%)	0.411264	0.693617	ko04742		134	Phototransduction - fly	4 (0.4%)	78 (0.31%)	0.382473	0.610088	ko04745		134	Synthesis and degradation of ketone bodies
135	Leishmaniasis	15 (1.59%)	405 (1.63%)	0.575937	0.905093	ko05140		135	Fat digestion and absorption	2 (0.23%)	56 (0.22%)	0.594235	0.898524	ko04975		135	Ascorbate and aldarate metabolism	2 (0.26%)	58 (0.23%)	0.538093	0.82109	ko00053		135	Peroxisome	9 (1.02%)	255 (1.02%)	0.550788	0.871641	ko04146		135	Other types of O-glycan biosynthesis	3 (0.28%)	54 (0.22%)	0.414329	0.693617	ko00514		135	Hedgehog signaling pathway	2 (0.2%)	33 (0.13%)	0.38413	0.610088	ko04340		135	Rheumatoid arthritis
136	Antigen processing and presentation	5 (0.53%)	135 (0.54%)	0.585368	0.905093	ko04612		136	Glutathione metabolism	8 (0.91%)	236 (0.95%)	0.599201	0.898524	ko00480		136	Glioma	3 (0.39%)	93 (0.37%)	0.55059	0.832859	ko05214		136	Vitamin digestion and absorption	1 (0.11%)	23 (0.09%)	0.56359	0.871641	ko04977		136	Arachidonic acid metabolism	2 (0.19%)	33 (0.13%)	0.420017	0.695024	ko00590		136	Arachidonic acid metabolism	2 (0.2%)	33 (0.13%)	0.38413	0.610088	ko00590		136	Dopaminergic synapse
137	Collecting duct acid secretion	1 (0.11%)	23 (0.09%)	0.589557	0.905093	ko04966		137	Other glycan degradation	6 (0.68%)	177 (0.71%)	0.600009	0.898524	ko00511		137	Regulation of autophagy	4 (0.52%)	127 (0.51%)	0.553892	0.832859	ko04140		137	Collecting duct acid secretion	1 (0.11%)	23 (0.09%)	0.56359	0.871641	ko04966		137	Drug metabolism - other enzymes	3 (0.28%)	55 (0.22%)	0.425947	0.695024	ko00983		137	Fat digestion and absorption	3 (0.3%)	56 (0.22%)	0.391305	0.616949	ko04975		137	Linoleic acid metabolism
138	Nicotinate and nicotinamide metabolism	1 (0.11%)	23 (0.09%)	0.589557	0.905093	ko00760		138	Neurotrophin signaling pathway	17 (1.93%)	500 (2.01%)	0.602062	0.898524	ko04722		138	Apoptosis	17 (2.21%)	560 (2.25%)	0.562336	0.839429	ko04210		138	Proximal tubule bicarbonate reclamation	1 (0.11%)	23 (0.09%)	0.56359	0.871641	ko04964		138	Tuberculosis	25 (2.32%)	552 (2.22%)	0.432047	0.695024	ko05152		138	Epithelial cell signaling in Helicobacter pylori infection	2 (0.2%)	34 (0.14%)	0.39847	0.622774	ko05120		138	Taste transduction
139	Ubiquinone and other terpenoid-quinone biosynthesis	3 (0.32%)	80 (0.32%)	0.589837	0.905093	ko00130		139	Alzheimer's disease	11 (1.25%)	326 (1.31%)	0.606831	0.898524	ko05010		139	Dilated cardiomyopathy	1 (0.13%)	27 (0.11%)	0.571199	0.845131	ko05414		139	Fatty acid biosynthesis	2 (0.23%)	53 (0.21%)	0.564146	0.871641	ko00061		139	Epithelial cell signaling in Helicobacter pylori infection	2 (0.19%)	34 (0.14%)	0.435013	0.695024	ko05120		139	Ubiquinone and other terpenoid-quinone biosynthesis	4 (0.4%)	80 (0.32%)	0.400767	0.622774	ko00130		139	Vibrio cholerae infection
140	SNARE interactions in vesicular transport	3 (0.32%)	80 (0.32%)	0.589837	0.905093	ko04130		140	Folate biosynthesis	1 (0.11%)	26 (0.1%)	0.608349	0.898524	ko00790		140	Cyanoamino acid metabolism	2 (0.26%)	62 (0.25%)	0.574361	0.845131	ko00460		140	Huntington's disease	14 (1.59%)	405 (1.63%)	0.574125	0.871641	ko05016		140	One carbon pool by folate	2 (0.19%)	34 (0.14%)	0.435013	0.695024	ko00670		140	ABC transporters	14 (1.4%)	319 (1.28%)	0.404442	0.623997	ko02010		140	NF-kappa B signaling pathway
141	Fatty acid metabolism	5 (0.53%)	138 (0.55%)	0.60491	0.905093	ko00071		141	Dopaminergic synapse	4 (0.45%)	119 (0.48%)	0.611341	0.898524	ko04728		141	Glyoxylate and dicarboxylate metabolism	3 (0.39%)	97 (0.39%)	0.579234	0.845901	ko00630		141	Other types of O-glycan biosynthesis	2 (0.23%)	54 (0.22%)	0.574351	0.871641	ko00514		141	Base excision repair	4 (0.37%)	78 (0.31%)	0.436494	0.695024	ko03410		141	Caffeine metabolism	1 (0.1%)	13 (0.05%)	0.412897	0.628337	ko00232		141	Viral myocarditis
142	Leukocyte transendothelial migration	1 (0.11%)	24 (0.1%)	0.605153	0.905093	ko04670		142	Ascorbate and aldarate metabolism	2 (0.23%)	58 (0.23%)	0.613415	0.898524	ko00053		142	Amyotrophic lateral sclerosis (ALS)	2 (0.26%)	63 (0.25%)	0.583097	0.845901	ko05014		142	Leukocyte transendothelial migration	1 (0.11%)	24 (0.1%)	0.57905	0.871641	ko04670		142	Caffeine metabolism	1 (0.09%)	13 (0.05%)	0.436696	0.695024	ko00232		142	Ascorbate and aldarate metabolism	3 (0.3%)	58 (0.23%)	0.413073	0.628337	ko00053		142	Epithelial cell signaling in Helicobacter pylori infection
143	Other types of O-glycan biosynthesis	2 (0.21%)	54 (0.22%)	0.612993	0.905093	ko00514		143	Glycine, serine and threonine metabolism	4 (0.45%)	121 (0.49%)	0.624447	0.908286	ko00260		143	Phagosome	5 (0.65%)	168 (0.67%)	0.595028	0.857173	ko04145		143	Proteasome	3 (0.34%)	86 (0.35%)	0.591103	0.871641	ko03050		143	Chagas disease (American trypanosomiasis)	19 (1.77%)	422 (1.69%)	0.459038	0.723563	ko05142		143	Gap junction	4 (0.4%)	83 (0.33%)	0.428012	0.646508	ko04540		143	One carbon pool by folate
144	Phagosome	6 (0.63%)	168 (0.67%)	0.617589	0.905093	ko04145		144	Tryptophan metabolism	3 (0.34%)	93 (0.37%)	0.64405	0.923879	ko00380		144	Citrate cycle (TCA cycle)	3 (0.39%)	101 (0.41%)	0.606699	0.867916	ko00020		144	Metabolic pathways	116 (13.15%)	3331 (13.37%)	0.591131	0.871641	ko01100		144	Polyketide sugar unit biosynthesis	1 (0.09%)	14 (0.06%)	0.461031	0.723563	ko00523		144	Alzheimer's disease	14 (1.4%)	326 (1.31%)	0.436155	0.651772	ko05010		144	Fat digestion and absorption
145	Legionellosis	4 (0.42%)	112 (0.45%)	0.619028	0.905093	ko05134		145	Glioma	3 (0.34%)	93 (0.37%)	0.64405	0.923879	ko05214		145	Phenylalanine metabolism	8 (1.04%)	275 (1.1%)	0.616702	0.873833	ko00360		145	Dorso-ventral axis formation	1 (0.11%)	25 (0.1%)	0.593963	0.871641	ko04320		145	Toxoplasmosis	22 (2.04%)	495 (1.99%)	0.475636	0.741336	ko05145		145	Melanogenesis	5 (0.5%)	108 (0.43%)	0.437532	0.651772	ko04916		145	Caffeine metabolism
146	Dorso-ventral axis formation	1 (0.11%)	25 (0.1%)	0.620156	0.905093	ko04320		146	Amino sugar and nucleotide sugar metabolism	7 (0.79%)	217 (0.87%)	0.651004	0.924198	ko00520		146	Fatty acid metabolism	4 (0.52%)	138 (0.55%)	0.619564	0.873833	ko00071		146	Bladder cancer	1 (0.11%)	25 (0.1%)	0.593963	0.871641	ko05219		146	Pentose phosphate pathway	8 (0.74%)	174 (0.7%)	0.479164	0.741719	ko00030		146	Peroxisome	11 (1.1%)	255 (1.02%)	0.446762	0.659515	ko04146		146	Glycolysis / Gluconeogenesis
147	Bladder cancer	1 (0.11%)	25 (0.1%)	0.620156	0.905093	ko05219		147	Glycerolipid metabolism	3 (0.34%)	95 (0.38%)	0.658256	0.924198	ko00561		147	Pyrimidine metabolism	9 (1.17%)	311 (1.25%)	0.624292	0.873833	ko00240		147	MAPK signaling pathway - fly	1 (0.11%)	25 (0.1%)	0.593963	0.871641	ko04013		147	Phenylalanine, tyrosine and tryptophan biosynthesis	1 (0.09%)	15 (0.06%)	0.484316	0.744595	ko00400		147	Pertussis	20 (2%)	476 (1.91%)	0.448837	0.659515	ko05133		147	Ascorbate and aldarate metabolism
148	MAPK signaling pathway - fly	1 (0.11%)	25 (0.1%)	0.620156	0.905093	ko04013		148	Chronic myeloid leukemia	1 (0.11%)	30 (0.12%)	0.660976	0.924198	ko05220		148	Steroid hormone biosynthesis	1 (0.13%)	32 (0.13%)	0.633469	0.873833	ko00140		148	RNA polymerase	6 (0.68%)	176 (0.71%)	0.594484	0.871641	ko03020		148	Histidine metabolism	2 (0.19%)	39 (0.16%)	0.506633	0.771402	ko00340		148	Cyanoamino acid metabolism	3 (0.3%)	62 (0.25%)	0.455805	0.665228	ko00460		148	Retinol metabolism
149	Pertussis	17 (1.8%)	476 (1.91%)	0.636363	0.919955	ko05133		149	Regulation of actin cytoskeleton	4 (0.45%)	127 (0.51%)	0.662046	0.924198	ko04810		149	Prostate cancer	6 (0.78%)	211 (0.85%)	0.636951	0.873833	ko05215		149	Dopaminergic synapse	4 (0.45%)	119 (0.48%)	0.611341	0.890342	ko04728		149	Vascular smooth muscle contraction	5 (0.46%)	109 (0.44%)	0.509735	0.771402	ko04270		149	Type I diabetes mellitus	1 (0.1%)	15 (0.06%)	0.459096	0.665535	ko04940		149	Pyrimidine metabolism
150	Proteasome	3 (0.32%)	86 (0.35%)	0.638857	0.919955	ko03050		150	GnRH signaling pathway	4 (0.45%)	129 (0.52%)	0.673995	0.924625	ko04912		150	Prion diseases	3 (0.39%)	106 (0.43%)	0.639314	0.873833	ko05020		150	Dilated cardiomyopathy	1 (0.11%)	27 (0.11%)	0.622225	0.900152	ko05414		150	Gastric acid secretion	4 (0.37%)	86 (0.35%)	0.51215	0.771402	ko04971		150	Glycolysis / Gluconeogenesis	13 (1.3%)	308 (1.24%)	0.466144	0.671247	ko00010		150	Polyketide sugar unit biosynthesis
151	Dilated cardiomyopathy	1 (0.11%)	27 (0.11%)	0.648476	0.926319	ko05414		151	p53 signaling pathway	7 (0.79%)	223 (0.89%)	0.678691	0.924625	ko04115		151	Sphingolipid metabolism	2 (0.26%)	70 (0.28%)	0.640528	0.873833	ko00600		151	Biosynthesis of unsaturated fatty acids	4 (0.45%)	122 (0.49%)	0.630894	0.906648	ko01040		151	Amyotrophic lateral sclerosis (ALS)	3 (0.28%)	63 (0.25%)	0.515406	0.771402	ko05014		151	N-Glycan biosynthesis	4 (0.4%)	89 (0.36%)	0.481401	0.688627	ko00510		151	Phenylalanine, tyrosine and tryptophan biosynthesis
152	Ascorbate and aldarate metabolism	2 (0.21%)	58 (0.23%)	0.651854	0.926319	ko00053		152	PPAR signaling pathway	3 (0.34%)	98 (0.39%)	0.67879	0.924625	ko03320		152	Viral myocarditis	1 (0.13%)	34 (0.14%)	0.65577	0.882932	ko05416		152	Tryptophan metabolism	3 (0.34%)	93 (0.37%)	0.64405	0.909859	ko00380		152	Aminoacyl-tRNA biosynthesis	7 (0.65%)	159 (0.64%)	0.533348	0.793004	ko00970		152	Glycosaminoglycan degradation	3 (0.3%)	65 (0.26%)	0.486974	0.692015	ko00531		152	Valine, leucine and isoleucine degradation
153	Long-term potentiation	4 (0.42%)	118 (0.47%)	0.659684	0.931319	ko04720		153	Pentose and glucuronate interconversions	2 (0.23%)	66 (0.26%)	0.683178	0.924625	ko00040		153	One carbon pool by folate	1 (0.13%)	34 (0.14%)	0.65577	0.882932	ko00670		153	Pantothenate and CoA biosynthesis	2 (0.23%)	62 (0.25%)	0.649675	0.909859	ko00770		153	Bile secretion	13 (1.21%)	301 (1.21%)	0.539603	0.796881	ko04976		153	HTLV-I infection	14 (1.4%)	339 (1.36%)	0.494772	0.698502	ko05166		153	Pantothenate and CoA biosynthesis
154	Glycine, serine and threonine metabolism	4 (0.42%)	121 (0.49%)	0.678876	0.932452	ko00260		154	Amoebiasis	1 (0.11%)	32 (0.13%)	0.684578	0.924625	ko05146		154	Nicotine addiction	1 (0.13%)	36 (0.14%)	0.676716	0.905217	ko05033		154	Fructose and mannose metabolism	4 (0.45%)	125 (0.5%)	0.649803	0.909859	ko00051		154	Toll-like receptor signaling pathway	18 (1.67%)	419 (1.68%)	0.543007	0.796881	ko04620		154	Tryptophan metabolism	4 (0.4%)	93 (0.37%)	0.515879	0.72357	ko00380		154	Proteasome
155	Non-small cell lung cancer	1 (0.11%)	30 (0.12%)	0.68705	0.932452	ko05223		155	Amphetamine addiction	3 (0.34%)	101 (0.41%)	0.698395	0.937201	ko05031		155	Protein digestion and absorption	2 (0.26%)	78 (0.31%)	0.698323	0.928093	ko04974		155	Lysine degradation	3 (0.34%)	95 (0.38%)	0.658256	0.909859	ko00310		155	Pentose and glucuronate interconversions	3 (0.28%)	66 (0.26%)	0.546991	0.797547	ko00040		155	Sulfur relay system	2 (0.2%)	43 (0.17%)	0.519391	0.723797	ko04122		155	Arrhythmogenic right ventricular cardiomyopathy (ARVC)
156	Chronic myeloid leukemia	1 (0.11%)	30 (0.12%)	0.68705	0.932452	ko05220		156	One carbon pool by folate	1 (0.11%)	34 (0.14%)	0.706539	0.941849	ko00670		156	Ubiquinone and other terpenoid-quinone biosynthesis	2 (0.26%)	80 (0.32%)	0.711511	0.930137	ko00130		156	Non-small cell lung cancer	1 (0.11%)	30 (0.12%)	0.660976	0.909859	ko05223		156	Sulfur relay system	2 (0.19%)	43 (0.17%)	0.559502	0.810561	ko04122		156	Neurotrophin signaling pathway	20 (2%)	500 (2.01%)	0.538313	0.744633	ko04722		156	Metabolic pathways
157	Cyanoamino acid metabolism	2 (0.21%)	62 (0.25%)	0.687542	0.932452	ko00460		157	Pertussis	15 (1.7%)	476 (1.91%)	0.713263	0.941849	ko05133		157	Porphyrin and chlorophyll metabolism	1 (0.13%)	40 (0.16%)	0.714865	0.930137	ko00860		157	Chronic myeloid leukemia	1 (0.11%)	30 (0.12%)	0.660976	0.909859	ko05220		157	Cocaine addiction	1 (0.09%)	19 (0.08%)	0.567829	0.817384	ko05030		157	Steroid biosynthesis	2 (0.2%)	45 (0.18%)	0.543989	0.744633	ko00100		157	Aminoacyl-tRNA biosynthesis
158	Glioma	3 (0.32%)	93 (0.37%)	0.690662	0.932452	ko05214		158	Nicotine addiction	1 (0.11%)	36 (0.14%)	0.726972	0.941849	ko05033		158	Dopaminergic synapse	3 (0.39%)	119 (0.48%)	0.714998	0.930137	ko04728		158	Aminoacyl-tRNA biosynthesis	5 (0.57%)	159 (0.64%)	0.667196	0.909859	ko00970		158	Leishmaniasis	17 (1.58%)	405 (1.63%)	0.582594	0.826113	ko05140		158	Biosynthesis of unsaturated fatty acids	5 (0.5%)	122 (0.49%)	0.544686	0.744633	ko01040		158	Peroxisome
159	Melanoma	1 (0.11%)	31 (0.12%)	0.698945	0.932452	ko05218		159	Vasopressin-regulated water reabsorption	1 (0.11%)	36 (0.14%)	0.726972	0.941849	ko04962		159	Retinol metabolism	2 (0.26%)	81 (0.33%)	0.717921	0.930137	ko00830		159	Glyoxylate and dicarboxylate metabolism	3 (0.34%)	97 (0.39%)	0.672049	0.909859	ko00630		159	Huntington's disease	17 (1.58%)	405 (1.63%)	0.582594	0.826113	ko05016		159	PPAR signaling pathway	4 (0.4%)	98 (0.39%)	0.557405	0.757229	ko03320		159	Alcoholism
160	Aldosterone-regulated sodium reabsorption	1 (0.11%)	31 (0.12%)	0.698945	0.932452	ko04960		160	Olfactory transduction	2 (0.23%)	72 (0.29%)	0.72846	0.941849	ko04740		160	Ether lipid metabolism	1 (0.13%)	41 (0.16%)	0.723679	0.931736	ko00565		160	Synthesis and degradation of ketone bodies	1 (0.11%)	31 (0.12%)	0.67299	0.909859	ko00072		160	Pyrimidine metabolism	13 (1.21%)	311 (1.25%)	0.587416	0.826113	ko00240		160	Fructose and mannose metabolism	5 (0.5%)	125 (0.5%)	0.566404	0.764645	ko00051		160	Pentose and glucuronate interconversions
161	Synthesis and degradation of ketone bodies	1 (0.11%)	31 (0.12%)	0.698945	0.932452	ko00072		161	Prion diseases	3 (0.34%)	106 (0.43%)	0.729028	0.941849	ko05020		161	Glycerophospholipid metabolism	4 (0.52%)	160 (0.64%)	0.731334	0.935744	ko00564		161	Glycosaminoglycan degradation	2 (0.23%)	65 (0.26%)	0.675056	0.909859	ko00531		161	Phagosome	7 (0.65%)	168 (0.67%)	0.591973	0.826113	ko04145		161	Protein export	2 (0.2%)	49 (0.2%)	0.590496	0.780711	ko03060		161	Huntington's disease
162	Parkinson's disease	10 (1.06%)	299 (1.2%)	0.702341	0.932452	ko05012		162	Prostate cancer	6 (0.68%)	211 (0.85%)	0.761106	0.965095	ko05215		162	Steroid biosynthesis	1 (0.13%)	45 (0.18%)	0.756293	0.955081	ko00100		162	alpha-Linolenic acid metabolism	2 (0.23%)	66 (0.26%)	0.683178	0.911371	ko00592		162	Glycosphingolipid biosynthesis - ganglio series	2 (0.19%)	46 (0.18%)	0.59642	0.826113	ko00604		162	Sulfur metabolism	2 (0.2%)	49 (0.2%)	0.590496	0.780711	ko00920		162	Cocaine addiction
163	Glycerolipid metabolism	3 (0.32%)	95 (0.38%)	0.704393	0.932452	ko00561		163	Porphyrin and chlorophyll metabolism	1 (0.11%)	40 (0.16%)	0.763674	0.965095	ko00860		163	Selenocompound metabolism	1 (0.13%)	46 (0.18%)	0.763827	0.955081	ko00450		163	Steroid hormone biosynthesis	1 (0.11%)	32 (0.13%)	0.684578	0.911371	ko00140		163	Cardiac muscle contraction	3 (0.28%)	71 (0.28%)	0.596841	0.826113	ko04260		163	Measles	18 (1.8%)	464 (1.86%)	0.592513	0.780711	ko05162		163	Phagosome
164	Steroid hormone biosynthesis	1 (0.11%)	32 (0.13%)	0.710387	0.932452	ko00140		164	Huntington's disease	12 (1.36%)	405 (1.63%)	0.77398	0.965095	ko05016		164	GnRH signaling pathway	3 (0.39%)	129 (0.52%)	0.764402	0.955081	ko04912		164	Epithelial cell signaling in Helicobacter pylori infection	1 (0.11%)	34 (0.14%)	0.706539	0.929205	ko05120		164	Glycine, serine and threonine metabolism	5 (0.46%)	121 (0.49%)	0.603005	0.826113	ko00260		164	Small cell lung cancer	1 (0.1%)	22 (0.09%)	0.594005	0.780711	ko05222		164	Sphingolipid metabolism
165	Glycosaminoglycan degradation	2 (0.21%)	65 (0.26%)	0.71229	0.932452	ko00531		165	Salivary secretion	2 (0.23%)	79 (0.32%)	0.774231	0.965095	ko04970		165	N-Glycan biosynthesis	2 (0.26%)	89 (0.36%)	0.764992	0.955081	ko00510		165	One carbon pool by folate	1 (0.11%)	34 (0.14%)	0.706539	0.929205	ko00670		165	Glycosphingolipid biosynthesis - globo series	1 (0.09%)	21 (0.08%)	0.604372	0.826113	ko00603		165	Pyrimidine metabolism	12 (1.2%)	311 (1.25%)	0.596376	0.780711	ko00240		165	Selenocompound metabolism
166	PPAR signaling pathway	3 (0.32%)	98 (0.39%)	0.724109	0.942214	ko03320		166	Endometrial cancer	1 (0.11%)	42 (0.17%)	0.780133	0.965095	ko05213		166	Morphine addiction	1 (0.13%)	48 (0.19%)	0.778204	0.965351	ko05032		166	Phagosome	5 (0.57%)	168 (0.67%)	0.71333	0.932485	ko04145		166	Phosphatidylinositol signaling system	6 (0.56%)	146 (0.59%)	0.606791	0.826113	ko04070		166	Proximal tubule bicarbonate reclamation	1 (0.1%)	23 (0.09%)	0.610311	0.79414	ko04964		166	Glycine, serine and threonine metabolism
167	Epithelial cell signaling in Helicobacter pylori infection	1 (0.11%)	34 (0.14%)	0.731986	0.94676	ko05120		167	T cell receptor signaling pathway	1 (0.11%)	42 (0.17%)	0.780133	0.965095	ko04660		167	Purine metabolism	10 (1.3%)	396 (1.59%)	0.78259	0.965351	ko00230		167	Calcium signaling pathway	3 (0.34%)	105 (0.42%)	0.723103	0.933449	ko04020		167	PPAR signaling pathway	4 (0.37%)	98 (0.39%)	0.61583	0.829656	ko03320		167	Vascular smooth muscle contraction	4 (0.4%)	109 (0.44%)	0.641476	0.828541	ko04270		167	Phosphatidylinositol signaling system
168	Fc epsilon RI signaling pathway	1 (0.11%)	36 (0.14%)	0.751975	0.966825	ko04664		168	Cholinergic synapse	1 (0.11%)	43 (0.17%)	0.787927	0.965095	ko04725		168	Antigen processing and presentation	3 (0.39%)	135 (0.54%)	0.790555	0.969371	ko04612		168	NOD-like receptor signaling pathway	1 (0.11%)	36 (0.14%)	0.726972	0.933449	ko04621		168	Morphine addiction	2 (0.19%)	48 (0.19%)	0.619713	0.829656	ko05032		168	Butanoate metabolism	3 (0.3%)	82 (0.33%)	0.644421	0.828541	ko00650		168	Glycosphingolipid biosynthesis - globo series
169	Drug metabolism - cytochrome P450	6 (0.63%)	196 (0.79%)	0.758317	0.96921	ko00982		169	Sulfur relay system	1 (0.11%)	43 (0.17%)	0.787927	0.965095	ko04122		169	Glycerolipid metabolism	2 (0.26%)	95 (0.38%)	0.795676	0.969877	ko00561		169	Fc epsilon RI signaling pathway	1 (0.11%)	36 (0.14%)	0.726972	0.933449	ko04664		169	Pancreatic secretion	1 (0.09%)	22 (0.09%)	0.621469	0.829656	ko04972		169	Legionellosis	4 (0.4%)	112 (0.45%)	0.662496	0.846741	ko05134		169	Apoptosis
170	Long-term depression	1 (0.11%)	38 (0.15%)	0.770475	0.978957	ko04730		170	Long-term potentiation	3 (0.34%)	118 (0.47%)	0.792535	0.965095	ko04720		170	Amino sugar and nucleotide sugar metabolism	5 (0.65%)	217 (0.87%)	0.803036	0.969933	ko00520		170	Glutathione metabolism	7 (0.79%)	236 (0.95%)	0.73375	0.93661	ko00480		170	ABC transporters	13 (1.21%)	319 (1.28%)	0.624078	0.829656	ko02010		170	Gastric acid secretion	3 (0.3%)	86 (0.35%)	0.676081	0.859021	ko04971		170	Morphine addiction
171	Histidine metabolism	1 (0.11%)	39 (0.16%)	0.779202	0.984255	ko00340		171	Gap junction	2 (0.23%)	83 (0.33%)	0.797243	0.965095	ko04540		171	Ribosome	6 (0.78%)	256 (1.03%)	0.805138	0.969933	ko03010		171	Pentose phosphate pathway	5 (0.57%)	174 (0.7%)	0.74147	0.94093	ko00030		171	Sulfur metabolism	2 (0.19%)	49 (0.2%)	0.630965	0.833907	ko00920		171	Wnt signaling pathway	4 (0.4%)	115 (0.46%)	0.682663	0.862311	ko04310		171	p53 signaling pathway
172	Metabolism of xenobiotics by cytochrome P450	6 (0.63%)	205 (0.82%)	0.794437	0.9925	ko00980		172	ABC transporters	9 (1.02%)	319 (1.28%)	0.799353	0.965095	ko02010		172	Fatty acid biosynthesis	1 (0.13%)	53 (0.21%)	0.810439	0.970642	ko00061		172	Long-term depression	1 (0.11%)	38 (0.15%)	0.745984	0.941154	ko04730		172	Proximal tubule bicarbonate reclamation	1 (0.09%)	23 (0.09%)	0.637827	0.835417	ko04964		172	Dopaminergic synapse	4 (0.4%)	119 (0.48%)	0.708212	0.889383	ko04728		172	Pancreatic secretion
173	Phototransduction - fly	2 (0.21%)	78 (0.31%)	0.801195	0.9925	ko04745		173	Steroid biosynthesis	1 (0.11%)	45 (0.18%)	0.802699	0.965095	ko00100		173	p53 signaling pathway	5 (0.65%)	223 (0.89%)	0.821468	0.978164	ko04115		173	Inositol phosphate metabolism	3 (0.34%)	110 (0.44%)	0.751732	0.941519	ko00562		173	Amphetamine addiction	4 (0.37%)	101 (0.41%)	0.639501	0.835417	ko05031		173	Pantothenate and CoA biosynthesis	2 (0.2%)	62 (0.25%)	0.716882	0.895066	ko00770		173	RNA polymerase
174	RNA polymerase	5 (0.53%)	176 (0.71%)	0.802257	0.9925	ko03020		174	Glycosphingolipid biosynthesis - ganglio series	1 (0.11%)	46 (0.18%)	0.809695	0.967911	ko00604		174	Fat digestion and absorption	1 (0.13%)	56 (0.22%)	0.827488	0.979643	ko04975		174	Vibrio cholerae infection	2 (0.23%)	76 (0.3%)	0.755504	0.941519	ko05110		174	Metabolic pathways	140 (13.01%)	3331 (13.37%)	0.65083	0.837104	ko01100		174	Steroid hormone biosynthesis	1 (0.1%)	32 (0.13%)	0.730562	0.898301	ko00140		174	Proximal tubule bicarbonate reclamation
175	Alcoholism	6 (0.63%)	209 (0.84%)	0.8091	0.9925	ko05034		175	Aminoacyl-tRNA biosynthesis	4 (0.45%)	159 (0.64%)	0.818262	0.972563	ko00970		175	Phosphatidylinositol signaling system	3 (0.39%)	146 (0.59%)	0.832221	0.979643	ko04070		175	Legionellosis	3 (0.34%)	112 (0.45%)	0.762498	0.941519	ko05134		175	Protein digestion and absorption	3 (0.28%)	78 (0.31%)	0.660342	0.837104	ko04974		175	Glutathione metabolism	8 (0.8%)	236 (0.95%)	0.73476	0.898301	ko00480		175	Other glycan degradation
176	Cholinergic synapse	1 (0.11%)	43 (0.17%)	0.810916	0.9925	ko04725		176	Protein export	1 (0.11%)	49 (0.2%)	0.82923	0.979999	ko03060		176	Calcium signaling pathway	2 (0.26%)	105 (0.42%)	0.838983	0.981991	ko04020		176	Phosphatidylinositol signaling system	4 (0.45%)	146 (0.59%)	0.763629	0.941519	ko04070		176	Phototransduction - fly	3 (0.28%)	78 (0.31%)	0.660342	0.837104	ko04745		176	Alcoholism	7 (0.7%)	209 (0.84%)	0.738046	0.898301	ko05034		176	Leukocyte transendothelial migration
177	Retinol metabolism	2 (0.21%)	81 (0.33%)	0.817896	0.9925	ko00830		177	NF-kappa B signaling pathway	16 (1.81%)	557 (2.24%)	0.835804	0.982188	ko04064		177	Vascular smooth muscle contraction	2 (0.26%)	109 (0.44%)	0.853848	0.986141	ko04270		177	Salivary secretion	2 (0.23%)	79 (0.32%)	0.774231	0.949199	ko04970		177	Peroxisome	10 (0.93%)	255 (1.02%)	0.666559	0.837104	ko04146		177	Prostate cancer	7 (0.7%)	211 (0.85%)	0.746857	0.898301	ko05215		177	Butanoate metabolism
178	Natural killer cell mediated cytotoxicity	1 (0.11%)	44 (0.18%)	0.818107	0.9925	ko04650		178	B cell receptor signaling pathway	1 (0.11%)	51 (0.2%)	0.841128	0.982891	ko04662		178	Glutathione metabolism	5 (0.65%)	236 (0.95%)	0.856633	0.986141	ko00480		178	Retinol metabolism	2 (0.23%)	81 (0.33%)	0.786009	0.955197	ko00830		178	Salivary secretion	3 (0.28%)	79 (0.32%)	0.668796	0.837104	ko04970		178	alpha-Linolenic acid metabolism	2 (0.2%)	66 (0.26%)	0.748543	0.898301	ko00592		178	Cyanoamino acid metabolism
179	Steroid biosynthesis	1 (0.11%)	45 (0.18%)	0.825024	0.9925	ko00100		179	Fatty acid biosynthesis	1 (0.11%)	53 (0.21%)	0.852197	0.983562	ko00061		179	Drug metabolism - cytochrome P450	4 (0.52%)	196 (0.79%)	0.858225	0.986141	ko00982		179	Cholinergic synapse	1 (0.11%)	43 (0.17%)	0.787927	0.955197	ko04725		179	Calcium signaling pathway	4 (0.37%)	105 (0.42%)	0.669545	0.837104	ko04020		179	Epstein-Barr virus infection	12 (1.2%)	350 (1.4%)	0.750744	0.898301	ko05169		179	Amoebiasis
180	Glycosphingolipid biosynthesis - ganglio series	1 (0.11%)	46 (0.18%)	0.831678	0.9925	ko00604		180	Alcoholism	5 (0.57%)	209 (0.84%)	0.865984	0.983562	ko05034		180	Legionellosis	2 (0.26%)	112 (0.45%)	0.864164	0.986141	ko05134		180	Steroid biosynthesis	1 (0.11%)	45 (0.18%)	0.802699	0.958945	ko00100		180	Fatty acid biosynthesis	2 (0.19%)	53 (0.21%)	0.673375	0.837104	ko00061		180	One carbon pool by folate	1 (0.1%)	34 (0.14%)	0.75178	0.898301	ko00670		180	Tryptophan metabolism
181	Osteoclast differentiation	1 (0.11%)	46 (0.18%)	0.831678	0.9925	ko04380		181	RNA polymerase	4 (0.45%)	176 (0.71%)	0.873583	0.983562	ko03020		181	Glycosaminoglycan degradation	1 (0.13%)	65 (0.26%)	0.869982	0.986141	ko00531		181	p53 signaling pathway	6 (0.68%)	223 (0.89%)	0.804918	0.958945	ko04115		181	SNARE interactions in vesicular transport	3 (0.28%)	80 (0.32%)	0.677095	0.837104	ko04130		181	Huntington's disease	14 (1.4%)	405 (1.63%)	0.752743	0.898301	ko05016		181	Nicotine addiction
182	Gastric acid secretion	2 (0.21%)	86 (0.35%)	0.842951	0.992622	ko04971		182	Galactose metabolism	3 (0.34%)	139 (0.56%)	0.873731	0.983562	ko00052		182	alpha-Linolenic acid metabolism	1 (0.13%)	66 (0.26%)	0.874005	0.986141	ko00592		182	Glycosphingolipid biosynthesis - ganglio series	1 (0.11%)	46 (0.18%)	0.809695	0.958945	ko00604		182	Folate biosynthesis	1 (0.09%)	26 (0.1%)	0.682786	0.837104	ko00790		182	Nicotine addiction	1 (0.1%)	36 (0.14%)	0.771328	0.915422	ko05033		182	Vasopressin-regulated water reabsorption
183	Biosynthesis of unsaturated fatty acids	3 (0.32%)	122 (0.49%)	0.846604	0.992622	ko01040		183	Axon guidance	1 (0.11%)	59 (0.24%)	0.880993	0.983562	ko04360		183	Alzheimer's disease	7 (0.91%)	326 (1.31%)	0.879105	0.986141	ko05010		183	Selenocompound metabolism	1 (0.11%)	46 (0.18%)	0.809695	0.958945	ko00450		183	Terpenoid backbone biosynthesis	2 (0.19%)	54 (0.22%)	0.683338	0.837104	ko00900		183	Fatty acid elongation	1 (0.1%)	38 (0.15%)	0.789338	0.931678	ko00062		183	Glutathione metabolism
184	Protein export	1 (0.11%)	49 (0.2%)	0.850162	0.992622	ko03060		184	Phototransduction	1 (0.11%)	61 (0.24%)	0.889288	0.983562	ko04744		184	Huntington's disease	9 (1.17%)	405 (1.63%)	0.880825	0.986141	ko05016		184	Gastric acid secretion	2 (0.23%)	86 (0.35%)	0.813115	0.958945	ko04971		184	Alcoholism	8 (0.74%)	209 (0.84%)	0.685139	0.837104	ko05034		184	Antigen processing and presentation	4 (0.4%)	135 (0.54%)	0.79532	0.933636	ko04612		184	PPAR signaling pathway
185	VEGF signaling pathway	1 (0.11%)	49 (0.2%)	0.850162	0.992622	ko04370		185	Calcium signaling pathway	2 (0.23%)	105 (0.42%)	0.890162	0.983562	ko04020		185	Biosynthesis of unsaturated fatty acids	2 (0.26%)	122 (0.49%)	0.893908	0.993433	ko01040		185	Drug metabolism - cytochrome P450	5 (0.57%)	196 (0.79%)	0.827202	0.967435	ko00982		185	Retinol metabolism	3 (0.28%)	81 (0.33%)	0.68524	0.837104	ko00830		185	Oxidative phosphorylation	11 (1.1%)	339 (1.36%)	0.803792	0.938481	ko00190		185	Amphetamine addiction
186	ABC transporters	9 (0.95%)	319 (1.28%)	0.858672	0.997168	ko02010		186	Pantothenate and CoA biosynthesis	1 (0.11%)	62 (0.25%)	0.893216	0.983562	ko00770		186	Pentose phosphate pathway	3 (0.39%)	174 (0.7%)	0.907492	0.993433	ko00030		186	Sulfur metabolism	1 (0.11%)	49 (0.2%)	0.82923	0.967435	ko00920		186	Riboflavin metabolism	1 (0.09%)	27 (0.11%)	0.696497	0.843358	ko00740		186	RNA polymerase	5 (0.5%)	176 (0.71%)	0.839129	0.971498	ko03020		186	Porphyrin and chlorophyll metabolism
187	Fatty acid biosynthesis	1 (0.11%)	53 (0.21%)	0.871693	1	ko00061		187	Phosphatidylinositol signaling system	3 (0.34%)	146 (0.59%)	0.893747	0.983562	ko04070		187	Vibrio cholerae infection	1 (0.13%)	76 (0.3%)	0.90799	0.993433	ko05110		187	Apoptosis	16 (1.81%)	560 (2.25%)	0.841597	0.976613	ko04210		187	Antigen processing and presentation	5 (0.46%)	135 (0.54%)	0.697823	0.843358	ko04612		187	Retinol metabolism	2 (0.2%)	81 (0.33%)	0.841467	0.971498	ko00830		187	Calcium signaling pathway
188	Tryptophan metabolism	2 (0.21%)	93 (0.37%)	0.87278	1	ko00380		188	Apoptosis	15 (1.7%)	560 (2.25%)	0.894883	0.983562	ko04210		188	Glycosylphosphatidylinositol(GPI)-anchor biosynthesis	2 (0.26%)	129 (0.52%)	0.910997	0.993433	ko00563		188	Metabolism of xenobiotics by cytochrome P450	5 (0.57%)	205 (0.82%)	0.854911	0.983081	ko00980		188	Fat digestion and absorption	2 (0.19%)	56 (0.22%)	0.702516	0.844515	ko04975		188	Transcriptional misregulation in cancer	7 (0.7%)	238 (0.96%)	0.845563	0.971498	ko05202		188	Antigen processing and presentation
189	Drug metabolism - other enzymes	1 (0.11%)	55 (0.22%)	0.881269	1	ko00983		189	Vascular smooth muscle contraction	2 (0.23%)	109 (0.44%)	0.902076	0.983562	ko04270		189	Phototransduction - fly	1 (0.13%)	78 (0.31%)	0.913598	0.993433	ko04745		189	Antigen processing and presentation	3 (0.34%)	135 (0.54%)	0.860851	0.983081	ko04612		189	Oxidative phosphorylation	13 (1.21%)	339 (1.36%)	0.70805	0.846663	ko00190		189	Mineral absorption	2 (0.2%)	83 (0.33%)	0.85118	0.972777	ko04978		189	Drug metabolism - cytochrome P450
190	Bile secretion	8 (0.85%)	301 (1.21%)	0.888396	1	ko04976		190	Glycosaminoglycan degradation	1 (0.11%)	65 (0.26%)	0.904184	0.983562	ko00531		190	Salivary secretion	1 (0.13%)	79 (0.32%)	0.916273	0.993433	ko04970		190	Drug metabolism - other enzymes	1 (0.11%)	55 (0.22%)	0.862496	0.983081	ko00983		190	Legionellosis	4 (0.37%)	112 (0.45%)	0.71786	0.853876	ko05134		190	NF-kappa B signaling pathway	18 (1.8%)	557 (2.24%)	0.856627	0.972828	ko04064		190	Sulfur relay system
191	NF-kappa B signaling pathway	16 (1.69%)	557 (2.24%)	0.901555	1	ko04064		191	alpha-Linolenic acid metabolism	1 (0.11%)	66 (0.26%)	0.907584	0.983562	ko00592		191	Galactose metabolism	2 (0.26%)	139 (0.56%)	0.930981	0.998748	ko00052		191	PPAR signaling pathway	2 (0.23%)	98 (0.39%)	0.866027	0.983081	ko03320		191	Synthesis and degradation of ketone bodies	1 (0.09%)	31 (0.12%)	0.74567	0.876956	ko00072		191	Morphine addiction	1 (0.1%)	48 (0.19%)	0.860232	0.972828	ko05032		191	Protein digestion and absorption
192	Galactose metabolism	3 (0.32%)	139 (0.56%)	0.901887	1	ko00052		192	Parkinson's disease	7 (0.79%)	299 (1.2%)	0.907903	0.983562	ko05012		192	Gastric acid secretion	1 (0.13%)	86 (0.35%)	0.932817	0.998748	ko04971		192	Amphetamine addiction	2 (0.23%)	101 (0.41%)	0.876914	0.983081	ko05031		192	Pertussis	18 (1.67%)	476 (1.91%)	0.75102	0.876956	ko05133		192	Fatty acid biosynthesis	1 (0.1%)	53 (0.21%)	0.886161	0.992938	ko00061		192	Salivary secretion
193	Phototransduction	1 (0.11%)	61 (0.24%)	0.905924	1	ko04744		193	Cardiac muscle contraction	1 (0.11%)	71 (0.28%)	0.92286	0.994585	ko04260		193	Transcriptional misregulation in cancer	4 (0.52%)	238 (0.96%)	0.938241	0.998748	ko05202		193	Valine, leucine and isoleucine biosynthesis	1 (0.11%)	60 (0.24%)	0.885215	0.983081	ko00290		193	Pantothenate and CoA biosynthesis	2 (0.19%)	62 (0.25%)	0.754306	0.876956	ko00770		193	p53 signaling pathway	6 (0.6%)	223 (0.89%)	0.887208	0.992938	ko04115		193	Steroid biosynthesis
194	Other glycan degradation	4 (0.42%)	177 (0.71%)	0.907497	1	ko00511		194	SNARE interactions in vesicular transport	1 (0.11%)	80 (0.32%)	0.944282	1	ko04130		194	Tryptophan metabolism	1 (0.13%)	93 (0.37%)	0.946096	0.998748	ko00380		194	Amino sugar and nucleotide sugar metabolism	5 (0.57%)	217 (0.87%)	0.886003	0.983081	ko00520		194	Cyanoamino acid metabolism	2 (0.19%)	62 (0.25%)	0.754306	0.876956	ko00460		194	Glycerolipid metabolism	2 (0.2%)	95 (0.38%)	0.898878	0.997282	ko00561		194	Oxidative phosphorylation
195	Pantothenate and CoA biosynthesis	1 (0.11%)	62 (0.25%)	0.909504	1	ko00770		195	Retinol metabolism	1 (0.11%)	81 (0.33%)	0.94626	1	ko00830		195	PPAR signaling pathway	1 (0.13%)	98 (0.39%)	0.953944	0.998748	ko03320		195	Phototransduction	1 (0.11%)	61 (0.24%)	0.889288	0.983081	ko04744		195	Amoebiasis	1 (0.09%)	32 (0.13%)	0.756665	0.876956	ko05146		195	Apoptosis	17 (1.7%)	560 (2.25%)	0.907852	0.997282	ko04210		195	Ubiquinone and other terpenoid-quinone biosynthesis
196	Systemic lupus erythematosus	1 (0.11%)	63 (0.25%)	0.912948	1	ko05322		196	Pentose phosphate pathway	3 (0.34%)	174 (0.7%)	0.948253	1	ko00030		196	Metabolism of xenobiotics by cytochrome P450	3 (0.39%)	205 (0.82%)	0.954098	0.998748	ko00980		196	NF-kappa B signaling pathway	15 (1.7%)	557 (2.24%)	0.890554	0.983081	ko04064		196	Systemic lupus erythematosus	2 (0.19%)	63 (0.25%)	0.762139	0.878792	ko05322		196	Valine, leucine and isoleucine biosynthesis	1 (0.1%)	60 (0.24%)	0.914592	0.997282	ko00290		196	SNARE interactions in vesicular transport
197	Vascular smooth muscle contraction	2 (0.21%)	109 (0.44%)	0.922398	1	ko04270		197	Antigen processing and presentation	2 (0.23%)	135 (0.54%)	0.954473	1	ko04612		197	Amphetamine addiction	1 (0.13%)	101 (0.41%)	0.958093	0.998748	ko05031		197	Prion diseases	2 (0.23%)	106 (0.43%)	0.89326	0.983081	ko05020		197	Tryptophan metabolism	3 (0.28%)	93 (0.37%)	0.771153	0.884673	ko00380		197	Amphetamine addiction	2 (0.2%)	101 (0.41%)	0.916981	0.997282	ko05031		197	Glycosphingolipid biosynthesis - ganglio series
198	alpha-Linolenic acid metabolism	1 (0.11%)	66 (0.26%)	0.922514	1	ko00592		198	Phenylalanine metabolism	5 (0.57%)	275 (1.1%)	0.968185	1	ko00360		198	Pyruvate metabolism	4 (0.52%)	260 (1.04%)	0.961177	0.998748	ko00620		198	Systemic lupus erythematosus	1 (0.11%)	63 (0.25%)	0.897005	0.983081	ko05322		198	RNA polymerase	6 (0.56%)	176 (0.71%)	0.776274	0.885278	ko03020		198	Phototransduction	1 (0.1%)	61 (0.24%)	0.918028	0.997282	ko04744		198	Cytosolic DNA-sensing pathway
199	p53 signaling pathway	5 (0.53%)	223 (0.89%)	0.928804	1	ko04115		199	Transcriptional misregulation in cancer	4 (0.45%)	238 (0.96%)	0.970888	1	ko05202		199	RNA polymerase	2 (0.26%)	176 (0.71%)	0.973816	0.998748	ko03020		199	Vascular smooth muscle contraction	2 (0.23%)	109 (0.44%)	0.902076	0.98367	ko04270		199	Other glycan degradation	6 (0.56%)	177 (0.71%)	0.780822	0.885278	ko00511		199	Pentose phosphate pathway	4 (0.4%)	174 (0.7%)	0.922251	0.997282	ko00030		199	Pyruvate metabolism
200	Olfactory transduction	1 (0.11%)	72 (0.29%)	0.93861	1	ko04740		200	Drug metabolism - cytochrome P450	3 (0.34%)	196 (0.79%)	0.971388	1	ko00982		200	Ribosome biogenesis in eukaryotes	16 (2.08%)	790 (3.17%)	0.974346	0.998748	ko03008		200	Oxidative phosphorylation	8 (0.91%)	339 (1.36%)	0.915773	0.98944	ko00190		200	Glycerolipid metabolism	3 (0.28%)	95 (0.38%)	0.783432	0.885278	ko00561		200	Calcium signaling pathway	2 (0.2%)	105 (0.42%)	0.927307	0.997282	ko04020		200	Metabolism of xenobiotics by cytochrome P450
201	Salivary secretion	1 (0.11%)	79 (0.32%)	0.953218	1	ko04970		201	RNA degradation	18 (2.04%)	755 (3.03%)	0.973198	1	ko03018		201	Other glycan degradation	2 (0.26%)	177 (0.71%)	0.974507	0.998748	ko00511		201	Cardiac muscle contraction	1 (0.11%)	71 (0.28%)	0.92286	0.98944	ko04260		201	Nicotine addiction	1 (0.09%)	36 (0.14%)	0.796097	0.890683	ko05033		201	Phenylalanine metabolism	7 (0.7%)	275 (1.1%)	0.928026	0.997282	ko00360		201	Mineral absorption
202	Butanoate metabolism	1 (0.11%)	82 (0.33%)	0.958362	1	ko00650		202	Metabolism of xenobiotics by cytochrome P450	3 (0.34%)	205 (0.82%)	0.977676	1	ko00980		202	Alcoholism	2 (0.26%)	209 (0.84%)	0.989286	1	ko05034		202	Olfactory transduction	1 (0.11%)	72 (0.29%)	0.925598	0.98944	ko04740		202	Vasopressin-regulated water reabsorption	1 (0.09%)	36 (0.14%)	0.796097	0.890683	ko04962		202	Cardiac muscle contraction	1 (0.1%)	71 (0.28%)	0.945635	1	ko04260		202	Sulfur metabolism
203	Gap junction	1 (0.11%)	83 (0.33%)	0.959948	1	ko04540		203	Inositol phosphate metabolism	1 (0.11%)	110 (0.44%)	0.981177	1	ko00562		203	Parkinson's disease	3 (0.39%)	299 (1.2%)	0.995431	1	ko05012		203	ABC transporters	7 (0.79%)	319 (1.28%)	0.93712	0.98944	ko02010		203	Olfactory transduction	2 (0.19%)	72 (0.29%)	0.82335	0.916636	ko04740		203	Olfactory transduction	1 (0.1%)	72 (0.29%)	0.947823	1	ko04740		203	Gastric acid secretion
204	Mineral absorption	1 (0.11%)	83 (0.33%)	0.959948	1	ko04978		204	Biosynthesis of unsaturated fatty acids	1 (0.11%)	122 (0.49%)	0.98781	1	ko01040		204	Oxidative phosphorylation	3 (0.39%)	339 (1.36%)	0.998385	1	ko00190		204	Alcoholism	4 (0.45%)	209 (0.84%)	0.940694	0.98944	ko05034		204	Amino sugar and nucleotide sugar metabolism	7 (0.65%)	217 (0.87%)	0.831945	0.921195	ko00520		204	Drug metabolism - cytochrome P450	4 (0.4%)	196 (0.79%)	0.957197	1	ko00982		204	Fatty acid biosynthesis
205	Apoptosis	14 (1.48%)	560 (2.25%)	0.965441	1	ko04210		205	Glycosylphosphatidylinositol(GPI)-anchor biosynthesis	1 (0.11%)	129 (0.52%)	0.99054	1	ko00563		205	RNA degradation	7 (0.91%)	755 (3.03%)	0.999985	1	ko03018		205	SNARE interactions in vesicular transport	1 (0.11%)	80 (0.32%)	0.944282	0.98944	ko04130		205	Parkinson's disease	10 (0.93%)	299 (1.2%)	0.835597	0.921195	ko05012		205	Salivary secretion	1 (0.1%)	79 (0.32%)	0.960863	1	ko04970		205	Other types of O-glycan biosynthesis
206	Cytosolic DNA-sensing pathway	2 (0.21%)	144 (0.58%)	0.974897	1	ko04623		206	Cytosolic DNA-sensing pathway	1 (0.11%)	144 (0.58%)	0.994507	1	ko04623		206	Fanconi anemia pathway	6 (0.78%)	1082 (4.34%)	1	1	ko03460		206	Glycosylphosphatidylinositol(GPI)-anchor biosynthesis	2 (0.23%)	129 (0.52%)	0.945524	0.98944	ko00563		206	Galactose metabolism	4 (0.37%)	139 (0.56%)	0.855545	0.937911	ko00052		206	SNARE interactions in vesicular transport	1 (0.1%)	80 (0.32%)	0.962438	1	ko04130		206	Drug metabolism - other enzymes
207	Phosphatidylinositol signaling system	2 (0.21%)	146 (0.59%)	0.976501	1	ko04070		207	Ribosome biogenesis in eukaryotes	14 (1.59%)	790 (3.17%)	0.99902	1	ko03008										207	Butanoate metabolism	1 (0.11%)	82 (0.33%)	0.948168	0.98944	ko00650		207	Inositol phosphate metabolism	3 (0.28%)	110 (0.44%)	0.859061	0.937911	ko00562		207	Metabolism of xenobiotics by cytochrome P450	4 (0.4%)	205 (0.82%)	0.966756	1	ko00980		207	Glycerolipid metabolism
208	Amphetamine addiction	1 (0.11%)	101 (0.41%)	0.980095	1	ko05031		208	Fanconi anemia pathway	6 (0.68%)	1082 (4.34%)	1	1	ko03460										208	Gap junction	1 (0.11%)	83 (0.33%)	0.950009	0.98944	ko04540		208	Butanoate metabolism	2 (0.19%)	82 (0.33%)	0.874447	0.95012	ko00650		208	Glycosylphosphatidylinositol(GPI)-anchor biosynthesis	2 (0.2%)	129 (0.52%)	0.967854	1	ko00563		208	Valine, leucine and isoleucine biosynthesis
209	Phenylalanine metabolism	5 (0.53%)	275 (1.1%)	0.98028	1	ko00360																		209	Parkinson's disease	6 (0.68%)	299 (1.2%)	0.955661	0.98944	ko05012		209	NF-kappa B signaling pathway	19 (1.77%)	557 (2.24%)	0.881889	0.950994	ko04064		209	Amino sugar and nucleotide sugar metabolism	4 (0.4%)	217 (0.87%)	0.97643	1	ko00520		209	Systemic lupus erythematosus
210	Transcriptional misregulation in cancer	4 (0.42%)	238 (0.96%)	0.981346	1	ko05202																		210	Bile secretion	6 (0.68%)	301 (1.21%)	0.957522	0.98944	ko04976		210	Protein export	1 (0.09%)	49 (0.2%)	0.885238	0.950994	ko03060		210	Galactose metabolism	2 (0.2%)	139 (0.56%)	0.977303	1	ko00052		210	Pentose phosphate pathway
211	Calcium signaling pathway	1 (0.11%)	105 (0.42%)	0.982961	1	ko04020																		211	Cytosolic DNA-sensing pathway	2 (0.23%)	144 (0.58%)	0.965309	0.992758	ko04623		211	Glutathione metabolism	7 (0.65%)	236 (0.95%)	0.887875	0.950994	ko00480		211	Cytosolic DNA-sensing pathway	2 (0.2%)	144 (0.58%)	0.980957	1	ko04623		211	alpha-Linolenic acid metabolism
212	Ribosome biogenesis in eukaryotes	19 (2.01%)	790 (3.17%)	0.989268	1	ko03008																		212	Transcriptional misregulation in cancer	4 (0.45%)	238 (0.96%)	0.970888	0.993787	ko05202		212	Transcriptional misregulation in cancer	7 (0.65%)	238 (0.96%)	0.892734	0.951688	ko05202		212	Parkinson's disease	6 (0.6%)	299 (1.2%)	0.981908	1	ko05012		212	Cardiac muscle contraction
213	Glycosylphosphatidylinositol(GPI)-anchor biosynthesis	1 (0.11%)	129 (0.52%)	0.993299	1	ko00563																		213	Phenylalanine metabolism	4 (0.45%)	275 (1.1%)	0.988829	1	ko00360		213	Ascorbate and aldarate metabolism	1 (0.09%)	58 (0.23%)	0.922927	0.971183	ko00053		213	Other glycan degradation	2 (0.2%)	177 (0.71%)	0.994147	1	ko00511		213	Olfactory transduction
214	Amino sugar and nucleotide sugar metabolism	2 (0.21%)	217 (0.87%)	0.997908	1	ko00520																		214	Galactose metabolism	1 (0.11%)	139 (0.56%)	0.993415	1	ko00052		214	Apoptosis	18 (1.67%)	560 (2.25%)	0.925161	0.971183	ko04210		214	RNA degradation	15 (1.5%)	755 (3.03%)	0.999444	1	ko03018		214	Phototransduction - fly
215	RNA degradation	14 (1.48%)	755 (3.03%)	0.999356	1	ko03018																		215	Ribosome biogenesis in eukaryotes	16 (1.81%)	790 (3.17%)	0.995583	1	ko03008		215	Drug metabolism - cytochrome P450	5 (0.46%)	196 (0.79%)	0.929115	0.971183	ko00982		215	Ribosome biogenesis in eukaryotes	14 (1.4%)	790 (3.17%)	0.999904	1	ko03008		215	Biosynthesis of unsaturated fatty acids
216	Fanconi anemia pathway	6 (0.63%)	1082 (4.34%)	1	1	ko03460																		216	RNA degradation	13 (1.47%)	755 (3.03%)	0.999108	1	ko03018		216	Valine, leucine and isoleucine biosynthesis	1 (0.09%)	60 (0.24%)	0.929454	0.971183	ko00290		216	Fanconi anemia pathway	6 (0.6%)	1082 (4.34%)	1	1	ko03460		216	Fructose and mannose metabolism
																								217	Fanconi anemia pathway	8 (0.91%)	1082 (4.34%)	1	1	ko03460		217	Phototransduction	1 (0.09%)	61 (0.24%)	0.932508	0.971183	ko04744										217	Parkinson's disease
																																218	Metabolism of xenobiotics by cytochrome P450	5 (0.46%)	205 (0.82%)	0.94436	0.976139	ko00980										218	Transcriptional misregulation in cancer
																																219	alpha-Linolenic acid metabolism	1 (0.09%)	66 (0.26%)	0.945905	0.976139	ko00592										219	Amino sugar and nucleotide sugar metabolism
																																220	Cytosolic DNA-sensing pathway	3 (0.28%)	144 (0.58%)	0.951023	0.97696	ko04623										220	RNA degradation
																																221	Biosynthesis of unsaturated fatty acids	2 (0.19%)	122 (0.49%)	0.970439	0.992395	ko01040										221	Glycosylphosphatidylinositol(GPI)-anchor biosynthesis
																																222	Phenylalanine metabolism	5 (0.46%)	275 (1.1%)	0.992885	1	ko00360										222	Phenylalanine metabolism
																																223	RNA degradation	20 (1.86%)	755 (3.03%)	0.994354	1	ko03018										223	Galactose metabolism
																																224	Glycosylphosphatidylinositol(GPI)-anchor biosynthesis	1 (0.09%)	129 (0.52%)	0.996683	1	ko00563										224	Ribosome biogenesis in eukaryotes
																																225	Ribosome biogenesis in eukaryotes	19 (1.77%)	790 (3.17%)	0.998632	1	ko03008										225	Fanconi anemia pathway
																																226	Fanconi anemia pathway	8 (0.74%)	1082 (4.34%)	1	1	ko03460
[truncated: 19 more columns]
