# Supplementary material for: Transcriptomic Analysis for Different Sex Types of Ricinus communis L. during Development from Apical Buds to Inflorescences by Digital Gene Expression Profiling
Source: Front Plant Sci. 2016 Feb 12;6:1208. doi: 10.3389/fpls.2015.01208 (PMC4751274; doi:10.3389/fpls.2015.01208)
Supplement: Supplementary file 12 [file DataSheet12.XLSX]

## Sheet: Four comparisions
Cluster A
Gene	ABML1-vs-ABML2	ABML2-vs-RML	ABPL1-vs-ABPL2	ABPL2-vs-RPL	GO Component	GO Function	GO Process
29739.m003772	1.19094	3.619	1.64839	4.82643	-	-	-
27798.m000615	1.53051	1.43911	1.2115	1.6386	-	-	-
28179.m000470	1.60283	1.01381	2.09743	1.34703	-	-	-
29673.m000902	2.29602	1.31823	1.8394	1.14578	-	-	-
29854.m001108	1.2115	2.66727	1.14938	2.02636	-	-	-
29981.m000595	3.58496	1.30581	1.19502	1.2713	-	-	-
29830.m001455	3.62449	2.61073	1.91983	1.44057	-	-	-
30076.m004576	4.14296	2.58042	1.83757	1.10103	-	-	-
28256.m000144	1.19094	1.30996	3.66296	3.37412	-	-	-
29929.m004593	1.55761	2.79547	2.69459	2.86081	-	-	-
27955.m000384	1.87101	2.29469	5.87447	2.84777	-	-	-
30068.m002513	2.11548	1.80206	4.89077	1.95889	-	-	-
30170.m013737	1.2115	1.25481	4.85798	1.85168	-	-	-
29676.m001658	5.14296	3.34756	3.62449	4.88594	-	-	-
30089.m001020	5.38082	1.47716	3.66296	3.34079	-	-	-
30146.m003432	6.33985	1.7334	4.54432	3.08017	-	-	-
29093.m000082	5.34577	1.183	5.1565	1.37747	-	-	-
gi|255541973|ref|XM_002512005.1|	5.97728	1.26748	3.62449	1.21681	GO:0043231//intracellular membrane-bounded organelle	GO:0003677//DNA binding;GO:0001071//nucleic acid binding transcription factor activity;GO:0016628//oxidoreductase activity, acting on the CH-CH group of donors, NAD or NADP as acceptor	GO:0006351//transcription, DNA-dependent
29783.m000312	5.8413	3.31352	5.1565	3.60505	-	-	-
30131.m007020	5.12928	2.59182	5.1565	2.8035	-	-	-
30169.m006544	4.14296	3.65794	5.71882	2.26227	-	-	-
29782.m000117	3.62449	2.08517	5.11548	1.20645	-	-	-
29983.m003152	3.62449	1.91983	4.58496	1.08746	-	-	-
30138.m003944	4.14296	2.21459	4.87447	2.18081	-	-	-
30174.m008889	3.62449	2.91983	4.87447	2.51498	-	-	-
29603.m000534	3.62449	2.82397	3.58496	2.1062	-	-	-
29883.m001995	3.62449	2.71536	3.62449	1.89907	-	-	-
28686.m000046	3.58496	2.29768	3.66296	3.3295	-	-	-
29739.m003727	3.83946	1.28076	3.44904	3.17263	-	-	-
30190.m011132	3.58496	1.53051	3.62449	2.36798	-	-	-
29908.m006135	4.54432	1.16534	3.66296	1.69459	-	-	-
29940.m000401	4.54432	1.33832	3.66296	2.1867	-	-	-
30068.m002545	3.58496	1.76081	3.62449	1.21681	-	-	-
30120.m000369	3.62449	1.94029	3.66296	1.71786	-	-	-
28193.m000298	3.58496	1	3.66296	1.67094	-	-	-
27524.m000301	3.58496	1.0199	3.66296	1.22781	-	-	-
gi|255562247|ref|XM_002522086.1|	3.62449	1.23349	3.58496	1.30581	-	GO:0004180//carboxypeptidase activity	GO:0019538//protein metabolic process
29794.m003429	1.2932	1.3836	-1.26849	3.9047	-	-	-
29682.m000581	1.8606	1.41111	-1.78427	2.41128	-	-	-
30146.m003543	1.8606	1.25342	-2.2115	3.32193	-	-	-
28677.m000058	5.34577	1.30288	-1.91194	3.62552	-	-	-
29915.m000489	4.89077	1.09412	-1.57586	3.24075	-	-	-
29933.m001434	4.85798	2.14577	-1	3.2854	-	-	-
30138.m004051	4.54432	2.16993	-1.68012	2.56016	-	-	-
29842.m003588	3.62449	1.24998	-1.54543	1.26628	-	-	-
30143.m001181	4.1964	1.14938	-1.54432	1.558	-	-	-
29908.m006040	4.85798	1.26442	-1.27563	2.32193	-	-	-
30174.m008752	5.1565	1.28644	-1.54432	1.27302	-	-	-
27766.m000154	-2.1247	3.04924	-2.00679	1.42183	-	-	-
gi|255555778|ref|XM_002518879.1|	-2.80346	2.9087	-1.118	1.23406	-	GO:0016616//oxidoreductase activity, acting on the CH-OH group of donors, NAD or NADP as acceptor;GO:0046914//transition metal ion binding	GO:0008152//metabolic process
29820.m001014	-1.00375	1.74371	-1.95109	4.17298	-	-	-
29916.m000526	-1.14048	1.57399	-2.50027	2.85536	-	-	-
29841.m002820	-2.11247	2.51165	-2.42999	2.65025	-	-	-
29932.m000620	-1.76163	2.676	-1.84902	2.42368	-	-	-
30147.m013740	-1.75316	2.75489	-1.77588	3.50677	-	-	-
29901.m000415	-1.01943	2.12896	-1.03999	2.60945	-	-	-
29830.m001428	-1.82284	1.74081	-1.55687	2.62223	-	-	-
29970.m001022	-2.28129	1.33787	-1.78427	2.65662	-	-	-
30076.m004619	-2.24998	1.26628	-2.10343	2.50479	-	-	-
29589.m001253	-1.21459	1.19094	-1.48308	1.75002	-	-	-
30079.m000451	-1.26628	1.2824	-1.38948	1.75709	-	-	-
30128.m008885	-2.076	1.4306	-1.88828	1.70634	-	-	-
gi|255569282|ref|XM_002525563.1|	-1.84718	1.79926	-1.31822	1.40533	GO:0009534//chloroplast thylakoid	GO:0015291//secondary active transmembrane transporter activity;GO:0015103//inorganic anion transmembrane transporter activity	GO:0015698//inorganic anion transport;GO:0009314//response to radiation;GO:0051707//response to other organism
30128.m008631	-1.88917	1.44271	-1.12553	1.42543	-	-	-
gi|255580152|ref|XM_002530862.1|	-2.24998	1.50479	-1.27302	1.38466	GO:0043231//intracellular membrane-bounded organelle	-	-
29772.m000321	-1.29834	2.82397	2.37551	2.73809	-	-	-
29908.m006164	-2.37551	2.90949	1.54432	1.18662	-	-	-
gi|255543700|ref|XM_002512867.1|	-1.99243	2.15219	1.19502	1.57352	-	GO:0005488//binding	GO:0009414//response to water deprivation
gi|255563765|ref|XM_002522838.1|	-2.02784	2.88292	1.01481	1.66766	-	GO:0043169//cation binding	GO:0006812//cation transport
gi|255538303|ref|XM_002510171.1|	-1.06163	2.64815	1.18395	1.29783	GO:0042579//microbody	GO:0005496//steroid binding	GO:0009062//fatty acid catabolic process;GO:0032501//multicellular organismal process;GO:0006869//lipid transport;GO:0006081//cellular aldehyde metabolic process
gi|255580676|ref|XM_002531115.1|	-1.43649	1.8226	1.08204	1.01682	-	-	-
Cluster B
Gene	ABML1-vs-ABML2	ABML2-vs-RML	ABPL1-vs-ABPL2	ABPL2-vs-RPL	GO Component	GO Function	GO Process
30128.m008767	4.87447	4.63465	-3.62449	9.93418	-	-	-
29794.m003451	3.62449	3	-3.62449	7.88874	-	-	-
29676.m001689	5.52356	1.11548	-4.89077	6.98489	-	-	-
30156.m001745	5.11548	1.75899	-5.39232	7.2854	-	-	-
30055.m001624	2.58496	1.57012	-5.38082	7.07325	-	-	-
30170.m013670	1.45251	1.13245	-5.41504	5.84967	-	-	-
30068.m002530	3.62449	2.36798	-3.62449	3.58496	-	-	-
30131.m007152	3.62449	1.70941	-5.16993	3.58496	-	-	-
29646.m001059	3.58496	2.27302	-4.56478	5.53398	-	-	-
30076.m004465	3.62449	2.62975	-4.58496	4.52356	-	-	-
30170.m013995	4.56478	1.6768	-4.54432	5.55459	-	-	-
29600.m000546	3.58496	1	-4.22239	4.87447	-	-	-
29822.m003407	3.62449	1.23349	-4.58496	4.62449	-	-	-
30147.m014213	4.14296	1.39102	-4.60486	4.87447	-	-	-
29842.m003630	3.58496	1.81876	-3.66296	4.62449	-	-	-
gi|255554858|ref|XM_002518421.1|	3.62449	1.26628	-3.58496	4.87447	GO:0010008//endosome membrane	-	GO:0006810//transport
29740.m000475	4.56478	1.14487	-3.66296	5.12928	-	-	-
30170.m013750	4.16993	1.3744	-3.62449	5.30986	-	-	-
gi|255563830|ref|XM_002522870.1|	3.62449	1.23349	-3.58496	5.8413	GO:0043231//intracellular membrane-bounded organelle	GO:0005488//binding	-
Cluster C
Gene	ABML1-vs-ABML2	ABML2-vs-RML	ABPL1-vs-ABPL2	ABPL2-vs-RPL	GO Component	GO Function	GO Process
29630.m000834	5.34577	-1.68281	-4.92283	4.62449	-	-	-
30128.m008741	4.60486	-1.0199	-5.54432	4.56478	-	-	-
30190.m011093	4.85798	-1.23349	-5.72792	3.58496	-	-	-
29792.m000619	5.70966	-2.04669	-3.62449	5.11548	-	-	-
30147.m014000	4.87447	-1.2115	-3.62449	4.56478	-	-	-
29739.m003768	5.34577	-1.76081	-4.54432	3.58496	-	-	-
30206.m000753	5.70044	-1.47805	-3.62449	3.58496	-	-	-
29851.m002377	1.54432	-5.12928	-4.58496	6.22882	-	-	-
29705.m000587	1.67094	-5.3339	-5.16993	4.56478	-	-	-
29638.m000527	2.1062	-5.69116	-5.72792	4.9386	-	-	-
gi|255543197|ref|XM_002512616.1|	2.00643	-6.22882	-5.36923	4.8413	GO:0016020//membrane;GO:0005798//Golgi-associated vesicle	GO:0046914//transition metal ion binding;GO:0016301//kinase activity;GO:0005083//small GTPase regulator activity;GO:0005543//phospholipid binding;GO:0032559	GO:0003002//regionalization;GO:0032012//regulation of ARF protein signal transduction;GO:0009887//organ morphogenesis;GO:0006464//cellular protein modification process;GO:0009725//response to hormone stimulus
29791.m000542	1.28951	-4.87447	-3.62449	3.58496	-	-	-
29889.m003368	1.68281	-5.34577	-3.62449	3.66296	-	-	-
gi|255550100|ref|XM_002516055.1|	2.3295	-5.99247	-3.66296	4.52356	GO:0016020//membrane	GO:0046914//transition metal ion binding;GO:0008238//exopeptidase activity	GO:0019538//protein metabolic process;GO:0060918//auxin transport
29661.m000915	4.16993	-4.16993	-4.22239	5.85798	-	-	-
29661.m000938	4.1964	-4.1964	-4.60486	5.38082	-	-	-
29673.m000917	4.1964	-4.1964	-5.14296	5.53398	-	-	-
29827.m002563	3.62449	-3.62449	-3.66296	5.56478	-	-	-
27965.m000111	3.58496	-3.58496	-3.66296	4.87447	-	-	-
30078.m002333	3.62449	-3.62449	-3.58496	4.56478	-	-	-
29813.m001492	3.62449	-3.62449	-4.56478	4.87447	-	-	-
30190.m011246	3.62449	-3.62449	-4.87447	4.52356	-	-	-
30128.m008982	5.11548	-5.11548	-3.58496	3.58496	-	-	-
30131.m007290	5.53398	-5.53398	-3.62449	4.22239	-	-	-
29788.m000324	5.1565	-5.1565	-4.89077	3.66296	-	-	-
30128.m009041	4.14296	-4.14296	-4.56478	3.66296	-	-	-
gi|255541073|ref|XM_002511555.1|	4.56478	-4.56478	-4.89077	3.58496	GO:0043231//intracellular membrane-bounded organelle	GO:0005488//binding;GO:0003824//catalytic activity	GO:0019941//modification-dependent protein catabolic process;GO:0048528//post-embryonic root development
29263.m000092	4.54432	-4.54432	-3.58496	4.22239	-	-	-
29279.m000134	4.60486	-4.60486	-3.62449	3.58496	-	-	-
29842.m003610	4.14296	-4.14296	-3.58496	3.58496	-	-	-
30148.m001442	4.14296	-4.14296	-3.66296	3.58496	-	-	-
30138.m003985	3.62449	-3.62449	-4.58496	3.58496	-	-	-
29739.m003687	3.58496	-3.58496	-3.58496	3.58496	-	-	-
gi|255558973|ref|XM_002520464.1|	3.58496	-3.58496	-3.58496	3.58496	GO:0005667//transcription factor complex	GO:0008135//translation factor activity, nucleic acid binding	GO:0006351//transcription, DNA-dependent;GO:0006412//translation
27543.m000151	-2.23704	-1.09311	-3.71402	1.41356	-	-	-
29739.m003752	1.1062	-3.1062	-2.26303	1.31667	-	-	-
29930.m000611	2.1062	-2.0282	-2.80192	2.32193	-	-	-
29983.m003308	1.14487	-2.1247	-3.41163	1.55748	-	-	-
29794.m003448	1.19491	-1.38885	-1.50696	2.57225	-	-	-
29822.m003384	2.2448	-1.12175	-1.57592	1.44294	-	-	-
gi|255540052|ref|XM_002511045.1|	2.1867	-2.22518	-1.73306	1.21681	-	GO:0005488//binding	-
29600.m000548	1.67094	-1.74894	-3.62449	5.14296	-	-	-
29794.m003422	1.28951	-1.28951	-4.9386	6.69116	-	-	-
30076.m004633	2.04669	-2.1247	-4.90689	5.1565	-	-	-
gi|255576923|ref|XM_002529301.1|	1.59018	-1.98446	-5.88264	5.53398	-	GO:0005488//binding	-
30206.m000755	1.19502	-1.19502	-5.12928	3.58496	-	-	-
30073.m002257	2.41504	-2.37551	-4.60486	4.14296	-	-	-
gi|255578897|ref|XM_002530256.1|	1.9386	-1.9386	-4.16993	3.58496	GO:0044464//cell part	GO:0005099//Ras GTPase activator activity	GO:0032318//regulation of Ras GTPase activity
29648.m001963	-1.0199	-3.58496	-3.58496	4.14296	-	-	-
29844.m003222	-1.24998	-3.62449	-5.16993	3.66296	-	-	-
gi|255583953|ref|XM_002532678.1|	-1.53051	-3.58496	-4.54432	5.51307	GO:0016020//membrane	-	-
Cluster D
Gene	ABML1-vs-ABML2	ABML2-vs-RML	ABPL1-vs-ABPL2	ABPL2-vs-RPL	GO Component	GO Function	GO Process
gi|255540706|ref|XM_002511372.1|	-3.58496	6.71425	-4.16993	9.48985	GO:0043231//intracellular membrane-bounded organelle	-	-
29804.m001523	-1.29834	2.71536	-6.64386	7.22882	-	-	-
29889.m003389	-1.72329	2.79564	-3.58496	7.73697	-	-	-
30111.m000735	-1.96047	3.56862	-3.66296	7.42066	-	-	-
gi|255542845|ref|XM_002512440.1|	-2.63604	3	-3.66296	4.52356	-	GO:0005515//protein binding	GO:0044267//cellular protein metabolic process;GO:0050896//response to stimulus
27471.m000410	-1.74474	1.70941	-4.22239	4.56478	-	-	-
29848.m004478	-1.49099	1.2824	-4.90689	4.54432	-	-	-
29736.m002025	-2.37551	1.49099	-4.56478	3.66296	-	-	-
gi|255562309|ref|XM_002522116.1|	-2.43741	1.76081	-3.58496	4.14296	GO:0044464//cell part	-	-
29634.m002075	-1.22239	1.53973	-4.22239	5.51307	-	-	-
30010.m000653	-1.33787	2.41504	-4.1964	6	-	-	-
30147.m014113	-1.02697	2.71087	-3.66296	5.52356	-	-	-
28492.m000480	-1.94656	2.92945	-5.1565	5.74595	-	-	-
gi|255544192|ref|XM_002513113.1|	-1.80735	2.65025	-4.87447	5.70044	-	-	-
gi|255537256|ref|XM_002509649.1|	-1.03953	2.28129	-5.1565	5.70966	-	-	GO:0006810//transport
gi|255569129|ref|XM_002525488.1|	-1.77259	1.95936	-4.87447	5.52356	GO:0043231//intracellular membrane-bounded organelle	GO:0016788//hydrolase activity, acting on ester bonds	-
29813.m001537	-5.89077	5.53398	-1.22781	2.17834	-	-	-
29585.m000598	-5.72792	5.99247	-1.12306	1.53127	-	-	-
29982.m000220	-6.25424	6.12928	-1.2501	1.36657	-	-	-
30147.m013758	-4.92283	6.35168	-1.0199	1.95936	-	-	-
29682.m000593	-5.10154	4.56478	-1.30581	2.09686	-	-	-
30170.m014013	-4.14296	3.66296	-1.57154	2.25634	-	-	-
30190.m011282	-3.58496	6.43185	-1.94029	3.36419	-	-	-
29683.m000466	-3.66296	6	-6.13614	6.10852	-	-	-
29864.m001502	-3.66296	5.54432	-4.16993	6.52356	-	-	-
29705.m000584	-4.60486	4.54432	-5.14296	5.57491	-	-	-
30063.m001423	-5.58496	5.54432	-4.89077	5.72792	-	-	-
30076.m004567	-3.58496	3.62449	-4.56478	5.70044	-	-	-
29751.m001881	-4.52356	5.1565	-3.58496	4.89077	-	-	-
29929.m004727	-4.89077	4.54432	-3.62449	5.12928	-	-	-
29785.m000972	-3.66296	4.85798	-3.58496	4.8413	-	-	-
29794.m003498	-3.66296	4.54432	-3.66296	5.14296	-	-	-
gi|255537692|ref|XM_002509867.1|	-3.66296	4.14296	-3.66296	5.1565	GO:0043231//intracellular membrane-bounded organelle;GO:0031224//intrinsic to membrane	GO:0035250//UDP-galactosyltransferase activity	GO:0006464//cellular protein modification process
28653.m000062	-4.22239	3.62449	-3.58496	5.12928	-	-	-
30115.m001186	-3.58496	3.58496	-3.58496	4.62449	-	-	-
gi|255573811|ref|XM_002527779.1|	-3.66296	3.58496	-3.66296	4.87447	GO:0016020//membrane;GO:0043231//intracellular membrane-bounded organelle	GO:0008937//ferredoxin-NAD(P) reductase activity	GO:0008152//metabolic process
29703.m001513	-3.58496	4.16993	-5.86625	3.66296	-	-	-
28333.m000571	-5.86625	4.56478	-6.72338	3.58496	-	-	-
29889.m003406	-5.56478	4.56478	-5.75489	3.66296	-	-	-
29751.m001801	-6.79442	4.85798	-3.66296	4.22239	-	-	-
gi|255565016|ref|XM_002523455.1|	-6.14975	4.85798	-3.58496	5.53398	-	-	-
29308.m000183	-5.18322	3.58496	-3.62449	4.62449	-	-	-
30146.m003605	-4.62449	3.58496	-3.58496	4.56478	-	-	-
30147.m013814	-4.60486	3.66296	-3.62449	4.14296	-	-	-
30147.m014108	-5.72792	3.62449	-3.58496	4.14296	-	-	-
28883.m000724	-5.14296	4.14296	-3.58496	3.58496	-	-	-
29489.m000178	-4.60486	3.66296	-3.62449	3.58496	-	-	-
29956.m000105	-4.87447	3.62449	-4.60486	3.66296	-	-	-
29981.m000587	-4.56478	3.62449	-4.62449	3.58496	-	-	-
30005.m001258	-4.56478	3.66296	-4.22239	3.66296	-	-	-
gi|255577194|ref|XM_002529434.1|	-4.22239	3.58496	-4.16993	3.66296	GO:0031967;GO:0043231//intracellular membrane-bounded organelle	GO:0016649//oxidoreductase activity, acting on the CH-NH group of donors, quinone or similar compound as acceptor	GO:0009642//response to light intensity;GO:0006551//leucine metabolic process
29634.m002103	-4.89077	5.36923	-3.62449	3.58496	-	-	-
29693.m002078	-4.56478	5.34577	-4.1964	3.58496	-	-	-
30147.m014121	-4.60486	4.90689	-5.14296	3.66296	-	-	-
30076.m004583	-4.92283	5.11548	-4.56478	3.58496	-	-	-
gi|255543233|ref|XM_002512634.1|	-5.39232	4.85798	-4.60486	3.58496	-	GO:0016741;GO:0016709//oxidoreductase activity, acting on paired donors, with incorporation or reduction of molecular oxygen, NAD(P)H as one donor, and incorporation of one atom of oxygen;GO:0005506//iron ion binding	GO:0006730//one-carbon metabolic process
30190.m011159	-3.66296	4.58496	-4.56478	4.54432	-	-	-
30204.m001775	-3.66296	4.54432	-4.56478	3.58496	-	-	-
28460.m000083	-3.58496	3.62449	-4.22239	4.14296	-	-	-
29801.m003201	-3.66296	3.66296	-4.1964	3.66296	-	-	-
30142.m000643	-3.66296	3.62449	-4.22239	3.58496	-	-	-
gi|255538089|ref|XM_002510064.1|	-3.66296	3.58496	-4.56478	3.66296	-	-	-
29950.m001128	-3.58496	4.22239	-3.66296	4.14296	-	-	-
30169.m006437	-3.58496	4.22239	-3.58496	4.22239	-	-	-
gi|255576678|ref|XM_002529182.1|	-3.66296	4.22239	-3.62449	3.58496	GO:0044424//intracellular part	-	-
29409.m000272	-3.66296	3.58496	-3.62449	3.58496	-	-	-
30122.m000355	-3.66296	3.58496	-3.58496	3.58496	-	-	-
30169.m006430	-3.58496	3.62449	-3.62449	3.66296	-	-	-
41909.m000027	-3.66296	3.58496	-3.66296	3.66296	-	-	-
gi|255586074|ref|XM_002533656.1|	-3.66296	3.62449	-3.66296	3.66296	-	-	-
gi|255586414|ref|XM_002533807.1|	-3.66296	5.12928	-3.58496	3.58496	-	-	-
Cluster E
Gene	ABML1-vs-ABML2	ABML2-vs-RML	ABPL1-vs-ABPL2	ABPL2-vs-RPL	GO Component	GO Function	GO Process
gi|255543045|ref|XM_002512540.1|	-8.14125	8.42066	1.23325	1.40393	GO:0031410//cytoplasmic vesicle	-	-
29647.m002002	-4.60486	6	1.88136	1.88474	-	-	-
gi|255539357|ref|XM_002510698.1|	-3.71444	5.36299	2.07669	1.72175	GO:0043234//protein complex;GO:0009536//plastid	GO:0046906//tetrapyrrole binding	GO:0009639//response to red or far red light;GO:0006091//generation of precursor metabolites and energy
30170.m014034	-3.66296	5.36923	4.58496	1.39993	-	-	-
29681.m001321	-3.58496	4.87447	4.54432	1	-	-	-
29900.m001625	-3.66296	4.56478	4.58496	1.16099	-	-	-
gi|255545803|ref|XM_002513916.1|	-3.58496	4.58496	4.56478	1.12638	GO:0009534//chloroplast thylakoid;GO:0044436	GO:0004601//peroxidase activity;GO:0004812//aminoacyl-tRNA ligase activity;GO:0005506//iron ion binding;GO:0032559	GO:0006418//tRNA aminoacylation for protein translation;GO:0006950//response to stress
29923.m000803	-3.58496	5.34577	3.62449	1.90949	-	-	-
gi|255538569|ref|XM_002510304.1|	-3.58496	5.36923	3.62449	1.74474	GO:0043231//intracellular membrane-bounded organelle	GO:0016747//transferase activity, transferring acyl groups other than amino-acyl groups	-
gi|255540862|ref|XM_002511450.1|	-3.58496	4.56478	3.66296	1.8606	GO:0031225//anchored to membrane	GO:0016614//oxidoreductase activity, acting on CH-OH group of donors;GO:0048037//cofactor binding	GO:0044238//primary metabolic process
30028.m000249	-3.66296	4.54432	3.66296	1.68281	-	-	-
gi|255547130|ref|XM_002514577.1|	-3.58496	4.54432	3.66296	1.65896	GO:0043231//intracellular membrane-bounded organelle	GO:0003677//DNA binding;GO:0001071//nucleic acid binding transcription factor activity;GO:0016628//oxidoreductase activity, acting on the CH-CH group of donors, NAD or NADP as acceptor	GO:0006351//transcription, DNA-dependent
gi|255537002|ref|XM_002509522.1|	-5.14296	5.12928	3.62449	2.90429	GO:0031224//intrinsic to membrane	GO:0005275//amine transmembrane transporter activity	GO:0009628//response to abiotic stimulus;GO:0006865//amino acid transport
27613.m000643	-4.60486	4.54432	3.62449	1.24998	-	-	-
28329.m000064	-4.22239	4.14296	3.58496	1.57154	-	-	-
30169.m006443	-4.60486	3.66296	3.62449	1.47705	-	-	-
gi|255547613|ref|XM_002514818.1|	-4.22239	3.62449	3.58496	1.30581	-	GO:0004871//signal transducer activity;GO:0004713//protein tyrosine kinase activity;GO:0032559	GO:0042742//defense response to bacterium;GO:0006468//protein phosphorylation
gi|255549640|ref|XM_002515826.1|	-5.73697	4.14296	3.62449	1.21681	GO:0043231//intracellular membrane-bounded organelle;GO:0016020//membrane	GO:0016301//kinase activity;GO:0032559	GO:0006464//cellular protein modification process
gi|255560214|ref|XM_002521079.1|	-5.58496	4.54432	3.62449	1.69744	-	GO:0035251//UDP-glucosyltransferase activity	GO:0030258//lipid modification
30074.m001407	-4.89077	5.1565	5.35755	1.06871	-	-	-
gi|255547867|ref|XM_002514945.1|	-6.35755	6.24793	4.1964	1.12553	GO:0044464//cell part	-	-
gi|255551634|ref|XM_002516817.1|	-5.53398	5.56478	4.1964	1.76553	-	-	-
gi|255561521|ref|XM_002521725.1|	-5.70966	6.45396	4.87447	1.88486	-	GO:0016616//oxidoreductase activity, acting on the CH-OH group of donors, NAD or NADP as acceptor;GO:0000166//nucleotide binding	GO:0008152//metabolic process
28016.m000098	-4.92283	7.29462	4.1964	3.15528	-	-	-
28644.m000938	-5.10154	7.59743	3.66296	4.66047	-	-	-
gi|255552064|ref|XM_002517031.1|	-4.60486	8.1565	5.70966	1.81129	GO:0031224//intrinsic to membrane	-	-
gi|255580424|ref|XM_002530993.1|	-6.44294	7.66296	5.34577	1.69131	-	GO:0004672//protein kinase activity;GO:0032559	GO:0006464//cellular protein modification process
gi|255539229|ref|XM_002510634.1|	-2.09433	3.76496	5.71882	2.00228	GO:0031090//organelle membrane;GO:0043231//intracellular membrane-bounded organelle;GO:0031224//intrinsic to membrane	GO:0004888//transmembrane signaling receptor activity	GO:0015918//sterol transport
29908.m006221	-1.82698	1.39514	6.00749	1.10798	-	-	-
gi|255562628|ref|XM_002522274.1|	-1.558	1.27302	3.58496	1.25634	GO:0031461//cullin-RING ubiquitin ligase complex	-	GO:0007275//multicellular organismal development;GO:0003006//developmental process involved in reproduction
gi|255542795|ref|XM_002512415.1|	-1.97046	1.94029	5.1565	-1.57154	GO:0030312//external encapsulating structure	GO:0030234//enzyme regulator activity;GO:0004091//carboxylesterase activity	GO:0071555//cell wall organization
gi|255546540|ref|XM_002514284.1|	-2.1062	1.77259	5.69116	-2.1062	-	GO:0016620//oxidoreductase activity, acting on the aldehyde or oxo group of donors, NAD or NADP as acceptor	GO:0008152//metabolic process
gi|255563581|ref|XM_002522747.1|	-2.383	2.08517	6.24793	-1.14639	GO:0032991//macromolecular complex	GO:0003676//nucleic acid binding	-
gi|255569417|ref|XM_002525630.1|	-2.2647	1.95936	3.48113	-1.73219	GO:0043231//intracellular membrane-bounded organelle	GO:0046914//transition metal ion binding;GO:0008135//translation factor activity, nucleic acid binding	GO:0006412//translation;GO:0006351//transcription, DNA-dependent
gi|255571317|ref|XM_002526562.1|	-1.29834	1.73306	4.58496	-1	GO:0043231//intracellular membrane-bounded organelle;GO:0031461//cullin-RING ubiquitin ligase complex	GO:0003676//nucleic acid binding	GO:0006355//regulation of transcription, DNA-dependent;GO:0009640//photomorphogenesis;GO:0007602//phototransduction;GO:0003006//developmental process involved in reproduction
gi|255551782|ref|XM_002516891.1|	-4.22239	4.87447	1.14938	-5.34577	-	-	-
30170.m014345	-5.55459	3.62449	1.49354	-5.1565	-	-	-
29841.m002773	-4.8413	3.62449	1.45758	-6.02237	-	-	-
gi|255541103|ref|XM_002511570.1|	-4.92283	3.66296	2.09433	-5.71882	GO:0009536//plastid	-	-
29912.m005513	-4.60486	3.62449	1.53201	-5.1565	-	-	-
gi|255556694|ref|XM_002519335.1|	-4.60486	3.62449	1.14938	-5.34577	GO:0043231//intracellular membrane-bounded organelle;GO:0016020//membrane;GO:0031410//cytoplasmic vesicle	GO:0004702//receptor signaling protein serine/threonine kinase activity;GO:0016628//oxidoreductase activity, acting on the CH-CH group of donors, NAD or NADP as acceptor;GO:0032559	GO:0006464//cellular protein modification process
29950.m001120	-4.56478	5.54432	-1.58496	-3.58496	-	-	-
30190.m011167	-3.66296	4.54432	-1.0199	-3.58496	-	-	-
gi|255577609|ref|XM_002529636.1|	-3.66296	4.56478	-1.24998	-3.62449	GO:0043231//intracellular membrane-bounded organelle	GO:0046914//transition metal ion binding;GO:0019842//vitamin binding;GO:0019798	GO:0019471
gi|255553487|ref|XM_002517739.1|	-1.33787	2.28129	-1	-4.14296	GO:0043231//intracellular membrane-bounded organelle	GO:0015929//hexosaminidase activity	-
gi|255578058|ref|XM_002529854.1|	-1.51326	1.50404	-1.54432	-3.58496	GO:0043033//isoamylase complex;GO:0009536//plastid	GO:0016798//hydrolase activity, acting on glycosyl bonds;GO:0043167//ion binding;GO:0004133//glycogen debranching enzyme activity	GO:0009250//glucan biosynthetic process
gi|255568654|ref|XM_002525255.1|	-2.6171	2.37551	1.03695	-3.59495	GO:0043231//intracellular membrane-bounded organelle	GO:0031406//carboxylic acid binding	-
gi|255538247|ref|XM_002510143.1|	-3.37926	1.50479	1.79172	-1.08501	-	GO:0046914//transition metal ion binding	-
gi|255557035|ref|XM_002519505.1|	-2.94536	2.6423	1.9645	-1.21556	GO:0043231//intracellular membrane-bounded organelle;GO:0031224//intrinsic to membrane	GO:0005515//protein binding;GO:0022892	GO:0006605//protein targeting
30138.m003939	-1.75489	1.13876	1.73151	-1.74519	-	-	-
30147.m014158	-1.16439	1.14202	1.97473	-1.71839	-	-	-
gi|255539480|ref|XM_002510759.1|	-1.28951	1.33787	1.1247	-2.04669	GO:0044427//chromosomal part;GO:0043231//intracellular membrane-bounded organelle	GO:0016788//hydrolase activity, acting on ester bonds;GO:0003676//nucleic acid binding	GO:0006259//DNA metabolic process;GO:0006325//chromatin organization
gi|255579282|ref|XM_002530441.1|	-1.51829	1.79534	2.21945	-1.0268	GO:0031224//intrinsic to membrane	-	GO:0006810//transport
gi|255561227|ref|XM_002521579.1|	-2	1.99484	1.28644	-1.13309	-	GO:0016616//oxidoreductase activity, acting on the CH-OH group of donors, NAD or NADP as acceptor;GO:0016772//transferase activity, transferring phosphorus-containing groups;GO:0000166//nucleotide binding	GO:0006566//threonine metabolic process;GO:0006549//isoleucine metabolic process;GO:0000097//sulfur amino acid biosynthetic process;GO:0006796//phosphate-containing compound metabolic process
gi|255568254|ref|XM_002525056.1|	-1.73306	1.74474	1.54432	-1.54432	GO:0016020//membrane	GO:0043169//cation binding;GO:0008238//exopeptidase activity;GO:0008144//drug binding;GO:0008237//metallopeptidase activity	GO:0019538//protein metabolic process;GO:0060918//auxin transport
gi|255577957|ref|XM_002529805.1|	-2.311	2.5667	1.24359	-1.16362	GO:0005618//cell wall;GO:0005789//endoplasmic reticulum membrane	GO:0004576//oligosaccharyl transferase activity	GO:0006950//response to stress;GO:0006487//protein N-linked glycosylation
gi|255579395|ref|XM_002530496.1|	-2.3055	2	1.2932	-2.27302	-	-	-
gi|255545605|ref|XM_002513817.1|	-5.38082	4.85798	5.3339	-5.3339	-	-	-
gi|255548739|ref|XM_002515380.1|	-5.36923	3.58496	5.73697	-5.73697	GO:0043231//intracellular membrane-bounded organelle	GO:0016289//CoA hydrolase activity;GO:0016829//lyase activity	GO:0009062//fatty acid catabolic process
29716.m000307	-4.56478	3.62449	5.55459	-5.55459	-	-	-
gi|255551314|ref|XM_002516658.1|	-4.56478	3.66296	5.54432	-5.54432	GO:0044432//endoplasmic reticulum part;GO:0044425//membrane part	GO:0032561//guanyl ribonucleotide binding;GO:0030695//GTPase regulator activity;GO:0019899//enzyme binding	GO:0006810//transport
29729.m002352	-3.66296	3.66296	5.38082	-5.38082	-	-	-
29923.m000818	-3.58496	3.62449	5.38082	-5.38082	-	-	-
gi|255559371|ref|XM_002520660.1|	-3.66296	3.62449	5.71882	-5.71882	GO:0043232;GO:0043231//intracellular membrane-bounded organelle	GO:0003676//nucleic acid binding	GO:0051316//attachment of spindle microtubules to kinetochore involved in meiotic chromosome segregation
30098.m001735	-3.66296	4.60486	5.54432	-5.54432	-	-	-
30190.m011054	-4.52356	4.92283	5.40372	-5.40372	-	-	-
gi|255574178|ref|XM_002527959.1|	-4.14296	5.11548	5.73697	-5.73697	GO:0043231//intracellular membrane-bounded organelle	GO:0005488//binding	-
gi|255540642|ref|XM_002511340.1|	-5.14296	6.35168	4.56478	-4.56478	GO:0019866//organelle inner membrane;GO:0009941//chloroplast envelope;GO:0031224//intrinsic to membrane	GO:0005342//organic acid transmembrane transporter activity;GO:0008514//organic anion transmembrane transporter activity;GO:0015291//secondary active transmembrane transporter activity	GO:0015711//organic anion transport
gi|255575714|ref|XM_002528711.1|	-4.56478	6.14975	4.87447	-4.87447	GO:0009534//chloroplast thylakoid	GO:0015036//disulfide oxidoreductase activity	GO:0019725//cellular homeostasis
gi|255543309|ref|XM_002512672.1|	-4.22239	3.58496	3.62449	-3.62449	GO:0044444//cytoplasmic part;GO:0016020//membrane	-	-
30128.m008991	-4.60486	3.58496	3.62449	-3.62449	-	-	-
gi|255553976|ref|XM_002517983.1|	-4.89077	3.62449	3.58496	-3.58496	GO:0043231//intracellular membrane-bounded organelle	GO:0016747//transferase activity, transferring acyl groups other than amino-acyl groups;GO:0008757//S-adenosylmethionine-dependent methyltransferase activity;GO:0003676//nucleic acid binding	GO:0032776//DNA methylation on cytosine
gi|255566081|ref|XM_002523983.1|	-4.89077	3.66296	3.66296	-3.66296	GO:0009528//plastid inner membrane	GO:0015151//alpha-glucoside transmembrane transporter activity	GO:0005984//disaccharide metabolic process;GO:0051707//response to other organism;GO:0005982//starch metabolic process;GO:0009628//response to abiotic stimulus;GO:0032501//multicellular organismal process;GO:0000017//alpha-glucoside transport
30147.m014136	-4.92283	4.58496	4.14296	-4.14296	-	-	-
gi|255573573|ref|XM_002527665.1|	-4.89077	4.85798	3.58496	-3.58496	GO:0009536//plastid	-	-
gi|255568093|ref|XM_002524977.1|	-3.66296	4.16993	4.87447	-4.87447	-	GO:0005515//protein binding;GO:0004175//endopeptidase activity	GO:0019538//protein metabolic process;GO:0044092//negative regulation of molecular function
29807.m000496	-4.22239	3.58496	4.58496	-4.58496	-	-	-
28515.m000307	-3.58496	3.58496	4.60486	-4.60486	-	-	-
gi|255566750|ref|XM_002524313.1|	-3.58496	3.62449	4.54432	-4.54432	-	GO:0003676//nucleic acid binding;GO:0008168//methyltransferase activity	GO:0010467//gene expression;GO:0009451//RNA modification
gi|255543037|ref|XM_002512536.1|	-3.58496	3.66296	4.1964	-4.1964	GO:0044464//cell part	GO:0046914//transition metal ion binding	-
29638.m000524	-3.66296	3.66296	4.1964	-4.1964	-	-	-
29647.m002003	-3.66296	3.62449	4.1964	-4.1964	-	-	-
gi|255571272|ref|XM_002526540.1|	-3.66296	3.58496	4.1964	-4.1964	GO:0044424//intracellular part	-	GO:0044248//cellular catabolic process;GO:0006950//response to stress;GO:0010260//organ senescence
29842.m003624	-4.22239	4.58496	4.54432	-4.54432	-	-	-
gi|255582436|ref|XM_002531960.1|	-4.56478	4.16993	4.54432	-4.54432	-	GO:0016407//acetyltransferase activity	-
29626.m000153	-5.14296	3.62449	4.14296	-4.14296	-	-	-
gi|255555078|ref|XM_002518531.1|	-5.16993	3.62449	4.56478	-4.56478	GO:0044464//cell part	GO:0046914//transition metal ion binding	-
gi|255585732|ref|XM_002533502.1|	-5.39232	3.62449	4.87447	-4.87447	GO:0031410//cytoplasmic vesicle	GO:0060089;GO:0016628//oxidoreductase activity, acting on the CH-CH group of donors, NAD or NADP as acceptor	GO:0007165//signal transduction;GO:0008152//metabolic process
29482.m000172	-3.58496	5.56478	3.62449	-3.62449	-	-	-
gi|255561730|ref|XM_002521829.1|	-3.58496	4.89077	4.1964	-4.1964	GO:0044464//cell part	GO:0017111//nucleoside-triphosphatase activity;GO:0003676//nucleic acid binding;GO:0032559	-
29816.m000678	-3.66296	4.54432	4.14296	-4.14296	-	-	-
gi|255554171|ref|XM_002518080.1|	-3.66296	4.16993	4.1964	-4.1964	-	-	-
gi|255569037|ref|XM_002525442.1|	-3.66296	4.14296	4.1964	-4.1964	GO:0044464//cell part	GO:0004672//protein kinase activity;GO:0032559	GO:0006464//cellular protein modification process
gi|255585739|ref|XM_002533505.1|	-3.66296	4.22239	4.14296	-4.14296	GO:0031234//extrinsic to internal side of plasma membrane;GO:0031461//cullin-RING ubiquitin ligase complex	GO:0016301//kinase activity;GO:0005515//protein binding;GO:0016628//oxidoreductase activity, acting on the CH-CH group of donors, NAD or NADP as acceptor;GO:0032559	GO:0006464//cellular protein modification process
gi|255539309|ref|XM_002510674.1|	-4.22239	4.54432	3.66296	-3.66296	GO:0030312//external encapsulating structure	GO:0004175//endopeptidase activity;GO:0016628//oxidoreductase activity, acting on the CH-CH group of donors, NAD or NADP as acceptor	GO:0019538//protein metabolic process;GO:0012501//programmed cell death
29983.m003305	-3.58496	4.87447	3.66296	-3.66296	-	-	-
29862.m000333	-3.66296	4.85798	3.62449	-3.62449	-	-	-
gi|255558963|ref|XM_002520459.1|	-3.66296	4.85798	3.58496	-3.58496	GO:0009526//plastid envelope;GO:0031224//intrinsic to membrane	GO:0046914//transition metal ion binding;GO:0000254//C-4 methylsterol oxidase activity	GO:0006631//fatty acid metabolic process
gi|255563626|ref|XM_002522769.1|	-3.66296	4.54432	3.58496	-3.58496	-	GO:0004702//receptor signaling protein serine/threonine kinase activity;GO:0032559	GO:0006464//cellular protein modification process
gi|255584316|ref|XM_002532848.1|	-3.58496	4.14296	3.66296	-3.66296	GO:0031224//intrinsic to membrane	GO:0005249//voltage-gated potassium channel activity;GO:0005221//intracellular cyclic nucleotide activated cation channel activity;GO:0005515//protein binding;GO:0000166//nucleotide binding	GO:0033554//cellular response to stress;GO:0006816//calcium ion transport;GO:0007165//signal transduction
gi|255568937|ref|XM_002525393.1|	-3.66296	3.62449	3.58496	-3.58496	-	GO:0042393//histone binding;GO:0046914//transition metal ion binding	-
30174.m008894	-3.66296	3.66296	3.62449	-3.62449	-	-	-
gi|255586011|ref|XM_002533629.1|	-3.66296	3.62449	3.62449	-3.62449	GO:0043231//intracellular membrane-bounded organelle	GO:0016741	GO:0006730//one-carbon metabolic process
30078.m002320	-6.62449	4.56478	4.90689	-1.32193	-	-	-
gi|255542329|ref|XM_002512182.1|	-5.72792	5.18322	5.54432	-1.40136	-	GO:0004702//receptor signaling protein serine/threonine kinase activity;GO:0032559	GO:0006464//cellular protein modification process
29724.m000852	-5.70044	4.58496	5.85798	-1.33442	-	-	-
gi|255553557|ref|XM_002517774.1|	-5.1565	4.54432	5.54432	-1.40136	GO:0044444//cytoplasmic part;GO:0043231//intracellular membrane-bounded organelle	GO:0003824//catalytic activity	-
gi|255556491|ref|XM_002519234.1|	-5.40372	4.16993	5.70044	-1.13566	GO:0044464//cell part;GO:0043234//protein complex	GO:0016879//ligase activity, forming carbon-nitrogen bonds	GO:0032446//protein modification by small protein conjugation
gi|255558387|ref|XM_002520175.1|	-6.47032	5.70966	5.54432	-1.95936	-	GO:0032559;GO:0042623//ATPase activity, coupled	-
29872.m000541	-3.58496	5.56478	5.34577	-1.76081	-	-	-
gi|255537466|ref|XM_002509754.1|	-3.66296	5.52356	5.38082	-1.71786	GO:0009536//plastid	GO:0016881//acid-amino acid ligase activity;GO:0032559	GO:0006749//glutathione metabolic process
30128.m008971	-4.56478	3.58496	5.54432	-1.95936	-	-	-
gi|255554944|ref|XM_002518464.1|	-4.22239	3.62449	5.57491	-1.43195	-	GO:0004091//carboxylesterase activity;GO:0016298//lipase activity	GO:0009694//jasmonic acid metabolic process;GO:0051707//response to other organism
gi|255577329|ref|XM_002529500.1|	-3.58496	3.66296	5.18322	-1.52026	GO:0009536//plastid	GO:0008168//methyltransferase activity	GO:0006544//glycine metabolic process
gi|255578136|ref|XM_002529892.1|	-5.14296	3.62449	2.32193	-2.39993	GO:0016020//membrane	GO:0005543//phospholipid binding	-
gi|255579272|ref|XM_002530436.1|	-4.89077	3.58496	1.87101	-1.94902	GO:0030312//external encapsulating structure;GO:0005746//mitochondrial respiratory chain	GO:0046914//transition metal ion binding;GO:0050662//coenzyme binding;GO:0000104//succinate dehydrogenase activity;GO:0032559	GO:0022904//respiratory electron transport chain;GO:0009060//aerobic respiration
gi|255559495|ref|XM_002520722.1|	-4.22239	3.58496	1.30581	-1.30581	-	-	GO:0008152//metabolic process
gi|255582667|ref|XM_002532067.1|	-4.14296	4.58496	1.76081	-1.20282	GO:0042579//microbody	GO:0050662//coenzyme binding;GO:0016634	GO:0009062//fatty acid catabolic process;GO:0003006//developmental process involved in reproduction
gi|255585545|ref|XM_002533417.1|	-4.22239	4.85798	1.1123	-1.36712	GO:0044424//intracellular part	GO:0016747//transferase activity, transferring acyl groups other than amino-acyl groups;GO:0016615//malate dehydrogenase activity	GO:0009060//aerobic respiration;GO:0005975//carbohydrate metabolic process;GO:0043648//dicarboxylic acid metabolic process
gi|255572316|ref|XM_002527051.1|	-6.3339	4.14296	2.90332	-1.23195	GO:0043231//intracellular membrane-bounded organelle	-	-
gi|255568280|ref|XM_002525069.1|	-5.36923	4.58496	2.22094	-1.94442	GO:0030312//external encapsulating structure;GO:0009532//plastid stroma;GO:0009526//plastid envelope;GO:0005576//extracellular region	GO:0046914//transition metal ion binding;GO:0016616//oxidoreductase activity, acting on the CH-OH group of donors, NAD or NADP as acceptor;GO:0048037//cofactor binding	GO:0010038//response to metal ion;GO:0008652//cellular amino acid biosynthetic process
gi|255587359|ref|XM_002534198.1|	-6.16993	4.56478	1.94902	-1.39102	GO:0031234//extrinsic to internal side of plasma membrane	-	GO:0023052//signaling
gi|255578836|ref|XM_002530227.1|	-6.22882	6.45396	2.68281	-1.18927	GO:0031090//organelle membrane	-	-
gi|255551197|ref|XM_002516600.1|	-3.66296	5.99247	2.79647	-1.34395	-	-	-
gi|255571715|ref|XM_002526755.1|	-4.60486	6.12928	2.76081	-2.76081	-	-	GO:0009064//glutamine family amino acid metabolic process
gi|255588742|ref|XM_002534658.1|	-5.11548	5.54432	2.04669	-2.1247	-	GO:0003676//nucleic acid binding;GO:0003678//DNA helicase activity;GO:0032559	GO:0006259//DNA metabolic process;GO:0003006//developmental process involved in reproduction
Cluster F
Gene	ABML1-vs-ABML2	ABML2-vs-RML	ABPL1-vs-ABPL2	ABPL2-vs-RPL	GO Component	GO Function	GO Process
29827.m002558	4.14296	-4.14296	-1.72128	1.57191	-	-	-
29908.m005962	4.1964	-4.1964	-1.33787	1.74894	-	-	-
29970.m001003	6.43741	-1.57942	1.24998	1.33498	-	-	-
30174.m009055	5.70044	-2.07595	-1	1.09863	-	-	-
29869.m001161	6.22882	-6.22882	1.30718	-2.03332	-	-	-
29887.m000234	6.91488	-6.91488	2.53743	-2.53743	-	-	-
29703.m001476	5.52356	-5.52356	-1.1479	-1.2115	-	-	-
gi|255538897|ref|XM_002510468.1|	5.11548	-5.11548	1.0133	-1.59826	GO:0043231//intracellular membrane-bounded organelle	GO:0046914//transition metal ion binding;GO:0008409//5'-3' exonuclease activity	GO:0010586//miRNA metabolic process
27451.m000251	4.54432	-4.54432	1.33787	-1.33787	-	-	-
29835.m000652	4.56478	-4.56478	1.68806	-1.01668	-	-	-
30198.m000883	4.14296	-4.14296	1.70627	-1.78427	-	-	-
gi|255551548|ref|XM_002516774.1|	3.62449	-3.62449	1.2824	-1.32193	-	GO:0005488//binding	-
gi|255561760|ref|XM_002521844.1|	3.62449	-3.62449	1.27302	-1.19502	GO:0031224//intrinsic to membrane	-	GO:0015833//peptide transport
29838.m001724	1.71536	-2.67688	-2.41504	-3.58496	-	-	-
29917.m001937	2.1062	-2.1062	-2.10497	-4.14296	-	-	-
29642.m000279	1.55679	-2.44776	-1.11675	-2.24176	-	-	-
29780.m001368	1.27302	-1.27302	-1.23995	-1.54432	-	-	-
30147.m013897	1.19265	-1.57116	-1.00685	-1.46632	-	-	-
30174.m008812	1.49354	-5.1565	-1.54432	-3.58496	-	-	-
29682.m000590	3.62449	-3.62449	-1.89162	-3.66296	-	-	-
29693.m001982	3.58496	-3.58496	-1.2824	-3.62449	-	-	-
29753.m000252	3.62449	-3.62449	-1.24998	-3.62449	-	-	-
29883.m002006	3.58496	-3.58496	-1.49354	-3.66296	-	-	-
gi|255546936|ref|XM_002514480.1|	4.1964	-4.1964	-1.28129	-4.58496	GO:0005635//nuclear envelope	GO:0022892	GO:0015031//protein transport
30093.m000361	-1.53051	-3.58496	-1.47999	-3.66296	-	-	-
gi|255581557|ref|XM_002531538.1|	-1.28951	-3.58496	-1.26167	-4.87447	GO:0016020//membrane;GO:0031981//nuclear lumen	GO:0003676//nucleic acid binding	GO:0006396//RNA processing
gi|255577357|ref|XM_002529513.1|	1.06206	-5.98489	1.38484	-7.25109	GO:0043231//intracellular membrane-bounded organelle;GO:0044427//chromosomal part	GO:0046914//transition metal ion binding;GO:0005515//protein binding;GO:0000166//nucleotide binding;GO:0019787//small conjugating protein ligase activity;GO:0003690//double-stranded DNA binding	GO:0006346//methylation-dependent chromatin silencing;GO:0031055//chromatin remodeling at centromere;GO:0032776//DNA methylation on cytosine;GO:0032446//protein modification by small protein conjugation
29804.m001495	1.77007	-5.99247	1.49099	-5.11548	-	-	-
29842.m003635	1.96963	-5.55459	1.50479	-5.12928	-	-	-
gi|255559355|ref|XM_002520652.1|	2.4075	-5.99247	1.68281	-5.34577	GO:0044424//intracellular part	GO:0005488//binding	-
gi|255578256|ref|XM_002529950.1|	1.2115	-4.87447	1.82254	-5.99247	GO:0043231//intracellular membrane-bounded organelle	GO:0034062//RNA polymerase activity;GO:0003676//nucleic acid binding;GO:0001882//nucleoside binding	GO:0010467//gene expression
29983.m003129	6.44294	-6.44294	2.76475	-6.93467	-	-	-
28357.m000096	5.3339	-5.3339	1.87101	-5.53398	-	-	-
29739.m003695	5.52356	-5.52356	2.46632	-6.12928	-	-	-
gi|255556957|ref|XM_002519466.1|	4.85798	-4.85798	1.28951	-4.87447	GO:0016020//membrane;GO:0009536//plastid	GO:0004713//protein tyrosine kinase activity;GO:0032559	GO:0006464//cellular protein modification process
gi|255558070|ref|XM_002520018.1|	4.85798	-4.85798	1.54432	-5.12928	GO:0031981//nuclear lumen;GO:0030684//preribosome	GO:0004683//calmodulin-dependent protein kinase activity	GO:0042254//ribosome biogenesis;GO:0003006//developmental process involved in reproduction;GO:0009790//embryo development
30174.m008650	4.14296	-4.14296	1.26628	-4.89077	-	-	-
29848.m004500	3.58496	-3.58496	1.19502	-4.85798	-	-	-
30048.m000319	3.62449	-3.62449	1	-4.58496	-	-	-
gi|255569306|ref|XM_002525575.1|	3.62449	-3.62449	1	-4.58496	-	GO:0005488//binding	GO:0007049//cell cycle;GO:0006259//DNA metabolic process
30174.m009091	3.58496	-3.58496	2.0282	-5.69116	-	-	-
29656.m000476	3.62449	-3.62449	1.72128	-5.34577	-	-	-
30128.m008665	3.58496	-3.58496	1.73306	-5.35755	-	-	-
30183.m001287	3.62449	-3.62449	1.57154	-5.1565	-	-	-
28623.m000394	3.62449	-3.62449	1.6768	-6.24159	-	-	-
gi|255548557|ref|XM_002515289.1|	3.62449	-3.62449	1.42253	-6.00749	GO:0043231//intracellular membrane-bounded organelle;GO:0044427//chromosomal part	-	GO:0009987//cellular process
gi|255543624|ref|XM_002512829.1|	4.54432	-4.54432	2.07166	-6.24159	-	-	-
gi|255569001|ref|XM_002525425.1|	4.14296	-4.14296	2.09192	-5.75489	GO:0031224//intrinsic to membrane	-	GO:0051234//establishment of localization
gi|255586918|ref|XM_002534015.1|	4.14296	-4.14296	2.1247	-5.70966	-	GO:0008135//translation factor activity, nucleic acid binding	GO:0006412//translation
Cluster G
Gene	ABML1-vs-ABML2	ABML2-vs-RML	ABPL1-vs-ABPL2	ABPL2-vs-RPL	GO Component	GO Function	GO Process
27744.m000096	3.58496	2.30581	2.05784	-1.37977	-	-	-
28049.m000309	3.62449	1.23349	1.14487	-2.04669	-	-	-
30073.m002221	5.12928	1.22239	1.59172	-1.05497	-	-	-
29887.m000231	1.15403	2.20995	1.53973	-2.1247	-	-	-
30147.m014396	1.9386	2.27734	2.68871	-1.51037	-	-	-
30209.m001509	3.58496	1	1.23349	-4.85798	-	-	-
gi|255569142|ref|XM_002525494.1|	3.62449	1.26628	1.22781	-4.89077	GO:0044464//cell part	-	-
gi|255551510|ref|XM_002516755.1|	5.11548	1.32747	2.1247	-5.70966	-	GO:0016211;GO:0032559	GO:0006541//glutamine metabolic process
gi|255569673|ref|XM_002525756.1|	4.54432	1.31366	1.66985	-6.54432	GO:0044464//cell part	-	-
28320.m001079	1.1861	-1.1048	1.95247	-6.1224	-	-	-
29950.m001133	1.11151	-1.70941	1.90949	-5.53398	-	-	-
gi|255548951|ref|XM_002515486.1|	1.94902	-1.94902	2.28129	-5.86625	GO:0043231//intracellular membrane-bounded organelle	GO:0017111//nucleoside-triphosphatase activity;GO:0032559	-
29668.m000327	1.3055	-1.8635	1.25137	-7.12584	-	-	-
gi|255558829|ref|XM_002520392.1|	2.00643	-1.35435	1.40136	-6.54432	-	GO:0003676//nucleic acid binding;GO:0046914//transition metal ion binding	-
gi|255573612|ref|XM_002527683.1|	2.77998	-1.31366	1.1247	-5.70966	GO:0044464//cell part	GO:0035252//UDP-xylosyltransferase activity	GO:0005975//carbohydrate metabolic process
29601.m000446	6.51833	-1.974	2	-6.54432	-	-	-
27777.m000271	5.70966	-1.1247	1.24998	-4.87447	-	-	-
gi|255555153|ref|XM_002518568.1|	5.11548	-1.49099	1.76081	-5.34577	-	-	GO:0006810//transport
30190.m011201	5.99247	-1.3876	1.87101	-1.94902	-	-	-
gi|255553856|ref|XM_002517923.1|	6.22239	-1.65761	2.64307	-2.40663	GO:0016020//membrane	GO:0004871//signal transducer activity;GO:0004713//protein tyrosine kinase activity;GO:0032559	GO:0006464//cellular protein modification process;GO:0007167//enzyme linked receptor protein signaling pathway
gi|255541445|ref|XM_002511741.1|	5.12928	-1.46632	1.12306	-2.14296	-	GO:0016788//hydrolase activity, acting on ester bonds;GO:0003676//nucleic acid binding	GO:0006259//DNA metabolic process
29593.m000174	5.14296	-1.47999	1.87101	-1.01042	-	-	-
gi|255569378|ref|XM_002525611.1|	5.70966	-1.5667	1.32193	-1.24393	-	GO:0016705//oxidoreductase activity, acting on paired donors, with incorporation or reduction of molecular oxygen	GO:0044238//primary metabolic process
gi|255545243|ref|XM_002513637.1|	6.84967	-1.72038	1.30933	-3.47032	GO:0044464//cell part	GO:0046914//transition metal ion binding	-
gi|255577443|ref|XM_002529555.1|	6.10852	-2.52356	1.85457	-2.87447	GO:0015630//microtubule cytoskeleton	GO:0003774//motor activity;GO:0015631//tubulin binding;GO:0032559	GO:0031109//microtubule polymerization or depolymerization;GO:0048764;GO:0000904//cell morphogenesis involved in differentiation
29868.m000344	4.56478	1.55069	5.54432	-5.54432	-	-	-
29953.m000433	3.58496	1.30581	6.45943	-6.45943	-	-	-
29869.m001172	3.62449	1.29834	4.58496	-4.58496	-	-	-
30076.m004563	3.62449	1.51847	4.54432	-4.54432	-	-	-
30205.m001606	3.58496	1.0199	4.1964	-4.1964	-	-	-
29950.m001177	1.68281	-1.68281	4.14296	-4.14296	-	-	-
28200.m000194	3.03465	-1.28571	6.35168	-6.35168	-	-	-
gi|255551622|ref|XM_002516811.1|	1.30117	-1.8606	6.26679	-6.26679	GO:0043231//intracellular membrane-bounded organelle;GO:0044444//cytoplasmic part	GO:0017111//nucleoside-triphosphatase activity;GO:0003676//nucleic acid binding;GO:0032559	GO:0010160//formation of organ boundary;GO:0010468//regulation of gene expression;GO:0009791//post-embryonic development;GO:0006950//response to stress
gi|255555566|ref|XM_002518774.1|	1.07231	-1.66403	5.1565	-5.1565	GO:0009532//plastid stroma	GO:0046914//transition metal ion binding;GO:0005083//small GTPase regulator activity;GO:0008483//transaminase activity	GO:0032012//regulation of ARF protein signal transduction;GO:0009085//lysine biosynthetic process;GO:0009627//systemic acquired resistance
gi|255566942|ref|XM_002524408.1|	1.27302	-1.19502	5.56478	-5.56478	-	-	-
28205.m000068	5.70044	-1.15612	4.14296	-4.14296	-	-	-
30042.m000487	5.70966	-2.08517	4.54432	-4.54432	-	-	-
30131.m007197	4.87447	-1.2115	3.62449	-3.62449	-	-	-
30072.m000984	4.85798	-1.27302	3.66296	-3.66296	-	-	-
gi|255557680|ref|XM_002519824.1|	4.87447	-1.28951	3.62449	-3.62449	-	GO:0004674//protein serine/threonine kinase activity;GO:0032559	GO:0006464//cellular protein modification process
30147.m014069	5.84967	-1.28488	5.87447	-5.87447	-	-	-
gi|255568437|ref|XM_002525147.1|	5.52356	-1.89907	5.34577	-5.34577	GO:0043231//intracellular membrane-bounded organelle	GO:0003676//nucleic acid binding;GO:0001071//nucleic acid binding transcription factor activity	GO:0010038//response to metal ion;GO:0009725//response to hormone stimulus;GO:0048511//rhythmic process;GO:0006970//response to osmotic stress;GO:0006351//transcription, DNA-dependent
29852.m001983	4.85798	-4.85798	5.87447	-5.87447	-	-	-
30078.m002249	3.62449	-3.62449	5.53398	-5.53398	-	-	-
gi|255540860|ref|XM_002511449.1|	3.58496	-3.58496	5.38082	-5.38082	-	GO:0003824//catalytic activity	-
29726.m003977	3.58496	-3.58496	5.1565	-5.1565	-	-	-
29662.m000455	3.62449	-3.62449	5.11548	-5.11548	-	-	-
gi|255545641|ref|XM_002513835.1|	3.62449	-3.62449	5.12928	-5.12928	-	GO:0016421//CoA carboxylase activity;GO:0016879//ligase activity, forming carbon-nitrogen bonds;GO:0032559	GO:0006631//fatty acid metabolic process
gi|255546108|ref|XM_002514068.1|	3.58496	-3.58496	4.89077	-4.89077	GO:0016020//membrane	GO:0004672//protein kinase activity;GO:0032559	GO:0006464//cellular protein modification process
gi|255547715|ref|XM_002514869.1|	3.58496	-3.58496	4.87447	-4.87447	GO:0043231//intracellular membrane-bounded organelle	GO:0046914//transition metal ion binding	-
gi|255562016|ref|XM_002521971.1|	3.62449	-3.62449	4.90689	-4.90689	GO:0044444//cytoplasmic part;GO:0043231//intracellular membrane-bounded organelle	-	GO:0006952//defense response
29701.m000582	4.14296	-4.14296	5.35755	-5.35755	-	-	-
29983.m003293	4.1964	-4.1964	5.3339	-5.3339	-	-	-
gi|255580889|ref|XM_002531218.1|	4.14296	-4.14296	5.54432	-5.54432	-	-	-
29726.m003986	5.52356	-5.52356	4.85798	-4.85798	-	-	-
29794.m003460	5.99247	-5.99247	4.85798	-4.85798	-	-	-
29676.m001639	4.87447	-4.87447	4.60486	-4.60486	-	-	-
gi|255547433|ref|XM_002514728.1|	4.87447	-4.87447	4.60486	-4.60486	GO:0005694//chromosome	-	GO:0007059//chromosome segregation
gi|255555994|ref|XM_002518986.1|	5.12928	-5.12928	4.54432	-4.54432	GO:0043231//intracellular membrane-bounded organelle	GO:0003723//RNA binding;GO:0016791//phosphatase activity	GO:0006796//phosphate-containing compound metabolic process;GO:0006355//regulation of transcription, DNA-dependent;GO:0009755//hormone-mediated signaling pathway;GO:0006950//response to stress
29669.m000795	5.11548	-5.11548	5.1565	-5.1565	-	-	-
gi|255543760|ref|XM_002512897.1|	4.87447	-4.87447	5.18322	-5.18322	GO:0044464//cell part	-	GO:0051234//establishment of localization
gi|255559530|ref|XM_002520739.1|	4.54432	-4.54432	5.18322	-5.18322	-	GO:0032559;GO:0042623//ATPase activity, coupled	-
29851.m002386	4.54432	-4.54432	5.1565	-5.1565	-	-	-
30130.m000282	4.54432	-4.54432	5.1565	-5.1565	-	-	-
gi|255578964|ref|XM_002530289.1|	4.54432	-4.54432	5.1565	-5.1565	GO:0015630//microtubule cytoskeleton	GO:0003774//motor activity;GO:0032559	GO:0007017//microtubule-based process
gi|255584897|ref|XM_002533118.1|	5.3339	-5.3339	3.66296	-3.66296	-	GO:0046914//transition metal ion binding;GO:0019798;GO:0019842//vitamin binding	GO:0008152//metabolic process
29729.m002345	3.62449	-3.62449	4.60486	-4.60486	-	-	-
29638.m000515	3.58496	-3.58496	4.56478	-4.56478	-	-	-
29851.m002360	3.58496	-3.58496	4.56478	-4.56478	-	-	-
30169.m006526	3.58496	-3.58496	4.56478	-4.56478	-	-	-
gi|255547709|ref|XM_002514866.1|	3.58496	-3.58496	4.58496	-4.58496	-	-	-
gi|255562714|ref|XM_002522317.1|	3.58496	-3.58496	4.60486	-4.60486	-	-	-
29939.m000547	3.62449	-3.62449	4.54432	-4.54432	-	-	-
gi|255567145|ref|XM_002524508.1|	3.62449	-3.62449	4.56478	-4.56478	GO:0043231//intracellular membrane-bounded organelle	GO:0003676//nucleic acid binding;GO:0016892	GO:0016072//rRNA metabolic process;GO:0032502//developmental process;GO:0006914//autophagy
gi|255570074|ref|XM_002525954.1|	3.58496	-3.58496	4.14296	-4.14296	GO:0043231//intracellular membrane-bounded organelle	GO:0046914//transition metal ion binding;GO:0003824//catalytic activity	GO:0000741//karyogamy
30147.m013958	3.62449	-3.62449	4.1964	-4.1964	-	-	-
30190.m011225	3.62449	-3.62449	4.1964	-4.1964	-	-	-
gi|255539932|ref|XM_002510985.1|	3.62449	-3.62449	4.1964	-4.1964	-	GO:0005515//protein binding	GO:0016117//carotenoid biosynthetic process;GO:0044267//cellular protein metabolic process;GO:0009657//plastid organization
gi|255547160|ref|XM_002514592.1|	3.62449	-3.62449	4.1964	-4.1964	-	GO:0003676//nucleic acid binding;GO:0046914//transition metal ion binding	GO:0010467//gene expression
29686.m000864	3.58496	-3.58496	4.1964	-4.1964	-	-	-
29737.m001253	3.58496	-3.58496	4.1964	-4.1964	-	-	-
gi|255546760|ref|XM_002514393.1|	3.58496	-3.58496	4.1964	-4.1964	GO:0005635//nuclear envelope	-	-
gi|255581685|ref|XM_002531600.1|	3.58496	-3.58496	4.1964	-4.1964	GO:0005576//extracellular region;GO:0016020//membrane;GO:0009536//plastid	GO:0046914//transition metal ion binding;GO:0016879//ligase activity, forming carbon-nitrogen bonds;GO:0032559	GO:0006760//folic acid-containing compound metabolic process;GO:0010038//response to metal ion
28094.m000170	4.14296	-4.14296	4.92283	-4.92283	-	-	-
28966.m000532	4.1964	-4.1964	4.87447	-4.87447	-	-	-
29680.m001698	4.16993	-4.16993	4.58496	-4.58496	-	-	-
30193.m000721	4.14296	-4.14296	4.58496	-4.58496	-	-	-
gi|255561422|ref|XM_002521676.1|	4.14296	-4.14296	4.54432	-4.54432	-	-	-
29842.m003567	4.16993	-4.16993	4.1964	-4.1964	-	-	-
gi|255567050|ref|XM_002524462.1|	4.14296	-4.14296	4.1964	-4.1964	GO:0000325//plant-type vacuole	GO:0004674//protein serine/threonine kinase activity;GO:0032559	GO:0006464//cellular protein modification process;GO:0006970//response to osmotic stress;GO:0023052//signaling
29799.m000643	4.54432	-4.54432	4.14296	-4.14296	-	-	-
gi|255582137|ref|XM_002531817.1|	4.54432	-4.54432	4.1964	-4.1964	-	GO:0004672//protein kinase activity;GO:0032559	GO:0022402//cell cycle process;GO:0007165//signal transduction;GO:0006464//cellular protein modification process
30180.m001044	4.16993	-4.16993	3.62449	-3.62449	-	-	-
29647.m002006	4.14296	-4.14296	3.66296	-3.66296	-	-	-
30147.m014186	4.16993	-4.16993	3.66296	-3.66296	-	-	-
gi|255537943|ref|XM_002509991.1|	4.16993	-4.16993	3.66296	-3.66296	GO:0031410//cytoplasmic vesicle	GO:0016788//hydrolase activity, acting on ester bonds	-
30174.m008660	4.85798	-4.85798	3.62449	-3.62449	-	-	-
29601.m000433	4.54432	-4.54432	3.62449	-3.62449	-	-	-
30128.m008785	4.54432	-4.54432	3.58496	-3.58496	-	-	-
29964.m000158	4.56478	-4.56478	3.66296	-3.66296	-	-	-
29822.m003454	4.54432	-4.54432	3.66296	-3.66296	-	-	-
gi|255558257|ref|XM_002520110.1|	4.54432	-4.54432	3.66296	-3.66296	-	GO:0016814//hydrolase activity, acting on carbon-nitrogen (but not peptide) bonds, in cyclic amidines	GO:0009127//purine nucleoside monophosphate biosynthetic process
gi|255562887|ref|XM_002522403.1|	4.54432	-4.54432	3.66296	-3.66296	GO:0043231//intracellular membrane-bounded organelle	GO:0003676//nucleic acid binding	-
29732.m000323	4.60486	-4.60486	3.62449	-3.62449	-	-	-
gi|255564584|ref|XM_002523242.1|	4.60486	-4.60486	3.66296	-3.66296	-	GO:0008483//transaminase activity	-
30072.m000957	3.62449	-3.62449	3.58496	-3.58496	-	-	-
30074.m001363	3.62449	-3.62449	3.58496	-3.58496	-	-	-
gi|255572902|ref|XM_002527337.1|	3.62449	-3.62449	3.58496	-3.58496	-	GO:0008135//translation factor activity, nucleic acid binding	GO:0006412//translation
gi|255550011|ref|XM_002516011.1|	3.58496	-3.58496	3.58496	-3.58496	GO:0043231//intracellular membrane-bounded organelle;GO:0016020//membrane;GO:0015630//microtubule cytoskeleton	GO:0003774//motor activity;GO:0032559	GO:0007017//microtubule-based process
gi|255582019|ref|XM_002531761.1|	3.58496	-3.58496	3.58496	-3.58496	GO:0031410//cytoplasmic vesicle	GO:0008324//cation transmembrane transporter activity	GO:0006812//cation transport
27516.m000171	3.58496	-3.58496	3.66296	-3.66296	-	-	-
28505.m000115	3.58496	-3.58496	3.66296	-3.66296	-	-	-
29648.m001942	3.58496	-3.58496	3.66296	-3.66296	-	-	-
30174.m009015	3.58496	-3.58496	3.66296	-3.66296	-	-	-
30190.m010974	3.58496	-3.58496	3.66296	-3.66296	-	-	-
30204.m001777	3.58496	-3.58496	3.66296	-3.66296	-	-	-
gi|255555464|ref|XM_002518723.1|	3.58496	-3.58496	3.66296	-3.66296	-	-	-
gi|255561601|ref|XM_002521765.1|	3.58496	-3.58496	3.66296	-3.66296	GO:0043231//intracellular membrane-bounded organelle	GO:0034593//phosphatidylinositol bisphosphate phosphatase activity	GO:0000902//cell morphogenesis;GO:0042546//cell wall biogenesis;GO:0006996//organelle organization
gi|255540278|ref|XM_002511158.1|	3.58496	-3.58496	3.62449	-3.62449	GO:0043231//intracellular membrane-bounded organelle	-	GO:0006810//transport;GO:0006996//organelle organization
gi|255560446|ref|XM_002521192.1|	3.58496	-3.58496	3.62449	-3.62449	-	GO:0004672//protein kinase activity;GO:0032559	GO:0010038//response to metal ion;GO:0006278//RNA-dependent DNA replication;GO:0010212//response to ionizing radiation;GO:0006796//phosphate-containing compound metabolic process;GO:0000723//telomere maintenance;GO:0000003//reproduction;GO:0022403
gi|255566912|ref|XM_002524393.1|	3.58496	-3.58496	3.62449	-3.62449	-	GO:0016209//antioxidant activity;GO:0004497//monooxygenase activity;GO:0005506//iron ion binding;GO:0016634	GO:0048878//chemical homeostasis;GO:0009725//response to hormone stimulus;GO:0009314//response to radiation;GO:0016128
gi|255567767|ref|XM_002524816.1|	3.58496	-3.58496	3.62449	-3.62449	-	GO:0016788//hydrolase activity, acting on ester bonds	GO:0048017//inositol lipid-mediated signaling;GO:0009642//response to light intensity;GO:0006950//response to stress;GO:0006650//glycerophospholipid metabolic process
27504.m000620	3.62449	-3.62449	3.66296	-3.66296	-	-	-
28320.m001113	3.62449	-3.62449	3.66296	-3.66296	-	-	-
29673.m000945	3.62449	-3.62449	3.66296	-3.66296	-	-	-
29720.m000137	3.62449	-3.62449	3.66296	-3.66296	-	-	-
29929.m004522	3.62449	-3.62449	3.66296	-3.66296	-	-	-
30014.m000437	3.62449	-3.62449	3.66296	-3.66296	-	-	-
gi|255539858|ref|XM_002510948.1|	3.62449	-3.62449	3.66296	-3.66296	-	GO:0001727//lipid kinase activity	GO:0007186//G-protein coupled receptor signaling pathway;GO:0006796//phosphate-containing compound metabolic process
gi|255540312|ref|XM_002511175.1|	3.62449	-3.62449	3.66296	-3.66296	GO:0042579//microbody	GO:0016703;GO:0016408	GO:0009694//jasmonic acid metabolic process;GO:0009850//auxin metabolic process
gi|255560895|ref|XM_002521415.1|	3.62449	-3.62449	3.66296	-3.66296	-	-	GO:0009987//cellular process
gi|255572574|ref|XM_002527175.1|	3.62449	-3.62449	3.66296	-3.66296	GO:0016020//membrane	GO:0004702//receptor signaling protein serine/threonine kinase activity;GO:0032559	GO:0006464//cellular protein modification process
gi|255575619|ref|XM_002528664.1|	3.62449	-3.62449	3.66296	-3.66296	-	-	-
gi|255579182|ref|XM_002530392.1|	3.62449	-3.62449	3.66296	-3.66296	-	-	-
28138.m000075	3.62449	-3.62449	3.62449	-3.62449	-	-	-
29991.m000646	3.62449	-3.62449	3.62449	-3.62449	-	-	-
30073.m002195	3.62449	-3.62449	3.62449	-3.62449	-	-	-
gi|255542857|ref|XM_002512446.1|	3.62449	-3.62449	3.62449	-3.62449	-	-	-
gi|255559860|ref|XM_002520903.1|	3.62449	-3.62449	3.62449	-3.62449	GO:0009536//plastid	-	GO:0009725//response to hormone stimulus;GO:0016049//cell growth;GO:0000904//cell morphogenesis involved in differentiation;GO:0006996//organelle organization;GO:0023052//signaling
gi|255585633|ref|XM_002533457.1|	3.62449	-3.62449	3.62449	-3.62449	GO:0031224//intrinsic to membrane	GO:0016759//cellulose synthase activity;GO:0046914//transition metal ion binding	GO:0045229//external encapsulating structure organization;GO:0009832//plant-type cell wall biogenesis;GO:0009250//glucan biosynthetic process
Cluster H
Gene	ABML1-vs-ABML2	ABML2-vs-RML	ABPL1-vs-ABPL2	ABPL2-vs-RPL	GO Component	GO Function	GO Process
gi|255578366|ref|XM_002530004.1|	-2.50956	-3.58496	6.22882	-6.22882	-	-	-
29983.m003190	-1.0199	-3.58496	4.87447	-4.87447	-	-	-
gi|255545553|ref|XM_002513791.1|	-1.26628	-3.62449	4.54432	-4.54432	-	GO:0046914//transition metal ion binding	-
gi|255564374|ref|XM_002523138.1|	-1.558	-3.58496	4.58496	-4.58496	GO:0044464//cell part	GO:0032561//guanyl ribonucleotide binding	GO:0010038//response to metal ion
30174.m008719	-1.24998	-3.62449	5.85798	-5.85798	-	-	-
gi|255549007|ref|XM_002515514.1|	-1.51847	-3.62449	5.88264	-5.88264	GO:0044464//cell part	GO:0017111//nucleoside-triphosphatase activity;GO:0015604//organic phosphonate transmembrane transporter activity;GO:0032559	GO:0009207
gi|255587079|ref|XM_002534081.1|	-1.0199	-3.58496	5.38082	-5.38082	GO:0043231//intracellular membrane-bounded organelle;GO:0031461//cullin-RING ubiquitin ligase complex	GO:0016628//oxidoreductase activity, acting on the CH-CH group of donors, NAD or NADP as acceptor;GO:0046914//transition metal ion binding;GO:0005515//protein binding;GO:0019787//small conjugating protein ligase activity	GO:0009646//response to absence of light;GO:0009648//photoperiodism;GO:0010118//stomatal movement;GO:0006259//DNA metabolic process;GO:0032446//protein modification by small protein conjugation;GO:0009812//flavonoid metabolic process;GO:0009639//response to red or far red light
30174.m008613	-1.58496	1.53051	5.14296	-5.14296	-	-	-
gi|255579616|ref|XM_002530603.1|	-1.01549	1	3.3401	-3.76193	-	GO:0003676//nucleic acid binding	-
gi|255588297|ref|XM_002534515.1|	-1.3836	-1.19502	4.54432	-4.54432	-	GO:0003676//nucleic acid binding	-
28883.m000742	-1.30581	-3.58496	3.58496	2.13386	-	-	-
gi|255564803|ref|XM_002523350.1|	-1.53051	-3.58496	3.66296	1.64689	GO:0044424//intracellular part	GO:0031420;GO:0016301//kinase activity;GO:0032559	GO:0006796//phosphate-containing compound metabolic process;GO:0006007//glucose catabolic process
30170.m013791	-2.1062	-3.58496	4.90689	-1.32193	-	-	-
29948.m000693	-1.94902	-3.58496	2.76671	-2.76671	-	-	-
30193.m000720	-1.558	-3.58496	3.1247	-3.1247	-	-	-
gi|255545039|ref|XM_002513535.1|	-1.19931	-4.16993	2.72128	-2.20282	GO:0009536//plastid	GO:0004175//endopeptidase activity;GO:0042623//ATPase activity, coupled;GO:0032559	GO:0009642//response to light intensity;GO:0006950//response to stress;GO:0044257//cellular protein catabolic process
30147.m014198	-1.28488	-4.56478	3.58496	-3.58496	-	-	-
gi|255559556|ref|XM_002520752.1|	-1.30581	-3.58496	3.62449	-3.62449	GO:0031224//intrinsic to membrane	GO:0004871//signal transducer activity;GO:0004674//protein serine/threonine kinase activity;GO:0032559	GO:0006464//cellular protein modification process
gi|255573575|ref|XM_002527666.1|	-1.78427	-3.58496	3.66296	-3.66296	GO:0043231//intracellular membrane-bounded organelle	GO:0016741	GO:0006730//one-carbon metabolic process
gi|255550352|ref|XM_002516181.1|	-1.16115	-4.1964	1.72128	-1.76081	GO:0031410//cytoplasmic vesicle	-	-
gi|255568953|ref|XM_002525401.1|	-1.28951	-3.58496	1.82254	-2.4075	-	GO:0004518//nuclease activity;GO:0005488//binding	-
gi|255564799|ref|XM_002523348.1|	-2.11757	-4.14296	1.87816	-1.91938	GO:0015630//microtubule cytoskeleton;GO:0012505//endomembrane system;GO:0044444//cytoplasmic part;GO:0043231//intracellular membrane-bounded organelle	GO:0005488//binding	-
gi|255576144|ref|XM_002528921.1|	-1.94029	-3.62449	1.13386	-2.13386	-	GO:0004091//carboxylesterase activity	GO:0044238//primary metabolic process
gi|255577565|ref|XM_002529615.1|	-1.43882	-1.67974	2.24484	-1.90195	GO:0000793//condensed chromosome;GO:0043231//intracellular membrane-bounded organelle	GO:0032559	GO:0007059//chromosome segregation;GO:0006996//organelle organization
29706.m001317	3.62449	1.26628	5.36923	-1.22628	-	-	-
29755.m000430	3.62449	1.26628	5.54432	-1.88136	-	-	-
gi|255559638|ref|XM_002520793.1|	1.11334	-1.07231	5.99247	-1.44815	-	-	-
27389.m000067	2.1062	-2.1062	6	-1.77761	-	-	-
30017.m000315	1.77761	-2.41504	5.73697	-1.17218	-	-	-
gi|255542843|ref|XM_002512439.1|	1.09412	-2.39993	5.56478	-1.90182	GO:0005635//nuclear envelope	GO:0022892	GO:0006605//protein targeting
28738.m000150	1.68281	-1.72128	4.87447	-1.28951	-	-	-
29889.m003388	1.17688	-2.11548	5.12928	-1.54432	-	-	-
gi|255570832|ref|XM_002526323.1|	1.41107	-2.16398	4.85798	-1.19502	GO:0043231//intracellular membrane-bounded organelle	GO:0003676//nucleic acid binding;GO:0001071//nucleic acid binding transcription factor activity;GO:0005515//protein binding	GO:0009755//hormone-mediated signaling pathway;GO:0009791//post-embryonic development;GO:0006351//transcription, DNA-dependent;GO:0001708//cell fate specification
27448.m000068	4.54432	-4.54432	3.66296	1.43857	-	-	-
30128.m008894	4.54432	-4.54432	3.66296	1.49354	-	-	-
30169.m006291	3.62449	-3.62449	3.66296	1.43857	-	-	-
29623.m000321	2.19502	-1.68806	5.57491	1.21517	-	-	-
gi|255542393|ref|XM_002512214.1|	1.72329	-2.24176	3.58496	1.74894	-	-	-
29631.m001056	6.77698	-1.243	4.60486	-1.0199	-	-	-
gi|255539049|ref|XM_002510544.1|	4.87447	-1.2115	5.35755	-1.77259	GO:0043234//protein complex;GO:0043231//intracellular membrane-bounded organelle;GO:0016020//membrane	GO:0005488//binding	GO:0019941//modification-dependent protein catabolic process;GO:0009894;GO:0003006//developmental process involved in reproduction
gi|255543462|ref|XM_002512748.1|	4.87447	-1.28951	5.34577	-1.20282	-	GO:0032559;GO:0042623//ATPase activity, coupled	-
30170.m014025	5.34577	-1.72128	5.99247	-1.36798	-	-	-
gi|255563295|ref|XM_002522605.1|	5.12928	-1.54432	6	-1.45568	-	GO:0016836//hydro-lyase activity;GO:0046914//transition metal ion binding	-
gi|255576668|ref|XM_002529178.1|	6.10852	-1.52356	5.18322	1.14471	GO:0043231//intracellular membrane-bounded organelle	GO:0016279//protein-lysine N-methyltransferase activity	GO:0016571//histone methylation
29907.m000629	1.03522	-3.86469	1.34501	-3.05128	-	-	-
30170.m013881	2.04669	-5.70966	1.75633	-1.23786	-	-	-
gi|255561934|ref|XM_002521930.1|	1.118	-5.99247	2.08989	-1.50492	GO:0043231//intracellular membrane-bounded organelle	GO:0003676//nucleic acid binding	GO:0006351//transcription, DNA-dependent
29930.m000624	1.00882	-1.61608	2.82397	-1.57399	-	-	-
gi|255553262|ref|XM_002517628.1|	1.6384	-1.43558	3.39107	-2.0639	-	-	-
29709.m001192	3.56906	-1.86279	1.72741	-2.02906	-	-	-
30147.m013829	2.86581	-2.86581	2.2414	-2.16123	-	-	-
gi|255560310|ref|XM_002521126.1|	3.1867	-2.67974	1.24537	-2.55117	-	GO:0016772//transferase activity, transferring phosphorus-containing groups;GO:0016831//carboxy-lyase activity;GO:0032559	GO:0006720//isoprenoid metabolic process;GO:0006796//phosphate-containing compound metabolic process
29924.m000099	1.77761	-1.55748	1.0602	-1.79172	-	-	-
29670.m000149	2.16089	-1.16902	1.49476	-1.51508	-	-	-
29940.m000400	2.16243	-1.55522	1.34634	-1.69675	-	-	-
gi|255544000|ref|XM_002513017.1|	1.91594	-1.19265	1.37602	-1.1375	-	GO:0004871//signal transducer activity	GO:0006351//transcription, DNA-dependent;GO:0007165//signal transduction
gi|255550316|ref|XM_002516163.1|	1.25224	-2.46684	2.06413	-2.37381	GO:0015630//microtubule cytoskeleton	GO:0003774//motor activity;GO:0032559	GO:0033206//cytokinesis after meiosis;GO:0000226//microtubule cytoskeleton organization;GO:0007349//cellularization;GO:0048229//gametophyte development
28962.m000447	1.83254	-2.85244	1.62975	-1.41294	-	-	-
gi|255578446|ref|XM_002530042.1|	1.46728	-2.51868	1.29346	-2	-	-	-
29794.m003329	2.39522	-1.96	1.56089	-2.57116	-	-	-
29848.m004548	2.75489	-1.75489	1.4355	-2.90182	-	-	-
gi|255573418|ref|XM_002527589.1|	2.14892	-2.06907	2.07291	-2.45143	GO:0043231//intracellular membrane-bounded organelle	GO:0004871//signal transducer activity;GO:0003676//nucleic acid binding	GO:0006351//transcription, DNA-dependent;GO:0007165//signal transduction
30131.m007181	1.66906	-2.56768	1.11807	-2.86634	-	-	-
30186.m001299	2.04669	-2.1247	1.05658	-2.77444	-	-	-
gi|255567874|ref|XM_002524869.1|	1.54374	-1.88613	1.1745	-3.13386	-	GO:0004721//phosphoprotein phosphatase activity;GO:0034594//phosphatidylinositol trisphosphate phosphatase activity	GO:0006796//phosphate-containing compound metabolic process;GO:0006464//cellular protein modification process
gi|255577034|ref|XM_002529356.1|	1.30117	-1.89907	1.18763	-2.69459	GO:0044421//extracellular region part;GO:0031410//cytoplasmic vesicle	GO:0004180//carboxypeptidase activity	GO:0019538//protein metabolic process;GO:0043401//steroid hormone mediated signaling pathway
30128.m008737	1.06732	-1.6477	1.6462	-3.34079	-	-	-
gi|255579601|ref|XM_002530596.1|	1.25037	-1.4631	1.76939	-2.98089	GO:0044464//cell part	GO:0046872//metal ion binding;GO:0004620//phospholipase activity	GO:0006650//glycerophospholipid metabolic process
29851.m002408	1.41344	-1.20571	1.08847	-2.47901	-	-	-
30190.m011281	1.64386	-1.00827	1.45066	-2.77259	-	-	-
30170.m014219	1.62963	-1.23861	1.82347	-1.82347	-	-	-
gi|255586983|ref|XM_002534042.1|	1.14181	-1.44189	1.79172	-2.39035	-	-	-
29496.m000135	5.8413	-5.8413	5.70966	-1.16534	-	-	-
29851.m002412	5.53398	-5.53398	4.87447	-1.28951	-	-	-
28153.m000278	5.34577	-5.34577	5.85798	-2.27302	-	-	-
gi|255561151|ref|XM_002521542.1|	5.12928	-5.12928	5.38082	-1.79586	-	GO:0016647//oxidoreductase activity, acting on the CH-NH group of donors, oxygen as acceptor	GO:0006595//polyamine metabolic process
gi|255577303|ref|XM_002529487.1|	4.54432	-4.54432	5.88264	-2.29768	GO:0031224//intrinsic to membrane	GO:0005249//voltage-gated potassium channel activity;GO:0005515//protein binding;GO:0000166//nucleotide binding	GO:0009725//response to hormone stimulus;GO:0006873//cellular ion homeostasis;GO:0030001//metal ion transport
27632.m000173	3.62449	-3.62449	5.1565	-1.57154	-	-	-
30170.m013599	3.58496	-3.58496	4.92283	-1.33787	-	-	-
gi|255561872|ref|XM_002521899.1|	3.58496	-3.58496	5.74595	-1.603	GO:0043231//intracellular membrane-bounded organelle	GO:0003676//nucleic acid binding	GO:0009908//flower development
30128.m009038	3.58496	-3.58496	5.38082	-1.79586	-	-	-
29609.m000574	3.58496	-3.58496	5.57491	-1.91194	-	-	-
30190.m010926	3.58496	-3.58496	5.53398	-1.94902	-	-	-
gi|255577756|ref|XM_002529707.1|	3.58496	-3.58496	5.70044	-2.03747	GO:0043231//intracellular membrane-bounded organelle	GO:0046914//transition metal ion binding;GO:0051540;GO:0016783//sulfurtransferase activity	GO:0006768//biotin metabolic process
gi|255540442|ref|XM_002511240.1|	1.94902	-5.53398	3.66296	-3.66296	GO:0032991//macromolecular complex	GO:0005488//binding	-
29634.m002060	2.00643	-6.22882	5.70044	-5.70044	-	-	-
30162.m001283	1.47805	-5.70044	5.34577	-5.34577	-	-	-
27446.m000481	1.2115	-4.87447	5.73697	-5.73697	-	-	-
gi|255577278|ref|XM_002529475.1|	1.27302	-4.85798	4.87447	-4.87447	-	GO:0005488//binding;GO:0008234//cysteine-type peptidase activity;GO:0016790//thiolester hydrolase activity	GO:0019941//modification-dependent protein catabolic process
gi|255555782|ref|XM_002518881.1|	1.47999	-5.14296	6.02975	-2.44478	-	GO:0046914//transition metal ion binding	-
gi|255587409|ref|XM_002534218.1|	1.74894	-5.3339	6.72792	-3.06496	GO:0015630//microtubule cytoskeleton;GO:0044444//cytoplasmic part	GO:0015631//tubulin binding	GO:0000919//cell plate assembly;GO:0015031//protein transport
29955.m001180	1.28951	-4.87447	5.40372	-1.74076	-	-	-
30169.m006362	2.11548	-5.70044	4.58496	-1	-	-	-
gi|328934060|gb|JF790487.1|	2.03747	-5.70044	4.87447	-1.2115	-	-	-
