# Supplementary material for: Transcriptomic Analysis for Different Sex Types of Ricinus communis L. during Development from Apical Buds to Inflorescences by Digital Gene Expression Profiling
Source: Front Plant Sci. 2016 Feb 12;6:1208. doi: 10.3389/fpls.2015.01208 (PMC4751274; doi:10.3389/fpls.2015.01208)
Supplement: Supplementary file 13 [file DataSheet13.XLSX]

## Sheet: Sheet1
	IAA	ABA	JA	SA	GA1	GA4	GA3	GA7
ABML1	65.3	350.41	520.79	35.65	n.d.	0.464	n.d.	n.d.
	63.98	365.65	509.85	33.65	n.d.	0.472	n.d.	n.d.
	62.08	352.9	485.02	37.08	n.d.	0.497	n.d.	n.d.
ABPL1	78.28	444.37	102.24	36.74	n.d.	0.135	n.d.	n.d.
	72.22	408.05	90.96	38.98	n.d.	0.14	n.d.	n.d.
	73.25	431.06	93.24	36.32	n.d.	0.144	n.d.	n.d.
ABML2	64.73	333.68	568.19	27.42	n.d.	0.326	n.d.	n.d.
	59.66	340.39	569.13	22.92	n.d.	0.309	n.d.	n.d.
	59.51	329.24	556.64	22.35	n.d.	0.331	n.d.	n.d.
ABPL2	92.11	282.68	461.67	26.09	n.d.	0.534	n.d.	n.d.
	85.5	286.24	466.99	26.39	n.d.	0.508	n.d.	n.d.
	94.02	295.79	478.48	25.22	n.d.	0.519	n.d.	n.d.
RML	39.79	265.76	154.35	8.8	n.d.	0.344	n.d.	n.d.
	38.33	277.71	161.49	7.97	n.d.	0.352	n.d.	n.d.
	36.73	264.67	150.16	8.77	n.d.	0.381	n.d.	n.d.
RPL	43.23	277.09	247.41	12.75	n.d.	0.369	n.d.	n.d.
	43.84	258.68	233.25	13.05	n.d.	0.344	n.d.	n.d.
	45.55	231.77	205.37	13.63	n.d.	0.351	n.d.	n.d.
Note: n.d., not detected; unit:ng/g F.W.
											IAA	ABA	JA	SA	GA4
										ABML1	63.79±0.93 c C	356.32±4.72 b B	505.22±10.58 b B	35.46±0.99 a A	0.478±0.010 b B
										ABPL1	74.58±1.87 b B	427.83±10.61 a A	95.48±3.44 f F	37.35±0.83 a A	0.140±0.003 e E
										ABML2	61.30±1.72 c C	334.44±3.24 b B	564.65±4.02 a A	24.23±1.60 b B	0.322±0.007 d D
										ABPL2	90.54±2.58 a A	288.24±3.91 c C	469.05±4.96 c C	25.90±0.35 b B	0.520±0.008 a A
										RML	38.28±0.88 e D	269.38±4.18 cd C	155.33±3.31 e E	8.51±0.27 d D	0.359±0.011 c C
										RPL	44.21±0.69 d D	255.84±13.16 d C	228.67±12.35 d D	13.14±0.26 c C	0.355±0.007 c CD
										Note:meas±SE; unit: ng/g F.W.; P = 0.05 (lower-case letters) and P=0.01(capital letters) by Duncan’s multiple tests
